# Supplementary material for: Discovering multiple transcripts of human hepatocytes using massively parallel signature sequencing (MPSS)
Source: BMC Genomics. 2007 Jul 2;8:207. doi: 10.1186/1471-2164-8-207 (PMC1929076; doi:10.1186/1471-2164-8-207)
Supplement: Additional File 1 — Classification of the MPSS cDNA signatures [file 1471-2164-8-207-S1.xls]

## Sheet: Sheet1
Supplementary Table 1. Classification of the MPSS cDNA signatures
Virtual Signature Class	mRNA Orientation	Poly-Adenelation Features**	Position
0*	Either – Repeat Warning	Not applicable	Not applicable
1	Forward Strand	Poly-A Signal, Poly-A Tail	3' most
2		Poly-A Signal	3' most
3		Poly-A Tail	3' most
4		None	3' most
5		None	Not 3' most
6		Internal Poly-A	Not 3' most
11	Reverse Strand	Poly-A Signal, Poly-A Tail	5' most
12		Poly-A Signal	5' most
13		Poly-A Tail	5' most
14		None	5' most
15		None	Not 5' most
16		Internal Poly-A	Not 5' most
22	Unknown	Poly-A Signal	Last before signal
23		Poly-A Tail	Last before tail
24		None	Last in sequence
25		None	Not last
26		Internal Poly-A	Not 3' most
1000***	Unknown – Derived from Genomic Sequence	Not applicable	Not applicable
The signature classification used for annotation is shown * The Class 0 signatures are the signatures that hit genome more than 100 times, which is treated as a "repeat sequence". ** The polyA tail is defined as a stretch of A's (at least 13 out of 15 bases) that is no more than 50 bases away from the end of the source sequence. The polyA signal is either AATAAA or ATTAAA that has at least one ba…
