# Supplementary material for: Discovering multiple transcripts of human hepatocytes using massively parallel signature sequencing (MPSS)
Source: BMC Genomics. 2007 Jul 2;8:207. doi: 10.1186/1471-2164-8-207 (PMC1929076; doi:10.1186/1471-2164-8-207)
Supplement: Additional File 2 — List of UniGene clusters expressed in hepatocytes [file 1471-2164-8-207-S2.xls]

## Sheet: T001_MPSS_result_table-10279-JI
Supplementary Table 2. List of UniGene clusters expressed in hepatocytes
signature	TPM	UniGene_ID	Gene_ID	symbol	Chromosomes	TITLE	description
GATCAAAAGCTTATCCA///GATCAAAAGCTAATTCA///GATCAAAAGCTTACTCA///GATCTAAAGCTTATTCA///GATCGAAAGCTTATTCA///GATCCAAAGCTTATTCA///GATCAAAAAGCTTATTC///GATCACAAGCTTATTCA///GATCTGCAGCGGCACAG///GATCAAAAGTTTATTCA///GATCAAACGCTTATTCA///GATCAAAGGCTTATTCA///GATCCTCATGAATGCTA///GATCTTCAAATGGACAC///GATCAAAAGCTTGTTCA///GATCAAGAGCTTATTCA///GATCAGAAGCTTATTCA///GATCAAAGCTTATTCAT///GATCATAAGCTTATTCA///GATCAAAAGGTTATTCA//…	97934	Hs.418167	213	ALB	4q11-q13	Albumin	BX495222 in Hs.418167 rep by AF130077: Homo sapiens clone FLB9714 PRO2619 mRNA, complete cds
GATCGTCTTGGAAGGCC///GATCGTCTTGGAAGCCC///GATCGTCTTGGAAGGGA///GATCGTCTTGGAAAGCC///GATCGTCTTGGAAGGTT///GATCTCAAGGGAGTGGT	7941	Hs.110675	341	APOC1	19q13.2	Apolipoprotein C-I	BC055093 in Hs.110675 rep by AJ249921: Homo sapiens intergenic region between apoE and apoCI genes
GATCTGGTTGGTGGATG///GATCTGGTTGGGGGATG///GATCTGGTGGGTGGATG///GATCTGGTCGGTGGATG///GATCTGCTTCCCTAGGA///GATCCTAGTGACAAGTT///GATCCTTGTCTACTTTG///GATCTACAGTCTTTGGA///GATCTGGTGGGTGGCTG	7025	Hs.546255	2266	FGG	4q28	Fibrinogen gamma chain	BC007044 in Hs.546255 rep by CR620626: full-length cDNA clone CS0DM007YB10 of Fetal liver of Homo sapiens (human)
GATCAAATTTCACACAG///GATCAAATTTCACACAA///GATCCTCTAACTATTAG///GATCAAATTTCTCACAG///GATCATGACAACAAAAC///GATCAGAGACTCACAAG	5425	Hs.530274	229	ALDOB	9q21.3-q22.2	Aldolase B, fructose-bisphosphate	NM_000035 in Hs.530274 rep by NM_000035: Homo sapiens aldolase B, fructose-bisphosphate (ALDOB), mRNA
GATCCATGAGTTTGCCC///GATCCATGGGCTAAGAA///GATCCATGAGTTTGCAC///GATCTGGGAGCTTCTCA///GATCATCTGCGTTCCCA///GATCCATGAGTTTGCCT///GATCTTCTTCAGAGCCA///GATCAGGGTTTTTTCCT///GATCCACAGACTTTCTA///GATCAATTTCTGTGCTG	4456	Hs.518267	7018	TF	3q22.1	Transferrin	CR936810 in Hs.518267 rep by CR936810: Homo sapiens mRNA; cDNA DKFZp781D0156 (from clone DKFZp781D0156)
GATCAGGTTAGGGCGAG///GATCAGGTAAGGGCGAG///GATCAGGTTAGGGCAAG///GATCAGGTTAGGGCGAT///GATCCTGGGAGATGGAG///GATCCTGGGAGCTGGAG///GATCAGGCTAGGGCGAG	3820	Hs.384598	710	SERPING1	11q12-q13.1	Serpin peptidase inhibitor, clade G (C1 inhibitor), member 1, (angioedema, hereditary)	NM_000062 in Hs.384598 rep by NM_000062: Homo sapiens serpin peptidase inhibitor, clade G (C1 inhibitor), member 1, (angioedema, hereditary) (SERPING1), transcript variant 1, mRNA
GATCAAAAACAAATTCA///GATCACTGGGTCAAAAA	3396	Hs.118722	2530	FUT8	14q24.3	Fucosyltransferase 8 (alpha (1,6) fucosyltransferase)	CV376174 in Hs.118722 rep by AJ536056: Homo sapiens mRNA for alpha6-fucosyltransferase (FUT8 gene), splice variant B6
GATCAGGGGGTGGGCAA///GATCAGGGGGTGGACAA///GATCATGGACAGGATGA	2953	Hs.436911	259	AMBP	9q32-q33	Alpha-1-microglobulin/bikunin precursor	NM_001633 in Hs.436911 rep by NM_001633: Homo sapiens alpha-1-microglobulin/bikunin precursor (AMBP), mRNA
GATCAAGAAAGATGGAA///GATCAAGAAAGATGAGA///GATCAACATCTTTCCTT	2274	Hs.515162	811	CALR	19p13.3-p13.2	Calreticulin	AJ713667 in Hs.515162 rep by M84739: Human autoantigen calreticulin mRNA, complete cds
GATCTGAGTTATTTTGC///GATCTCACCAACAATGG///GATCCTCGCCCACTGGT///GATCCCACCTCTCATTG///GATCCTATGTGGCTAAG///GATCCAGATGGAAAAGG///GATCTGAGTTATTTGCT///GATCTCCATCTGCGCTA///GATCGCAGACTTTGAGT	2272	Hs.120759	338	APOB	2p24-p23	Apolipoprotein B (including Ag(x) antigen)	AI114807 in Hs.120759 rep by NM_000384: Homo sapiens apolipoprotein B (including Ag(x) antigen) (APOB), mRNA
GATCAGAAAGAAACCTT///GATCAATCTCTACAGTT///GATCAGAAAGAAACCCT///GATCAGAAAGAAACTTT///GATCGTCCACAACGGTT	2068	Hs.50223	5950	RBP4	10q23-q24	Retinol binding protein 4, plasma	NM_006744 in Hs.50223 rep by BQ064708: AGENCOURT_6885696 NIH_MGC_99 Homo sapiens cDNA clone IMAGE:5926459 5', mRNA sequence
GATCAAGAAGGATGGAA///GATCACGAAGGCTGGAA///GATCAAAGAAGGCTGGA///GATCAGGGGGTGTCAGC	2061	Hs.237658	336	APOA2	1q21-q23	Apolipoprotein A-II	AA491974 in Hs.237658 rep by CR619946: full-length cDNA clone CS0DJ003YE12 of T cells (Jurkat cell line) Cot 10-normalized of Homo sapiens (human)
GATCAAATGGAAAGGAG	1917	Hs.1498	3273	HRG	3q27	Histidine-rich glycoprotein	NM_000412 in Hs.1498 rep by CR749302: Homo sapiens mRNA; cDNA DKFZp779H1622 (from clone DKFZp779H1622)
GATCCAGAAAAGTTTAA///GATCCGAGATTGCACCC///GATCCCGGGACACAATA///GATCGAAGAGAAGCTCC	1667	Hs.12907	1571	CYP2E1	10q24.3-qter	Cytochrome P450, family 2, subfamily E, polypeptide 1	BQ575808 in Hs.12907 rep by AB209700: Homo sapiens mRNA for cytochrome P450, family 2, subfamily E, polypeptide 1 variant protein
GATCAGGAGCAAACAGA///GATCGGCCTGCTGGGCT///GATCTGAAAGCTCAGTG///GATCATGGGTGGCCTTG	1429	Hs.144567	189	AGXT	2q36-q37	Alanine-glyoxylate aminotransferase (oxalosis I; hyperoxaluria I; glycolicaciduria; serine-pyruvate aminotransferase)	AI521720 in Hs.144567 rep by NM_000030: Homo sapiens alanine-glyoxylate aminotransferase (oxalosis I; hyperoxaluria I; glycolicaciduria; serine-pyruvate aminotransferase) (AGXT), mRNA
GATCAGGGGGTGGGGAG///GATCTCAGGGCTCAGTG///GATCAACTGGGGAGAAA	1303	Hs.477375	4638	MYLK	3q21	Myosin, light polypeptide kinase	BG165793 in Hs.477375 rep by NM_053025: Homo sapiens myosin, light polypeptide kinase (MYLK), transcript variant 1, mRNA
GATCCACAAGGCCTGAG///GATCACAAGGCCTGAGG///GATCCCCAAGGCCTGAG///GATCGAGAATAACAGAA///GATCCTCCCTCTGTGGT///GATCAGCAGGATGGAAA///GATCCACAAGGCCTAAG	1334	Hs.546239	563	AZGP1	7q22.1	Alpha-2-glycoprotein 1, zinc	BC014470 in Hs.546239 rep by BC014470: Homo sapiens cDNA clone IMAGE:4866070, with apparent retained intron
GATCCGAGAGGGCATGG///GATCCGAGAGGGCATAG///GATCCGAGGGGGCATGG	1065	Hs.437178	37	ACADVL	17p13-p11	Acyl-Coenzyme A dehydrogenase, very long chain	NM_000018 in Hs.437178 rep by NM_000018: Homo sapiens acyl-Coenzyme A dehydrogenase, very long chain (ACADVL), nuclear gene encoding mitochondrial protein, transcript variant 1, mRNA
GATCTTAAGCTTTGATA///GATCTTAAGCTTTGATT///GATCTTAAAGCTTTGAT///GATCGCTGCACTGGGTT	1375	Hs.513711	3240	HP	16q22.1	Haptoglobin	BC107587 in Hs.513711 rep by AK055872: Homo sapiens cDNA FLJ31310 fis, clone LIVER1000165, highly similar to HAPTOGLOBIN-1 PRECURSOR
GATCTGTCAAAGAAAAC///GATCAGGCCCTTCTCCC///GATCAGGCCCTTCCTCC///GATCCCAGAAAACAGTG///GATCAGGCCTTTCTTCC///GATCAGGCCCATCTTCC///GATCTGTCAAAGAACAC///GATCTGAAAATCTCACA///GATCTGTTGGGAAAATC///GATCTGTAATTATTTGG///GATCAGGCCCTTCATTC///GATCAACAGGTCAACAA///GATCCATCAACTGGCTG///GATCAAGTCTTCACCAA///GATCATTATTGAGTTTC///GATCTTAAGCAAATTAT	1497	Hs.300774	2244	FGB	4q28	Fibrinogen beta chain	NM_005141 in Hs.300774 rep by NM_005141: Homo sapiens fibrinogen beta chain (FGB), mRNA
GATCAGTTTGGAGAGTA///GATCGCACCACACACTC///GATCCGCATCACTGACA	870	Hs.76530	2147	F2	11p11-q12	Coagulation factor II (thrombin)	BC051332 in Hs.76530 rep by BC051332: Homo sapiens coagulation factor II (thrombin), mRNA (cDNA clone MGC:59803 IMAGE:6283420), complete cds
GATCCAGAAATACTTAA///GATCCAATGCTAAACTC///GATCCAGAAATACTTGA///GATCAGAAATACTTAAC///GATCTTAAAATACAAAA///GATCAGAGATGCCAGGG///GATCAAAATGAGGAAGG///GATCCAGAAATTCTTAA	916	Hs.275775	6414	SEPP1	5q31	Selenoprotein P, plasma, 1	BC030009 in Hs.275775 rep by BC030009: Homo sapiens selenoprotein P, plasma, 1, mRNA (cDNA clone IMAGE:4822966), with apparent retained intron
GATCAGTCTTGATGTTC///GATCATCACGAATAGGG///GATCTCACTGATGGCCT///GATCCAGGTAAAGAAGC///GATCAGCACAGAAGTGT///GATCCCTGATATCCAGA///GATCAGAGTCCTGAAAG	868	Hs.77741	3827	KNG1	3q27	Kininogen 1	BC060039 in Hs.77741 rep by NM_000893: Homo sapiens kininogen 1 (KNG1), mRNA
GATCAAAAGCAAATTTA///GATCAAAAAACAACCAG	770	Hs.198281	5315	PKM2	15q22	Pyruvate kinase, muscle	BQ898508 in Hs.198281 rep by NM_182470: Homo sapiens pyruvate kinase, muscle (PKM2), transcript variant 2, mRNA
GATCGTTCTTCATGGGG///GATCAAATTTGAACTTC///GATCAGGAATGGGGGGG///GATCCTGAGTCCAGAAT///GATCTGGAGACCACCGT///GATCATCTTTTCATCCA	805	Hs.433863	5037	PBP	12q24.23	Prostatic binding protein	NM_002567 in Hs.433863 rep by BM921938: AGENCOURT_6706607 NIH_MGC_115 Homo sapiens cDNA clone IMAGE:5753544 5', mRNA sequence
GATCACAAGGAAAGGAG///GATCAGTGGTTGTCGGG///GATCAGTGATAAAGCTT///GATCTCAACAGCAGACT///GATCAGCTGGAAATCTT///GATCCTCTCGCCCCAGC	674	Hs.20131	2649	NR6A1	9q33-q34.1	Nuclear receptor subfamily 6, group A, member 1	AA315293 in Hs.20131 rep by AK021895: Homo sapiens cDNA FLJ11833 fis, clone HEMBA1006579
GATCAGTTTTTCTTGTA///GATCCTCAACAGTAGAG///GATCAGGTTTTCTTGTA	667	Hs.445358	350	APOH	17q23-qter	Apolipoprotein H (beta-2-glycoprotein I)	BC026283 in Hs.445358 rep by BC026283: Homo sapiens apolipoprotein H (beta-2-glycoprotein I), mRNA (cDNA clone MGC:23898 IMAGE:4734357), complete cds
GATCCAGATAAACTTTC///GATCAAGGGGCAGTAAG///GATCCTGTCATAAATAA	664	Hs.59889	3158	HMGCS2	1p13-p12	3-hydroxy-3-methylglutaryl-Coenzyme A synthase 2 (mitochondrial)	BC044217 in Hs.59889 rep by BC044217: Homo sapiens 3-hydroxy-3-methylglutaryl-Coenzyme A synthase 2 (mitochondrial), mRNA (cDNA clone MGC:49912 IMAGE:5744956), complete cds
GATCTTCGTGGGGCCCC	588	Hs.529161	1	A1BG	19q13.4	Alpha-1-B glycoprotein	BC035719 in Hs.529161 rep by NM_130786: Homo sapiens alpha-1-B glycoprotein (A1BG), mRNA
GATCCCCCTGAAATTAA///GATCTGGAGCTCGTGGC///GATCAATGGGATGTTCA///GATCAAGGAGCCCATCA	551	Hs.567254	1576	CYP3A4	7q21.1	Cytochrome P450, family 3, subfamily A, polypeptide 4	M18907 in Hs.567254 rep by NM_017460: Homo sapiens cytochrome P450, family 3, subfamily A, polypeptide 4 (CYP3A4), mRNA
GATCAAGGGGGACAAAG///GATCTGGGCCTTGGTTA	525	Hs.426485	3263	HPX	11p15.5-p15.4	Hemopexin	BC005395 in Hs.426485 rep by BC005395: Homo sapiens hemopexin, mRNA (cDNA clone MGC:12533 IMAGE:4071616), complete cds
GATCCATTTCTTTTGTG///GATCCAGAGATACAGTG///GATCATGTAATTGGCAG	484	Hs.282871	1558	CYP2C8	10q23.33	Cytochrome P450, family 2, subfamily C, polypeptide 8	CD013969 in Hs.282871 rep by CD013969: 90127948 Single gene library Homo sapiens cDNA, mRNA sequence
GATCCGCCAGGTGCGGG///GATCCAGTTTCAAAAAA///GATCGCCAGGTGCGGGC///GATCCGGAGCAAGGCTG	490	Hs.442047	435	ASL	7cen-q11.2	Argininosuccinate lyase	BC008195 in Hs.442047 rep by NM_001024943: Homo sapiens argininosuccinate lyase (ASL), transcript variant 1, mRNA
GATCAAGAAAGAGATGG///GATCATCAAGTGCCCCC	458	Hs.524224	715	C1R	12p13	Complement component 1, r subcomponent	NM_001733 in Hs.524224 rep by AK094009: Homo sapiens cDNA FLJ36690 fis, clone UTERU2008707, highly similar to COMPLEMENT C1R COMPONENT PRECURSOR (EC 3.4.21.41)
GATCATGAAGGAACACA///GATCAGAGACGGAAAGC///GATCACTGAATTTTAAC///GATCAGCAGAAGCAACT	462	Hs.351593	2243	FGA	4q28	Fibrinogen alpha chain	BC070246 in Hs.351593 rep by M58569: Homo sapiens fibrinogen alpha subunit and fibrinogen alpha subunit precursor, genes, complete cds
GATCCACCCACCTTCCC	419	Hs.351874	3111	HLA-DOA	6p21.3	Major histocompatibility complex, class II, DO alpha	NM_002119 in Hs.351874 rep by NM_002119: Homo sapiens major histocompatibility complex, class II, DO alpha (HLA-DOA), mRNA
GATCCCCCAGGTTCAGA///GATCCCCCAGGGTTCAG	406	Hs.75615	344	APOC2	19q13.2	Apolipoprotein C-II	NM_000483 in Hs.75615 rep by BG568052: 602586928F1 NIH_MGC_76 Homo sapiens cDNA clone IMAGE:4715574 5', mRNA sequence
GATCAAGGCACTTCAAC///GATCAATGAGGCCTTTG	398	Hs.166160	30	ACAA1	3p23-p22	Acetyl-Coenzyme A acyltransferase 1 (peroxisomal 3-oxoacyl-Coenzyme A thiolase)	BC000635 in Hs.166160 rep by AK127051: Homo sapiens cDNA FLJ45108 fis, clone BRAWH3033513, highly similar to 3-ketoacyl-CoA thiolase, peroxisomal precursor (EC 2.3.1.16)
GATCGCCCAATAAACAT///GATCACTTGGAAGATTT///GATCATAAATCAGTTTC///GATCTCCCAATAAACAT	498	Hs.443914	6647	SOD1	21q22.1|21q22.11	Superoxide dismutase 1, soluble (amyotrophic lateral sclerosis 1 (adult))	BC001034 in Hs.443914 rep by BM913065: AGENCOURT_6614027 NIH_MGC_41 Homo sapiens cDNA clone IMAGE:5475067 5', mRNA sequence
GATCTCGCAAAGTTATT	374	Hs.503911	4837	NNMT	11q23.1	Nicotinamide N-methyltransferase	BC000234 in Hs.503911 rep by AK055557: Homo sapiens cDNA FLJ30995 fis, clone HLUNG1000084
GATCACAGCCGAAGGAG///GATCACAGCCAAAGGAG///GATCGCCATCATGAACG///GATCACAGTCGAAGGAG///GATCATGTGTAGTACAT	483	Hs.356794	6229	RPS24	10q22-q23	Ribosomal protein S24	BX647260 in Hs.356794 rep by BX647260: Homo sapiens mRNA; cDNA DKFZp686B0682 (from clone DKFZp686B0682)
GATCAGTGTGGAGGACC///GATCAGTGTGGAGGAAC///GATCGATGGGGGCCTGG	373	Hs.74047	2109	ETFB	19q13.3	Electron-transfer-flavoprotein, beta polypeptide	NM_001014763 in Hs.74047 rep by AL833205: Homo sapiens mRNA; cDNA DKFZp667J126 (from clone DKFZp667J126)
GATCCACCTGCCTTCCT///GATCCATCGATGGGTAG///GATCATAGTGCCCTCTC///GATCTACGGATGTTGCT///GATCCAGATGTACTGGG///GATCAGGGTGTTGGATA///GATCTCCTACTATGATT///GATCTTAGGTGGATGGA	362	Hs.368592	6653	SORL1	11q23.2-q24.2	Chromosome 11 open reading frame 32	BX643788 in Hs.368592 rep by NM_003105: Homo sapiens sortilin-related receptor, L(DLR class) A repeats-containing (SORL1), mRNA
GATCTTTTGAAGGCCAA///GATCAAACCTGCACAGT	329	Hs.558865	1066	CES1	16q13-q22.1	Carboxylesterase 1 (monocyte/macrophage serine esterase 1)	NM_001025195 in Hs.558865 rep by NM_001025195: Homo sapiens carboxylesterase 1 (monocyte/macrophage serine esterase 1) (CES1), transcript variant 1, mRNA
GATCTGGCTGTGAGGCC///GATCACACCATCGCAAC///GATCTGGCTGTGAGGCT	325	Hs.332053	6288	SAA1	11p15.1	Serum amyloid A2	NM_000331 in Hs.332053 rep by BG564669: 602584171F1 NIH_MGC_76 Homo sapiens cDNA clone IMAGE:4711888 5', mRNA sequence
GATCAAATTTAACACAG///GATCCAAAGACTTTCCA	309	Hs.446123	830	CAPZA2	7q31.2-q31.3	Capping protein (actin filament) muscle Z-line, alpha 2	BF576547 in Hs.446123 rep by NM_006136: Homo sapiens capping protein (actin filament) muscle Z-line, alpha 2 (CAPZA2), mRNA
GATCAAAGCGCCACTGC///GATCTTATGACCTGCAG///GATCCAGCCTCACTATG///GATCAAAGCGCCACTGT	313	Hs.19383	183	AGT	1q42-q43	Angiotensinogen (serpin peptidase inhibitor, clade A, member 8)	NM_000029 in Hs.19383 rep by NM_000029: Homo sapiens angiotensinogen (serpin peptidase inhibitor, clade A, member 8) (AGT), mRNA
GATCATTCTCAGTATCC///GATCGTGCTGTTCGCCT///GATCTGTGCTGGAGGAG///GATCCAATGCCCTGCCC///GATCCCAATGACAAGAC///GATCAAACTCTACCTGT///GATCAAGTAAATGGAGT	305	Hs.458355	716	C1S	12p13	Complement component 1, s subcomponent	NM_201442 in Hs.458355 rep by AK126711: Homo sapiens cDNA FLJ44757 fis, clone BRACE3031185
GATCAGGACAAAGACTT///GATCCGGACAGAGACTT///GATCAGGACAGAGACTC///GATCCTCAGGGACACCA///GATCAGGACCGAGACTT///GATCAGGACACAGACTT	589	Hs.567311	5004	ORM1	9q31-q32	Orosomucoid 1	AV650855 in Hs.567311 rep by BG564683: 602584188F1 NIH_MGC_76 Homo sapiens cDNA clone IMAGE:4711940 5', mRNA sequence
GATCAGTTTAGCAAATC///GATCAAGGCAGTTTTCT	278	Hs.1012	722	C4BPA	1q32	Complement component 4 binding protein, alpha	NM_000715 in Hs.1012 rep by BC022312: Homo sapiens complement component 4 binding protein, alpha, mRNA (cDNA clone MGC:22604 IMAGE:4688428), complete cds
GATCTGTGCAGCAAAGC///GATCCTGAAATGAAAAG///GATCATGTACTTTCATT///GATCAACAACTAATGGA///GATCTAGTAGCCAAGAT///GATCTCCGCAGGAAACC	358	Hs.1219	127	ADH4	4q21-q24|4q22	Alcohol dehydrogenase 4 (class II), pi polypeptide	NM_000670 in Hs.1219 rep by M15943: Human class II alchohol dehydrogenase (ADH4) pi subunit mRNA, complete cds
GATCCTACTCAACAAAA///GATCCCTGGGAAAAATA///GATCTATGATTTGGGCA	280	Hs.512937	1361	CPB2	13q14.11	Carboxypeptidase B2 (plasma, carboxypeptidase U)	NM_001872 in Hs.512937 rep by M75106: Human prepro-plasma carboxypeptidase B mRNA, complete cds
GATCCTCCCGAATCACC///GATCCCAAAGAAATACA///GATCCTGTTCTTTCAGC///GATCCAGGCTTTCAGCC///GATCCTCAACTGTGTCC///GATCACTGTACAATGAG///GATCAGATATTCCTTAC	311	Hs.478000	4154	MBNL1	3q25	Muscleblind-like (Drosophila)	CV421306 in Hs.478000 rep by NM_021038: Homo sapiens muscleblind-like (Drosophila) (MBNL1), transcript variant 1, mRNA
GATCCCCCAAGTACAGG///GATCACAGGTCATTGCT	265	Hs.160786	445	ASS	9q34.1	Argininosuccinate synthetase	NM_054012 in Hs.160786 rep by AK027126: Homo sapiens cDNA: FLJ23473 fis, clone HSI13532, highly similar to HSASD Human mRNA for argininosuccinate synthetase
GATCAAAGAAAGAAGGC///GATCAGCCACACGAAAC///GATCCTCAAAGATGGTG	269	Hs.351875	1345	COX6C	8q22-q23	Cytochrome c oxidase subunit VIc	NM_004374 in Hs.351875 rep by AK123472: Homo sapiens cDNA FLJ41478 fis, clone BRTHA2002376
GATCGCACCAATGCATT	253	Hs.465224	4677	NARS	18q21.2-q21.3	Asparaginyl-tRNA synthetase	CN413628 in Hs.465224 rep by BC001687: Homo sapiens asparaginyl-tRNA synthetase, mRNA (cDNA clone MGC:855 IMAGE:2987840), complete cds
GATCCGGTTTCTTTTTG///GATCACGCTGGGGGCGC///GATCAGTGTGTCTGCCC///GATCTCAACACATTCTG	252	Hs.171695	1843	DUSP1	5q34	Dual specificity phosphatase 1	BC022463 in Hs.171695 rep by AK127679: Homo sapiens cDNA FLJ45777 fis, clone NETRP2004385, highly similar to Dual specificity protein phosphatase 1 (EC 3.1.3.48)
GATCGAGCCATTGAAAG///GATCCTGGCCATGAATG///GATCGCAGCGAGGGGGT///GATCAAAAAACTGATTA///GATCGAGCCACTGAAAG///GATCGTTGCCGTGCCCA	282	Hs.35052	7009	TEGT	12q12-q13	Testis enhanced gene transcript (BAX inhibitor 1)	BC036203 in Hs.35052 rep by AK130050: Homo sapiens cDNA FLJ26540 fis, clone KDN09354, highly similar to Bax inhibitor-1
GATCTAGTGTTTGGAAC///GATCTCAGGTGCTAGAG///GATCCAACAGTGGGCGA///GATCATCACCAGGGGCT///GATCTAGTGTTTGGAAT///GATCCCGATTTCACCAG	271	Hs.75285	3698	ITIH2	10p15	Inter-alpha (globulin) inhibitor H2	NM_002216 in Hs.75285 rep by NM_002216: Homo sapiens inter-alpha (globulin) inhibitor H2 (ITIH2), mRNA
GATCAGTCTGGCTGGTG///GATCCTCCCACTTCGTC///GATCTTGGAAGCAAGAG///GATCGCCAGAGGCCAGG	255	Hs.491143	2267	FGL1	8p22-p21.3	Fibrinogen-like 1	NM_201553 in Hs.491143 rep by CR598703: full-length cDNA clone CL0BB014ZB10 of Neuroblastoma of Homo sapiens (human)
GATCACCTGAGTTCATG///GATCACAGGCGCCACCA	224	Hs.533282	4841	NONO	Xq13.1	Non-POU domain containing, octamer-binding	BG015308 in Hs.533282 rep by NM_007363: Homo sapiens non-POU domain containing, octamer-binding (NONO), mRNA
GATCCAGGAAGCTCCCA///GATCCGGGAAGCTCCCA///GATCCACCATTAGTTAT///GATCCCTGTCTTTTTAT///GATCTGGAAACCTGTTC	231	Hs.99886	725	C4BPB	1q32	Complement component 4 binding protein, beta	NM_000716 in Hs.99886 rep by BC005378: Homo sapiens complement component 4 binding protein, beta, transcript variant 2, mRNA (cDNA clone MGC:12494 IMAGE:3934453), complete cds
GATCAATGTGACGGCAG///GATCTCACTGGCCATTT///GATCTTACTGGCCATTT	225	Hs.75765	2920	CXCL2	4q21	Chemokine (C-X-C motif) ligand 2	NM_002089 in Hs.75765 rep by BC053653: Homo sapiens chemokine (C-X-C motif) ligand 2, mRNA (cDNA clone IMAGE:5759939), partial cds
GATCTTTGCTGGGAAAC///GATCTTCGTGAGGCCCC///GATCCAAGATAAGGAAG///GATCCAGGAACAGGAAA///GATCCAAGAGAGAGGAA///GATCCAGGACAAGGCAA///GATCACACAATCCACAA///GATCCAAGACAAGGGAG///GATCCCAGACAAAGAAA///GATCTTTGCTGAGAAAC///GATCAAAGAAAGGAAAG///GATCCAAGACAAAGAAA///GATCTTTGCCTCCACAC///GATCTTTGCCTGAAACA	277	Hs.520348	7316	UBC	12q24.3	Ubiquitin C	NM_021009 in Hs.520348 rep by AB209782: Homo sapiens mRNA for ubiquitin C variant protein
GATCTTTTCAGTGTTTT///GATCATGACGCGGATGG///GATCCTTGCCTTGAAGC///GATCATCCAAAGAGAAG///GATCATCTCCTTTGGCA///GATCTGAAAGGCACACT///GATCAGGGATTCAGAAA///GATCAAGTCAATGCCGA	333	Hs.1872	5105	PCK1	20q13.31	Phosphoenolpyruvate carboxykinase 1 (soluble)	BC023978 in Hs.1872 rep by BX648510: Homo sapiens mRNA; cDNA DKFZp779F2021 (from clone DKFZp779F2021)
GATCAATGCCCTCATTA///GATCAAAAGCTGAGGGA///GATCCCCTCACTTCATC	211	Hs.356502	6176	RPLP1	15q22	Ribosomal protein, large, P1	NM_001003 in Hs.356502 rep by BQ278494: AGENCOURT_6773197 NIH_MGC_128 Homo sapiens cDNA clone IMAGE:5811542 5', mRNA sequence
GATCCCCTCTTCTCAGA///GATCCCAAACGGCAGAA///GATCTACAGCAGCAGCC	211	Hs.504613	5763	PTMS	12p13	Parathymosin	BC007616 in Hs.504613 rep by BM423440: AGENCOURT_6409623 NIH_MGC_41 Homo sapiens cDNA clone IMAGE:5516572 5', mRNA sequence
GATCAAGTTCCCGCCGC///GATCATGAAGGTGGAGG	197	Hs.337766	6142	RPL18A	19p13	Ribosomal protein L18a	CD555963 in Hs.337766 rep by CR619918: full-length cDNA clone CS0DM013YP23 of Fetal liver of Homo sapiens (human)
GATCCAAGACAGAATAA///GATCCATGCCGGCGGTC///GATCTCAGCTGCAACAG	199	Hs.163867	929	CD14	5q22-q32|5q31.1	CD14 antigen	BC010507 in Hs.163867 rep by CR614015: full-length cDNA clone CS0DE006YA16 of Placenta of Homo sapiens (human)
GATCAGAGCTTGAACAC///GATCAGAGCTTGAAAAA///GATCAGAGGTTGGACAC///GATCAGTGCTTCCTAAC///GATCCACCTTCCAAAGT///GATCCCTTATTCAGCAG///GATCTGAGCTTGAACAC	213	Hs.476365	6342	SCP2	1p32	Sterol carrier protein 2	NM_002979 in Hs.476365 rep by AB208789: Homo sapiens mRNA for sterol carrier protein X isoform 1 proprotein variant protein
GATCCTTGCGTGCTGAA///GATCAGCAACAAAACCA///GATCATTCCGTGGAATT	206	Hs.436437	217	ALDH2	12q24.2	Aldehyde dehydrogenase 2 family (mitochondrial)	NM_000690 in Hs.436437 rep by NM_000690: Homo sapiens aldehyde dehydrogenase 2 family (mitochondrial) (ALDH2), nuclear gene encoding mitochondrial protein, mRNA
GATCCGGGAGCACACCG///GATCGGGCTGTGGTGAC	196	Hs.1321	2161	F12	5q33-qter	Coagulation factor XII (Hageman factor)	BC012390 in Hs.1321 rep by NM_000505: Homo sapiens coagulation factor XII (Hageman factor) (F12), mRNA
GATCACAGGCAAACCCA///GATCCAGGCAAACCCAT	186	Hs.532768	5176	SERPINF1	17p13.1	Serpin peptidase inhibitor, clade F (alpha-2 antiplasmin, pigment epithelium derived factor), member 1	BC013984 in Hs.532768 rep by BM918904: AGENCOURT_6653322 NIH_MGC_120 Homo sapiens cDNA clone IMAGE:5748054 5', mRNA sequence
GATCCCCTTGAAATTAG///GATCCTGACTGTCAGAA///GATCTTGGAAAAACCAT///GATCAAGGTTCATTTTC///GATCAGACAGAGCTGAA///GATCCATTATTTCTCTC///GATCAGAACAGTGCTAG///GATCTGGAGCTCGCAGC	220	Hs.150276	1577	CYP3A5	7q21.1	Cytochrome P450, family 3, subfamily A, polypeptide 5 pseudogene 2	BX537676 in Hs.150276 rep by BX537676: Homo sapiens mRNA; cDNA DKFZp686I18188 (from clone DKFZp686I18188)
GATCCGCAAGAACAAGT///GATCCGCAAGAACAAAT///GATCCATGTGCAGTAAT///GATCAGGGAAACTGGAC	197	Hs.356371	6158	RPL28	19q13.4	Ribosomal protein L28	BC010182 in Hs.356371 rep by NM_000991: Homo sapiens ribosomal protein L28 (RPL28), mRNA
GATCCCATTCCAAAGAA///GATCTCCTGAGAAATTG///GATCCTCCAGCCAAAGT///GATCTCCTTGCCTTTTC///GATCCCGAAGAGAAATG///GATCTTGATATGTTGTG	209	Hs.168718	173	AFM	4q11-q13	Afamin	DA638322 in Hs.168718 rep by NM_001133: Homo sapiens afamin (AFM), mRNA
GATCAGCGCTTTACAAA///GATCAGCGCTTTAAAAA///GATCCGCAAGGCCGCCC///GATCAGCGCTTTAGAAA///GATCAGCGCCAAAAAAA	248	Hs.546288	6203	RPS9	19q13.4	Ribosomal protein S9	NM_001013 in Hs.546288 rep by AK095055: Homo sapiens cDNA FLJ37736 fis, clone BRHIP2021102, moderately similar to 40S RIBOSOMAL PROTEIN S9
GATCCGCCATCTGTCCC///GATCCGCCATCTGTTCC	234	Hs.248267	4357	MPST	22q13.1	Mercaptopyruvate sulfurtransferase	BX395147 in Hs.248267 rep by AB208824: Homo sapiens mRNA for 3-mercaptopyruvate sulfurtransferase variant protein
GATCCTCATTCTCACCC///GATCAAGGTAGGAAAAG///GATCCGTTCCGCCTATG///GATCCTTGAGAAGACAG///GATCCTTCCCCTTTGTT///GATCGCTCCATCTTCTC///GATCAAACAAATGAGGG///GATCAGATGAAAGCCAG///GATCAGTGCAAATTGTT///GATCATGTTCTCCAAAA///GATCATGTTTTAGTACA///GATCCATTTGGTCCAAT	247	Hs.149252	1373	CPS1	2q35	Carbamoyl-phosphate synthetase 1, mitochondrial	NM_001875 in Hs.149252 rep by NM_001875: Homo sapiens carbamoyl-phosphate synthetase 1, mitochondrial (CPS1), mRNA
GATCAGGCCACTGCCCT	167	Hs.533740	2900	GRIK4	11q22.3	Glutamate receptor, ionotropic, kainate 4	CR936773 in Hs.533740 rep by CR936773: Homo sapiens mRNA; cDNA DKFZp686K21113 (from clone DKFZp686K21113)
GATCAAAAAGAACAGAA///GATCTTCAAACAGTTTC///GATCCGTGAAATTCGTG///GATCATTTCAAAAGATT///GATCAAGAGTATTCCAT///GATCCACTCTAGGGCTT	176	Hs.471851	3069	HDLBP	2q37	High density lipoprotein binding protein (vigilin)	BC001179 in Hs.471851 rep by NM_005336: Homo sapiens high density lipoprotein binding protein (vigilin) (HDLBP), mRNA
GATCCAGAAGTACAAGG///GATCACAGGGCAATCAG	166	Hs.516700	1593	CYP27A1	2q33-qter	Cytochrome P450, family 27, subfamily A, polypeptide 1	BC051851 in Hs.516700 rep by BC017044: Homo sapiens cDNA clone IMAGE:3887033, containing frame-shift errors
GATCCAGTATTCAGTCA	159	Hs.180919	3398	ID2	2p25	Inhibitor of DNA binding 2, dominant negative helix-loop-helix protein	NM_002166 in Hs.180919 rep by CR623038: full-length cDNA clone CS0DI048YI05 of Placenta Cot 25-normalized of Homo sapiens (human)
GATCTGGAAGAGGTGAA///GATCTGAAGGAGGTGAA///GATCCTTGATCATCTCC	228	Hs.93194	335	APOA1	11q23-q24	Apolipoprotein A-I	BU596991 in Hs.93194 rep by BM559512: AGENCOURT_6565581 NIH_MGC_119 Homo sapiens cDNA clone IMAGE:5744251 5', mRNA sequence
GATCAAGAATCTTTTGT///GATCATGTGGTATTTTC///GATCATGGCTCAGTGAA///GATCTGCCCAACTCAGG///GATCAGGGAGTGGCATC///GATCCGGTCAGTCCGGG///GATCGAAAGAAGGCTCG	166	Hs.437638	7494	XBP1	22q12.1|22q12	X-box binding protein 1	NM_005080 in Hs.437638 rep by AK093842: Homo sapiens cDNA FLJ36523 fis, clone TRACH2002664
GATCAAGCTCAAGAATA///GATCCCAAGAGACAAGT///GATCAGGGCAACGTCAT///GATCTCAGTCATTCGCC///GATCTGTGACAACGGAG	164	Hs.69771	629	BF	6p21.3	B-factor, properdin	NM_001710 in Hs.69771 rep by NM_001710: Homo sapiens B-factor, properdin (BF), mRNA
GATCCCAGCTGTGTGTC///GATCCTGTACGACACGT	154	Hs.81131	2593	GAMT	19p13.3	Guanidinoacetate N-methyltransferase	AJ572601 in Hs.81131 rep by BM928125: AGENCOURT_6715241 NIH_MGC_100 Homo sapiens cDNA clone IMAGE:5797926 5', mRNA sequence
GATCATTAACGGAGCCC	147	Hs.513915	1366	CLDN7	17p13	Claudin 7	BQ322224 in Hs.513915 rep by CR594337: full-length cDNA clone CS0DI076YL12 of Placenta Cot 25-normalized of Homo sapiens (human)
GATCAGAGATGCACCAC///GATCCTCCTGCAGACCA///GATCACGCCACACACAG///GATCTGCCCACCTTCTC	182	Hs.224607	6382	SDC1	2p24.1	Syndecan 1	NM_001006946 in Hs.224607 rep by NM_001006946: Homo sapiens syndecan 1 (SDC1), transcript variant 1, mRNA
GATCTTTTTTGTCAGTT///GATCCCCGTGGCTCTGC///GATCCAGGGAGGCTGGT	238	Hs.282670	4143	MAT1A	10q22	Methionine adenosyltransferase I, alpha	NM_000429 in Hs.282670 rep by NM_000429: Homo sapiens methionine adenosyltransferase I, alpha (MAT1A), mRNA
GATCGGAATGGTGGAGA///GATCGGAATGGTGGATG	144	Hs.94672	2647	BLOC1S1	12q13-q14	Biogenesis of lysosome-related organelles complex-1, subunit 1	BC066340 in Hs.94672 rep by BM549702: AGENCOURT_6544096 NIH_MGC_118 Homo sapiens cDNA clone IMAGE:5745762 5', mRNA sequence
GATCCCAAGGCCTAGCC///GATCCTTTGGAAATGAC///GATCAGATTTGGGTGAT///GATCAGGGCAATGTCTC	149	Hs.391835	732	C8B	1p32	Complement component 8, beta polypeptide	NM_000066 in Hs.391835 rep by NM_000066: Homo sapiens complement component 8, beta polypeptide (C8B), mRNA
GATCAGAAGTACTTCGC///GATCTTTGTTAGCAGCC///GATCTTTTCTCGACAGG///GATCCCCCACTTTGCTT///GATCCGTAAAGTTTGGC	172	Hs.440967	5446	PON3	7q21.3	Paraoxonase 3	BC070374 in Hs.440967 rep by AK096114: Homo sapiens cDNA FLJ38795 fis, clone LIVER2004392, highly similar to SERUM PARAOXONASE/ARYLESTERASE 3 (EC 3.1.1.2)
GATCCAACTATTTCTTT///GATCAAGTAAATTCCCA///GATCGCAGCTTTGCCCA///GATCACAGGGTCGGTTA///GATCTGGGATGGGATGT///GATCCAAGCCCATGTAT///GATCTCAAAGACTTCTT	156	Hs.325404	5053	PAH	12q22-q24.2	Phenylalanine hydroxylase	NM_000277 in Hs.325404 rep by NM_000277: Homo sapiens phenylalanine hydroxylase (PAH), mRNA
GATCAACAGGAAGAACA///GATCAAACAGGAAAGAA	136	Hs.76716	3699	ITIH3	3p21.2-p21.1	Inter-alpha (globulin) inhibitor H3	NM_002217 in Hs.76716 rep by AK222757: Homo sapiens mRNA for inter-alpha (globulin) inhibitor H3 variant, clone: HEP00907
GATCAACGACCGGATAC///GATCTCCTGGCGACCCT	136	Hs.104	3083	HGFAC	4p16	HGF activator	NM_001528 in Hs.104 rep by NM_001528: Homo sapiens HGF activator (HGFAC), mRNA
GATCCAAGTTCTGACTT///GATCAACGATTACGTGG///GATCCACGAAGGCTTCC///GATCTGAAGTGCGTCCT///GATCCTTTTCTGTGGCC///GATCACCCCCAAAACTG///GATCTGAAGAGCGTTCT///GATCTGTTTCTTGGCCT	162	Hs.525557	5265	SERPINA1	14q32.1	Serpin peptidase inhibitor, clade A (alpha-1 antiproteinase, antitrypsin), member 1	AW294025 in Hs.525557 rep by CR594071: full-length cDNA clone CS0DM004YA23 of Fetal liver of Homo sapiens (human)
GATCAACCTGGAGCCCT///GATCCCTAGTATAACAC///GATCTCTACCATTCCTT	135	Hs.524910	2495	FTH1	11q13	Ferritin, heavy polypeptide 1	DA893140 in Hs.524910 rep by BM905227: AGENCOURT_6698703 NIH_MGC_72 Homo sapiens cDNA clone IMAGE:5558104 5', mRNA sequence
GATCATCTAAACTGAGT///GATCAGAACCAGACACA	132	Hs.419463	6147	RPL23A	17q11	Ribosomal protein L23a	BU532686 in Hs.419463 rep by CR616046: full-length cDNA clone CS0DE014YB21 of Placenta of Homo sapiens (human)
GATCCAGGAAGTTGGTG///GATCCACCAATGTTTCA///GATCCCAGCACAGTAGT///GATCGCAGAAGGAGTTC///GATCAGGAAGTTGGTGA///GATCATGTAGGGCTTAT///GATCGCAGTTGTGAGTC	138	Hs.529591	7095	TLOC1	3q26.2	Translocation protein 1	NM_003262 in Hs.529591 rep by NM_003262: Homo sapiens translocation protein 1 (TLOC1), mRNA
GATCCATTTCATGCAGG	122	Hs.285887	7363	UGT2B4	4q13	UDP glucuronosyltransferase 2 family, polypeptide B4	BC026264 in Hs.285887 rep by BC026264: Homo sapiens UDP glucuronosyltransferase 2 family, polypeptide B4, mRNA (cDNA clone MGC:22623 IMAGE:4709436), complete cds
GATCGCCTATGAGTTAC///GATCAGTAGCTGGCTGA	122	Hs.104624	366	AQP9	15q22.1-22.2	Aquaporin 9	NM_020980 in Hs.104624 rep by NM_020980: Homo sapiens aquaporin 9 (AQP9), mRNA
GATCCCATGAGCTCCTT///GATCCCAACACTGCCAG	125	Hs.159509	5345	SERPINF2	17p13	Serpin peptidase inhibitor, clade F (alpha-2 antiplasmin, pigment epithelium derived factor), member 2	BC031592 in Hs.159509 rep by BC031592: Homo sapiens serpin peptidase inhibitor, clade F (alpha-2 antiplasmin, pigment epithelium derived factor), member 2, mRNA (cDNA clone MGC:34213 IMAGE:5190061), complete cds
GATCGCGCCGCTGCATT	117	Hs.534302	319	APOF	12q13.3	Apolipoprotein F	BC026257 in Hs.534302 rep by BC026257: Homo sapiens apolipoprotein F, mRNA (cDNA clone MGC:22520 IMAGE:4710467), complete cds
GATCTTCACCAAACCGG///GATCAAGGTGAAGGAGA///GATCCATTGTGGTGGCC	122	Hs.2899	3242	HPD	12q24-qter	4-hydroxyphenylpyruvate dioxygenase	NM_002150 in Hs.2899 rep by AK057510: Homo sapiens cDNA FLJ32948 fis, clone TESTI2008014, highly similar to 4-HYDROXYPHENYLPYRUVATE DIOXYGENASE (EC 1.13.11.27)
GATCCACCTAGTGCCTC///GATCTCCCAGAATTCCC///GATCCACAGTTTGAAAA	126	Hs.80756	635	BHMT	5q13.1-q15	Betaine-homocysteine methyltransferase	NM_001713 in Hs.80756 rep by BC012616: Homo sapiens betaine-homocysteine methyltransferase, mRNA (cDNA clone MGC:13645 IMAGE:4045543), complete cds
GATCCACAGGGGTGGTG///GATCCCCCGCTATTCCT///GATCGAGGTGAACGAGA///GATCACAGGGGTGGTGT///GATCTGTCTCCAAGACC	127	Hs.414795	5054	SERPINE1	7q21.3-q22	Serpin peptidase inhibitor, clade E (nexin, plasminogen activator inhibitor type 1), member 1	BU196034 in Hs.414795 rep by M14083: Human beta-migrating plasminogen activator inhibitor I mRNA, 3' end
GATCCAACCCAAGGGCA///GATCCAACCCAGGGGCA///GATCCGGGATTTCCAGC///GATCAAAGAGTTCGCCG///GATCCATCTTCTCCCCT///GATCTCTTCGTTACTCC	123	Hs.433951	2879	GPX4	19p13.3	Glutathione peroxidase 4 (phospholipid hydroperoxidase)	NM_002085 in Hs.433951 rep by BG115861: 602316839F1 NIH_MGC_88 Homo sapiens cDNA clone IMAGE:4417329 5', mRNA sequence
GATCGTGCCACCGCCCT///GATCCAGCATGCCAATG	114	Hs.534352	6813	STXBP2	19p13.3-p13.2	Syntaxin binding protein 2	AK055767 in Hs.534352 rep by AK055767: Homo sapiens cDNA FLJ31205 fis, clone KIDNE2003316
GATCCCAGACTTTTTTA///GATCTTAAGGAGTGTAA///GATCCCTTCCTTGTTAA	126	Hs.515835	6822	SULT2A1	19q13.3	Sulfotransferase family, cytosolic, 2A, dehydroepiandrosterone (DHEA)-preferring, member 1	NM_003167 in Hs.515835 rep by NM_003167: Homo sapiens sulfotransferase family, cytosolic, 2A, dehydroepiandrosterone (DHEA)-preferring, member 1 (SULT2A1), mRNA
GATCCACGCTGGGCCGA///GATCCACGCTGGGCCTA///GATCCAGCCTCAAGTGC///GATCTTCCAGGCCATAA	125	Hs.182385	3249	HPN	19q11-q13.2	Hepsin (transmembrane protease, serine 1)	BC025716 in Hs.182385 rep by AK125670: Homo sapiens cDNA FLJ43682 fis, clone TBAES2001258, weakly similar to SERINE PROTEASE HEPSIN (EC 3.4.21.-)
GATCAGGGGAAGGGGAG///GATCCAGAAAAGAGATA///GATCACTTCTCCAACAA	130	Hs.143436	5340	PLG	6q26	Plasminogen	CR749293 in Hs.143436 rep by CR749293: Homo sapiens mRNA; cDNA DKFZp779M0222 (from clone DKFZp779M0222)
GATCCCACCTCCTTCTG	108	Hs.567238	433	ASGR2	17p	Asialoglycoprotein receptor 2	BC017251 in Hs.567238 rep by NM_080912: Homo sapiens asialoglycoprotein receptor 2 (ASGR2), transcript variant H2', mRNA
GATCCTAAGCTTTGATA	108	Hs.512155	3250	HPR	16q22.1	Haptoglobin-related protein	BM978369 in Hs.512155 rep by NM_020995: Homo sapiens haptoglobin-related protein (HPR), mRNA
GATCCCAAATTTGAAGT	108	Hs.246310	522	ATP5J	21q21.1	ATP synthase, H+ transporting, mitochondrial F0 complex, subunit F6	NM_001003703 in Hs.246310 rep by AK056079: Homo sapiens cDNA FLJ31517 fis, clone NT2RI2000007
GATCTGCCCACCTTCCT///GATCTGCCACCTTTCCT	109	Hs.489207	440	ASNS	7q21.3	Asparagine synthetase	AA629781 in Hs.489207 rep by NM_133436: Homo sapiens asparagine synthetase (ASNS), transcript variant 1, mRNA
GATCACAGTGAACGAGG///GATCCTCCCACCCCCTC	111	Hs.474270	3053	SERPIND1	22q11.2|22q11.21	Serpin peptidase inhibitor, clade D (heparin cofactor), member 1	NM_000185 in Hs.474270 rep by AK130397: Homo sapiens cDNA FLJ26887 fis, clone PRS09321
GATCTGTGCAGAGGACA///GATCCCTGTACACGTGG	111	Hs.134958	8608	RDH16	12q13.3	Retinol dehydrogenase 16 (all-trans and 13-cis)	NM_003708 in Hs.134958 rep by AB209332: Homo sapiens mRNA for microsomal NAD+-dependent retinol dehydrogenase 4 variant protein
GATCTGCGCTTCCAGAG	106	Hs.533624	3020	H3F3A	1q41	H3 histone, family 3A	NM_002107 in Hs.533624 rep by BM907805: AGENCOURT_6619068 NIH_MGC_68 Homo sapiens cDNA clone IMAGE:5736232 5', mRNA sequence
GATCCCCAAAAAGTGAA///GATCATGCCAGCCTAAG	108	Hs.232375	38	ACAT1	11q22.3-q23.1	Acetyl-Coenzyme A acetyltransferase 1 (acetoacetyl Coenzyme A thiolase)	BI763850 in Hs.232375 rep by NM_000019: Homo sapiens acetyl-Coenzyme A acetyltransferase 1 (acetoacetyl Coenzyme A thiolase) (ACAT1), nuclear gene encoding mitochondrial protein, mRNA
GATCGCGGCGGAGCTGG	104	Hs.25292	3726	JUNB	19p13.2	Jun B proto-oncogene	NM_002229 in Hs.25292 rep by CR601699: full-length cDNA clone CL0BA010ZC08 of Placenta of Homo sapiens (human)
GATCTTACATCTGCAGC///GATCATTTTGTATGAAG///GATCTGGTCAAAGCACT	106	Hs.507080	325	APCS	1q21-q23	Amyloid P component, serum	BC007058 in Hs.507080 rep by BG533315: 601860690F2 NIH_MGC_76 Homo sapiens cDNA clone IMAGE:4071886 5', mRNA sequence
GATCCGAATCGAGGCCA///GATCCGAATCAAGGCCA///GATCCCCCCAGCCTGAC///GATCCTCCCGCCCCCCC	130	Hs.418668	513	ATP5D	19p13.3	ATP synthase, H+ transporting, mitochondrial F1 complex, delta subunit	BC018079 in Hs.418668 rep by BM917488: AGENCOURT_6606649 NIH_MGC_106 Homo sapiens cDNA clone IMAGE:5484014 5', mRNA sequence
GATCTTGGGGTCCCCCG///GATCTGGGGTCCCCCGA	101	Hs.494496	2203	FBP1	9q22.3	Fructose-1,6-bisphosphatase 1	AK223395 in Hs.494496 rep by AK223395: Homo sapiens mRNA for fructose-1,6-bisphosphatase 1 variant, clone: FCC107D09
GATCAGGTTGGGGGGCA	97	Hs.491494	7203	CCT3	1q23	Chaperonin containing TCP1, subunit 3 (gamma)	BC008019 in Hs.491494 rep by NM_005998: Homo sapiens chaperonin containing TCP1, subunit 3 (gamma) (CCT3), transcript variant 1, mRNA
GATCCAGGGAGCCCCCA	96	Hs.438102	3485	IGFBP2	2q33-q34	Insulin-like growth factor binding protein 2, 36kDa	BC004312 in Hs.438102 rep by AB209509: Homo sapiens mRNA for insulin-like growth factor binding protein 2 variant protein
GATCCGAGTGTGATTTG	96	Hs.418123	1514	CTSL	9q21-q22	Cathepsin L-like 3	BC012612 in Hs.418123 rep by AK055599: Homo sapiens cDNA FLJ31037 fis, clone HSYRA2000137, highly similar to CATHEPSIN L PRECURSOR (EC 3.4.22.15)
GATCGGGGCACTGCAGG	95	Hs.554776	6720	SREBF1	17p11.2	Smith-Magenis syndrome chromosome region, candidate 3	BC063281 in Hs.554776 rep by AB209609: Homo sapiens mRNA for sterol regulatory element binding transcription factor 1 isoform a variant protein
GATCGCTGGCACCATAG///GATCCTCACATCCCCGT	94	Hs.544932	7036	TFR2	7q22	Transferrin receptor 2	AK000421 in Hs.544932 rep by NM_003227: Homo sapiens transferrin receptor 2 (TFR2), mRNA
GATCATGTCATTCAATT///GATCCTGTCACACCTGG	98	Hs.433901	1351	COX8A	11q12-q13	Cytochrome c oxidase subunit 8A (ubiquitous)	NM_004074 in Hs.433901 rep by CD555987: AGENCOURT_14400997 NIH_MGC_173 Homo sapiens cDNA 5', mRNA sequence
GATCCCACAGAAATGTT	87	Hs.532635	866	SERPINA6	14q32.1	Serpin peptidase inhibitor, clade A (alpha-1 antiproteinase, antitrypsin), member 6	BC036818 in Hs.532635 rep by BC036818: Homo sapiens serpin peptidase inhibitor, clade A (alpha-1 antiproteinase, antitrypsin), member 6, mRNA (cDNA clone IMAGE:5754260), with apparent retained intron
GATCAATTTGTAATTGC///GATCTCACTTGGCGGCA///GATCGGGGGATTCCAGA///GATCAGAAGGTTAGAAC	126	Hs.502302	847	CAT	11p13	Catalase	NM_001752 in Hs.502302 rep by NM_001752: Homo sapiens catalase (CAT), mRNA
GATCTGTGTGCTCTTAT///GATCTGTGTGCTTTTAT///GATCAGTCTTTCCCTTA	89	Hs.352768	5689	PSMB1	6q27	Proteasome (prosome, macropain) subunit, beta type, 1	BC020807 in Hs.352768 rep by AB209078: Homo sapiens mRNA for proteasome beta 1 subunit variant protein
GATCCTGGAATTTCTCT	86	Hs.195040	3290	HSD11B1	1q32-q41	Hydroxysteroid (11-beta) dehydrogenase 1	BC012593 in Hs.195040 rep by BF698867: 602126436F1 NIH_MGC_56 Homo sapiens cDNA clone IMAGE:4283192 5', mRNA sequence
GATCCCCGTTCCTGACA///GATCCCGTTCCTGACAT///GATCCTGCTTGTCCACA///GATCTTGAACATTTTCA///GATCTCCGTTCCTGACA	92	Hs.436568	972	CD74	5q32	CD74 antigen (invariant polypeptide of major histocompatibility complex, class II antigen-associated)	NM_001025159 in Hs.436568 rep by CR595353: full-length cDNA clone CS0DI021YO13 of Placenta Cot 25-normalized of Homo sapiens (human)
GATCGGGGGAAGGGTAA///GATCGGGGGAGGGTAAA///GATCGGGGAAGGGTAAA	165	Hs.277677	4705	NDUFA10	2q37.3	NADH dehydrogenase (ubiquinone) 1 alpha subcomplex, 10, 42kDa	AA113991 in Hs.277677 rep by AB209440: Homo sapiens mRNA for NADH dehydrogenase (ubiquinone) 1 alpha subcomplex, 10, 42kDa precursor variant protein
GATCCGATGGAGAAGGG///GATCCGACGGAGAAGGG///GATCAGATGGAGAAGGG	96	Hs.110571	4616	GADD45B	19p13.3	Growth arrest and DNA-damage-inducible, beta	BQ000079 in Hs.110571 rep by AK129595: Homo sapiens cDNA FLJ26084 fis, clone RCT05178
GATCAGTGGCTTTGAAT///GATCAGTGGCTTTGATT///GATCAGTGGTTTGAATG	100	Hs.89545	5692	PSMB4	1q21	Proteasome (prosome, macropain) subunit, beta type, 4	BQ683628 in Hs.89545 rep by CR601408: full-length cDNA clone CS0DN001YP01 of Adult brain of Homo sapiens (human)
GATCGAGGTGGAGAAGC///GATCGAGGTGGATAAGC	85	Hs.434937	5479	PPIB	15q21-q22	Peptidylprolyl isomerase B (cyclophilin B)	NM_000942 in Hs.434937 rep by BQ049986: AGENCOURT_7048633 NIH_MGC_85 Homo sapiens cDNA clone IMAGE:5787963 5', mRNA sequence
GATCCTAAGTAGAACCA///GATCCAAAATAGAATCA///GATCCTTGGTCACTAAA///GATCCATCCACCTATGC///GATCTAAGTAGAACCAG	87	Hs.75335	2628	GATM	15q21.1	Glycine amidinotransferase (L-arginine:glycine amidinotransferase)	NM_001482 in Hs.75335 rep by AK098055: Homo sapiens cDNA FLJ40736 fis, clone TKIDN2003597, highly similar to GLYCINE AMIDINOTRANSFERASE PRECURSOR (EC 2.1.4.1)
GATCAACTGTGAGTGAT///GATCCTGAAACTGCTGG	83	Hs.183671	6999	TDO2	4q31-q32	Tryptophan 2,3-dioxygenase	NM_005651 in Hs.183671 rep by BX647341: Homo sapiens mRNA; cDNA DKFZp779D1612 (from clone DKFZp779D1612)
GATCTGGTCAGAATAAA	80	Hs.498732	5264	PHYH	10pter-p11.2	Phytanoyl-CoA hydroxylase	NM_006214 in Hs.498732 rep by CR623416: full-length cDNA clone CS0DL003YK19 of B cells (Ramos cell line) Cot 25-normalized of Homo sapiens (human)
GATCTACTACTTGGCCT	80	Hs.409223	6748	SSR4	Xq28	Signal sequence receptor, delta (translocon-associated protein delta)	BC003371 in Hs.409223 rep by AK057117: Homo sapiens cDNA FLJ32555 fis, clone SPLEN1000116, moderately similar to TRANSLOCON-ASSOCIATED PROTEIN, DELTA SUBUNIT PRECURSOR
GATCAGTTGACAGTGGC///GATCACTGTAGGAGCTG///GATCTGTGTTCTATGAC	85	Hs.166975	6430	SFRS5	14q24	Splicing factor, arginine/serine-rich 5	NM_006925 in Hs.166975 rep by BX640605: Homo sapiens mRNA; cDNA DKFZp686L2175 (from clone DKFZp686L2175); complete cds
GATCCAGAGATTTCTCA///GATCCAATTAAATCTCT	135	Hs.284712	570	BAAT	9q22.3	Bile acid Coenzyme A: amino acid N-acyltransferase (glycine N-choloyltransferase)	BC009567 in Hs.284712 rep by NM_001701: Homo sapiens bile acid Coenzyme A: amino acid N-acyltransferase (glycine N-choloyltransferase) (BAAT), mRNA
GATCATGGGACCCTCTC///GATCAGAAATCGGAATC///GATCGTCTTAGAAGGCC///GATCCACCCGCATCGAC///GATCTCCTCTGGCAAGC///GATCAGAGAAGGCTTTA///GATCCAGGGGCACTCAG///GATCTGGCAAGTTTAAG	101	Hs.207459	6480	ST6GAL1	3q27-q28	ST6 beta-galactosamide alpha-2,6-sialyltranferase 1	NM_003032 in Hs.207459 rep by AK128726: Homo sapiens cDNA FLJ46893 fis, clone UTERU3019230, highly similar to CMP-N-acetylneuraminate-beta-galactosamide-alpha-2, 6-sialyltransferase (EC 2.4.99.1)
GATCTAGAAATTGTCCT	78	Hs.507333	2802	GOLGA3	12q24.33	Golgi autoantigen, golgin subfamily a, 3	CV316250 in Hs.507333 rep by NM_005895: Homo sapiens golgi autoantigen, golgin subfamily a, 3 (GOLGA3), mRNA
GATCTCTACTACCACAA///GATCAGTGGGTCAGAAA///GATCACGCCATTGGACT///GATCCTTTGTCACTGCC///GATCTCTACTACCACAC///GATCACGGAGGGGGCCA///GATCGTGCCTCACACCA///GATCTGCCTGGTCAACA///GATCATAACTTTGTCAC///GATCTCTAATACCACAA	125	Hs.520898	1508	CTSB	8p22	Cathepsin B	BC010240 in Hs.520898 rep by NM_147780: Homo sapiens cathepsin B (CTSB), transcript variant 2, mRNA
GATCCAGTACCTGAAAG	76	Hs.496487	468	ATF4	22q13.1	Activating transcription factor 4 (tax-responsive enhancer element B67)	BC008090 in Hs.496487 rep by NM_001675: Homo sapiens activating transcription factor 4 (tax-responsive enhancer element B67) (ATF4), transcript variant 1, mRNA
GATCAGGGGAGACCCCA///GATCCCTGGGTCTCCAG	79	Hs.401316	3484	IGFBP1	7p13-p12	Insulin-like growth factor binding protein 1	BC035263 in Hs.401316 rep by NM_000596: Homo sapiens insulin-like growth factor binding protein 1 (IGFBP1), transcript variant 1, mRNA
GATCCCACTCAAAAAAA	76	Hs.361463	2159	F10	13q34	Coagulation factor X	BC046125 in Hs.361463 rep by BC040125: Homo sapiens coagulation factor X, mRNA (cDNA clone IMAGE:5764698), partial cds
GATCGGGCTGACTGTAC///GATCTTTGCTGGGGTTT///GATCATTCTGAACTTTG	79	Hs.520819	3638	INSIG1	7q36	Insulin induced gene 1	BC001880 in Hs.520819 rep by NM_198336: Homo sapiens insulin induced gene 1 (INSIG1), transcript variant 2, mRNA
GATCAGGTGGGCAGAGG	73	Hs.427055	8431	NR0B2	1p36.1	Nuclear receptor subfamily 0, group B, member 2	BC030207 in Hs.427055 rep by BC030207: Homo sapiens nuclear receptor subfamily 0, group B, member 2, mRNA (cDNA clone MGC:34176 IMAGE:5222402), complete cds
GATCAACCAAGGCAGAT///GATCACCCAAGGCAGAT///GATCAACCAAGGCAAAT	76	Hs.386793	2878	GPX3	5q23	Glutathione peroxidase 3 (plasma)	NM_002084 in Hs.386793 rep by NM_002084: Homo sapiens glutathione peroxidase 3 (plasma) (GPX3), mRNA
GATCATCGACACTCCGA///GATCAGTTAAGGTCAGG///GATCTGCCCAAAGAGGT///GATCTGGCTAAGTTGCT///GATCACGAGAGAGTGGC	141	Hs.75812	5106	PCK2	14q11.2	Phosphoenolpyruvate carboxykinase 2 (mitochondrial)	DA634747 in Hs.75812 rep by NM_004563: Homo sapiens phosphoenolpyruvate carboxykinase 2 (mitochondrial) (PCK2), nuclear gene encoding mitochondrial protein, transcript variant 1, mRNA
GATCTGTTCAGCCCTGA///GATCCCGGAGGCCACCA///GATCCACTTCTTCTTTG///GATCTTGAGCCAAAAAT	76	Hs.75599	462	SERPINC1	1q23-q25.1	Serpin peptidase inhibitor, clade C (antithrombin), member 1	NM_000488 in Hs.75599 rep by AF130100: Homo sapiens clone FLB1413 PRO0309 mRNA, complete cds
GATCCTGAGCATGGTGC///GATCTGCAGGAGGGTGG	70	Hs.54457	975	CD81	11p15.5	CD81 antigen (target of antiproliferative antibody 1)	BC093047 in Hs.54457 rep by AB209380: Homo sapiens mRNA for CD81 antigen variant protein
GATCGTGACCGTGACCG///GATCACAGGCCAGGGCC	73	Hs.467097	6625	SNRP70	19q13.3	Small nuclear ribonucleoprotein 70kDa polypeptide (RNP antigen)	AL832819 in Hs.467097 rep by AL832819: Homo sapiens mRNA; cDNA DKFZp667C0424 (from clone DKFZp667C0424)
GATCTGGCAAAGAGAAT///GATCTCCTCAGCCTGCC///GATCACCTGATGTTAGG///GATCAGCTTGGAGAAGG///GATCACGCTACTGAACT	78	Hs.430425	2782	GNB1	1p36.33	Guanine nucleotide binding protein (G protein), beta polypeptide 1	NM_002074 in Hs.430425 rep by AK123609: Homo sapiens cDNA FLJ41615 fis, clone CTONG3003165
GATCTAGTGAACATTCG///GATCCGGCGTTTCTCCC///GATCAAGTAGCCTTCAT	118	Hs.282624	1559	CYP2C9	10q24	Cytochrome P450, family 2, subfamily C, polypeptide 9	NM_000771 in Hs.282624 rep by M61855: Human cytochrome P4502C9 (CYP2C9) mRNA, clone 25
GATCATGCTGGCTGCAA///GATCAAGGAAAATGGTG///GATCTCCCTCTCCAAGC	72	Hs.1342	1329	COX5B	2cen-q13	Cytochrome c oxidase subunit Vb	NM_001862 in Hs.1342 rep by BM912880: AGENCOURT_6616067 NIH_MGC_41 Homo sapiens cDNA clone IMAGE:5474858 5', mRNA sequence
GATCTGTGGAGAATGTA///GATCATATTAAGGAGTT	69	Hs.370247	334	APLP2	11q23-q25|11q24	Amyloid beta (A4) precursor-like protein 2	BX647107 in Hs.370247 rep by BX647107: Homo sapiens mRNA; cDNA DKFZp686M1793 (from clone DKFZp686M1793)
GATCCAAGCTATGAAAT///GATCCTCTATTTACCCT	68	Hs.444959	8309	ACOX2	3p14.3	Acyl-Coenzyme A oxidase 2, branched chain	BC033517 in Hs.444959 rep by BC033517: Homo sapiens cDNA clone IMAGE:5175667, containing frame-shift errors
GATCTACCAAGCAAAAA///GATCAGGTTAGCAAATG///GATCGGGGAAGGGTTTG///GATCAGGTTAGCAATGA	76	Hs.131226	665	BNIP3L	8p21	BCL2/adenovirus E1B 19kDa interacting protein 3-like	AF370457 in Hs.131226 rep by AF370457: Homo sapiens ovarian epithelial carcinoma-related protein mRNA, complete cds
GATCAGAGAGAACATCC///GATCCCAAATATCAGCG	70	Hs.567245	1109	AKR1C4	10p15-p14	Aldo-keto reductase family 1, member C4 (chlordecone reductase; 3-alpha hydroxysteroid dehydrogenase, type I; dihydrodiol dehydrogenase 4)	BC020744 in Hs.567245 rep by BC020744: Homo sapiens aldo-keto reductase family 1, member C4 (chlordecone reductase; 3-alpha hydroxysteroid dehydrogenase, type I; dihydrodiol dehydrogenase 4), mRNA (cDNA clone MGC:22581 IMAGE:4734943), complete cds
GATCAGGACACTTAGCA///GATCCAAAACTTATTCC	72	Hs.143873	6281	S100A10	1q21	S100 calcium binding protein A10 (annexin II ligand, calpactin I, light polypeptide (p11))	NM_002966 in Hs.143873 rep by CD388106: AGENCOURT_14302281 NIH_MGC_173 Homo sapiens cDNA 5', mRNA sequence
GATCCAGAGCTGGAGAA	65	Hs.166186	8646	CHRD	3q27	Chordin	NM_177978 in Hs.166186 rep by AB208947: Homo sapiens mRNA for chordin isoform a variant protein
GATCTGTTTCGTGCATT///GATCCAGAAGCACAGAT	68	Hs.546248	1509	CTSD	11p15.5	Similar to RIKEN cDNA 6330512M04 gene (mouse)	NM_001909 in Hs.546248 rep by NM_001909: Homo sapiens cathepsin D (lysosomal aspartyl peptidase) (CTSD), mRNA
GATCAAACTAGCTCAGG///GATCAGTGCTCAGAAAA///GATCACGCCACTGCCTA///GATCAACCTGGTTAAAG///GATCCCTCAAGACCAGG	81	Hs.11223	3417	IDH1	2q33.3	Isocitrate dehydrogenase 1 (NADP+), soluble	BC093020 in Hs.11223 rep by AF020038: Homo sapiens NADP-dependent isocitrate dehydrogenase (IDH) mRNA, complete cds
GATCACAGTGTCAGAGA///GATCAGAGCCGACACCA///GATCATGACAGGGGTTC///GATCCTGAGCATGTGGG///GATCTTATTTGGTGTGT///GATCTTCTCAGTTACAA///GATCCTGCACAGGAGGG	85	Hs.75069	6472	SHMT2	12q12-q14	Serine hydroxymethyltransferase 2 (mitochondrial)	BC013677 in Hs.75069 rep by AK055053: Homo sapiens cDNA FLJ30491 fis, clone BRAWH2000177, moderately similar to SERINE HYDROXYMETHYLTRANSFERASE, MITOCHONDRIAL PRECURSOR (EC 2.1.2.1)
GATCAACAAGGCCACGC	63	Hs.198269	4696	NDUFA3	19q13.42	NADH dehydrogenase (ubiquinone) 1 alpha subcomplex, 3, 9kDa	NM_004542 in Hs.198269 rep by CD248715: AGENCOURT_14212335 NIH_MGC_172 Homo sapiens cDNA 5', mRNA sequence
GATCAGTGTTGAAGAAA///GATCCCCCAGAATCAGC///GATCAAAGCAAATGTGG	83	Hs.290404	5250	SLC25A3	12q23	Solute carrier family 25 (mitochondrial carrier; phosphate carrier), member 3	BC001328 in Hs.290404 rep by BX647062: Homo sapiens mRNA; cDNA DKFZp686J11229 (from clone DKFZp686J11229)
GATCGACTTTGTGTCTC///GATCTGCAGGGTGAGGC///GATCAACAGAGTGCAAC///GATCCAGTACCACAGCA///GATCCTCCGGGAGAAGG	72	Hs.533013	875	CBS	21q22.3	Cystathionine-beta-synthase	NM_000071 in Hs.533013 rep by L00972: Human cystathionine-beta-synthase (CBS) mRNA
GATCCCCCCGAAGTCTT	60	Hs.298813	949	SCARB1	12q24.31	Scavenger receptor class B, member 1	NM_005505 in Hs.298813 rep by AB209436: Homo sapiens mRNA for Scavenger receptor class B member 1 variant protein
GATCCTGCCCGGAGACC///GATCAAGGACAGTGTGG///GATCCTGCCCGGAGACA///GATCTGCCTGAAGGACC	63	Hs.515070	1938	EEF2	19pter-q12	Eukaryotic translation elongation factor 2	BC024689 in Hs.515070 rep by NM_001961: Homo sapiens eukaryotic translation elongation factor 2 (EEF2), mRNA
GATCGAAGGCGGTGCCC	59	Hs.354056	5447	POR	7q11.2	P450 (cytochrome) oxidoreductase	CD014011 in Hs.354056 rep by CD014011: 90138962 Single gene library Homo sapiens cDNA, mRNA sequence
GATCCCAGAGAAATCAG///GATCCTTCCAGAGAGTC///GATCCTAGTTCGCCTGT///GATCCTCATTAAGTGGC	67	Hs.212088	2053	EPHX2	8p21-p12	Epoxide hydrolase 2, cytoplasmic	BC011628 in Hs.212088 rep by NM_001979: Homo sapiens epoxide hydrolase 2, cytoplasmic (EPHX2), mRNA
GATCTCCGAGTCAGGAC///GATCAGACCCAAATCTA	62	Hs.370937	6892	TAPBP	6p21.3	TAP binding protein (tapasin)	NM_003190 in Hs.370937 rep by NM_003190: Homo sapiens TAP binding protein (tapasin) (TAPBP), transcript variant 1, mRNA
GATCTTTCATAAAGCAG///GATCTCTTGCCCATTAA///GATCCATCCACCTAGGC///GATCCTTTGGTTTCATT///GATCATCCAGGAACGAA	87	Hs.81934	36	ACADSB	10q25-q26	Acyl-Coenzyme A dehydrogenase, short/branched chain	NM_001609 in Hs.81934 rep by NM_001609: Homo sapiens acyl-Coenzyme A dehydrogenase, short/branched chain (ACADSB), nuclear gene encoding mitochondrial protein, mRNA
GATCTGGAATGGGGCCC	56	Hs.534037	5465	PPARA	22q12-q13.1|22q13.31	Peroxisome proliferative activated receptor, alpha	BC071932 in Hs.534037 rep by BC004162: Homo sapiens peroxisome proliferative activated receptor, alpha, mRNA (cDNA clone IMAGE:2961235), with apparent retained intron
GATCATGTTGGGATTAA///GATCCAACTCAGAACCA///GATCAGAAACATAGCAC///GATCAGTTCATTGGCAT	60	Hs.406678	2180	ACSL1	4q34-q35	Acyl-CoA synthetase long-chain family member 1	NM_001995 in Hs.406678 rep by NM_001995: Homo sapiens acyl-CoA synthetase long-chain family member 1 (ACSL1), mRNA
GATCTGTGTTTCCTCCC///GATCACACTGACCTGGC	91	Hs.77961	3106	HLA-B	6p21.3	Major histocompatibility complex, class I, B	BC013187 in Hs.77961 rep by AK096962: Homo sapiens cDNA FLJ39643 fis, clone SMINT2004023, highly similar to HLA CLASS I HISTOCOMPATIBILITY ANTIGEN, ALPHA CHAIN F PRECURSOR
GATCCTGGATTCACTCA///GATCCCCTAGGGGTTTG	58	Hs.462998	3487	IGFBP4	17q12-q21.1	Insulin-like growth factor binding protein 4	BC016041 in Hs.462998 rep by NM_001552: Homo sapiens insulin-like growth factor binding protein 4 (IGFBP4), mRNA
GATCTCTCTCTTCATTC	55	Hs.312485	3426	IF	4q25	I factor (complement)	NM_000204 in Hs.312485 rep by AK122686: Homo sapiens cDNA FLJ16144 fis, clone BRAMY2039314, highly similar to COMPLEMENT FACTOR I PRECURSOR (EC 3.4.21.45)
GATCAGCCCCCAGAATG///GATCAAGAAGATAACGG	75	Hs.30054	2153	F5	1q23	Coagulation factor V (proaccelerin, labile factor)	NM_000130 in Hs.30054 rep by NM_000130: Homo sapiens coagulation factor V (proaccelerin, labile factor) (F5), mRNA
GATCTACGCTGTGCCTT///GATCTGGAAATAGCAGA	55	Hs.304682	1471	CST3	20p11.21	Cystatin C (amyloid angiopathy and cerebral hemorrhage)	NM_000099 in Hs.304682 rep by BX647523: Homo sapiens mRNA; cDNA DKFZp686L04236 (from clone DKFZp686L04236)
GATCAGAGAAGCAGATA///GATCAGAGAAGCCAGAT///GATCAGCTGACCGAAGA///GATCGAGACCCTCCTTG	57	Hs.282410	801	CALM1	14q24-q31	Calmodulin 1 (phosphorylase kinase, delta)	AY189287 in Hs.282410 rep by BC047523: Homo sapiens calmodulin 1 (phosphorylase kinase, delta), mRNA (cDNA clone MGC:26695 IMAGE:4819353), complete cds
GATCGCGCGACTGCACT	52	Hs.171311	8516	ITGA8	10p13	Integrin, alpha 8	BQ004885 in Hs.171311 rep by NM_003638: Homo sapiens integrin, alpha 8 (ITGA8), mRNA
GATCTCACCACTGCCCT///GATCCAGTTTCTTCAAC///GATCCTGTGTCAAAAAG///GATCCTGTGCTGTAAGG	57	Hs.479396	3516	RBPSUH	4p15.2	Recombining binding protein suppressor of hairless (Drosophila)	CA433167 in Hs.479396 rep by NM_203284: Homo sapiens recombining binding protein suppressor of hairless (Drosophila) (RBPSUH), transcript variant 4, mRNA
GATCGCGACGGCTGGTT///GATCACAAGGGCAAGAG///GATCGCACGGCGGAACC	53	Hs.407860	4718	NDUFC2	11q14.1	NADH dehydrogenase (ubiquinone) 1, subcomplex unknown, 2, 14.5kDa	CF130505 in Hs.407860 rep by NM_004549: Homo sapiens NADH dehydrogenase (ubiquinone) 1, subcomplex unknown, 2, 14.5kDa (NDUFC2), mRNA
GATCTGAAAATAAAGTG///GATCTCCTTTTCCTGTG	52	Hs.150207	7366	UGT2B15	4q13	UDP glucuronosyltransferase 2 family, polypeptide B15	AF180322 in Hs.150207 rep by U06641: Human UDP glucuronosyltransferase mRNA, partial cds
GATCTGCCTGGTGAATG///GATCATGTACCAGATGG	68	Hs.117367	6580	SLC22A1	6q26	Solute carrier family 22 (organic cation transporter), member 1	NM_003057 in Hs.117367 rep by NM_003057: Homo sapiens solute carrier family 22 (organic cation transporter), member 1 (SLC22A1), transcript variant 1, mRNA
GATCCTGTTGCAAAAAA///GATCCGGTTTATTTCTG///GATCCTGAAGAAGGAGG///GATCCTGGAAGAGGAGG///GATCCTGTTGCAGCCTC	58	Hs.111024	6576	SLC25A1	22q11.21	Solute carrier family 25 (mitochondrial carrier; citrate transporter), member 1	BC008061 in Hs.111024 rep by L75823: Homo sapiens citrate transport protein mRNA, complete cds; nuclear gene for mitochondrial product
GATCTTGGCCCAAACCA	50	Hs.524513	8630	HSD17B6	12q13	Hydroxysteroid (17-beta) dehydrogenase 6	NM_003725 in Hs.524513 rep by NM_003725: Homo sapiens hydroxysteroid (17-beta) dehydrogenase 6 (HSD17B6), mRNA
GATCCATCCTCTCTCCT///GATCATGAAAATGGAAC	50	Hs.408903	717	C2	6p21.3	Complement component 2	BX537504 in Hs.408903 rep by BX537504: Homo sapiens mRNA; cDNA DKFZp779M0311 (from clone DKFZp779M0311)
GATCCAAATCAAAGTGA///GATCCTGGGCTGGAAGA	56	Hs.374257	6482	ST3GAL1	8q24.22	ST3 beta-galactoside alpha-2,3-sialyltransferase 1	BX537506 in Hs.374257 rep by BX537506: Homo sapiens mRNA; cDNA DKFZp779K2051 (from clone DKFZp779K2051)
GATCCGCCACTTTCGGC///GATCACGCCACTTTCGG///GATCACAGCAGGGGGTG	51	Hs.7744	4723	NDUFV1	11q13	NADH dehydrogenase (ubiquinone) flavoprotein 1, 51kDa	NM_007103 in Hs.7744 rep by AK055875: Homo sapiens cDNA FLJ31313 fis, clone LIVER1000230, highly similar to NADH-UBIQUINONE OXIDOREDUCTASE 51 KD SUBUNIT PRECURSOR (EC 1.6.5.3)
GATCAGGAAACCAGAAA///GATCCACGAGGCCTCGG///GATCAGGAAACAGAAAT	53	Hs.413482	8209	C21orf33	21q22.3	Chromosome 21 open reading frame 33	NM_004649 in Hs.413482 rep by AK127364: Homo sapiens cDNA FLJ45438 fis, clone BRSSN2004303
GATCTGCCCAGGTGCGC///GATCCACAGTTAGGCCC///GATCTTGCCTCTATACT	50	Hs.370408	1312	COMT	22q11.21-q11.23|22q11.21	Catechol-O-methyltransferase	BX405945 in Hs.370408 rep by AL390148: Homo sapiens mRNA; cDNA DKFZp547A166 (from clone DKFZp547A166)
GATCCAAATCCCAGCTC	48	Hs.152096	1573	CYP2J2	1p31.3-p31.2	Cytochrome P450, family 2, subfamily J, polypeptide 2	BG192078 in Hs.152096 rep by AK055088: Homo sapiens cDNA FLJ30526 fis, clone BRAWH2000984, highly similar to CYTOCHROME P450 2J2 (EC 1.14.14.1)
GATCACCTGAGTCCATG	47	Hs.513829	4157	MC1R	16q24.3	Melanocortin 1 receptor (alpha melanocyte stimulating hormone receptor)	BF125621 in Hs.513829 rep by AK024232: Homo sapiens cDNA FLJ14170 fis, clone NT2RP2002105, highly similar to H.sapiens MSH-R gene for melanocyte stimulating hormone receptor
GATCCATCGCAGAGCCC///GATCTTCTTCAGAAGCT///GATCCAAAAGCCTTTGA	54	Hs.432898	6124	RPL4	15q22	Mitogen-activated protein kinase kinase kinase 13	BX430470 in Hs.432898 rep by AB001872: Homo sapiens mRNA for leucine zipper bearing kinase, complete cds
GATCAAGTGACTTCTGC///GATCAAGTGACTTCCGC	52	Hs.156316	1634	DCN	12q21.33	Decorin	NM_001920 in Hs.156316 rep by NM_001920: Homo sapiens decorin (DCN), transcript variant A1, mRNA
GATCCATGTGTAATATC///GATCAGGAAGATTTGCT	51	Hs.154224	3078	CFHL1	1q32	Complement factor H-related 1 pseudogene	BC022283 in Hs.154224 rep by BC107771: Homo sapiens cDNA clone MGC:104329 IMAGE:4712577, complete cds
GATCTGCCTGCCCCCTG	45	Hs.512587	4485	MST1	3p21	Macrophage stimulating 1 (hepatocyte growth factor-like)	BC048330 in Hs.512587 rep by BC048330: Homo sapiens macrophage stimulating 1 (hepatocyte growth factor-like), mRNA (cDNA clone MGC:51837 IMAGE:5190966), complete cds
GATCACATAATCCTCTT///GATCCAAACTACATGGG	49	Hs.433902	1652	DDT	22q11.23	D-dopachrome tautomerase	BC015508 in Hs.433902 rep by BM918886: AGENCOURT_6653224 NIH_MGC_120 Homo sapiens cDNA clone IMAGE:5748024 5', mRNA sequence
GATCAAGAAAAATGCCT///GATCAAGAATAATGCCT///GATCCGGGGGGCGGAGA///GATCAACCACAGAAGAT///GATCCACAGAGGTGATT///GATCCAAGGTGAACAAG	51	Hs.119598	6122	RPL3	22q13	Ribosomal protein L3	BX425199 in Hs.119598 rep by BC036582: Homo sapiens ribosomal protein L3, mRNA (cDNA clone MGC:42068 IMAGE:4796724), complete cds
GATCCACCACCCCCCCC///GATCACCCCACCCCACC///GATCCTGAAGGTGGCAG	51	Hs.474982	50	ACO2	22q11.2-q13.31|22q13.2-q13.31	Aconitase 2, mitochondrial	BQ427938 in Hs.474982 rep by CR595461: full-length cDNA clone CS0DF038YC17 of Fetal brain of Homo sapiens (human)
GATCTTGGTTTTCCATG///GATCCAGATTCAGAAGG	46	Hs.465924	6390	SDHB	1p36.1-p35	Succinate dehydrogenase complex, subunit B, iron sulfur (Ip)	BQ923195 in Hs.465924 rep by BQ073692: AGENCOURT_7046370 NIH_MGC_101 Homo sapiens cDNA clone IMAGE:5806565 5', mRNA sequence
GATCCCCAGACCACAAC///GATCTACTGTAAGGCAG///GATCAAAGAACAGGACA	48	Hs.442378	1036	CDO1	5q22-q23	Cysteine dioxygenase, type I	NM_001801 in Hs.442378 rep by NM_001801: Homo sapiens cysteine dioxygenase, type I (CDO1), mRNA
GATCAAGGCAAAAATAT	44	Hs.420483	590	BCHE	3q26.1-q26.2	Butyrylcholinesterase	BC018141 in Hs.420483 rep by CD014090: 90135021 Single gene library Homo sapiens cDNA, mRNA sequence
GATCCTTATCAGGGAGA///GATCTGAGTTAATGGCT///GATCCAACTGCTCCTGC///GATCCCAACTGCTCCCG///GATCCTCTCTTTCCTCT	66	Hs.418241	4502	MT2A	16q13	Metallothionein 2A	BQ014486 in Hs.418241 rep by BF131637: 601820457F1 NIH_MGC_58 Homo sapiens cDNA clone IMAGE:4052246 5', mRNA sequence
GATCCAAGAGAAAACAA///GATCTTGTATCTGGGCC///GATCTGTGCTGATATCA	46	Hs.94107	2939	GSTA2	6p12.1	Glutathione S-transferase A2	BC002895 in Hs.94107 rep by BI762502: 603048621F1 NIH_MGC_116 Homo sapiens cDNA clone IMAGE:5188708 5', mRNA sequence
GATCTCAGCGGGGAGCC///GATCTCAGCGAGGAGCC	46	Hs.534052	7538	ZFP36	19q13.1	Zinc finger protein 36, C3H type, homolog (mouse)	BC009693 in Hs.534052 rep by CR597101: full-length cDNA clone CS0DI030YP01 of Placenta Cot 25-normalized of Homo sapiens (human)
GATCAAATTTCACACGG	43	Hs.517582	4174	MCM5	22q13.1	MCM5 minichromosome maintenance deficient 5, cell division cycle 46 (S. cerevisiae)	BF791644 in Hs.517582 rep by AB209612: Homo sapiens mRNA for minichromosome maintenance deficient protein 5 variant protein
GATCCTTCCTTCAACCC	43	Hs.498727	1718	DHCR24	1p33-p31.1	24-dehydrocholesterol reductase	NM_014762 in Hs.498727 rep by NM_014762: Homo sapiens 24-dehydrocholesterol reductase (DHCR24), mRNA
GATCACGCCACTGTAGT///GATCTCCAAAGCTACAT///GATCCAAGAACTGTCAT///GATCAATACTAAACTGA///GATCCTGGGGTAGCCCA	54	Hs.370666	2308	FOXO1A	13q14.1	Forkhead box O1A (rhabdomyosarcoma)	DA010784 in Hs.370666 rep by NM_002015: Homo sapiens forkhead box O1A (rhabdomyosarcoma) (FOXO1A), mRNA
GATCCGCCTGGCAGCCA	42	Hs.77060	5694	PSMB6	17p13	Proteasome (prosome, macropain) subunit, beta type, 6	NM_002798 in Hs.77060 rep by BM913432: AGENCOURT_6610463 NIH_MGC_41 Homo sapiens cDNA clone IMAGE:5475546 5', mRNA sequence
GATCCCAGGTCTTCAGC///GATCAATGGAAAAGGAA	43	Hs.528368	1370	CPN2	3q29	Carboxypeptidase N, polypeptide 2, 83kD	BC042334 in Hs.528368 rep by BC042334: Homo sapiens, Similar to RIKEN cDNA 1300018K11 gene, clone IMAGE:5190234, mRNA, partial cds
GATCACTTTGAATTGCT///GATCTCTTTTTTTCAGT///GATCCCTTCTTACGGCC	47	Hs.516217	7360	UGP2	2p14-p13	UDP-glucose pyrophosphorylase 2	NM_006759 in Hs.516217 rep by BX537559: Homo sapiens mRNA; cDNA DKFZp686A226 (from clone DKFZp686A226)
GATCCAGAAGAAGTGAC///GATCTCAATAAGGCCAA	43	Hs.515848	3032	HADHB	2p23	Hydroxyacyl-Coenzyme A dehydrogenase/3-ketoacyl-Coenzyme A thiolase/enoyl-Coenzyme A hydratase (trifunctional protein), beta subunit	NM_000183 in Hs.515848 rep by AK095278: Homo sapiens cDNA FLJ37959 fis, clone CTONG2009572, highly similar to TRIFUNCTONAL ENZYME BETA SUBUNIT, MITOCHONDRIAL PRECURSOR
GATCTTGTTCACAAGTA///GATCCCAACAGTTGTCA	49	Hs.336768	18	ABAT	16p13.2	4-aminobutyrate aminotransferase	NM_020686 in Hs.336768 rep by NM_020686: Homo sapiens 4-aminobutyrate aminotransferase (ABAT), nuclear gene encoding mitochondrial protein, transcript variant 1, mRNA
GATCCTTCAGCACAGGA///GATCACTGTAGTTTAGT///GATCCCAAAATGCTTTC	55	Hs.558396	6319	SCD	10q23-q24	Stearoyl-CoA desaturase (delta-9-desaturase)	AF097514 in Hs.558396 rep by NM_005063: Homo sapiens stearoyl-CoA desaturase (delta-9-desaturase) (SCD), mRNA
GATCGTTACTATGTGTC///GATCAACAAGGACACGC///GATCAAAAATAACTCCA///GATCAACTCCAGAGATG	49	Hs.534168	4694	NDUFA1	Xq24	NADH dehydrogenase (ubiquinone) 1 alpha subcomplex, 1, 7.5kDa	BC000266 in Hs.534168 rep by BM918631: AGENCOURT_6635016 NIH_MGC_120 Homo sapiens cDNA clone IMAGE:5747645 5', mRNA sequence
GATCCCTCTGGCCCTGT///GATCTGGTCCCATGATG///GATCACACCAGGGCTTG	44	Hs.521286	5919	RARRES2	7q36.1	Retinoic acid receptor responder (tazarotene induced) 2	NM_002889 in Hs.521286 rep by AK092804: Homo sapiens cDNA FLJ35485 fis, clone SMINT2008455, moderately similar to RETINOIC ACID RECEPTOR RESPONDER PROTEIN 2 PRECURSOR
GATCATCAGTGTTCCTT///GATCAAAGAGTTAGACC	43	Hs.448520	6542	SLC7A2	8p22-p21.3	Solute carrier family 7 (cationic amino acid transporter, y+ system), member 2	NM_003046 in Hs.448520 rep by NM_003046: Homo sapiens solute carrier family 7 (cationic amino acid transporter, y+ system), member 2 (SLC7A2), transcript variant 2, mRNA
GATCTGAATCTGCCGGG///GATCATCGCAGCACAGG	42	Hs.375001	7094	TLN1	9p13	Talin 1	NM_006289 in Hs.375001 rep by AB028950: Homo sapiens mRNA for KIAA1027 protein, partial cds
GATCAGATTCTTGCTGT	40	Hs.510334	5104	SERPINA5	14q32.1	Serpin peptidase inhibitor, clade A (alpha-1 antiproteinase, antitrypsin), member 5	NM_000624 in Hs.510334 rep by NM_000624: Homo sapiens serpin peptidase inhibitor, clade A (alpha-1 antiproteinase, antitrypsin), member 5 (SERPINA5), mRNA
GATCCAAATCAGGAAAG///GATCCAGTTTTCTTGTT///GATCTTGACCTTCCATT	45	Hs.445203	3301	DNAJA1	9p13-p12	DnaJ (Hsp40) homolog, subfamily A, member 1	NM_001539 in Hs.445203 rep by AK095541: Homo sapiens cDNA FLJ38222 fis, clone FCBBF2003269
GATCAGACTCTGAAAAA///GATCAGACTCTAAAAAA///GATCAGATTCTGAAAAA///GATCAGACTCTGGAAAA///GATCGCTTGGAAAAAAA///GATCAGAGACAAAAAAA///GATCACGAGGAGGTAAA	56	Hs.408073	6194	RPS6	9p21	Ribosomal protein S6	BG257465 in Hs.408073 rep by BX648936: Homo sapiens mRNA; cDNA DKFZp686B0948 (from clone DKFZp686B0948)
GATCTGGGCGATTCTGA	40	Hs.365116	7307	U2AF1	21q22.3	U2(RNU2) small nuclear RNA auxiliary factor 1	NM_001025204 in Hs.365116 rep by BM916584: AGENCOURT_6609287 NIH_MGC_41 Homo sapiens cDNA clone IMAGE:5483033 5', mRNA sequence
GATCAAAGTTGGCGGGG///GATCAAGAGGTCAGGAT	42	Hs.353214	3385	ICAM3	19p13.3-p13.2	Intercellular adhesion molecule 3	NM_002162 in Hs.353214 rep by AL137656: Homo sapiens mRNA; cDNA DKFZp434E0516 (from clone DKFZp434E0516)
GATCACGGGGTGGGAGG///GATCGTGACTCCATCTC	42	Hs.350927	293	SLC25A6	Xp22.32 and Yp	Solute carrier family 25 (mitochondrial carrier; adenine nucleotide translocator), member 6	NM_001636 in Hs.350927 rep by CR593822: full-length cDNA clone CS0DL001YM22 of B cells (Ramos cell line) Cot 25-normalized of Homo sapiens (human)
GATCATCAACAAAGAAA///GATCCAACAAAACTTTA///GATCAAGTTTCAGCTTT	45	Hs.303476	2330	FMO5	1q21.1	Flavin containing monooxygenase 5	BM981837 in Hs.303476 rep by NM_001461: Homo sapiens flavin containing monooxygenase 5 (FMO5), mRNA
GATCGGTGCTTTGTGTA///GATCACATGAGGACAGG///GATCATGGGGCCCAAGA///GATCCAGCAACTGTGTT///GATCACTTGCATAATGG	52	Hs.163893	8301	PICALM	11q14	Phosphatidylinositol binding clathrin assembly protein	BC064357 in Hs.163893 rep by NM_007166: Homo sapiens phosphatidylinositol binding clathrin assembly protein (PICALM), transcript variant 1, mRNA
GATCCCATGAGGTTGGG	40	Hs.121575	1509	CTSD	11p15.5	Similar to RIKEN cDNA 6330512M04 gene (mouse)	AK022293 in Hs.121575 rep by AK022293: Homo sapiens cDNA FLJ12231 fis, clone MAMMA1001191
GATCGTCTGAGCCCCCC	39	Hs.78466	5714	PSMD8	19q13.2	Proteasome (prosome, macropain) 26S subunit, non-ATPase, 8	NM_002812 in Hs.78466 rep by NM_002812: Homo sapiens proteasome (prosome, macropain) 26S subunit, non-ATPase, 8 (PSMD8), mRNA
GATCGGGCTACTATAAA///GATCGCACCACAGCAAT	44	Hs.523463	6157	RPL27A	11p15	Ribosomal protein L27a	BM842059 in Hs.523463 rep by AK125453: Homo sapiens cDNA FLJ43464 fis, clone OCBBF2036225
GATCAAGCCTTTCTTTC	39	Hs.435136	7295	TXN	9q31	Thioredoxin	BC054866 in Hs.435136 rep by BM810480: AGENCOURT_6580653 NIH_MGC_98 Homo sapiens cDNA clone IMAGE:5453591 5', mRNA sequence
GATCCGAGCAGTCCTCT	39	Hs.413812	5879	RAC1	7p22	Ras-related C3 botulinum toxin substrate 1 (rho family, small GTP binding protein Rac1)	BU618849 in Hs.413812 rep by AB209410: Homo sapiens mRNA for ras-related C3 botulinum toxin substrate 1 isoform Rac1b variant protein
GATCATCCAGCCCACCC///GATCATCCAGCCCAGCC	51	Hs.286226	4641	MYO1C	17p13	Myosin IC	AA410738 in Hs.286226 rep by BC068013: Homo sapiens myosin IC, mRNA (cDNA clone MGC:70419 IMAGE:6144867), complete cds
GATCTGGTCTCGGTGGT	39	Hs.277517	738	C11orf2	11q13	Chromosome 11 open reading frame2	BC007198 in Hs.277517 rep by BC007198: Homo sapiens chromosome 11 open reading frame2, mRNA (cDNA clone MGC:12548 IMAGE:2961456), complete cds
GATCAAAAAACACGAGG///GATCAAAAAACATGAGG	47	Hs.251531	5685	PSMA4	15q25.1	Proteasome (prosome, macropain) subunit, alpha type, 4	BC030529 in Hs.251531 rep by BC030529: Homo sapiens proteasome (prosome, macropain) subunit, alpha type, 4, mRNA (cDNA clone IMAGE:5211555), with apparent retained intron
GATCAACAAGTGACAGA///GATCCAGCAACCCACGT///GATCGTGACAGGGTGAT///GATCAACTTAGACAGAT///GATCTGCTCTAAATCTA///GATCAGAATATGAGGGC///GATCAGCTCAAAGAAAG///GATCAGGAGCGGGGAAA///GATCATAAGGCAGCAAG	61	Hs.213389	2804	GOLGB1	3q13	Golgi autoantigen, golgin subfamily b, macrogolgin (with transmembrane signal), 1	NM_004487 in Hs.213389 rep by NM_004487: Homo sapiens golgi autoantigen, golgin subfamily b, macrogolgin (with transmembrane signal), 1 (GOLGB1), mRNA
GATCAGTTGCTTATAGA///GATCATCCTGAATACCC///GATCCATACTTACACAT	46	Hs.201667	6718	AKR1D1	7q32-q33	Aldo-keto reductase family 1, member D1 (delta 4-3-ketosteroid-5-beta-reductase)	NM_005989 in Hs.201667 rep by Z28339: H.sapiens mRNA for delta 4-3-oxosteroid 5 beta-reductase
GATCCTCCTCATTCACA///GATCTTTGGGGGCTTGG///GATCCAGAAAGTTGAAA///GATCTCTAACCAGAAAT///GATCCCTAACCTCTGGT///GATCCAGGAGTTCTGTG	117	Hs.161640	6898	TAT	16q22.1	Tyrosine aminotransferase	NM_000353 in Hs.161640 rep by NM_000353: Homo sapiens tyrosine aminotransferase (TAT), nuclear gene encoding mitochondrial protein, mRNA
GATCATGGTGTAATAAG///GATCCTGAAAGCAAAAG///GATCAAGAGGATTTGGT	42	Hs.487774	3181	HNRPA2B1	7p15	Heterogeneous nuclear ribonucleoprotein A2/B1	NM_031243 in Hs.487774 rep by BX537494: Homo sapiens mRNA; cDNA DKFZp686G0349 (from clone DKFZp686G0349)
GATCCTCTTCATCCTGG///GATCCTTTTCATCCTGG	39	Hs.442498	5348	FXYD1	19q13.1	FXYD domain containing ion transport regulator 1 (phospholemman)	NM_021902 in Hs.442498 rep by AK124802: Homo sapiens cDNA FLJ42812 fis, clone BRCAN2011602
GATCATCCTTCCTGCCA///GATCCCAGGAACACATT	42	Hs.388664	6135	RPL11	1p36.1-p35	Ribosomal protein L11	BU603152 in Hs.388664 rep by CR749727: Homo sapiens mRNA; cDNA DKFZp761K179 (from clone DKFZp761K179)
GATCTCCCTTCGTGGAG///GATCACTGGAAGCCGGG	49	Hs.111903	2217	FCGRT	19q13.3	Fc fragment of IgG, receptor, transporter, alpha	AV706510 in Hs.111903 rep by AK074734: Homo sapiens cDNA FLJ90253 fis, clone NT2RM4000284, highly similar to Human IgG Fc receptor hFcRn mRNA
GATCAAAAGAGCAAACA///GATCTCTCTAGCTTTGT///GATCATACATCCGAATT///GATCATGCCATTCATTG///GATCCAGAGGTCTTACC///GATCAAATTTACTGAGT///GATCCACAGAGTTTGGC///GATCCCACCAAGGGCAC///GATCTGCTCAGTGGTTC///GATCTGCAGACTCCCAG	74	Hs.76392	216	ALDH1A1	9q21.13	Aldehyde dehydrogenase 1 family, member A1	BM981789 in Hs.76392 rep by NM_000689: Homo sapiens aldehyde dehydrogenase 1 family, member A1 (ALDH1A1), mRNA
GATCAAAGAAGAGAGTA///GATCAGAGAGCAGTCTT///GATCTAGAAAGATGCTA///GATCAAAAGAAGAGAGT///GATCTGGCGACACATCG	52	Hs.485527	4594	MUT	6p21	Methylmalonyl Coenzyme A mutase	NM_000255 in Hs.485527 rep by AB208845: Homo sapiens mRNA for methylmalonyl Coenzyme A mutase precursor variant protein
GATCGTCTGAGTAACAA///GATCACAGCCAGGGCGA///GATCGTAGAAGCCAAAT///GATCTGGAAAAGTACTT///GATCCACACTCCCCCCC///GATCGGGCCCGTGGATG///GATCTACAGATGGCCAC///GATCCAAAGAAGTGGAC///GATCCAGAGCAGAGAGG///GATCATAACATCTGCGA///GATCCAGAAATGTCCAG///GATCCATGATGCAAGCT///GATCAAAGTACTTCGCA///GATCGAGGCCAGTCTGG///GATCGCAGAAGCCAAAT///GATCAGCATCATGAAAA///GATCATTCTTCTGGTGT	123	Hs.481342	8470	SORBS2	4q35.1	Sorbin and SH3 domain containing 2	BC035329 in Hs.481342 rep by NM_021069: Homo sapiens sorbin and SH3 domain containing 2 (SORBS2), transcript variant 2, mRNA
GATCGGCAAACAGGCTA	37	Hs.444159	8501	SLC43A1	11p11.2-p11.1	Solute carrier family 43, member 1	NM_003627 in Hs.444159 rep by NM_003627: Homo sapiens solute carrier family 43, member 1 (SLC43A1), mRNA
GATCTTCTGCCGGCTGC	37	Hs.1285	733	C8G	9q34.3	Complement component 8, gamma polypeptide	NM_000606 in Hs.1285 rep by NM_000606: Homo sapiens complement component 8, gamma polypeptide (C8G), mRNA
GATCCCCCTGAAATTAC	37	Hs.111944	1551	CYP3A7	7q21-q22.1	Cytochrome P450, family 3, subfamily A, polypeptide 7	NM_000765 in Hs.111944 rep by BX647143: Homo sapiens mRNA; cDNA DKFZp779H0515 (from clone DKFZp779H0515)
GATCCTTCCCAGTGGAC///GATCAGTGCTCAATAAA	37	Hs.567309	4708	NDUFB2	7q34	NADH dehydrogenase (ubiquinone) 1 beta subcomplex, 2, 8kDa	NM_004546 in Hs.567309 rep by AK129584: Homo sapiens cDNA FLJ26073 fis, clone RCT01314
GATCCCAGGATTCAGTA///GATCCAGGATTCAGTAT///GATCAGGGGTGCCTCTT	40	Hs.531064	4738	NEDD8	14q11.2	Neural precursor cell expressed, developmentally down-regulated 8	BC104664 in Hs.531064 rep by AK125214: Homo sapiens cDNA FLJ43224 fis, clone HCASM2001285
GATCTGAGAAGTGAGTG///GATCTGGAGGGACACAC///GATCCTCAGAGGCACAG	71	Hs.528631	414	ARSD	Xp22.3	Arylsulfatase D	NM_001669 in Hs.528631 rep by NM_001669: Homo sapiens arylsulfatase D (ARSD), transcript variant 1, mRNA
GATCCACCCACCACCCC///GATCAACTGGAACCTCT///GATCAGAGTGCGCAAAC///GATCTGGAGGTACAGAC	45	Hs.464071	5226	PGD	1p36.3-p36.13	Phosphogluconate dehydrogenase	BM541718 in Hs.464071 rep by NM_002631: Homo sapiens phosphogluconate dehydrogenase (PGD), mRNA
GATCAGAACAACGGAGG///GATCCGGGGAAGCTGCG	41	Hs.509447	2909	GRLF1	19q13.3	Glucocorticoid receptor DNA binding factor 1	NM_024342 in Hs.509447 rep by NM_024342: Homo sapiens glucocorticoid receptor DNA binding factor 1 (GRLF1), transcript variant 1, mRNA
GATCCAGAGTTGCATAC///GATCAGAGACGGGGGTG///GATCAGAGTTGCATACA	38	Hs.429	518	ATP5G3	2q31.1	ATP synthase, H+ transporting, mitochondrial F0 complex, subunit c (subunit 9) isoform 3	NM_001002256 in Hs.429 rep by BM551202: AGENCOURT_6580190 NIH_MGC_41 Homo sapiens cDNA clone IMAGE:5469762 5', mRNA sequence
GATCGGATACCGTCGTA///GATCCGATACCGTCGTA///GATCCCCATCACGACTG///GATCTCACCTTGGAGCT///GATCGTCTTTGAACCTC	66	Hs.386791	5139	PDE3A	12p12	Phosphodiesterase 3A, cGMP-inhibited	CV322228 in Hs.386791 rep by U36798: Homo sapiens platelet cGI-PDE mRNA, complete cds
GATCGTGCCCCGGGGCG	35	Hs.172847	3338	DNAJC4	11q13	DnaJ (Hsp40) homolog, subfamily C, member 4	BC044584 in Hs.172847 rep by NM_005528: Homo sapiens DnaJ (Hsp40) homolog, subfamily C, member 4 (DNAJC4), mRNA
GATCACAGCTACAAAAG///GATCGCCAAGTACCAGG///GATCTGGTCCTGGTAGA///GATCAAGTGAGAAATAC///GATCAAACAACAGAAGT	72	Hs.368254	3081	HGD	3q21-q23	Homogentisate 1,2-dioxygenase (homogentisate oxidase)	H73134 in Hs.368254 rep by BC071757: Homo sapiens homogentisate 1,2-dioxygenase (homogentisate oxidase), mRNA (cDNA clone MGC:88318 IMAGE:6714217), complete cds
GATCGTGCCACTATACC	34	Hs.108332	7322	UBE2D2	5q31.2	Ubiquitin-conjugating enzyme E2D 2 (UBC4/5 homolog, yeast)	BG007181 in Hs.108332 rep by NM_181838: Homo sapiens ubiquitin-conjugating enzyme E2D 2 (UBC4/5 homolog, yeast) (UBE2D2), transcript variant 2, mRNA
GATCTCAGCCCAGGACG///GATCAGGAATGCGGTTG///GATCTTCGAGGAGGACC	37	Hs.76394	1892	ECHS1	10q26.2-q26.3	Enoyl Coenzyme A hydratase, short chain, 1, mitochondrial	NM_004092 in Hs.76394 rep by NM_004092: Homo sapiens enoyl Coenzyme A hydratase, short chain, 1, mitochondrial (ECHS1), nuclear gene encoding mitochondrial protein, mRNA
GATCAAGTTTAAGTCAG	33	Hs.530331	5160	PDHA1	Xp22.2-p22.1	Pyruvate dehydrogenase (lipoamide) alpha 1	BC002406 in Hs.530331 rep by BG036317: 602326608F1 NIH_MGC_91 Homo sapiens cDNA clone IMAGE:4428144 5', mRNA sequence
GATCATGCCCACTGATA///GATCTCTACGGTGAATC///GATCAAAGCAAGCATTA///GATCCAGTAGTCAACTC///GATCCTGTAGGTGCATT///GATCACATTGATGCATG///GATCATGAATGCAAAGG	77	Hs.52931	148	ADRA1A	8p21-p11.2	Adrenergic, alpha-1A-, receptor	N51075 in Hs.52931 rep by D32202: Human mRNA for alpha 1C adrenergic receptor isoform 2, complete cds
GATCAAAACTCAAACGG///GATCCGGAATGTGGACA	34	Hs.522572	8227	DXYS155E	Xp22.32; Ypter-p11.2	DNA segment on chromosome X and Y (unique) 155 expressed sequence, isoform 1	NM_005088 in Hs.522572 rep by L03426: Human XE7 mRNA, complete alternate coding regions
GATCTCCGTGGCTTTGG///GATCAGCTGATGCGGTC///GATCACCATCTAAGAAC///GATCATAGGCATGGATG///GATCCTTCACAAGGTCC	39	Hs.518525	2752	GLUL	1q31	Glutamate-ammonia ligase (glutamine synthetase)	BC051726 in Hs.518525 rep by BC051726: Homo sapiens glutamate-ammonia ligase (glutamine synthetase), mRNA (cDNA clone MGC:48617 IMAGE:5261804), complete cds
GATCAAAGTGGTAAAGA///GATCAAGTTGCACCTGT///GATCCTTGTAGGAGCAG///GATCAGGGAAGAAGAAA///GATCAAGTCTGTAGATG///GATCCGAATAAGGTCAG	42	Hs.509414	3895	KTN1	14q22.1	Kinectin 1 (kinesin receptor)	NM_182926 in Hs.509414 rep by BX537523: Homo sapiens mRNA; cDNA DKFZp686L034 (from clone DKFZp686L034)
GATCAGTTTCAATCTGT///GATCCCAAGAGAACCAA	34	Hs.444488	6694	SPP2	2q37-qter	Secreted phosphoprotein 2, 24kDa	BX097970 in Hs.444488 rep by NM_006944: Homo sapiens secreted phosphoprotein 2, 24kDa (SPP2), mRNA
GATCTCTGATGACCTAA///GATCCAGGAAACACCAA///GATCTGAAATGGCTATT///GATCTGGAGGATGTTTT///GATCCAAAGGAATATGC	51	Hs.418497	2638	GC	4q12-q13	Group-specific component (vitamin D binding protein)	NM_000583 in Hs.418497 rep by AK223458: Homo sapiens mRNA for vitamin D-binding protein precursor variant, clone: FCC115E11
GATCAAGTCGTGCTCCT	33	Hs.387208	2197	FAU	11q13	Finkel-Biskis-Reilly murine sarcoma virus (FBR-MuSV) ubiquitously expressed (fox derived); ribosomal protein S30	BC033877 in Hs.387208 rep by BC051834: Homo sapiens cDNA clone IMAGE:5212028, partial cds
GATCCACCAATGGAATT///GATCACCCCACCTCGGC	35	Hs.334534	2799	GNS	12q14	Glucosamine (N-acetyl)-6-sulfatase (Sanfilippo disease IIID)	NM_002076 in Hs.334534 rep by NM_002076: Homo sapiens glucosamine (N-acetyl)-6-sulfatase (Sanfilippo disease IIID) (GNS), mRNA
GATCTAGTGAACATTCA///GATCACAGAGGATGAGT	64	Hs.282409	1557	CYP2C19	10q24.1-q24.3	Cytochrome P450, family 2, subfamily C, polypeptide 19	CB161988 in Hs.282409 rep by M61854: Human cytochrome P4502C19 (CYP2C19) mRNA, clone 11a
GATCTGCCTTGCTCACT///GATCAAGAACAAAACAA	52	Hs.162795	3294	HSD17B2	16q24.1-q24.2	Hydroxysteroid (17-beta) dehydrogenase 2	BX648557 in Hs.162795 rep by BX648557: Homo sapiens mRNA; cDNA DKFZp779N2235 (from clone DKFZp779N2235)
GATCTGAATGGTAACTA///GATCTACTTTATTTCAC	35	Hs.8364	5166	PDK4	7q21.3-q22.1	Pyruvate dehydrogenase kinase, isozyme 4	BQ549623 in Hs.8364 rep by NM_002612: Homo sapiens pyruvate dehydrogenase kinase, isozyme 4 (PDK4), mRNA
GATCCGGGTGTCCGTGG///GATCCTCCCTCTTTGTG	34	Hs.567297	3795	KHK	2p23.3-p23.2	Ketohexokinase (fructokinase)	BC006233 in Hs.567297 rep by AB209518: Homo sapiens mRNA for ketohexokinase isoform a variant protein
GATCAGGCAGCAGGAGT	32	Hs.524418	2819	GPD1	12q12-q13	Glycerol-3-phosphate dehydrogenase 1 (soluble)	NM_005276 in Hs.524418 rep by NM_005276: Homo sapiens glycerol-3-phosphate dehydrogenase 1 (soluble) (GPD1), mRNA
GATCATGACAAAGAAGA///GATCAGTGTCTGCTCTT	35	Hs.522590	1964	EIF1AX	Xp22.12	Eukaryotic translation initiation factor 1A, X-linked	BC000793 in Hs.522590 rep by NM_001412: Homo sapiens eukaryotic translation initiation factor 1A, X-linked (EIF1AX), mRNA
GATCCTCAGTATAGCCG	32	Hs.515524	4924	NUCB1	19q13.2-q13.4	Nucleobindin 1	NM_006184 in Hs.515524 rep by NM_006184: Homo sapiens nucleobindin 1 (NUCB1), mRNA
GATCTGATTTGTAACCC///GATCTGGATTTGTTAAC	34	Hs.506748	3068	HDGF	1q21-q23	Hepatoma-derived growth factor (high-mobility group protein 1-like)	BC018991 in Hs.506748 rep by NM_004494: Homo sapiens hepatoma-derived growth factor (high-mobility group protein 1-like) (HDGF), mRNA
GATCACAGGGGTGATGG///GATCCAACAGTGCTATG///GATCCTAGTTCTGTGTC///GATCCCTGTCTACCAAG	39	Hs.3416	123	ADFP	9p22.1	Adipose differentiation-related protein	NM_001122 in Hs.3416 rep by NM_001122: Homo sapiens adipose differentiation-related protein (ADFP), mRNA
GATCGCACTGCGCAGGG///GATCCAACCTCCAAAAG	33	Hs.250758	5702	PSMC3	11p12-p13	Proteasome (prosome, macropain) 26S subunit, ATPase, 3	NM_002804 in Hs.250758 rep by NM_002804: Homo sapiens proteasome (prosome, macropain) 26S subunit, ATPase, 3 (PSMC3), mRNA
GATCCAAGTTTTGCGGG	32	Hs.224698	5624	PROC	2q13-q14	Protein C (inactivator of coagulation factors Va and VIIIa)	NM_000312 in Hs.224698 rep by NM_000312: Homo sapiens protein C (inactivator of coagulation factors Va and VIIIa) (PROC), mRNA
GATCAGCACTGCCAGTG///GATCCACCACTGTTATT///GATCCTTCAGGAAACTT///GATCACTGCAAATTCAC///GATCTTCCTTGTGAGAA	38	Hs.125898	2778	GNAS	20q13.3	GNAS complex locus	NM_080425 in Hs.125898 rep by NM_080425: Homo sapiens GNAS complex locus (GNAS), transcript variant 3, mRNA
GATCACGCCACCACATT///GATCCTGGTTTTGTGAT	33	Hs.12253	4087	SMAD2	18q21.1	SMAD, mothers against DPP homolog 2 (Drosophila)	AL712984 in Hs.12253 rep by NM_005901: Homo sapiens SMAD, mothers against DPP homolog 2 (Drosophila) (SMAD2), transcript variant 1, mRNA
GATCGCCGCCAACATCC	31	Hs.90443	4728	NDUFS8	11q13	NADH dehydrogenase (ubiquinone) Fe-S protein 8, 23kDa (NADH-coenzyme Q reductase)	U65579 in Hs.90443 rep by AK002110: Homo sapiens cDNA FLJ11248 fis, clone PLACE1008696, highly similar to Homo sapiens NADH dehydrogenase-ubiquinone Fe-S protein 8 23 kDa subunit gene
GATCCTGACCAGCAAGC///GATCCACCTGCTTTGAG	35	Hs.77269	2771	GNAI2	3p21	Guanine nucleotide binding protein (G protein), alpha inhibiting activity polypeptide 2	NM_002070 in Hs.77269 rep by AK126708: Homo sapiens cDNA FLJ44754 fis, clone BRACE3030748, highly similar to Guanine nucleotide-binding protein G(i), alpha-2 subunit
GATCAGGTAACCAGAGC	31	Hs.534333	4695	NDUFA2	5q31	NADH dehydrogenase (ubiquinone) 1 alpha subcomplex, 2, 8kDa	NM_002488 in Hs.534333 rep by BF686835: 602139990F1 NIH_MGC_46 Homo sapiens cDNA clone IMAGE:4301134 5', mRNA sequence
GATCAAGGCGGCCCTGG///GATCAAGGAAATCAAGA	33	Hs.109059	6182	MRPL12	17q25	Mitochondrial ribosomal protein L12	NM_002949 in Hs.109059 rep by BM557512: AGENCOURT_6578947 NIH_MGC_41 Homo sapiens cDNA clone IMAGE:5466804 5', mRNA sequence
GATCCTGGAGTTTGTGG	30	Hs.546304	6799	SULT1A2	16p12.1	Sulfotransferase family, cytosolic, 1A, phenol-preferring, member 2	NM_177528 in Hs.546304 rep by BC052280: Homo sapiens sulfotransferase family, cytosolic, 1A, phenol-preferring, member 2, mRNA (cDNA clone IMAGE:3940583), partial cds
GATCCCCGGGGGCGAGA///GATCCCGGGGGCGAGAT	32	Hs.502876	388	RHOB	2p24	Ras homolog gene family, member B	NM_004040 in Hs.502876 rep by NM_004040: Homo sapiens ras homolog gene family, member B (RHOB), mRNA
GATCGGGGACCAAGAGG///GATCGAGCTGGTCTTGG	34	Hs.476453	1776	DNASE1L3	3p21.1-3p14.3	Deoxyribonuclease I-like 3	BC015831 in Hs.476453 rep by AB209613: Homo sapiens mRNA for deoxyribonuclease I-like 3 precursor variant protein
GATCCTCCCGCTGGCTT///GATCCTTGTGACCTACT	40	Hs.125213	475	ATOX1	5q32	ATX1 antioxidant protein 1 homolog (yeast)	NM_004045 in Hs.125213 rep by BU535952: AGENCOURT_10313424 NIH_MGC_141 Homo sapiens cDNA clone IMAGE:6563765 5', mRNA sequence
GATCGCTTTTGTGACTG///GATCACAGGGAAAAACC	39	Hs.75438	5860	QDPR	4p15.31	Quinoid dihydropteridine reductase	BC000576 in Hs.75438 rep by NM_000320: Homo sapiens quinoid dihydropteridine reductase (QDPR), mRNA
GATCTGGAGTTACCTGA///GATCACGATGTTGTGGC///GATCAGGACATTTTTGA///GATCCAGCAATTTTGCT	54	Hs.75243	6046	BRD2	6p21.3	Bromodomain containing 2	BC063840 in Hs.75243 rep by NM_005104: Homo sapiens bromodomain containing 2 (BRD2), mRNA
GATCAACAACAGGTGAA	29	Hs.558412	7069	THRSP	11q13.5	Thyroid hormone responsive (SPOT14 homolog, rat)	NM_003251 in Hs.558412 rep by NM_003251: Homo sapiens thyroid hormone responsive (SPOT14 homolog, rat) (THRSP), mRNA
GATCTCACATTTCACCC	29	Hs.517962	6988	TCTA	3p21	T-cell leukemia translocation altered gene	BM982392 in Hs.517962 rep by L41143: Homo sapiens expressed pseudo TCTA mRNA at t(1;3) translocation site, complete cds
GATCACCGACTGAAAAT///GATCGGCGGCCACTGCG///GATCCAGCCTGGGCTGA///GATCAGCGCCCTGACGG	36	Hs.504609	3397	ID1	20q11	Inhibitor of DNA binding 1, dominant negative helix-loop-helix protein	BC012420 in Hs.504609 rep by BG165657: 602345155F1 NIH_MGC_89 Homo sapiens cDNA clone IMAGE:4455349 5', mRNA sequence
GATCTGGACTCACAGCT	29	Hs.46319	6462	SHBG	17p13-p12	Sex hormone-binding globulin	NM_001040 in Hs.46319 rep by CD013956: 90119720 Single gene library Homo sapiens cDNA, mRNA sequence
GATCAAAATTTGTGTAA///GATCTCAGTCTTTTTTT///GATCATGAAGCTGAGTC///GATCAAGATGCTGAGGG	36	Hs.439620	4430	MYO1B	2q12-q34	Myosin IB	BC053558 in Hs.439620 rep by NM_012223: Homo sapiens myosin IB (MYO1B), mRNA
GATCCTAAATCATGACT	29	Hs.431668	1340	COX6B1	19q13.1	Cytochrome c oxidase subunit Vib polypeptide 1 (ubiquitous)	NM_001863 in Hs.431668 rep by CD517959: AGENCOURT_14373880 NIH_MGC_181 Homo sapiens cDNA clone IMAGE:30399748 5', mRNA sequence
GATCACAACCAGTTTGT	29	Hs.2533	223	ALDH9A1	1q23.1	Aldehyde dehydrogenase 9 family, member A1	NM_000696 in Hs.2533 rep by NM_000696: Homo sapiens aldehyde dehydrogenase 9 family, member A1 (ALDH9A1), mRNA
GATCCCATCCGAGCTAG	29	Hs.227729	2286	FKBP2	11q13.1-q13.3	FK506 binding protein 2, 13kDa	BC003384 in Hs.227729 rep by BM908616: AGENCOURT_6611001 NIH_MGC_98 Homo sapiens cDNA clone IMAGE:5431204 5', mRNA sequence
GATCCGCCCACCTCCTC///GATCTGCCTCCAAGCTG///GATCAGCTCAGGAAAGC	32	Hs.195080	1889	ECE1	1p36.1	Endothelin converting enzyme 1	AV704540 in Hs.195080 rep by BX648351: Homo sapiens mRNA; cDNA DKFZp686F18172 (from clone DKFZp686F18172)
GATCGAGGTGTGAGGTG///GATCAGGACTCCATCTC///GATCAGGTGTCGGAAAA	32	Hs.162757	4035	LRP1	12q13-q14	Low density lipoprotein-related protein 1 (alpha-2-macroglobulin receptor)	NM_002332 in Hs.162757 rep by NM_002332: Homo sapiens low density lipoprotein-related protein 1 (alpha-2-macroglobulin receptor) (LRP1), mRNA
GATCAAGTTGAGGGGCT///GATCAGCTTCAAGGAGT	30	Hs.116462	3172	HNF4A	20q12-q13.1	Hepatocyte nuclear factor 4, alpha	NM_000457 in Hs.116462 rep by NM_000457: Homo sapiens hepatocyte nuclear factor 4, alpha (HNF4A), transcript variant 2, mRNA
GATCCCATCGAGAAGAA///GATCTCACCCAGCCAGG///GATCGCTGTGGGAGGTC	31	Hs.567256	1646	AKR1C2	10p15-p14	Aldo-keto reductase family 1, member C2 (dihydrodiol dehydrogenase 2; bile acid binding protein; 3-alpha hydroxysteroid dehydrogenase, type III)	NM_001354 in Hs.567256 rep by AK091128: Homo sapiens cDNA FLJ33809 fis, clone CTONG2001858
GATCAAGTTCGGGGGAA///GATCTCTACTCCCCCAG///GATCAGTTTCCAATGTT	31	Hs.527295	5167	ENPP1	6q22-q23	Ectonucleotide pyrophosphatase/phosphodiesterase 1	NM_006208 in Hs.527295 rep by NM_006208: Homo sapiens ectonucleotide pyrophosphatase/phosphodiesterase 1 (ENPP1), mRNA
GATCAGGGACCCTCCCC///GATCTGTGCGCTGGTTG	30	Hs.523004	5660	PSAP	10q21-q22	Prosaposin (variant Gaucher disease and variant metachromatic leukodystrophy)	NM_002778 in Hs.523004 rep by BC007612: Homo sapiens prosaposin (variant Gaucher disease and variant metachromatic leukodystrophy), mRNA (cDNA clone MGC:15695 IMAGE:3351606), complete cds
GATCAGAGGCTGGGGCC	28	Hs.522090	2592	GALT	9p13	Galactose-1-phosphate uridylyltransferase	NM_000155 in Hs.522090 rep by NM_147131: Homo sapiens galactose-1-phosphate uridylyltransferase (GALT), transcript variant 2, mRNA
GATCATGCACTGTTGAC///GATCCAAGCAGGGAAAA///GATCCCAGGAGAGGAGA	30	Hs.503043	1374	CPT1A	11q13.1-q13.2	Carnitine palmitoyltransferase 1A (liver)	AK172798 in Hs.503043 rep by AK172798: Homo sapiens cDNA FLJ23959 fis, clone HEP14351, highly similar to Carnitine O-palmitoyltransferase I, mitochondrial liver isoform (EC 2.3.1.21)
GATCCCCGTTCTTCCAG///GATCAGATTCACGGACC///GATCCAAAGTAGGCTCT	36	Hs.49774	5797	PTPRM	18p11.2	Protein tyrosine phosphatase, receptor type, M	BC022425 in Hs.49774 rep by BC051651: Homo sapiens protein tyrosine phosphatase, receptor type, M, mRNA (cDNA clone MGC:51345 IMAGE:5274244), complete cds
GATCAAAGTTGCAGGAC///GATCAAGGTTGCAGGAC///GATCTTTGTGACTTGGA///GATCAAGTGGGCCTCAT	33	Hs.492212	1666	DECR1	8q21.3	2,4-dienoyl CoA reductase 1, mitochondrial	NM_001359 in Hs.492212 rep by BM920635: AGENCOURT_6706119 NIH_MGC_115 Homo sapiens cDNA clone IMAGE:5751834 5', mRNA sequence
GATCGCATGGAAGACGC///GATCAGTTCAGAAGAGC///GATCGCTCCAATAAACA///GATCCTTTTGTCTCTTT///GATCCAGAACTTGGCCC///GATCACTGGGGTAAAGT///GATCAGGTCAGGATAGA///GATCAGTAAAAGTGAAA///GATCCAAGTTTAAAATT	87	Hs.490203	800	CALD1	7q33	Caldesmon 1	NM_033139 in Hs.490203 rep by NM_033138: Homo sapiens caldesmon 1 (CALD1), transcript variant 1, mRNA
GATCTGGAGGAATAGAA///GATCCAGATTGGTCAAA///GATCCAACAGTTTCAAC///GATCCTTTGAAGCCATG///GATCCAGCCAAGAAGTG///GATCCATGTCCCTGCAG///GATCCTGTCAAAATCCT	39	Hs.435122	8611	PPAP2A	5q11	Phosphatidic acid phosphatase type 2A	BF857708 in Hs.435122 rep by AK124204: Homo sapiens cDNA FLJ42210 fis, clone THYMU2036366, weakly similar to Homo sapiens type-2 phosphatidic acid phosphatase alpha-2 (PAP2-a2) mRNA
GATCCAGGTTTGATGCT///GATCAGTTTGGAGAAAA///GATCTGCAAAAGAACCA	30	Hs.292493	2547	XRCC6	22q13.2-q13.31	X-ray repair complementing defective repair in Chinese hamster cells 6 (Ku autoantigen, 70kDa)	BC008343 in Hs.292493 rep by BC008343: Homo sapiens X-ray repair complementing defective repair in Chinese hamster cells 6 (Ku autoantigen, 70kDa), mRNA (cDNA clone MGC:15860 IMAGE:3509801), complete cds
GATCTGGAGGGGGGGAG///GATCATAGTCCAGGGAA///GATCTCCTATTGCAAGG///GATCACAAATTAGGGGG	32	Hs.558539	4040	LRP6	12p11-p13	Low density lipoprotein receptor-related protein 6	NM_002336 in Hs.558539 rep by AB209683: Homo sapiens mRNA for low density lipoprotein receptor-related protein 6 variant protein
GATCTCGGATGCCATCC///GATCATTGAGTCCAGGA	28	Hs.520967	4191	MDH2	7p12.3-q11.2	Malate dehydrogenase 2, NAD (mitochondrial)	NM_005918 in Hs.520967 rep by AK128072: Homo sapiens cDNA FLJ46193 fis, clone TESTI4006234
GATCAGAGCATTGTGCA	27	Hs.489142	1278	COL1A2	7q22.1	Collagen, type I, alpha 2	BC042586 in Hs.489142 rep by J03464: Homo sapiens pre-pro-alpha-2 type I collagen (COL1A2) mRNA, complete cds
GATCGCATGGCCACCGG///GATCAACTCTCTGGCTT///GATCAAGGCAGGCACAT	29	Hs.465808	4670	HNRPM	19p13.3-p13.2	Heterogeneous nuclear ribonucleoprotein M	NM_005968 in Hs.465808 rep by NM_005968: Homo sapiens heterogeneous nuclear ribonucleoprotein M (HNRPM), transcript variant 1, mRNA
GATCCACCCCCCTCCCC///GATCCTGTAGCATGGAG///GATCAAAGGTTTTGTAA	34	Hs.445898	4603	MYBL1	8q22	V-myb myeloblastosis viral oncogene homolog (avian)-like 1	CF121729 in Hs.445898 rep by XM_034274: PREDICTED: Homo sapiens v-myb myeloblastosis viral oncogene homolog (avian)-like 1 (MYBL1), mRNA
GATCCAGGGGCTGCCTC///GATCCAAAGCCAAGCGC	30	Hs.445534	5187	PER1	17p13.1-17p12	Period homolog 1 (Drosophila)	NM_002616 in Hs.445534 rep by NM_002616: Homo sapiens period homolog 1 (Drosophila) (PER1), mRNA
GATCAGGCCGGGGCGGT	27	Hs.444441	1209	CLPTM1	19q13.2-q13.3	Cleft lip and palate associated transmembrane protein 1	NM_001294 in Hs.444441 rep by AF037339: Homo sapiens cleft lip and palate transmembrane protein 1 (CLPTM1) mRNA, complete cds
GATCACTGGAGCTGTGG///GATCCCACAGAAAGATG	29	Hs.181244	3105	HLA-A	6p21.3	Major histocompatibility complex, class I, A	NM_002116 in Hs.181244 rep by AB209117: Homo sapiens mRNA for HLA class I histocompatibility antigen, A-1 alpha chain precursor variant protein
GATCATTGAAATTCTGA///GATCCTGAGCTCCGAGA	28	Hs.81328	4792	NFKBIA	14q13	Nuclear factor of kappa light polypeptide gene enhancer in B-cells inhibitor, alpha	BC002601 in Hs.81328 rep by BM908726: AGENCOURT_6610940 NIH_MGC_98 Homo sapiens cDNA clone IMAGE:5431320 5', mRNA sequence
GATCAAGGAGGATGAGC	26	Hs.523332	4942	OAT	10q26	Ornithine aminotransferase (gyrate atrophy)	BC016928 in Hs.523332 rep by AB208817: Homo sapiens mRNA for ornithine aminotransferase precursor variant protein
GATCTGAGGAGGCTTCG	26	Hs.523215	4714	NDUFB8	10q23.2-q23.33	NADH dehydrogenase (ubiquinone) 1 beta subcomplex, 8, 19kDa	BC000466 in Hs.523215 rep by BM923464: AGENCOURT_6625862 NIH_MGC_116 Homo sapiens cDNA clone IMAGE:5759096 5', mRNA sequence
GATCCTGGGCTCATAGG///GATCTCTCTGCTCAAGC	31	Hs.513646	3712	IVD	15q14-q15	Isovaleryl Coenzyme A dehydrogenase	BC037304 in Hs.513646 rep by AK122922: Homo sapiens cDNA FLJ16602 fis, clone TESTI4007816, highly similar to Isovaleryl-CoA dehydrogenase, mitochondrial precursor (EC 1.3.99.10)
GATCATGTGCTACTGGT///GATCCAGGCGCCTGGGC	27	Hs.512464	6834	SURF1	9q34.2	Surfeit 1	BC071658 in Hs.512464 rep by BM923055: AGENCOURT_6632207 NIH_MGC_118 Homo sapiens cDNA clone IMAGE:5757021 5', mRNA sequence
GATCATCGAGGACGAGA	26	Hs.502330	3104	HKR3	1p36.3	GLI-Kruppel family member HKR3	BX648395 in Hs.502330 rep by BX648395: Homo sapiens mRNA; cDNA DKFZp686L20213 (from clone DKFZp686L20213)
GATCCCCTGAGCAAGTC///GATCATAAATTCTCCCC///GATCCTCAAAGAAAGAG///GATCAAGCAGCAGGATT	43	Hs.499886	224	ALDH3A2	17p11.2	Aldehyde dehydrogenase 3 family, member A2	U46689 in Hs.499886 rep by U46689: Human microsomal aldehyde dehydrogenase (ALD10) mRNA, complete cds
GATCTCTCGCAGCCTCT	26	Hs.474783	7263	TST	22q13.1	Thiosulfate sulfurtransferase (rhodanese)	NM_003312 in Hs.474783 rep by CR592939: full-length cDNA clone CS0DC025YD17 of Neuroblastoma Cot 25-normalized of Homo sapiens (human)
GATCAAGAATTTGGTGT	26	Hs.443625	1281	COL3A1	2q31	Collagen, type III, alpha 1 (Ehlers-Danlos syndrome type IV, autosomal dominant)	BC028178 in Hs.443625 rep by NM_000090: Homo sapiens collagen, type III, alpha 1 (Ehlers-Danlos syndrome type IV, autosomal dominant) (COL3A1), mRNA
GATCTAAGAGATACCTG///GATCACATCCTCGAAAG	28	Hs.412370	6133	RPL9	4p13	Ribosomal protein L9	CA775946 in Hs.412370 rep by CR595992: full-length cDNA clone CS0DI044YL08 of Placenta Cot 25-normalized of Homo sapiens (human)
GATCTTCAGTAAGTCTC///GATCCAGAAAAAGAAAA///GATCAGAGCCACTCAGC///GATCATGTGGAATGTAT	43	Hs.4	125	ADH1B	4q21-q23	Alcohol dehydrogenase IB (class I), beta polypeptide	BU687181 in Hs.4 rep by BX641105: Homo sapiens mRNA; cDNA DKFZp686C06125 (from clone DKFZp686C06125)
GATCAGGTGAGCTGTGT///GATCCCTATGGTTCAGG	29	Hs.355934	6421	SFPQ	1p34.3	Splicing factor proline/glutamine-rich (polypyrimidine tract binding protein associated)	AL831889 in Hs.355934 rep by AK095702: Homo sapiens cDNA FLJ38383 fis, clone FEBRA2003726
GATCAAAACCTTCCTTC	26	Hs.333303	2705	GJB1	Xq13.1	Gap junction protein, beta 1, 32kDa (connexin 32, Charcot-Marie-Tooth neuropathy, X-linked)	NM_000166 in Hs.333303 rep by BF570961: 602076166F1 NIH_MGC_62 Homo sapiens cDNA clone IMAGE:4243168 5', mRNA sequence
GATCAGAGGCACAAGTG///GATCCATTCTTGGTGTA///GATCAGAAGCACAAGTG	30	Hs.28988	2745	GLRX	5q14	Glutaredoxin (thioltransferase)	NM_002064 in Hs.28988 rep by AK125636: Homo sapiens cDNA FLJ43648 fis, clone SYNOV4001224
GATCCGTAGCGGCATGT///GATCTGCTCCAAGTATA	28	Hs.119251	7384	UQCRC1	3p21.3	Ubiquinol-cytochrome c reductase core protein I	NM_003365 in Hs.119251 rep by L16842: Human ubiquinol cytochrome-c reductase core I protein mRNA, complete cds
GATCACCGGTTTCCGAC	25	Hs.81874	4258	MGST2	4q28.3	Microsomal glutathione S-transferase 2	BC025416 in Hs.81874 rep by BX538128: Homo sapiens mRNA; cDNA DKFZp686J14235 (from clone DKFZp686J14235)
GATCCACCCACTTCCTC	25	Hs.561992	28	ABO	9q34.1-q34.2	ABO blood group (transferase A, alpha 1-3-N-acetylgalactosaminyltransferase; transferase B, alpha 1-3-galactosyltransferase)	AK095379 in Hs.561992 rep by AK124587: Homo sapiens cDNA FLJ42596 fis, clone BRACE3010283
GATCACTGACAGCTGAA///GATCTCTTTCAGAAACA///GATCCCTTACTGCCAGG///GATCAGGAGCAAATGTA///GATCCAAGACCAAAACA///GATCACCTTTGACATGC///GATCAGCAGCAAAAAAA///GATCAACTCTTAGTCTA///GATCAGCAAATAGATAG///GATCAGGACACCCTGTT///GATCCCAGACGATTATA///GATCATCTCACATGGCA///GATCGTTGGCCAACAGG///GATCAGCTATTGGAACT///GATCAGTTTTTTACTCT///GATCCAGTTCTGTCGCA	79	Hs.529901	7503	XIST	Xq13.2	X (inactive)-specific transcript	AK025198 in Hs.529901 rep by BX648323: Homo sapiens mRNA; cDNA DKFZp686K10163 (from clone DKFZp686K10163)
GATCAAAGTTAGGGGAC///GATCTACTTGTAGTCAC///GATCATGGACAAGTCTC///GATCCCTTCTGTCCCAG///GATCCTGCCGTCCCCCT	31	Hs.521482	6461	SHB	9p12-p11	Src homology 2 domain containing adaptor protein B	BM981624 in Hs.521482 rep by AK096227: Homo sapiens cDNA FLJ38908 fis, clone NT2NE2005358
GATCCGAACACCTCCAG	25	Hs.515266	5976	RENT1	19p13.2-p13.11	Regulator of nonsense transcripts 1	BC039817 in Hs.515266 rep by BC039817: Homo sapiens regulator of nonsense transcripts 1, mRNA (cDNA clone MGC:48687 IMAGE:5555509), complete cds
GATCCATCCAAAAACAA///GATCCGTCCAAAAACAA	26	Hs.5120	8655	DNCL1	12q24.23	Dynein, light chain, LC8-type 1	BG707436 in Hs.5120 rep by BI552604: 603197939F1 NIH_MGC_95 Homo sapiens cDNA clone IMAGE:5277513 5', mRNA sequence
GATCCCTAGGTCTTGGG///GATCCTATTGAACCATG	26	Hs.496646	3597	IL13RA1	Xq24	Interleukin 13 receptor, alpha 1	CA314697 in Hs.496646 rep by Y10659: H.sapiens IL-13Ra mRNA
GATCATTAAAGCCTGAG///GATCTTGTCTGCAGTTC	37	Hs.494997	727	C5	9q33-q34	Complement component 5	NM_001735 in Hs.494997 rep by AB209031: Homo sapiens mRNA for complement component 5 variant protein
GATCAGGGGATAGTGAA	25	Hs.490394	6742	SSBP1	7q34	Single-stranded DNA binding protein 1	BC000895 in Hs.490394 rep by BC008402: Homo sapiens single-stranded DNA binding protein 1, mRNA (cDNA clone IMAGE:4294746), partial cds
GATCAAAATGCATACGT///GATCCACAGTAATCTTT	26	Hs.443874	6529	SLC6A1	3p25-p24	Solute carrier family 6 (neurotransmitter transporter, GABA), member 1	NM_003042 in Hs.443874 rep by NM_003042: Homo sapiens solute carrier family 6 (neurotransmitter transporter, GABA), member 1 (SLC6A1), mRNA
GATCCAGAAGGCTTACG	25	Hs.421576	4116	MAGOH	1p34-p33	Mago-nashi homolog, proliferation-associated (Drosophila)	NM_002370 in Hs.421576 rep by BM914866: AGENCOURT_6607432 NIH_MGC_41 Homo sapiens cDNA clone IMAGE:5480583 5', mRNA sequence
GATCTGGCCTGTTCCTG///GATCCTGATTCTCATCT	27	Hs.389107	527	ATP6V0C	16p13.3	ATPase, H+ transporting, lysosomal 16kDa, V0 subunit c	NM_001694 in Hs.389107 rep by AK127505: Homo sapiens cDNA FLJ45598 fis, clone BRTHA3018623
GATCCAAAATAATTGCC///GATCGCGGACGGGTTGT///GATCCGAAGATGATGGC///GATCAAAGGATTGTACA///GATCACAGGGATTGTAC	35	Hs.374596	7178	TPT1	13q12-q14	Tumor protein, translationally-controlled 1	BM991299 in Hs.374596 rep by AK096588: Homo sapiens cDNA FLJ39269 fis, clone OCBBF2010420, highly similar to GUANYLATE CYCLASE SOLUBLE, ALPHA-1 CHAIN (EC 4.6.1.2)
GATCATGAGTGAGAAGG///GATCCAGGGGATAGCTT	27	Hs.279806	1655	DDX5	17q21	DEAD (Asp-Glu-Ala-Asp) box polypeptide 5	NM_004396 in Hs.279806 rep by BX571764: Homo sapiens mRNA; cDNA DKFZp686J01190 (from clone DKFZp686J01190)
GATCCATGTCAAGTCCC///GATCATGTCAAGTCCCC	27	Hs.268530	2873	GPS1	17q25.3	G protein pathway suppressor 1	NM_212492 in Hs.268530 rep by AB209596: Homo sapiens mRNA for G protein pathway suppressor 1 isoform 2 variant protein
GATCAAGAACGAAAACG///GATCACTGTGCTTATTT	27	Hs.263671	5962	RDX	11q23	Radixin	L02320 in Hs.263671 rep by NM_002906: Homo sapiens radixin (RDX), mRNA
GATCTGTGTTTGGGAAG///GATCGCCATGGGAACTC///GATCTGTGTTTGGGAAA	29	Hs.258429	2073	ERCC5	13q22|13q33	Excision repair cross-complementing rodent repair deficiency, complementation group 5 (xeroderma pigmentosum, complementation group G (Cockayne syndrome))	NM_000123 in Hs.258429 rep by NM_000123: Homo sapiens excision repair cross-complementing rodent repair deficiency, complementation group 5 (xeroderma pigmentosum, complementation group G (Cockayne syndrome)) (ERCC5), mRNA
GATCAATCCCTCAAGAT///GATCTGTGCTTTGGATA///GATCAAGGCACTCCAGG///GATCACGCCCCAGAATA///GATCAAGACACTCCTGG	32	Hs.233952	5688	PSMA7	20q13.33	Proteasome (prosome, macropain) subunit, alpha type, 7	NM_152255 in Hs.233952 rep by AK127210: Homo sapiens cDNA FLJ45277 fis, clone BRHIP3001079, weakly similar to Proteasome subunit alpha type 7 (EC 3.4.99.46)
GATCAGCCTTTAATTGG///GATCCACCCCGCCTTGG	28	Hs.183958	5481	PPID	4q31.3	Peptidylprolyl isomerase D (cyclophilin D)	BQ028147 in Hs.183958 rep by BC030707: Homo sapiens peptidylprolyl isomerase D (cyclophilin D), mRNA (cDNA clone MGC:33096 IMAGE:4819748), complete cds
GATCAGAGGAAAGAAGA///GATCCAATGGAATACTG///GATCTCATTTGGGAAAT///GATCTGGTAGGGGGGCA///GATCAAGAGCATGGAGA///GATCCAGCTAGGAGAAG///GATCCTTTGCTCTGCAC	40	Hs.160562	3479	IGF1	12q22-q23	Insulin-like growth factor 1 (somatomedin C)	CA445905 in Hs.160562 rep by NM_000618: Homo sapiens insulin-like growth factor 1 (somatomedin C) (IGF1), mRNA
GATCCTACCCCTGAAGA///GATCTATGAAACCAAAG///GATCATATTTTACAAGA///GATCTCATCTTGGACAC	41	Hs.1290	735	C9	5p14-p12	Complement component 9	BQ011483 in Hs.1290 rep by K02766: Human complement component C9 mRNA, complete cds
GATCCTTGAGTCTCCTC	24	Hs.533444	3155	HMGCL	1p36.1-p35	3-hydroxymethyl-3-methylglutaryl-Coenzyme A lyase (hydroxymethylglutaricaciduria)	BC010570 in Hs.533444 rep by AK122801: Homo sapiens cDNA FLJ16378 fis, clone TKIDN2016399, highly similar to HYDROXYMETHYLGLUTARYL-COA LYASE, MITOCHONDRIAL PRECURSOR (EC 4.1.3.4)
GATCAAGACTGCAGTTT///GATCTGGGGTACAGGTG	26	Hs.505662	5502	PPP1R1A	12q13.2	Protein phosphatase 1, regulatory (inhibitor) subunit 1A	U48707 in Hs.505662 rep by AK123969: Homo sapiens cDNA FLJ41975 fis, clone SKNMC2006998, moderately similar to PROTEIN PHOSPHATASE INHIBITOR 1
GATCAGCAGTTCCAGCC///GATCCGCCGGGCCGCCG///GATCATACTGGGCAGGC	45	Hs.411641	1978	EIF4EBP1	8p12	Eukaryotic translation initiation factor 4E binding protein 1	NM_004095 in Hs.411641 rep by BM564526: AGENCOURT_6563454 NIH_MGC_88 Homo sapiens cDNA clone IMAGE:5737368 5', mRNA sequence
GATCACTTTCTGAAATT///GATCTTGGCCCTGTTAA///GATCACTTTTTGAAATT///GATCAGGAAATAGTAAA	41	Hs.183109	4128	MAOA	Xp11.4-p11.3	Monoamine oxidase A	BC044787 in Hs.183109 rep by NM_000240: Homo sapiens monoamine oxidase A (MAOA), nuclear gene encoding mitochondrial protein, mRNA
GATCACATCACTCCACC///GATCCTCAGATGTGGAG///GATCCCTTCACAATGGC///GATCATCACACACCGGG///GATCCCAAGGCATCCAC	30	Hs.108080	1465	CSRP1	1q32	Cysteine and glycine-rich protein 1	CR627407 in Hs.108080 rep by CR627407: Homo sapiens mRNA; cDNA DKFZp686M148 (from clone DKFZp686M148)
GATCCAGTACAGAAAGG///GATCAAGTGCCATAGCC	28	Hs.79402	5432	POLR2C	16q13-q21	Polymerase (RNA) II (DNA directed) polypeptide C, 33kDa	BC003159 in Hs.79402 rep by BC003159: Homo sapiens polymerase (RNA) II (DNA directed) polypeptide C, 33kDa, transcript variant gamma, mRNA (cDNA clone MGC:4212 IMAGE:2957867), complete cds
GATCCCCTGGCTCCCCA///GATCAGGGAGAGAGAGA///GATCCACGTGCCCATTG///GATCCTAGGTGTTGGGG///GATCTGAGTGGGAACAT	42	Hs.73793	7422	VEGF	6p12	Vascular endothelial growth factor	BC058855 in Hs.73793 rep by AB209485: Homo sapiens mRNA for vascular endothelial growth factor variant protein
GATCAGTGAAGTGGAGC	23	Hs.433291	8260	ARD1A	Xq28	ARD1 homolog A, N-acetyltransferase (S. cerevisiae)	NM_003491 in Hs.433291 rep by BM926113: AGENCOURT_6649956 NIH_MGC_114 Homo sapiens cDNA clone IMAGE:5764451 5', mRNA sequence
GATCGGGCAGATTGAGG///GATCAGGCGGATTGAGG///GATCGGCGGATTGAGGA///GATCCTCCCACCTGCAT///GATCGGGTGGATTGAGG///GATCCTCCAATAATTTC///GATCTTTTTCTCCTCCC	36	Hs.381126	6208	RPS14	5q31-q33	Ribosomal protein S14	CD385740 in Hs.381126 rep by BF204705: 601867582F1 NIH_MGC_17 Homo sapiens cDNA clone IMAGE:4109924 5', mRNA sequence
GATCAGACCAAACAGTG///GATCCCAGCTTCGGCAT///GATCCAGACCAAACAGC///GATCTCATGTTTGTGGG	27	Hs.36473	5184	PEPD	19q12-q13.2	Peptidase D	NM_000285 in Hs.36473 rep by BC004305: Homo sapiens peptidase D, mRNA (cDNA clone MGC:10905 IMAGE:3626134), complete cds
GATCACCAGTTTGAGGA///GATCCAGGAGAGGAGGA	26	Hs.333388	1936	EEF1D	8q24.3	Eukaryotic translation elongation factor 1 delta (guanine nucleotide exchange protein)	BE729851 in Hs.333388 rep by BC046445: Homo sapiens cDNA clone IMAGE:4838699
GATCGCCTAAGGTCGGG///GATCTCTAAAGCAGTAG	29	Hs.308709	2923	PDIA3	15q15	Protein disulfide isomerase family A, member 3	AW084316 in Hs.308709 rep by NM_005313: Homo sapiens protein disulfide isomerase family A, member 3 (PDIA3), mRNA
GATCTCAGAACAATCAG///GATCTGGAGGAAAAGAA///GATCTGGAGGAAAAAAA///GATCTGAGAAAGAAATC///GATCATACCACTGAACA///GATCTGGGGAAAAAAGC///GATCCCATCAGTGAAAA///GATCTGGTTGGGGCAAT	41	Hs.298280	498	ATP5A1	18q12-q21	ATP synthase, H+ transporting, mitochondrial F1 complex, alpha subunit, isoform 1, cardiac muscle	BC019310 in Hs.298280 rep by CR627212: Homo sapiens mRNA; cDNA DKFZp686N10225 (from clone DKFZp686N10225)
GATCAACCTGAGCGTGG///GATCAGAAAGAAATGCC///GATCGTCGGAACATGTT	27	Hs.55682	8664	EIF3S7	22q13.1	Eukaryotic translation initiation factor 3, subunit 7 zeta, 66/67kDa	BC071903 in Hs.55682 rep by BC071903: Homo sapiens cDNA clone IMAGE:6597035, containing frame-shift errors
GATCCTCCCTCCCCCAC///GATCAGGAACAAGGCTA///GATCCACTGTTGGGGCC///GATCAGGAACAAGCTAG	33	Hs.525600	3320	HSPCA	14q32.33	Heat shock 90kDa protein 1, alpha	BQ721184 in Hs.525600 rep by AK025441: Homo sapiens cDNA: FLJ21788 fis, clone HEP00343
GATCCAATGGAGCCTGG	22	Hs.522074	1831	TSC22D3	Xq22.3	TSC22 domain family, member 3	NM_198057 in Hs.522074 rep by NM_198057: Homo sapiens TSC22 domain family, member 3 (TSC22D3), transcript variant 1, mRNA
GATCAGGGCCGAGCAGA///GATCAGGAAGAAGTAAA	23	Hs.516505	6284	S100A13	1q21	S100 calcium binding protein A13	NM_001024210 in Hs.516505 rep by BF664967: 602119536F1 NIH_MGC_56 Homo sapiens cDNA clone IMAGE:4276665 5', mRNA sequence
GATCTGGTGTACCAGGC///GATCACCATTAGCAAAT///GATCCACCAGTGATGTC	33	Hs.513851	7531	YWHAE	17p13.3	Tyrosine 3-monooxygenase/tryptophan 5-monooxygenase activation protein, epsilon polypeptide	BQ277525 in Hs.513851 rep by NM_006761: Homo sapiens tyrosine 3-monooxygenase/tryptophan 5-monooxygenase activation protein, epsilon polypeptide (YWHAE), mRNA
GATCAGGCCATTCTTCC	22	Hs.498178	88	ACTN2	1q42-q43	Actinin, alpha 2	BF842886 in Hs.498178 rep by NM_001103: Homo sapiens actinin, alpha 2 (ACTN2), mRNA
GATCCAAGTTGTAGATG///GATCGGGGGAAAAGGGA///GATCCGAGATAGTGCCA///GATCTCCTATGAGAACA///GATCTCGCCACATTGCC///GATCAATACAATAACAA	47	Hs.470477	8073	PTP4A2	1p35	Protein tyrosine phosphatase type IVA, member 2	NM_080391 in Hs.470477 rep by NM_003479: Homo sapiens protein tyrosine phosphatase type IVA, member 2 (PTP4A2), transcript variant 1, mRNA
GATCCCCCATTCCCCAC	22	Hs.446641	369	ARAF	Xp11.4-p11.2	V-raf murine sarcoma 3611 viral oncogene homolog	BE908827 in Hs.446641 rep by AB208831: Homo sapiens mRNA for v-raf murine sarcoma 3611 viral oncogene homolog variant protein
GATCAAGACCATCCGCC///GATCAGCTGAACAGCAG///GATCCAGAAGATGGAAA///GATCCTCAAGTGAAAGA///GATCCTGTAGCTTACTC///GATCAAGCACTCGAGGC///GATCGAGACAAGCTCTA///GATCGCACCTTGCACTC///GATCCTAAAGAGTGGGC///GATCTAAAGCAGCCCTT	49	Hs.440961	831	CAST	5q15	Calpastatin	BF679014 in Hs.440961 rep by NM_173060: Homo sapiens calpastatin (CAST), transcript variant 2, mRNA
GATCATGTTATGATTTG///GATCCGTGCTCCGACAA///GATCCATCTGTGCCAAA///GATCGCTTTTGAAAGGG///GATCTACCACACCATTG///GATCAAAGAGAATCAGC	37	Hs.389700	4257	MGST1	12p12.3-p12.1	Microsomal glutathione S-transferase 1	NM_020300 in Hs.389700 rep by AK123482: Homo sapiens cDNA FLJ41488 fis, clone BRTHA2004361
GATCTGTTTCCCGAGAA	22	Hs.3254	6150	MRPL23	11p15.5-p15.4	Mitochondrial ribosomal protein L23	NM_021134 in Hs.3254 rep by BQ069042: AGENCOURT_6738857 NIH_MGC_47 Homo sapiens cDNA clone IMAGE:5803319 5', mRNA sequence
GATCCGGTGAGCTGGGA	22	Hs.268573	2952	GSTT1	22q11.23	Glutathione S-transferase theta 1	BC007065 in Hs.268573 rep by CR749711: Homo sapiens mRNA; cDNA DKFZp762N226 (from clone DKFZp762N226)
GATCCAGACGCAAGATG///GATCCTGACCCTGTATA	23	Hs.191734	4259	MGST3	1q23	Microsomal glutathione S-transferase 3	NM_004528 in Hs.191734 rep by BX537737: Homo sapiens mRNA; cDNA DKFZp686M10244 (from clone DKFZp686M10244)
GATCCCCTTTCCGTAAA///GATCCTTGAGCACAGGG	27	Hs.172550	5725	PTBP1	19p13.3	Polypyrimidine tract binding protein 1	NM_002819 in Hs.172550 rep by AB208910: Homo sapiens mRNA for polypyrimidine tract-binding protein 1 isoform c variant protein
GATCAGGCACAGATGGC	21	Hs.75619	3373	HYAL1	3p21.3-p21.2	Hyaluronoglucosaminidase 1	NM_153281 in Hs.75619 rep by NM_007312: Homo sapiens hyaluronoglucosaminidase 1 (HYAL1), transcript variant 1, mRNA
GATCAGATTACCAGGAA///GATCAGATTACCAGGGA	22	Hs.68714	6426	SFRS1	17q21.3-q22	Splicing factor, arginine/serine-rich 1 (splicing factor 2, alternate splicing factor)	NM_006924 in Hs.68714 rep by AK126318: Homo sapiens cDNA FLJ44342 fis, clone TRACH3005294
GATCAATGGACTCTTGG	21	Hs.66196	4913	NTHL1	16p13.3	Nth endonuclease III-like 1 (E. coli)	NM_002528 in Hs.66196 rep by BQ067653: AGENCOURT_6759036 NIH_MGC_115 Homo sapiens cDNA clone IMAGE:5755237 5', mRNA sequence
GATCACCCCGAGAAAGT///GATCTTGTAGGGAAGAA///GATCATGAGAGAGGACA///GATCGACTCAAGGCCAA	26	Hs.558314	1356	CP	3q23-q25	Ceruloplasmin (ferroxidase)	NM_000096 in Hs.558314 rep by NM_000096: Homo sapiens ceruloplasmin (ferroxidase) (CP), mRNA
GATCCCCGGCCTCAGTC///GATCAGGGGGCGGGCGG	26	Hs.518460	1173	AP2M1	3q28	Adaptor-related protein complex 2, mu 1 subunit	NM_004068 in Hs.518460 rep by NM_004068: Homo sapiens adaptor-related protein complex 2, mu 1 subunit (AP2M1), transcript variant 1, mRNA
GATCCCCCCACAGCCCC///GATCACAGAGCAACCTC///GATCCCAGCACCCAGGC	24	Hs.514535	3959	LGALS3BP	17q25	Lectin, galactoside-binding, soluble, 3 binding protein	BC015761 in Hs.514535 rep by BC015761: Homo sapiens lectin, galactoside-binding, soluble, 3 binding protein, mRNA (cDNA clone MGC:23157 IMAGE:4858122), complete cds
GATCATGGTTGGACAGC///GATCTGCACTCCCACTC///GATCCCAGTAGACTATG///GATCCCAGAATTCCCAA///GATCTGAAATTACAAGT	58	Hs.464137	51	ACOX1	17q24-q25|17q24-17q25	Acyl-Coenzyme A oxidase 1, palmitoyl	BU616842 in Hs.464137 rep by BC008767: Homo sapiens acyl-Coenzyme A oxidase 1, palmitoyl, transcript variant 1, mRNA (cDNA clone MGC:1198 IMAGE:3051501), complete cds
GATCAAAGTTGGCAAGG///GATCAAAGTTGGCAGGG	22	Hs.436405	3420	IDH3B	20p13	Isocitrate dehydrogenase 3 (NAD+) beta	NM_174856 in Hs.436405 rep by NM_174856: Homo sapiens isocitrate dehydrogenase 3 (NAD+) beta (IDH3B), nuclear gene encoding mitochondrial protein, transcript variant 3, mRNA
GATCCTGCAGGACTACA///GATCACAGAACCAGAGC///GATCATCAACCACAATG///GATCTGCAGGACTACAA	24	Hs.406510	506	ATP5B	12q13.13	ATP synthase, H+ transporting, mitochondrial F1 complex, beta polypeptide	NM_001686 in Hs.406510 rep by BG177099: 602313338F1 NIH_MGC_85 Homo sapiens cDNA clone IMAGE:4419225 5', mRNA sequence
GATCAGACCTTCTTTCC///GATCACCACTAAAGAAG///GATCAGGAATGAATGAC	32	Hs.406096	7763	ZA20D2	9q13-q21	Zinc finger, A20 domain containing 2	BX648551 in Hs.406096 rep by BX648551: Homo sapiens mRNA; cDNA DKFZp779J1631 (from clone DKFZp779J1631)
GATCACAAGCACAAATC///GATCTGGGAGTGAGGAG///GATCTGCCCATCACTTT	25	Hs.291196	481	ATP1B1	1q24	ATPase, Na+/K+ transporting, beta 1 polypeptide	BC000006 in Hs.291196 rep by NM_001677: Homo sapiens ATPase, Na+/K+ transporting, beta 1 polypeptide (ATP1B1), transcript variant 1, mRNA
GATCAACATTCCAGGGT///GATCACAGCGTTTCAGG///GATCCTGTTTCAGCTAA///GATCCTGTCCTGGGCCC	39	Hs.272062	5792	PTPRF	1p34	Protein tyrosine phosphatase, receptor type, F	NM_002840 in Hs.272062 rep by NM_002840: Homo sapiens protein tyrosine phosphatase, receptor type, F (PTPRF), transcript variant 1, mRNA
GATCAAGCAAATTCCAC///GATCAGAGGCCTCAAGT	25	Hs.104123	5634	PRPS2	Xp22.3-p22.2	Phosphoribosyl pyrophosphate synthetase 2	BG875493 in Hs.104123 rep by NM_002765: Homo sapiens phosphoribosyl pyrophosphate synthetase 2 (PRPS2), mRNA
GATCGAGTGTAGCTGTG///GATCACAGCAAAAATAA	21	Hs.77221	1119	CHKA	11q13.2	Choline kinase alpha	NM_001277 in Hs.77221 rep by AK054792: Homo sapiens cDNA FLJ30230 fis, clone BRACE2001898
GATCACAGCCTCCAGGG	20	Hs.517033	7052	TGM2	20q12	Transglutaminase 2 (C polypeptide, protein-glutamine-gamma-glutamyltransferase)	NM_004613 in Hs.517033 rep by NM_004613: Homo sapiens transglutaminase 2 (C polypeptide, protein-glutamine-gamma-glutamyltransferase) (TGM2), transcript variant 1, mRNA
GATCCAGAGCGACACTG///GATCCCCGCCACTGCAC	23	Hs.513987	6470	SHMT1	17p11.2	Serine hydroxymethyltransferase 1 (soluble)	NM_004169 in Hs.513987 rep by AK091498: Homo sapiens cDNA FLJ34179 fis, clone FCBBF3016622, weakly similar to SERINE HYDROXYMETHYLTRANSFERASE, CYTOSOLIC (EC 2.1.2.1)
GATCAAGAAAAAGACAA///GATCGTATTCCCTGCTT	23	Hs.507475	5981	RFC1	4p14-p13	Replication factor C (activator 1) 1, 145kDa	AF040250 in Hs.507475 rep by NM_002913: Homo sapiens replication factor C (activator 1) 1, 145kDa (RFC1), mRNA
GATCACCTGAGCTGCCT///GATCTGCATTTTTTGAA///GATCGTGTGGAATGGGG	24	Hs.502829	7536	SF1	11q13	Splicing factor 1	NM_004630 in Hs.502829 rep by NM_004630: Homo sapiens splicing factor 1 (SF1), transcript variant 1, mRNA
GATCAACAAGAAATGTT///GATCAACAAGAACTGTT	21	Hs.494691	5216	PFN1	17p13.3	Profilin 1	NM_005022 in Hs.494691 rep by BQ055155: AGENCOURT_6797468 NIH_MGC_99 Homo sapiens cDNA clone IMAGE:5807277 5', mRNA sequence
GATCTGGGAACTTTTTG///GATCTGCCACATAGAAG	22	Hs.463506	8165	AKAP1	17q21-q23	A kinase (PRKA) anchor protein 1	NM_139275 in Hs.463506 rep by BC036702: Homo sapiens cDNA clone IMAGE:5266735
GATCAGGAATCTTGCTC///GATCAGGAGTCTTGCTC///GATCCTACAGGTTCTGC	24	Hs.436687	6418	SET	9q34	SET translocation (myeloid leukemia-associated)	NM_003011 in Hs.436687 rep by NM_003011: Homo sapiens SET translocation (myeloid leukemia-associated) (SET), mRNA
GATCCAGTTCTATGAGC	20	Hs.433984	6522	SLC4A2	7q35-q36	Solute carrier family 4, anion exchanger, member 2 (erythrocyte membrane protein band 3-like 1)	NM_003040 in Hs.433984 rep by AB209158: Homo sapiens mRNA for Anion exchanger 2 type a variant protein
GATCCGTCAATCTTGGG///GATCAGAAAAAAAAAGA	29	Hs.409140	539	ATP5O	21q22.1-q22.2|21q22.11	ATP synthase, H+ transporting, mitochondrial F1 complex, O subunit (oligomycin sensitivity conferring protein)	NM_001697 in Hs.409140 rep by BF965152: 602268443F1 NIH_MGC_81 Homo sapiens cDNA clone IMAGE:4356490 5', mRNA sequence
GATCTGAAAGACAGAGT///GATCTGAATCCCATCCT///GATCCTACGTTCCTTGG	23	Hs.406238	316	AOX1	2q33	Aldehyde oxidase 1	L11005 in Hs.406238 rep by L11005: Human aldehyde oxidase (hAOX) mRNA, complete cds
GATCAAGGTCTGCAAGG///GATCACTTGAGGAAAGG	24	Hs.3100	3735	KARS	16q23-q24	Lysyl-tRNA synthetase	BC004132 in Hs.3100 rep by AF285758: Homo sapiens lysyl-tRNA synthetase mRNA, complete cds; nuclear gene for mitochondrial product; alternatively spliced
GATCCCCGCAACTCGCT///GATCCGGCCCCTGTGGC	21	Hs.286221	375	ARF1	1q42	ADP-ribosylation factor 1	NM_001024227 in Hs.286221 rep by AK090529: Homo sapiens cDNA FLJ33210 fis, clone ADRGL2008535
GATCTTGGTGTTCAAAA	20	Hs.272011	2683	B4GALT1	9p13	UDP-Gal:betaGlcNAc beta 1,4- galactosyltransferase, polypeptide 1	BC034244 in Hs.272011 rep by NM_001497: Homo sapiens UDP-Gal:betaGlcNAc beta 1,4- galactosyltransferase, polypeptide 1 (B4GALT1), mRNA
GATCAGAGACTGGAGAG///GATCGTCTCCTTGCTGG	21	Hs.18069	5641	LGMN	14q32.1	Legumain	NM_001008530 in Hs.18069 rep by NM_001008530: Homo sapiens legumain (LGMN), transcript variant 2, mRNA
GATCGCACTGTGGGCTG	20	Hs.1437	2548	GAA	17q25.2-q25.3	Glucosidase, alpha; acid (Pompe disease, glycogen storage disease type II)	BU607707 in Hs.1437 rep by NM_000152: Homo sapiens glucosidase, alpha; acid (Pompe disease, glycogen storage disease type II) (GAA), mRNA
GATCATAAGTCAAAAAT///GATCAAAACTCAGAGGC///GATCTCAAGGCTGCCGT	25	Hs.1227	210	ALAD	9q33.1	Aminolevulinate, delta-, dehydratase	NM_001003945 in Hs.1227 rep by NM_001003945: Homo sapiens aminolevulinate, delta-, dehydratase (ALAD), transcript variant 1, mRNA
GATCAATCTGAGGAGAC///GATCCCCACTACACTGT///GATCAGTCATGGTACAT	24	Hs.106242	4051	CYP4F3	19p13.2	Cytochrome P450, family 4, subfamily F, polypeptide 3	AI805531 in Hs.106242 rep by AB002454: Homo sapiens mRNA for leukotriene B4 omega-hydroxylase, complete cds
GATCCATCCGATGGCCT///GATCGCACCACTACCCT	23	Hs.73527	1460	CSNK2B	6p21-p12|6p21.3	Casein kinase 2, beta polypeptide	BQ672055 in Hs.73527 rep by CR598133: full-length cDNA clone CS0DK010YC12 of HeLa cells Cot 25-normalized of Homo sapiens (human)
GATCCGCTTATTTCTGC///GATCCACACTCCCAGAT	20	Hs.530687	6050	RNH1	11p15.5	Ribonuclease/angiogenin inhibitor 1	NM_002939 in Hs.530687 rep by AB209196: Homo sapiens mRNA for ribonuclease/angiogenin inhibitor variant protein
GATCCTTCCTCGGGGGA///GATCCCTGAATTCTACC	20	Hs.530077	5445	PON2	7q21.3	Paraoxonase 2	NM_000305 in Hs.530077 rep by AK054688: Homo sapiens cDNA FLJ30126 fis, clone BRACE1000114
GATCTTACTGCAAAGGA	19	Hs.526521	4190	MDH1	2p13.3	Malate dehydrogenase 1, NAD (soluble)	BC001484 in Hs.526521 rep by AL832067: Homo sapiens mRNA; cDNA DKFZp313K2018 (from clone DKFZp313K2018)
GATCCTAAGCCATAAAA///GATCCCAGCTGGAGGGA	22	Hs.524518	6778	STAT6	12q13	Signal transducer and activator of transcription 6, interleukin-4 induced	NM_003153 in Hs.524518 rep by NM_003153: Homo sapiens signal transducer and activator of transcription 6, interleukin-4 induced (STAT6), mRNA
GATCTCCCTGCCCCCAC	19	Hs.524498	5036	PA2G4	12q13	Proliferation-associated 2G4, 38kDa	BC001951 in Hs.524498 rep by CR591089: full-length cDNA clone CS0DM014YL06 of Fetal liver of Homo sapiens (human)
GATCTGTGCCCTTGGTC///GATCTGACTGCAGGGAA///GATCCCCCAGGTCAGGA	22	Hs.521903	4061	LY6E	8q24.3	Lymphocyte antigen 6 complex, locus E	BC003392 in Hs.521903 rep by BF969813: 602272265F1 NIH_MGC_84 Homo sapiens cDNA clone IMAGE:4360217 5', mRNA sequence
GATCCAGCCATTCCTGA	19	Hs.515369	7305	TYROBP	19q13.1	TYRO protein tyrosine kinase binding protein	NM_003332 in Hs.515369 rep by BI838734: 603082174F1 NIH_MGC_120 Homo sapiens cDNA clone IMAGE:5221219 5', mRNA sequence
GATCGAGAACACCGGCA///GATCGTGTAGATTGGGG///GATCAGGGAAAAGGAAT///GATCCTGAGCCACAATC	31	Hs.472737	7150	TOP1	20q12-q13.1	Topoisomerase (DNA) I	NM_003286 in Hs.472737 rep by NM_003286: Homo sapiens topoisomerase (DNA) I (TOP1), mRNA
GATCCATAAGGAGGGCT	19	Hs.445570	967	CD63	12q12-q13	CD63 antigen (melanoma 1 antigen)	NM_001780 in Hs.445570 rep by BM809097: AGENCOURT_6582425 NIH_MGC_41 Homo sapiens cDNA clone IMAGE:5468078 5', mRNA sequence
GATCATTTGCACCCAGG///GATCAAGCAATTATCTT	22	Hs.440599	1653	DDX1	2p24	DEAD (Asp-Glu-Ala-Asp) box polypeptide 1	R94019 in Hs.440599 rep by CR749803: Homo sapiens mRNA; cDNA DKFZp781L0846 (from clone DKFZp781L0846)
GATCCGAGAGGGCCTGG///GATCCGGGGACTCTCTT///GATCTTAGGAAAGTGAG///GATCCCAAGTCTTTTTC///GATCCTTCGAAGCTCAT	29	Hs.433670	2512	FTL	19q13.3-q13.4	Ferritin, light polypeptide	CD706461 in Hs.433670 rep by BF244604: 601862621F1 NIH_MGC_57 Homo sapiens cDNA clone IMAGE:4080460 5', mRNA sequence
GATCATGCCTTAAAAAG///GATCCTAGTAAAATGCC///GATCAACTACATGCTGC	21	Hs.39925	2108	ETFA	15q23-q25	TYRO3P protein tyrosine kinase pseudogene	BC015526 in Hs.39925 rep by CR592726: full-length cDNA clone CS0DI015YL21 of Placenta Cot 25-normalized of Homo sapiens (human)
GATCGGCCCTACTAGAT///GATCCACATCTACCTGG	20	Hs.374477	2130	EWSR1	22q12.2	Ewing sarcoma breakpoint region 1	NM_005243 in Hs.374477 rep by BX648769: Homo sapiens mRNA; cDNA DKFZp686M2044 (from clone DKFZp686M2044)
GATCCAGCTAGGCTGGG	19	Hs.213264	8565	YARS	1p35.1	Tyrosyl-tRNA synthetase	NM_003680 in Hs.213264 rep by AK125213: Homo sapiens cDNA FLJ43223 fis, clone FEBRA2026984, highly similar to TYROSYL-TRNA SYNTHETASE (EC 6.1.1.1)
GATCTAGTAATTGCCTA///GATCAGGACACAAGGAC///GATCCTAGTAAATGCCT///GATCTGGAAAAATAGCA///GATCATCAAAGGCTAAA///GATCCTAGTAATTGCCC///GATCACAATGGTGGTTT///GATCTAAATATTTCTTG///GATCTGCTTCTTGACTT///GATCTTTAAGCTTTATC	55	Hs.203717	2335	FN1	2q34	Fibronectin 1	D57995 in Hs.203717 rep by NM_212482: Homo sapiens fibronectin 1 (FN1), transcript variant 1, mRNA
GATCCCCTCTCTTCCTA	19	Hs.17483	920	CD4	12pter-p12	CD4 antigen (p55)	NM_000616 in Hs.17483 rep by S79267: CD4 receptor {exons 1 and 2} [human, T-lymphocyte, mRNA, 3429 nt]
GATCCCCCCTGCCTATC	19	Hs.173611	4720	NDUFS2	1q23	NADH dehydrogenase (ubiquinone) Fe-S protein 2, 49kDa (NADH-coenzyme Q reductase)	NM_004550 in Hs.173611 rep by CR601041: full-length cDNA clone CS0DN002YN02 of Adult brain of Homo sapiens (human)
GATCCCTGTGTGCGCGC	19	Hs.143766	1822	ATN1	12p13.31	Atrophin 1	BC051795 in Hs.143766 rep by BC051795: Homo sapiens atrophin 1, transcript variant 1, mRNA (cDNA clone MGC:57647 IMAGE:4181592), complete cds
GATCCACATTGCATAAG	19	Hs.10734	1137	CHRNA4	20q13.2-q13.3	Cholinergic receptor, nicotinic, alpha polypeptide 4	BM666038 in Hs.10734 rep by AB209359: Homo sapiens mRNA for cholinergic receptor, nicotinic, alpha polypeptide 4 precursor variant protein
GATCGGGGGTGGGCAAC	18	Hs.553484	285	ANGPT2	8p23.1	Angiopoietin 2	BG435781 in Hs.553484 rep by AK075219: Homo sapiens cDNA FLJ90738 fis, clone PLACE1010924, highly similar to Homo sapiens angiopoietin-2 mRNA
GATCAGGGGAGGGAGCA///GATCTTGGACTTGGCAA///GATCAAGGGAATGTAAC///GATCCTCTCTGTCATGG///GATCTCCTGGCAAAGGC///GATCTCTCCAGTGCACT	25	Hs.532790	4836	NMT1	17q21.31	N-myristoyltransferase 1	NM_021079 in Hs.532790 rep by NM_021079: Homo sapiens N-myristoyltransferase 1 (NMT1), mRNA
GATCACCCCACCCCCAC///GATCGCCTGAGGTAAGG///GATCTGGCTGGCTACGC///GATCATAAAGGGCACAG	40	Hs.524271	1912	PHC2	1p34.3	Polyhomeotic-like 2 (Drosophila)	BQ641363 in Hs.524271 rep by NM_198040: Homo sapiens polyhomeotic-like 2 (Drosophila) (PHC2), transcript variant 1, mRNA
GATCAAGTTTAAATGTC///GATCTCAGCCATATCGG///GATCCTACCTCTTTGCA	21	Hs.522584	7114	TMSB4X	Xq21.3-q22	Thymosin, beta 4, X-linked	AI721098 in Hs.522584 rep by BF680512: 602155239F1 NIH_MGC_83 Homo sapiens cDNA clone IMAGE:4296369 5', mRNA sequence
GATCCTGTCATTGCCTG///GATCAGGAAAGAAACAA	20	Hs.517366	4047	LSS	21q22.3	Lanosterol synthase (2,3-oxidosqualene-lanosterol cyclase)	BC035638 in Hs.517366 rep by BC035638: Homo sapiens lanosterol synthase (2,3-oxidosqualene-lanosterol cyclase), transcript variant 1, mRNA (cDNA clone MGC:46212 IMAGE:5547173), complete cds
GATCCTACTGATGAAAT///GATCCAAGTCAAGGGAA///GATCTTTTGTTTTGCCA///GATCACCTCAATAAATG///GATCCTCAGGTTCAACA///GATCTGGGCTTAGGAGA	26	Hs.517262	6651	SON	21q22.1-q22.2|21q22.11	SON DNA binding protein	NM_058183 in Hs.517262 rep by NM_058183: Homo sapiens SON DNA binding protein (SON), transcript variant e, mRNA
GATCCAGAACACTTCAA///GATCCACACCCAGACAC	21	Hs.474010	754	PTTG1IP	21q22.3	Pituitary tumor-transforming 1 interacting protein	BC012858 in Hs.474010 rep by AK095586: Homo sapiens cDNA FLJ38267 fis, clone FCBBF3001912
GATCGCACCACTGCGTT///GATCCAGGGCCGTTCAT	19	Hs.461896	1398	CRK	17p13.3	V-crk sarcoma virus CT10 oncogene homolog (avian)	BC008506 in Hs.461896 rep by BC008506: Homo sapiens v-crk sarcoma virus CT10 oncogene homolog (avian), transcript variant II, mRNA (cDNA clone MGC:5481 IMAGE:3452137), complete cds
GATCCTGAATGGCACAG	18	Hs.445402	5129	PCTK3	1q31-q32	PCTAIRE protein kinase 3	NM_212503 in Hs.445402 rep by AK126879: Homo sapiens cDNA FLJ44931 fis, clone BRAMY3015799, highly similar to Serine/threonine protein kinase PCTAIRE-3 (EC 2.7.1.-)
GATCTTGGAGTCATCTG	18	Hs.440934	383	ARG1	6q23	Arginase, liver	NM_000045 in Hs.440934 rep by AY074488: Homo sapiens arginase type I erythroid variant mRNA, complete cds; alternatively spliced
GATCATGCCTGCTGCCA	18	Hs.334707	95	ACY1	3p21.1	Aminoacylase 1	CD014126 in Hs.334707 rep by CD014126: 90115622 Single gene library Homo sapiens cDNA, mRNA sequence
GATCAGAAGTCTCAGGA///GATCATCTAGGATATTG///GATCCAGAAGGCATGGG///GATCGCATAAAGGAAGC	24	Hs.327736	3799	KIF5B	10pter-q22.1	Kinesin family member 5B	NM_004521 in Hs.327736 rep by NM_004521: Homo sapiens kinesin family member 5B (KIF5B), mRNA
GATCGCCTTCCAACCCC	18	Hs.279594	7132	TNFRSF1A	12p13.2	Tumor necrosis factor receptor superfamily, member 1A	NM_001065 in Hs.279594 rep by NM_001065: Homo sapiens tumor necrosis factor receptor superfamily, member 1A (TNFRSF1A), mRNA
GATCGGACATGAAAGGA///GATCTCCCCACGCTGCA	19	Hs.185597	6687	SPG7	16q24.3	Spastic paraplegia 7, paraplegin (pure and complicated autosomal recessive)	NM_003119 in Hs.185597 rep by NM_003119: Homo sapiens spastic paraplegia 7, paraplegin (pure and complicated autosomal recessive) (SPG7), nuclear gene encoding mitochondrial protein, transcript variant 1, mRNA
GATCACTGTAAATGACC///GATCACGTGGACAAAAC///GATCAGTGAACTGGAAG///GATCACTGTAAATGCCC///GATCATGTGCTTTCAGT///GATCTGCCGAAGAATAC	24	Hs.180909	5052	PRDX1	1p34.1	Peroxiredoxin 1	NM_002574 in Hs.180909 rep by BF185567: 601814662F1 NIH_MGC_55 Homo sapiens cDNA clone IMAGE:4045215 5', mRNA sequence
GATCAAAGGTTTAAAGT///GATCAGAACACAACTAA///GATCAACTTCTTTTAAT///GATCAGATTTAAGGCAT	22	Hs.150693	214	ALCAM	3q13.1	Activated leukocyte cell adhesion molecule	NM_001627 in Hs.150693 rep by NM_001627: Homo sapiens activated leukocyte cell adhesion molecule (ALCAM), mRNA
GATCCAGGCACAGCTCC///GATCCAGGCACGGTGGC	21	Hs.146406	4817	NIT1	1q21-q22	Nitrilase 1	NM_005600 in Hs.146406 rep by BC046149: Homo sapiens nitrilase 1, mRNA (cDNA clone MGC:57670 IMAGE:5764281), complete cds
GATCTGTGCCGGCTACA	18	Hs.1430	2160	F11	4q35	Coagulation factor XI (plasma thromboplastin antecedent)	NM_000128 in Hs.1430 rep by NM_000128: Homo sapiens coagulation factor XI (plasma thromboplastin antecedent) (F11), transcript variant 1, mRNA
GATCATGCTGCTGTGAT	18	Hs.1063	6631	SNRPC	6p21.31	Small nuclear ribonucleoprotein polypeptide C	NM_003093 in Hs.1063 rep by BU603692: AGENCOURT_8932570 NIH_MGC_141 Homo sapiens cDNA clone IMAGE:6499203 5', mRNA sequence
GATCATTGGTGTGGACA	17	Hs.78989	128	ADH5	4q21-q25	Alcohol dehydrogenase 5 (class III), chi polypeptide	BC014665 in Hs.78989 rep by NM_000671: Homo sapiens alcohol dehydrogenase 5 (class III), chi polypeptide (ADH5), mRNA
GATCCTGGGGGACCAAT	17	Hs.76171	1050	CEBPA	19q13.1	CCAAT/enhancer binding protein (C/EBP), alpha	BC063874 in Hs.76171 rep by NM_004364: Homo sapiens CCAAT/enhancer binding protein (C/EBP), alpha (CEBPA), mRNA
GATCCCCATTTCCAAGG///GATCCCAGTGGCCAAAG	19	Hs.73875	2184	FAH	15q23-q25	Fumarylacetoacetate hydrolase (fumarylacetoacetase)	BC002527 in Hs.73875 rep by CR605525: full-length cDNA clone CS0DN003YD21 of Adult brain of Homo sapiens (human)
GATCGCGGCATTGCACT	17	Hs.55777	2218	FCMD	9q31-q33	Fukuyama type congenital muscular dystrophy (fukutin)	AB008226 in Hs.55777 rep by AB008226: Homo sapiens FCMD mRNA for fukutin, complete cds
GATCACGCTGACCTGGC///GATCCCTGAGATTGTTG	19	Hs.519972	3134	HLA-F	6p21.3	Major histocompatibility complex, class I, F	NM_018950 in Hs.519972 rep by AK125274: Homo sapiens cDNA FLJ43284 fis, clone LYMPB2000083, highly similar to HLA CLASS I HISTOCOMPATIBILITY ANTIGEN, ALPHA CHAIN F PRECURSOR
GATCCTGGAGGACCCTG///GATCACCCCACCACAAA	19	Hs.515032	2872	MKNK2	19p13.3	MAP kinase interacting serine/threonine kinase 2	NM_199054 in Hs.515032 rep by AB209074: Homo sapiens mRNA for MAP kinase-interacting serine/threonine kinase 2 variant protein
GATCCCAACAATGAAGC	17	Hs.505059	5710	PSMD4	1q21.2	Proteasome (prosome, macropain) 26S subunit, non-ATPase, 4	BC002365 in Hs.505059 rep by BM913953: AGENCOURT_6608049 NIH_MGC_98 Homo sapiens cDNA clone IMAGE:5478816 5', mRNA sequence
GATCCAGAAGGGGTTTG	17	Hs.502875	5970	RELA	11q13	V-rel reticuloendotheliosis viral oncogene homolog A, nuclear factor of kappa light polypeptide gene enhancer in B-cells 3, p65 (avian)	BC033522 in Hs.502875 rep by BC033522: Homo sapiens v-rel reticuloendotheliosis viral oncogene homolog A, nuclear factor of kappa light polypeptide gene enhancer in B-cells 3, p65 (avian), mRNA (cDNA clone MGC:34692 IMAGE:5162908), complete cds
GATCAAGACCAGAAAGA///GATCACAAACAATCAAT///GATCTCTCCACTGCACC///GATCCAAGACAGCAAAG///GATCACAAGTATCACCT	29	Hs.500118	132	ADK	10q22|10q11-q24	Adenosine kinase	BC003568 in Hs.500118 rep by AK130378: Homo sapiens cDNA FLJ26868 fis, clone PRS08581
GATCATACCATTGCCCT///GATCAAGCCTAAAACAG///GATCCTTGTGGGCCTTC	20	Hs.493767	318	NUDT2	9p13	Nudix (nucleoside diphosphate linked moiety X)-type motif 2	AA878354 in Hs.493767 rep by BM802700: AGENCOURT_6460010 NIH_MGC_67 Homo sapiens cDNA clone IMAGE:5581119 5', mRNA sequence
GATCCAAACTGGAAAGG///GATCCAACAACAGTGAC///GATCAGCATCTTAACAA///GATCAGAAATAAACATG///GATCAGAACAGCTGGCT///GATCCTCAGCAGGAGCC///GATCCTGAACAAATTAT///GATCTGAGAACCTATGT	33	Hs.491148	5108	PCM1	8p22-p21.3	Pericentriolar material 1	AK094672 in Hs.491148 rep by NM_006197: Homo sapiens pericentriolar material 1 (PCM1), mRNA
GATCGATGGTTGACAAT	17	Hs.472185	4725	NDUFS5	1p34.2-p33	NADH dehydrogenase (ubiquinone) Fe-S protein 5, 15kDa (NADH-coenzyme Q reductase)	NM_004552 in Hs.472185 rep by CD385254: AGENCOURT_14301622 NIH_MGC_173 Homo sapiens cDNA 5', mRNA sequence
GATCCCACAAGTTCAAG///GATCAGCCCTGTAAGCC///GATCCCACAAAAGTGAT///GATCCAGTGATGATAGG///GATCTGCTAAAAATGGC///GATCAAGAGAAAACAAA///GATCAGAGGTATGTGAG///GATCCACCCCTCAGCCT///GATCGCACCACGCACTC///GATCTCAGAAAGTTCCA	36	Hs.44693	4289	MKLN1	7q32	Muskelin 1, intracellular mediator containing kelch motifs	AI038122 in Hs.44693 rep by NM_013255: Homo sapiens muskelin 1, intracellular mediator containing kelch motifs (MKLN1), mRNA
GATCCTCCCTGTCATGC	17	Hs.443031	2720	GLB1	3p21.33	Galactosidase, beta 1	AK223091 in Hs.443031 rep by AK126979: Homo sapiens cDNA FLJ45032 fis, clone BRAWH3018969
GATCCTCCATTGGAGTG///GATCAAAGTTGGGGCTC	25	Hs.440960	5886	RAD23A	19p13.2	RAD23 homolog A (S. cerevisiae)	BC088364 in Hs.440960 rep by BF343783: 602015432F1 NCI_CGAP_Brn64 Homo sapiens cDNA clone IMAGE:4151287 5', mRNA sequence
GATCCCACAGAGGGGGT///GATCCCCCCAGAATGCC	18	Hs.420257	3697	ITIH1	3p21.2-p21.1	Inter-alpha (globulin) inhibitor H1	NM_002215 in Hs.420257 rep by NM_002215: Homo sapiens inter-alpha (globulin) inhibitor H1 (ITIH1), mRNA
GATCCTGGCAATGGGGG///GATCCATCATGTCCCAG	18	Hs.380135	2168	FABP1	2p11	Fatty acid binding protein 1, liver	BX641099 in Hs.380135 rep by BX641099: Homo sapiens mRNA; cDNA DKFZp686B22229 (from clone DKFZp686B22229)
GATCACAACTGAAGATA	17	Hs.274336	1376	CPT2	1p32	Carnitine palmitoyltransferase II	BM012384 in Hs.274336 rep by NM_000098: Homo sapiens carnitine palmitoyltransferase II (CPT2), nuclear gene encoding mitochondrial protein, mRNA
GATCGAGGACTGTGTGG///GATCATGTGGCCTCTGG	18	Hs.271135	509	ATP5C1	10p15.1	ATP synthase, H+ transporting, mitochondrial F1 complex, gamma polypeptide 1	NM_001001973 in Hs.271135 rep by BF131627: 601820444F1 NIH_MGC_58 Homo sapiens cDNA clone IMAGE:4052386 5', mRNA sequence
GATCAGGCTGCCAATAA	17	Hs.1955	6289	SAA2	11p15.1-p14	Serum amyloid A2	NM_030754 in Hs.1955 rep by BC058008: Homo sapiens cDNA clone IMAGE:4716555, partial cds
GATCCAATCCATTCAGC	17	Hs.182255	4809	NHP2L1	22q13.2-q13.31	NHP2 non-histone chromosome protein 2-like 1 (S. cerevisiae)	BC005358 in Hs.182255 rep by CR612873: full-length cDNA clone CS0DC024YJ07 of Neuroblastoma Cot 25-normalized of Homo sapiens (human)
GATCACCAATAAATAAT///GATCCAGGGTCTAAAAC///GATCTTTGTGAGCCTGA///GATCCCCATCCCCATTG	24	Hs.1645	1579	CYP4A11	1p33	Cytochrome P450, family 4, subfamily A, polypeptide 11	NM_000778 in Hs.1645 rep by NM_000778: Homo sapiens cytochrome P450, family 4, subfamily A, polypeptide 11 (CYP4A11), mRNA
GATCATACCACTTCATT///GATCAAGTGTCAAGGAA///GATCTTTTTCTACTGGG///GATCCAAAAACTTCAGT///GATCTTCTCTAAGGGCC	28	Hs.162121	1314	COPA	1q23-q25	Coatomer protein complex, subunit alpha	NM_004371 in Hs.162121 rep by NM_004371: Homo sapiens coatomer protein complex, subunit alpha (COPA), mRNA
GATCGTGTCACTGCCTT///GATCTCCTTTGGCTCCA///GATCACATTTCTGACAT	21	Hs.146339	5520	PPP2R2A	8p21.2	Protein phosphatase 2 (formerly 2A), regulatory subunit B (PR 52), alpha isoform	AI955131 in Hs.146339 rep by CR936829: Homo sapiens mRNA; cDNA DKFZp686N05117 (from clone DKFZp686N05117)
GATCACTCCAGCCTGCT///GATCCGACCTCCTGGGG///GATCACCACCCGCCTTC	34	Hs.12056	432	ASGR1	17p13.2	Asialoglycoprotein receptor 1	BC032130 in Hs.12056 rep by AK124286: Homo sapiens cDNA FLJ42292 fis, clone TLIVE2007816
GATCCTTGAGCCTAGGA	17	Hs.113157	3680	ITGA9	3p21.3	Integrin, alpha 9	AA487857 in Hs.113157 rep by BX647350: Homo sapiens mRNA; cDNA DKFZp779G058 (from clone DKFZp779G058)
GATCTCCAGATGTCATT///GATCCGACCATCCCATT	21	Hs.111779	6678	SPARC	5q31.3-q32	Secreted protein, acidic, cysteine-rich (osteonectin)	NM_003118 in Hs.111779 rep by AK126525: Homo sapiens cDNA FLJ44561 fis, clone UTERU3008671, weakly similar to SPARC precursor
GATCCAGAATAACTTCT///GATCCGCAAGTCTAGCA///GATCCATGTTGTCTGTA///GATCAGGCATTTACCCT///GATCAGCAACTCCAAAT///GATCATGGATTCTAGAT	39	Hs.102788	4121	MAN1A1	6q22	Mannosidase, alpha, class 1A, member 1	AK024588 in Hs.102788 rep by AK025599: Homo sapiens cDNA: FLJ21946 fis, clone HEP04860, highly similar to HSHUMM9 Homo sapiens HUMM9 mRNA
GATCAGAGGATGTCCAG///GATCACTTGAGCCCAAT	34	Hs.10136	670	BPHL	6p25	Biphenyl hydrolase-like (serine hydrolase; breast epithelial mucin-associated antigen)	CX753070 in Hs.10136 rep by AK124783: Homo sapiens cDNA FLJ42793 fis, clone BRAWH3007726
GATCCAGGATAATTTTT///GATCAGGGCGCCTTCCC	18	Hs.878	6652	SORD	15q15.3	Sorbitol dehydrogenase	NM_003104 in Hs.878 rep by NM_003104: Homo sapiens sorbitol dehydrogenase (SORD), mRNA
GATCCTCGCAGCTTCTA///GATCCGAAACACAAAAT	19	Hs.7720	1778	DNCH1	14q32.3-qter|14q32	Dynein, cytoplasmic 1, heavy chain 1	BC021297 in Hs.7720 rep by NM_001376: Homo sapiens dynein, cytoplasmic 1, heavy chain 1 (DYNC1H1), mRNA
GATCATGGTCAGAGTGG	16	Hs.53155	5199	PFC	Xp11.3-p11.23	Properdin P factor, complement	BC015756 in Hs.53155 rep by AK122955: Homo sapiens cDNA FLJ16673 fis, clone THYMU3003403, highly similar to Properdin precursor
GATCCCTCCACCCCCAT	16	Hs.528334	2166	FAAH	1p35-p34	Fatty acid amide hydrolase	NM_001441 in Hs.528334 rep by NM_001441: Homo sapiens fatty acid amide hydrolase (FAAH), mRNA
GATCACATGGGAATGAG///GATCCTGGGCGGCATGG	17	Hs.507076	35	ACADS	12q22-qter	Acyl-Coenzyme A dehydrogenase, C-2 to C-3 short chain	BC025963 in Hs.507076 rep by BC025963: Homo sapiens acyl-Coenzyme A dehydrogenase, C-2 to C-3 short chain, mRNA (cDNA clone MGC:39242 IMAGE:4842286), complete cds
GATCCTAGACAGCGCCT///GATCACGCCAATGCACA	18	Hs.502528	4722	NDUFS3	11p11.11	NADH dehydrogenase (ubiquinone) Fe-S protein 3, 30kDa (NADH-coenzyme Q reductase)	BC000617 in Hs.502528 rep by BG115841: 602316806F1 NIH_MGC_88 Homo sapiens cDNA clone IMAGE:4417273 5', mRNA sequence
GATCTGGCCTGGAGAGG	16	Hs.500822	6468	FBXW4	10q24	F-box and WD-40 domain protein 4	NM_022039 in Hs.500822 rep by BX538261: Homo sapiens mRNA; cDNA DKFZp686J1844 (from clone DKFZp686J1844)
GATCAAAAATGGCGGTA	16	Hs.497118	1337	COX6A1	12q24.2|12q24.2	Cytochrome c oxidase subunit VIa polypeptide 1	NM_004373 in Hs.497118 rep by BQ433343: AGENCOURT_7766252 NIH_MGC_68 Homo sapiens cDNA clone IMAGE:6021845 5', mRNA sequence
GATCACCCAGCATCCTT///GATCCCAGGAGGCAGGG	18	Hs.471381	7145	TNS1	2q35-q36	Tensin 1	BE440098 in Hs.471381 rep by NM_022648: Homo sapiens tensin 1 (TNS1), mRNA
GATCATTTCTTTCAGCC///GATCCACTCACCACCTC	19	Hs.460929	2806	GOT2	16q21	Glutamic-oxaloacetic transaminase 2, mitochondrial (aspartate aminotransferase 2)	NM_002080 in Hs.460929 rep by NM_002080: Homo sapiens glutamic-oxaloacetic transaminase 2, mitochondrial (aspartate aminotransferase 2) (GOT2), nuclear gene encoding mitochondrial protein, mRNA
GATCAACATCCACAGCG	16	Hs.458414	8519	IFITM1	11p15.5	Interferon induced transmembrane protein 1 (9-27)	BC000897 in Hs.458414 rep by BF210063: 601874633F1 NIH_MGC_54 Homo sapiens cDNA clone IMAGE:4101033 5', mRNA sequence
GATCCCCATCATCATTC///GATCTGCATTGGTGGGA	17	Hs.436578	5435	POLR2F	22q13.1	Polymerase (RNA) II (DNA directed) polypeptide F	NM_021974 in Hs.436578 rep by AK094034: Homo sapiens cDNA FLJ36715 fis, clone UTERU2010431, moderately similar to DNA-DIRECTED RNA POLYMERASE II 14.4 KDA POLYPEPTIDE (EC 2.7.7.6)
GATCTGGAACTGTGGTT///GATCTGAGCACTGTGGT///GATCCGGCACTGTGGTT	20	Hs.433701	6168	RPL37A	2q35	Ribosomal protein L37a	AA501459 in Hs.433701 rep by BC067789: Homo sapiens ribosomal protein L37a, mRNA (cDNA clone IMAGE:5299374), with apparent retained intron
GATCAAGAAAAAAATAA///GATCAGGGAATGTAGAA	21	Hs.432993	1540	CYLD	16q12.1	Cylindromatosis (turban tumor syndrome)	AW236252 in Hs.432993 rep by AB020656: Homo sapiens mRNA for KIAA0849 protein, partial cds
GATCCACCTTTGCTCTT///GATCAGGGATGGTTTCC	18	Hs.386975	415	ARSE	Xp22.3	Arylsulfatase E (chondrodysplasia punctata 1)	AK223183 in Hs.386975 rep by AK223183: Homo sapiens mRNA for arylsulfatase E precursor variant, clone: PNC03043
GATCCGGATTGGTGCCA///GATCAGAGCATTGCACC///GATCTTAGAGCGGGAGA	23	Hs.370895	6185	RPN2	20q12-q13.1	Ribophorin II	NM_002951 in Hs.370895 rep by AK123690: Homo sapiens cDNA FLJ41696 fis, clone HCHON2001853
GATCACAAGGAAAAAAG///GATCGGCAGTTCATCAA///GATCACAGTGATGTAGG///GATCAAGAAAGACCCTT///GATCACCTGAGGCCCCC///GATCATCTCAGAGGGGC	26	Hs.370392	4643	MYO1E	15q21-q22	Myosin IE	BE568662 in Hs.370392 rep by BC098392: Homo sapiens myosin IE, mRNA (cDNA clone MGC:104638 IMAGE:30527536), complete cds
GATCGATGGGATTGGAA///GATCAACAAGGCAGGAG///GATCACTCACAAAGGAG	18	Hs.293970	4329	ALDH6A1	14q24.3	Aldehyde dehydrogenase 6 family, member A1	BC032371 in Hs.293970 rep by NM_005589: Homo sapiens aldehyde dehydrogenase 6 family, member A1 (ALDH6A1), nuclear gene encoding mitochondrial protein, mRNA
GATCCCACTGGAGGGTA///GATCTGCTCGCCGCCGA	20	Hs.293753	666	BOK	2q37.3	BCL2-related ovarian killer	CD368833 in Hs.293753 rep by NM_032515: Homo sapiens BCL2-related ovarian killer (BOK), mRNA
GATCTTCACTCGGCAGA///GATCTGGTAATTCACAA	17	Hs.255230	2990	GUSB	7q21.11	Glucuronidase, beta	BC014142 in Hs.255230 rep by AK223406: Homo sapiens mRNA for glucuronidase, beta variant, clone: FCC108D01
GATCCATGTTGAACATT///GATCAATGTATATGAAG///GATCCAACTGAGATTAG///GATCAAATTTGGGTATA	24	Hs.195799	4547	MTP	4q24	Microsomal triglyceride transfer protein	X91148 in Hs.195799 rep by X91148: H.sapiens mRNA for microsomal triglyceride transfer protein
GATCAGATTGGGTCCTG	16	Hs.170107	7386	UQCRFS1	19q12-q13.1	Ubiquinol-cytochrome c reductase, Rieske iron-sulfur polypeptide 1	NM_006003 in Hs.170107 rep by BM912157: AGENCOURT_6613233 NIH_MGC_41 Homo sapiens cDNA clone IMAGE:5473655 5', mRNA sequence
GATCAGTTTTCTGCTGA///GATCCTGGGGTGGCCAC	24	Hs.144873	664	BNIP3	10q26.3	BCL2/adenovirus E1B 19kDa interacting protein 3	BX647339 in Hs.144873 rep by BX647339: Homo sapiens mRNA; cDNA DKFZp779L1016 (from clone DKFZp779L1016)
GATCTCATCAGTTCTGA	16	Hs.118110	684	BST2	19p13.2	Bone marrow stromal cell antigen 2	NM_004335 in Hs.118110 rep by BQ679629: AGENCOURT_8184144 NIH_MGC_112 Homo sapiens cDNA clone IMAGE:6263722 5', mRNA sequence
GATCCTCTCATATTTTG	16	Hs.10458	6360	CCL16	17q11.2	Chemokine (C-C motif) ligand 16	NM_004590 in Hs.10458 rep by BC099663: Homo sapiens cDNA clone IMAGE:40009721
GATCAATGACAGAGCCT///GATCAACTGAGGTCCGG	19	Hs.79110	4691	NCL	2q12-qter	Nucleolin	NM_005381 in Hs.79110 rep by NM_005381: Homo sapiens nucleolin (NCL), mRNA
GATCCTCACCAACCCAC///GATCCAGACACTATAGG///GATCTCAACGAGACAAA	19	Hs.78183	8644	AKR1C3	10p15-p14	Aldo-keto reductase family 1, member C3 (3-alpha hydroxysteroid dehydrogenase, type II)	BM914167 in Hs.78183 rep by BQ939577: AGENCOURT_8929345 NIH_MGC_40 Homo sapiens cDNA clone IMAGE:6484457 5', mRNA sequence
GATCCAGGGGGAAATGC	15	Hs.77768	3300	DNAJB2	2q32-q34	DnaJ (Hsp40) homolog, subfamily B, member 2	BC040494 in Hs.77768 rep by BC040494: Homo sapiens DnaJ (Hsp40) homolog, subfamily B, member 2, mRNA (cDNA clone IMAGE:5297011), with apparent retained intron
GATCTGGAGAAAGGGAG///GATCACTTTGAAGAAGC///GATCACTTACAGTTGTG///GATCATGAGCAAATTGC	27	Hs.529782	7415	VCP	9p13.3	Valosin-containing protein	BQ958495 in Hs.529782 rep by NM_007126: Homo sapiens valosin-containing protein (VCP), mRNA
GATCATGCTGAAAACCA///GATCCTGGAATATGTCG///GATCCCCTCCAGGCCAT///GATCACACTCCTTGCCA///GATCCACAGTTACAAAA	26	Hs.516578	7035	TFPI	2q31-q32.1	Tissue factor pathway inhibitor (lipoprotein-associated coagulation inhibitor)	AI695676 in Hs.516578 rep by AB209866: Homo sapiens mRNA for tissue factor pathway inhibitor (lipoprotein-associated coagulation inhibitor) variant protein
GATCCCTGAGCCCAGGG///GATCTGGTTGACCTTAA	16	Hs.511915	2026	ENO2	12p13	Enolase 2 (gamma, neuronal)	BF966876 in Hs.511915 rep by AK124656: Homo sapiens cDNA FLJ42665 fis, clone BRAMY2019989, highly similar to Gamma enolase (EC 4.2.1.11)
GATCCTCCCACATCCAC///GATCTTCCTCCTTTTTG	16	Hs.503222	5870	RAB6A	11q13.3	RAB6A, member RAS oncogene family	AL049984 in Hs.503222 rep by NM_002869: Homo sapiens RAB6A, member RAS oncogene family (RAB6A), transcript variant 1, mRNA
GATCTGGGCTGCAGGAG///GATCCATTCACCAAGAA	19	Hs.491359	4000	LMNA	1q21.2-q21.3	Lamin A/C	BC000511 in Hs.491359 rep by NM_170707: Homo sapiens lamin A/C (LMNA), transcript variant 1, mRNA
GATCACCGGCGTGCCCC///GATCATTAAAAATGGCT	16	Hs.459927	5757	PTMA	2q35-q36	Prothymosin, alpha (gene sequence 28)	BQ072282 in Hs.459927 rep by BX647606: Homo sapiens mRNA; cDNA DKFZp686G0115 (from clone DKFZp686G0115)
GATCGGCGTGACCACCC	15	Hs.433419	1327	COX4I1	16q22-qter	Cytochrome c oxidase subunit IV isoform 1	BC062437 in Hs.433419 rep by BC047869: Homo sapiens cytochrome c oxidase subunit IV isoform 1, mRNA (cDNA clone IMAGE:5240622), complete cds
GATCTTCAAGAAGTGAA///GATCTGGTTGGCATTTT	18	Hs.409965	5411	PNN	14q21.1	Pinin, desmosome associated protein	BC062602 in Hs.409965 rep by Y09703: H.sapiens mRNA for MEMA protein
GATCTGAGAGAAGCCCT///GATCTGTGAGAAATGAG///GATCAGTTGGAGGGAGT///GATCCAATGTGATAACT	22	Hs.368131	7982	ST7	7q31.1-q31.3	Suppression of tumorigenicity 7	BC030954 in Hs.368131 rep by BC075855: Homo sapiens suppression of tumorigenicity 7, transcript variant b, mRNA (cDNA clone MGC:90277 IMAGE:5562032), complete cds
GATCCAAGATAACGAAG///GATCCTGCCAATCACCA///GATCCAGGATAAGGAAG///GATCCAAGAATAAAAAA///GATCCAAGGATAGAAGA///GATCAGGGATAAAGAAG///GATCCCTTCTTTATCTT	34	Hs.356190	7314	UBB	17p12-p11.2	Ubiquitin B	AA523644 in Hs.356190 rep by BF572309: 602077759F1 NIH_MGC_62 Homo sapiens cDNA clone IMAGE:4252046 5', mRNA sequence
GATCTGATTTGCTAGTT///GATCATTTGCCATTAGG///GATCCTAGGGGGTTTTG///GATCAGGAGTCCTTCAA///GATCCACCAAGCACGCC///GATCTGAAGGCGGGGGT	25	Hs.310645	5861	RAB1A	2p14	RAB1A, member RAS oncogene family	BC000905 in Hs.310645 rep by AK123525: Homo sapiens cDNA FLJ41531 fis, clone BRTHA2014997
GATCAAGAAGTCTGGAG///GATCAAGTGCCTCCATT	16	Hs.30385	8028	MLLT10	10p12	Myeloid/lymphoid or mixed-lineage leukemia (trithorax homolog, Drosophila); translocated to, 10	CV410870 in Hs.30385 rep by AB209755: Homo sapiens mRNA for myeloid/lymphoid or mixed-lineage leukemia translocated to, 10 isoform a variant protein
GATCAATGCCATGACCT	15	Hs.250666	3280	HES1	3q28-q29	Hairy and enhancer of split 1, (Drosophila)	NM_005524 in Hs.250666 rep by NM_005524: Homo sapiens hairy and enhancer of split 1, (Drosophila) (HES1), mRNA
GATCTGAGTAATTAGCA///GATCCAAAGGAGTTGTA///GATCATGGAAAACAAGA///GATCCCCTCTTTGTGTT///GATCACTATTATAGGAA///GATCTCATCAAAATGTC	35	Hs.23581	3953	LEPR	1p31	Leptin receptor	CA310810 in Hs.23581 rep by NM_001003679: Homo sapiens leptin receptor (LEPR), transcript variant 2, mRNA
GATCTGTTTGCTTAGCT	15	Hs.208597	1487	CTBP1	4p16	C-terminal binding protein 1	BC064333 in Hs.208597 rep by BC064333: Homo sapiens C-terminal binding protein 1, mRNA (cDNA clone IMAGE:5806192)
GATCAACTGGAGGCTCA///GATCCCTGTGCCCAGGA	17	Hs.128686	4925	NUCB2	11p15.1-p14	Nucleobindin 2	AI758221 in Hs.128686 rep by AK097398: Homo sapiens cDNA FLJ40079 fis, clone TESTI2001498, highly similar to DNA-BINDING PROTEIN NEFA PRECURSOR
GATCAACAAGCAAAAAA///GATCTCTGTTTTGACTA	21	Hs.744	2230	FDX1	11q22	Ferredoxin 1	AI968942 in Hs.744 rep by NM_004109: Homo sapiens ferredoxin 1 (FDX1), nuclear gene encoding mitochondrial protein, mRNA
GATCCCTACTACACTGT	14	Hs.558423	8529	CYP4F2	19pter-p13.11	Cytochrome P450, family 4, subfamily F, polypeptide 2	CA444522 in Hs.558423 rep by U02388: Homo sapiens cytochrome P450 4F2 (CYP4F2) mRNA, complete cds
GATCACCCAACAGCCAG	14	Hs.532492	53	ACP2	11p11.2-p11.11|11p12-p11	Acid phosphatase 2, lysosomal	BC093010 in Hs.532492 rep by BC093010: Homo sapiens acid phosphatase 2, lysosomal, mRNA (cDNA clone MGC:110865 IMAGE:30332133), complete cds
GATCCAACCAGGCAAAG///GATCCAAAGAGAAGATT	15	Hs.524936	6811	STX5A	11q12.3	Syntaxin 5A	BU675209 in Hs.524936 rep by BX537426: Homo sapiens mRNA; cDNA DKFZp313I1240 (from clone DKFZp313I1240); complete cds
GATCAAATCGGGGTCAT///GATCAGGACAGAGATTG	16	Hs.522356	5005	ORM2	9q32	Orosomucoid 2	AA345535 in Hs.522356 rep by AK055563: Homo sapiens cDNA FLJ31001 fis, clone HLUNG1000169
GATCTGGGGAGGAGGGG///GATCATCTTTGAGTAGC	17	Hs.517232	5824	PEX19	1q22	Peroxisomal biogenesis factor 19	BC000496 in Hs.517232 rep by NM_002857: Homo sapiens peroxisomal biogenesis factor 19 (PEX19), mRNA
GATCTGAAAAAATGGTT///GATCCTGACAAAAATGG///GATCTGACAAAATGGTT///GATCTGAACAAAAATGG	19	Hs.511425	6726	SRP9	1q42.12	Signal recognition particle 9kDa	BF990125 in Hs.511425 rep by BC064351: Homo sapiens signal recognition particle 9kDa, mRNA (cDNA clone MGC:75133 IMAGE:4452218), complete cds
GATCATTATTCTCCCCT///GATCCTTGCCAGTGTGC///GATCATCAACAAGTGAG	21	Hs.481992	729	C6	5p13	Complement component 6	NM_000065 in Hs.481992 rep by BC035723: Homo sapiens complement component 6, mRNA (cDNA clone MGC:46183 IMAGE:5591446), complete cds
GATCCTGAAGAGCGCTG	14	Hs.476308	211	ALAS1	3p21.1	Aminolevulinate, delta-, synthase 1	BC011798 in Hs.476308 rep by NM_000688: Homo sapiens aminolevulinate, delta-, synthase 1 (ALAS1), transcript variant 1, mRNA
GATCCAGACTATCCTGG///GATCTGGGCTCACTCCA	17	Hs.469593	3987	LIMS1	2q12.3-q13	LIM and senescent cell antigen-like domains 1	AL110164 in Hs.469593 rep by AF527759: Homo sapiens tissue-type placenta LIM-like protein 1A mRNA, complete sequence
GATCTTCGTTCAGGGCA///GATCAGTTGAAGTCAAG///GATCTGGGTCTCTTCAT///GATCAGAGACCTGGAGG///GATCCTTCTGCAGTGGC	24	Hs.466471	2821	GPI	19q13.1	Glucose phosphate isomerase	NM_000175 in Hs.466471 rep by AB209575: Homo sapiens mRNA for glucose phosphate isomerase variant protein
GATCTGAATGATTACTG///GATCCAACAATAGGCCT	16	Hs.438289	3033	HADHSC	4q22-q26	L-3-hydroxyacyl-Coenzyme A dehydrogenase, short chain	NM_005327 in Hs.438289 rep by AK096018: Homo sapiens cDNA FLJ38699 fis, clone KIDNE2002168, highly similar to SHORT CHAIN 3-HYDROXYACYL-COA DEHYDROGENASE PRECURSOR (EC 1.1.1.35)
GATCATTGGAGTTTAGG///GATCAAGGGACAAGCAT///GATCCTGGGGGTTAGGA	18	Hs.421597	7428	VHL	3p26-p25	Von Hippel-Lindau tumor suppressor	NM_000551 in Hs.421597 rep by NM_000551: Homo sapiens von Hippel-Lindau tumor suppressor (VHL), transcript variant 1, mRNA
GATCGAGCTCGCCTATG///GATCCTGAAGGCCTGAG///GATCAGAACACTCACAC	17	Hs.414565	1192	CLIC1	6p22.1-p21.2	Chloride intracellular channel 1	BC064527 in Hs.414565 rep by BC064527: Homo sapiens chloride intracellular channel 1, mRNA (cDNA clone MGC:74817 IMAGE:5585323), complete cds
GATCATTTGACAACTGG///GATCATTTGACAACCGG///GATCATTTGACAAAAAA///GATCCTGGGGACTGCCC	31	Hs.408054	6136	RPL12	9q34	RNA, U65 small nucleolar	BC094831 in Hs.408054 rep by AK128071: Homo sapiens cDNA FLJ46192 fis, clone TESTI4005653, moderately similar to Homo sapiens SON DNA binding protein (SON)
GATCAACCACATGCACA///GATCATGATGGCCTTCT///GATCCAGGGCCTGGCAC///GATCCTCAGTTTTTCCA///GATCATGTCTATTTTGC	24	Hs.405156	8613	PPAP2B	1pter-p22.1	Phosphatidic acid phosphatase type 2B	NM_003713 in Hs.405156 rep by AF480883: Homo sapiens vascular endothelial growth factor and type I collagen inducible protein (VCIP) mRNA, complete cds
GATCCGGAGAGCCGAAG///GATCAAGGTATCTGTGA///GATCACAGGGTCATCCC///GATCACAAGCCGGAGAA	17	Hs.391860	115	ADCY9	16p13.3	Adenylate cyclase 9	BC068612 in Hs.391860 rep by NM_001116: Homo sapiens adenylate cyclase 9 (ADCY9), mRNA
GATCAGGGTAAGGTAGC	14	Hs.370480	22	ABCB7	Xq12-q13	ATP-binding cassette, sub-family B (MDR/TAP), member 7	NM_004299 in Hs.370480 rep by BX648420: Homo sapiens mRNA; cDNA DKFZp686O02245 (from clone DKFZp686O02245)
GATCAGAAAAAAAGGAA///GATCTGCTCAGCTTCCC///GATCCAACAAGTCCGAT	19	Hs.370424	7543	ZFX	Xp21.3	Zinc finger protein, X-linked	CB992456 in Hs.370424 rep by AB209892: Homo sapiens mRNA for X-linked zinc finger protein variant protein
GATCCAGGCAGCCCCCT///GATCAGGACATCAGGAA///GATCACTGGGATTCTTA	17	Hs.308122	3705	ITPK1	14q31	Inositol 1,3,4-triphosphate 5/6 kinase	BC018192 in Hs.308122 rep by BX647940: Homo sapiens mRNA; cDNA DKFZp686H0524 (from clone DKFZp686H0524)
GATCAATTGGGCCTGGA///GATCCATAAAGAGAGTA///GATCCTCCTGGCCACCG///GATCTGGTGCTCGTCCA///GATCCCCATCACAAGCC	29	Hs.20084	6256	RXRA	9q34.3	Retinoid X receptor, alpha	DN949429 in Hs.20084 rep by AK131081: Homo sapiens mRNA for FLJ00280 protein
GATCAAAGGGATGAGCA///GATCCACTTTGTGACAT///GATCTGGAGATGGGGAA	17	Hs.16019	8495	PPFIBP2	11p15.4	PTPRF interacting protein, binding protein 2 (liprin beta 2)	NM_003621 in Hs.16019 rep by NM_003621: Homo sapiens PTPRF interacting protein, binding protein 2 (liprin beta 2) (PPFIBP2), mRNA
GATCCAAGTCAGAATAT///GATCTTGGAACATTCAT	16	Hs.155729	2110	ETFDH	4q32-q35	Electron-transferring-flavoprotein dehydrogenase	BC011890 in Hs.155729 rep by BC011890: Homo sapiens electron-transferring-flavoprotein dehydrogenase, mRNA (cDNA clone MGC:20062 IMAGE:3938660), complete cds
GATCGAGGACAAGTGAG	14	Hs.155651	3170	FOXA2	20p11	Forkhead box A2	CA440895 in Hs.155651 rep by NM_021784: Homo sapiens forkhead box A2 (FOXA2), transcript variant 1, mRNA
GATCCAAAACACTACTC	14	Hs.148330	378	ARF4	3p21.2-p21.1	ADP-ribosylation factor 4	NM_001660 in Hs.148330 rep by BC016325: Homo sapiens ADP-ribosylation factor 4, mRNA (cDNA clone MGC:23710 IMAGE:4093061), complete cds
GATCCTCCCGCCCCCGC	14	Hs.138860	392	ARHGAP1	11p12-q12	Rho GTPase activating protein 1	CN276500 in Hs.138860 rep by NM_004308: Homo sapiens Rho GTPase activating protein 1 (ARHGAP1), mRNA
GATCTTCAAACAGAATA///GATCAAGTTGTCAAAGA///GATCACAGAGCCCCACT///GATCAGATAACTCAAAA///GATCCAACAGCCAGACT	32	Hs.132225	5295	PIK3R1	5q13.1	Phosphoinositide-3-kinase, regulatory subunit 1 (p85 alpha)	NM_181523 in Hs.132225 rep by NM_181523: Homo sapiens phosphoinositide-3-kinase, regulatory subunit 1 (p85 alpha) (PIK3R1), transcript variant 1, mRNA
GATCAGATTCTGGGGGC	14	Hs.129895	6926	TBX3	12q24.1	T-box 3 (ulnar mammary syndrome)	NM_016569 in Hs.129895 rep by NM_016569: Homo sapiens T-box 3 (ulnar mammary syndrome) (TBX3), transcript variant 2, mRNA
GATCTTGGCTCACCACC	13	Hs.94865	7004	TEAD4	12p13.2-p13.3	TEA domain family member 4	CN277358 in Hs.94865 rep by BM423370: AGENCOURT_6399366 NIH_MGC_41 Homo sapiens cDNA clone IMAGE:5516479 5', mRNA sequence
GATCTCTTATCAATTAG///GATCCTCCTGAATGCCT	15	Hs.88778	873	CBR1	21q22.13	Carbonyl reductase 1	BC015640 in Hs.88778 rep by BM810059: AGENCOURT_6579801 NIH_MGC_41 Homo sapiens cDNA clone IMAGE:5470002 5', mRNA sequence
GATCAAGCAGAAGAGAG///GATCCAGGGAGATGAGA///GATCAGTTGGACTTTGA///GATCCCTGGATATTGGC	17	Hs.82916	908	CCT6A	7p11.2	Chaperonin containing TCP1, subunit 6A (zeta 1)	BE892176 in Hs.82916 rep by NM_001762: Homo sapiens chaperonin containing TCP1, subunit 6A (zeta 1) (CCT6A), transcript variant 1, mRNA
GATCCTAAGCGAAGATG///GATCAGAAAAGGAAGGG	15	Hs.76781	5825	ABCD3	1p22-p21	ATP-binding cassette, sub-family D (ALD), member 3	BC068509 in Hs.76781 rep by BX648715: Homo sapiens mRNA; cDNA DKFZp686E02117 (from clone DKFZp686E02117)
GATCCAGGCTTCTGCCA///GATCCAGAAAAGAGTTT///GATCTCCTGGAAGTATC///GATCTGGTCAGGCTGGG///GATCCAGCTGGCAAGCT///GATCCGCAACAAGTCAC///GATCGCACCTGTGAGTG	25	Hs.76272	5927	JARID1A	12p11	Jumonji, AT rich interactive domain 1A (RBBP2-like)	NM_005056 in Hs.76272 rep by AB209999: Homo sapiens mRNA for JARID1A variant protein, partial cds, clone: eg01036
GATCACTGCAGCTTCTA	13	Hs.69855	7812	CSDE1	1p22	Cold shock domain containing E1, RNA-binding	AF077054 in Hs.69855 rep by CR749378: Homo sapiens mRNA; cDNA DKFZp779J1455 (from clone DKFZp779J1455)
GATCTCAGAGCCTGCCC///GATCCCCTTTGTGAAGC	14	Hs.531176	6301	SARS	1p13.3-p13.1	Seryl-tRNA synthetase	BC000716 in Hs.531176 rep by AK093718: Homo sapiens cDNA FLJ36399 fis, clone THYMU2009658, weakly similar to SERYL-TRNA SYNTHETASE (EC 6.1.1.11)
GATCTCTCCACGGTAGC///GATCCCAACGGGGGCAG	14	Hs.525622	207	AKT1	14q32.32|14q32.32	V-akt murine thymoma viral oncogene homolog 1	NM_005163 in Hs.525622 rep by AK122894: Homo sapiens cDNA FLJ16549 fis, clone PLACE7003657, highly similar to RAC-alpha serine/threonine kinase (EC 2.7.1.-)
GATCAGCGAGGCCGACA///GATCACGAGGCGGACAA///GATCATCACTGGAAAGG///GATCTCCAGGGTGGCCT///GATCTTGCCCTGAACCC	19	Hs.520028	3303	HSPA1A	6p21.3	Heat shock 70kDa protein 1A	BQ720760 in Hs.520028 rep by BC018740: Homo sapiens heat shock 70kDa protein 1A, mRNA (cDNA clone MGC:31885 IMAGE:4906865), complete cds
GATCCCAAACGACTCAC///GATCATGGCTTAAGCAG///GATCCCGGAGCGCTGGC	15	Hs.503787	1615	DARS	2q21.3	Aspartyl-tRNA synthetase	NM_001349 in Hs.503787 rep by NM_001349: Homo sapiens aspartyl-tRNA synthetase (DARS), mRNA
GATCAGTTGGAAGAATG///GATCAAAATGAAACCTG///GATCAAAATGAAACCTT	17	Hs.499891	3189	HNRPH3	10q22	Heterogeneous nuclear ribonucleoprotein H3 (2H9)	L32610 in Hs.499891 rep by AK091411: Homo sapiens cDNA FLJ34092 fis, clone FCBBF3006628, highly similar to Homo sapiens ribonucleoprotein mRNA
GATCATCCGGTGAAAGA	13	Hs.498173	6609	SMPD1	11p15.4-p15.1	Sphingomyelin phosphodiesterase 1, acid lysosomal (acid sphingomyelinase)	NM_000543 in Hs.498173 rep by NM_000543: Homo sapiens sphingomyelin phosphodiesterase 1, acid lysosomal (acid sphingomyelinase) (SMPD1), transcript variant 1, mRNA
GATCCCAGAAGTTCAAG///GATCAGAGTTATAAGCA///GATCCAGAGCGACACAG///GATCTTCAAGAAGCTGA///GATCAGTTTGAGTGACT///GATCATGTGTTTTGTGG	25	Hs.49582	4659	PPP1R12A	12q15-q21	Protein phosphatase 1, regulatory (inhibitor) subunit 12A	AA828058 in Hs.49582 rep by AF458589: Homo sapiens myosin phosphatase target subunit 1 variant (PPP1R12A) mRNA, complete cds
GATCAAAAGCTTATTTT///GATCTTAAAACTAACAC	14	Hs.494622	7046	TGFBR1	9q22	Transforming growth factor, beta receptor I (activin A receptor type II-like kinase, 53kDa)	BX369050 in Hs.494622 rep by NM_004612: Homo sapiens transforming growth factor, beta receptor I (activin A receptor type II-like kinase, 53kDa) (TGFBR1), mRNA
GATCGGTGCGTTCTCCT	13	Hs.494419	3916	LAMP1	13q34	Lysosomal-associated membrane protein 1	BC093044 in Hs.494419 rep by AB209319: Homo sapiens mRNA for LAMP1 protein variant protein
GATCAACAACCGGGCAT	13	Hs.484241	1212	CLTB	4q2-q3|5q35	Clathrin, light polypeptide (Lcb)	BC006332 in Hs.484241 rep by BM908253: AGENCOURT_6609655 NIH_MGC_98 Homo sapiens cDNA clone IMAGE:5430808 5', mRNA sequence
GATCAAGCTGTAAAAAA///GATCTGCTATGGGTCCA///GATCCTCAAATGAGAGA///GATCCTCCCTCCTCAAA///GATCTCAACAGTTAAGC	24	Hs.480190	4299	AFF1	4q21	AF4/FMR2 family, member 1	NM_005935 in Hs.480190 rep by NM_005935: Homo sapiens AF4/FMR2 family, member 1 (AFF1), mRNA
GATCAAGTAACATGTTG///GATCATGTTCTTTCCTG///GATCAAGCTACATGCTG///GATCTTTCTCTTCTGTT	17	Hs.468442	805	CALM2	2p21	Calmodulin 2 (phosphorylase kinase, delta)	BC008437 in Hs.468442 rep by BG110202: 602279852F1 NIH_MGC_86 Homo sapiens cDNA clone IMAGE:4367292 5', mRNA sequence
GATCCTCATCCTGGACG	13	Hs.442182	368	ABCC6	16p13.1	ATP-binding cassette, sub-family C (CFTR/MRP), member 6	AF076622 in Hs.442182 rep by AF076622: Homo sapiens MRP6 (MRP6) mRNA, complete cds
GATCAAGCGTGCTTTCC	13	Hs.438227	6164	RPL34	4q25	Ribosomal protein L34	BC070208 in Hs.438227 rep by AK024401: Homo sapiens cDNA FLJ14339 fis, clone SKNMC1000013, highly similar to Homo sapiens ATP-binding cassette protein M-ABC1 mRNA, nuclear gene encoding mitochondrial protein
GATCCTGCACTCTCACA///GATCCACTTCAAGAATT///GATCTGCACTCTAACAC///GATCCCATCACTGTGAC///GATCCCATCACTTCTAC///GATCTTGTCTGTGTACT	37	Hs.436657	1191	CLU	8p21-p12	Clusterin (complement lysis inhibitor, SP-40,40, sulfated glycoprotein 2, testosterone-repressed prostate message 2, apolipoprotein J)	AL551284 in Hs.436657 rep by NM_203339: Homo sapiens clusterin (complement lysis inhibitor, SP-40,40, sulfated glycoprotein 2, testosterone-repressed prostate message 2, apolipoprotein J) (CLU), transcript variant 2, mRNA
GATCAGGAGGGAGCCAC	13	Hs.410104	94	ACVRL1	12q11-q14	Activin A receptor type II-like 1	AL525277 in Hs.410104 rep by NM_000020: Homo sapiens activin A receptor type II-like 1 (ACVRL1), mRNA
GATCATACGAGGCATGT///GATCACAAATTTGCACA///GATCAAGGTGTTCACTA///GATCTAAAAGCAGAAAC	17	Hs.405144	6428	SFRS3	6p21	Splicing factor, arginine/serine-rich 3	BC069018 in Hs.405144 rep by AK091927: Homo sapiens cDNA FLJ34608 fis, clone KIDNE2013845
GATCCACATCTAAAAGA///GATCCCCATCTCAAAAA///GATCAGAACACCGCTTA	22	Hs.401929	6134	RPL10	Xq28	Ribosomal protein L10	AA989568 in Hs.401929 rep by NM_006013: Homo sapiens ribosomal protein L10 (RPL10), mRNA
GATCAGTTCGGCTCAAG///GATCCAGAAAAGCTTAT///GATCAAATTTTTGCATT///GATCAAGTCAACAGAAG///GATCTATTTCTACAGAA	21	Hs.35433	8476	CDC42BPA	1q42.11	CDC42 binding protein kinase alpha (DMPK-like)	BF941338 in Hs.35433 rep by NM_003607: Homo sapiens CDC42 binding protein kinase alpha (DMPK-like) (CDC42BPA), transcript variant B, mRNA
GATCCAAATAAACAGAC///GATCCAAATAAACAGAA///GATCAGACTGAGAAGAA	17	Hs.321234	5394	EXOSC10	1p36.22	Exosome component 10	NM_001001998 in Hs.321234 rep by AB209236: Homo sapiens mRNA for exosome component 10 isoform 2 variant protein
GATCAGTCATGTGTCCG///GATCACAATGACTTGGA///GATCTCCACTGGGGGCT	15	Hs.268942	491	ATP2B2	3p25.3	ATPase, Ca++ transporting, plasma membrane 2	NM_001001331 in Hs.268942 rep by AB210008: Homo sapiens mRNA for ATP2B2 variant protein, partial cds, clone: fg06458
GATCAAGTGGACAGTTA///GATCTCTTGCGTATCAC///GATCAGCACAGCAACAG///GATCAGTAGGGCCTGTG///GATCTGGACCAGCATAG	19	Hs.220950	2309	FOXO3A	6q21	Forkhead box O3A	AI056872 in Hs.220950 rep by BC068552: Homo sapiens forkhead box O3A, transcript variant 1, mRNA (cDNA clone MGC:87459 IMAGE:30347471), complete cds
GATCACTGACTCTTGGT///GATCAAGACTGGAAAAT///GATCCACCATGAAAAAA	15	Hs.202166	3187	HNRPH1	5q35.3	Heterogeneous nuclear ribonucleoprotein H1 (H)	NM_005520 in Hs.202166 rep by BX647205: Homo sapiens mRNA; cDNA DKFZp686D2162 (from clone DKFZp686D2162)
GATCACCAAGCGAGTGA///GATCGCGTGAAGCCAGG///GATCTATACGAAGCCTG///GATCAGACAGGGCAGGG///GATCATGGTTTGCTTCA	25	Hs.201712	2734	GLG1	16q22-q23	Golgi apparatus protein 1	NM_012201 in Hs.201712 rep by AK027032: Homo sapiens cDNA: FLJ23379 fis, clone HEP16264, highly similar to HSU64791 Human Golgi membrane sialoglycoprotein MG160 (GLG1) mRNA
GATCTGGCTCCCATAGG///GATCCATGGACAGTTGA	14	Hs.171280	3028	HADH2	Xp11.2	Hydroxyacyl-Coenzyme A dehydrogenase, type II	NM_004493 in Hs.171280 rep by BQ940058: AGENCOURT_8878452 NIH_MGC_71 Homo sapiens cDNA clone IMAGE:6464699 5', mRNA sequence
GATCAGGTGTTTGAGAC///GATCCAAAAGGTCATTC///GATCTGAGGTGAAGACA///GATCAGAAATCAGATGT	19	Hs.155919	5796	PTPRK	6q22.2-23.1	Protein tyrosine phosphatase, receptor type, K	CV373240 in Hs.155919 rep by CR749277: Homo sapiens mRNA; cDNA DKFZp686C2268 (from clone DKFZp686C2268)
GATCAGAAGGAATGGAG///GATCCCGCATGCCTGAA///GATCAAGAAATGGAGGG///GATCGTGCCCAGAGAGC///GATCAAGGTCCTTTCCG///GATCAGAGCCAAGACAA	31	Hs.133892	7168	TPM1	15q22.1	Tropomyosin 1 (alpha)	AA093956 in Hs.133892 rep by BX648171: Homo sapiens mRNA; cDNA DKFZp686K239 (from clone DKFZp686K239)
GATCACTTTAGGTCGGG///GATCTTACAGAGGATGA///GATCTCGCTTTGGTTGT	19	Hs.114033	6745	SSR1	6p24.3	Signal sequence receptor, alpha (translocon-associated protein alpha)	BX493454 in Hs.114033 rep by CR936719: Homo sapiens mRNA; cDNA DKFZp781N23103 (from clone DKFZp781N23103)
GATCCGGGTGGATGCAC	12	Hs.79064	1725	DHPS	19p13.2-p13.1	Deoxyhypusine synthase	AI674432 in Hs.79064 rep by BC014016: Homo sapiens deoxyhypusine synthase, transcript variant 1, mRNA (cDNA clone MGC:20308 IMAGE:4129051), complete cds
GATCTACACCTGGACTG	12	Hs.76452	1401	CRP	1q21-q23	C-reactive protein, pentraxin-related	BC070257 in Hs.76452 rep by NM_000567: Homo sapiens C-reactive protein, pentraxin-related (CRP), mRNA
GATCTTCTACTTGCCTG	12	Hs.75093	5351	PLOD1	1p36.3-p36.2	Procollagen-lysine 1, 2-oxoglutarate 5-dioxygenase 1	BC016657 in Hs.75093 rep by NM_000302: Homo sapiens procollagen-lysine 1, 2-oxoglutarate 5-dioxygenase 1 (PLOD1), mRNA
GATCTGGATGAAGCCAT///GATCGACAGCTCACTAG///GATCTATCCAAAGACTA	15	Hs.64016	5627	PROS1	3q11.2	Protein S (alpha)	NM_000313 in Hs.64016 rep by M14338: Homo sapiens PROS1 (PROS1) precursor RNA, partial cds
GATCAGGTCTTATCCAT///GATCATGCTTGGGTACA///GATCCTTGTTGACTCTG///GATCCTAATAAGCCCCC///GATCCTAGAGCTCATTT	28	Hs.567339	6641	SNTB1	8q23-q24	Syntrophin, beta 1 (dystrophin-associated protein A1, 59kDa, basic component 1)	BP421759 in Hs.567339 rep by AK026095: Homo sapiens cDNA: FLJ22442 fis, clone HRC09342, highly similar to AF028828 Homo sapiens Tax interaction protein 43 mRNA
GATCCATCTGTGTAGTT///GATCAGCACCCCCTTTC	13	Hs.546271	5094	PCBP2	12q13.12-q13.13	Poly(rC) binding protein 2	BC071942 in Hs.546271 rep by AK130583: Homo sapiens cDNA FLJ27073 fis, clone SPL02032, highly similar to POLY(RC) BINDING PROTEIN 2
GATCGGGTGGGGGTGGA///GATCACCAGAACCCAGT///GATCGGCTCCGAGGTGG	16	Hs.534350	6598	SMARCB1	22q11.23|22q11	SWI/SNF related, matrix associated, actin dependent regulator of chromatin, subfamily b, member 1	NM_003073 in Hs.534350 rep by NM_003073: Homo sapiens SWI/SNF related, matrix associated, actin dependent regulator of chromatin, subfamily b, member 1 (SMARCB1), transcript variant 1, mRNA
GATCAGCTTTGCTCCTG///GATCCTGTAAACTTGCC///GATCGTTGCTCCAGCCT	17	Hs.533050	4835	NQO2	6pter-q12	NAD(P)H dehydrogenase, quinone 2	BC006096 in Hs.533050 rep by AB209779: Homo sapiens mRNA for NAD(P)H dehydrogenase, quinone 2 variant protein
GATCGTTCATTGCCTTT///GATCACCAAGAACACAG///GATCAGGAATTCGAGAA///GATCCAGGTGTTGTGGG///GATCATTGTGCCACAGC	18	Hs.529890	821	CANX	5q35	Calnexin	BC003552 in Hs.529890 rep by NM_001746: Homo sapiens calnexin (CANX), transcript variant 1, mRNA
GATCTGTACCAGGTGCC///GATCATGACGGATAATT///GATCCCAGCCAACAGGG///GATCAGAAGAGACCAAG///GATCAGACCTCCTTGTC///GATCCACTTCACCAAGA///GATCCAGGATGGCGAAC///GATCCTGGAGAAGCAGA///GATCAGGAGTGAGGATG	31	Hs.529053	718	C3	19p13.3-p13.2	Complement component 3	BE068875 in Hs.529053 rep by BC063852: Homo sapiens cDNA clone IMAGE:6184508, containing frame-shift errors
GATCTTTGACAATCCTG///GATCAGCCATGTACATT///GATCCCTGTCAGTGGAA///GATCTGGGTTTTTTGAG	17	Hs.524161	6251	RSU1	10p13	Ras suppressor protein 1	BG740195 in Hs.524161 rep by NM_012425: Homo sapiens Ras suppressor protein 1 (RSU1), transcript variant 1, mRNA
GATCATGAGGAAAACAG	12	Hs.523660	6504	SLAMF1	1q22-q23	Signaling lymphocytic activation molecule family member 1	DB108202 in Hs.523660 rep by BC110349: Homo sapiens cDNA clone IMAGE:5212273, containing frame-shift errors
GATCCTGAGAACTTCAG	12	Hs.523443	3043	HBB	11p15.5	Hemoglobin, beta	NM_000518 in Hs.523443 rep by BM811415: AGENCOURT_6489480 NIH_MGC_125 Homo sapiens cDNA clone IMAGE:5723934 5', mRNA sequence
GATCCTTGTTTCAAACA///GATCACAATCACTGCAC///GATCACAGCTTACTGTA	17	Hs.516075	7072	TIA1	2p13	TIA1 cytotoxic granule-associated RNA binding protein	NM_022173 in Hs.516075 rep by AB209211: Homo sapiens mRNA for TIA1 protein variant protein
GATCCACTGTCTTGAAA///GATCCACTGTCAAAAAA	19	Hs.509226	2287	FKBP3	14q21.3	FK506 binding protein 3, 25kDa	BC020809 in Hs.509226 rep by BG112095: 602283280F1 NIH_MGC_86 Homo sapiens cDNA clone IMAGE:4370923 5', mRNA sequence
GATCCAGTGAAGCCAGA	12	Hs.502872	4296	MAP3K11	11q13.1-q13.3	Mitogen-activated protein kinase kinase kinase 11	BC064543 in Hs.502872 rep by AB209655: Homo sapiens mRNA for mitogen-activated protein kinase kinase kinase 11 variant protein
GATCGGGACCTGACCTG///GATCCACTCTTCTCAGC	13	Hs.501376	7390	UROS	10q25.2-q26.3	Uroporphyrinogen III synthase (congenital erythropoietic porphyria)	BC002573 in Hs.501376 rep by AK092076: Homo sapiens cDNA FLJ34757 fis, clone NT2NE2001725
GATCTGCATAAACAGGG	12	Hs.485130	3115	HLA-DPB1	6p21.3	Major histocompatibility complex, class II, DP beta 1	BQ576339 in Hs.485130 rep by BC013184: Homo sapiens major histocompatibility complex, class II, DP beta 1, mRNA (cDNA clone MGC:17212 IMAGE:4341117), complete cds
GATCCACAATAACAAGT///GATCAGGATTTTTGGCC///GATCTTTTGTCAGCTCA	17	Hs.476595	6314	ATXN7	3p21.1-p12	Ataxin 7	BM983995 in Hs.476595 rep by CR627420: Homo sapiens mRNA; cDNA DKFZp686I13101 (from clone DKFZp686I13101)
GATCGAGGCTCCATCTC///GATCAGTCCAACAGGAA///GATCTTGGAAAAGCAGT///GATCATCGAACGGGAGG	17	Hs.474206	7290	HIRA	22q11.2|22q11.21	HIR histone cell cycle regulation defective homolog A (S. cerevisiae)	CN413351 in Hs.474206 rep by BC039835: Homo sapiens HIR histone cell cycle regulation defective homolog A (S. cerevisiae), mRNA (cDNA clone MGC:48803 IMAGE:5491361), complete cds
GATCCAGCAGTTTGGTG	12	Hs.472860	958	CD40	20q12-q13.2	CD40 antigen (TNF receptor superfamily member 5)	AK222896 in Hs.472860 rep by AB209660: Homo sapiens mRNA for CD40 antigen isoform 2 precursor variant protein
GATCTTTTCCAAGCTTC	12	Hs.444751	5174	PDZK1	1q21	PDZ domain containing 1	NM_002614 in Hs.444751 rep by NM_002614: Homo sapiens PDZ domain containing 1 (PDZK1), transcript variant 1, mRNA
GATCCTTAGCTCTTTGC	12	Hs.440900	7917	BAT3	6p21.3	HLA-B associated transcript 3	NM_080702 in Hs.440900 rep by NM_004639: Homo sapiens HLA-B associated transcript 3 (BAT3), transcript variant 1, mRNA
GATCCGTTCCGTGGTCG///GATCCAGCTCCATATAT	15	Hs.440604	5713	PSMD7	16q23-q24	Proteasome (prosome, macropain) 26S subunit, non-ATPase, 7 (Mov34 homolog)	BC012606 in Hs.440604 rep by BG121813: 602350807F1 NIH_MGC_90 Homo sapiens cDNA clone IMAGE:4445761 5', mRNA sequence
GATCCTCCTGCAGGGCT	12	Hs.437056	6829	SUPT5H	19q13	Suppressor of Ty 5 homolog (S. cerevisiae)	NM_003169 in Hs.437056 rep by AK091476: Homo sapiens cDNA FLJ34157 fis, clone FCBBF3013506, highly similar to H.sapiens mRNA for supt5h protein
GATCCGAGGAGGCGGAG///GATCGAGGAGGCGGAAC///GATCCGAGGAGACGGAA///GATCCGAGGAGGTGGAA///GATCTGAGGAGGCGGAA///GATCACGAGGAGGCGGA///GATCACACAGAAATGCA///GATCCAAACTCATCCTC	38	Hs.410817	6137	RPL13	16q24.3|17p11.2	Ribosomal protein L13	AI440371 in Hs.410817 rep by AK095954: Homo sapiens cDNA FLJ38635 fis, clone HHDPC2001896
GATCTGCCAGCAGTGTT///GATCCCTTTGCCCTCTT///GATCCTGAGGGAAAATT	15	Hs.335918	2224	FDPS	1q22	Farnesyl diphosphate synthase (farnesyl pyrophosphate synthetase, dimethylallyltranstransferase, geranyltranstransferase)	NM_002004 in Hs.335918 rep by AK125505: Homo sapiens cDNA FLJ43516 fis, clone PERIC2006960
GATCCCCTTTGGTTTTA///GATCTCGATGGCAAAGA///GATCCAAGTTATGTTTC///GATCACCCACTGTACTT	23	Hs.335057	4735	2007-09-02	2q37	Septin 2	BX648000 in Hs.335057 rep by NM_001008491: Homo sapiens septin 2 (SEPT2), transcript variant 1, mRNA
GATCCGGGGAGCTGTAT///GATCCAGGGTCACACAG///GATCCCAGTGTGACCAG	15	Hs.252418	2006	ELN	7q11.23	Elastin (supravalvular aortic stenosis, Williams-Beuren syndrome)	BX537939 in Hs.252418 rep by BX537939: Homo sapiens mRNA; cDNA DKFZp686F06102 (from clone DKFZp686F06102); complete cds
GATCTAGTATTCTGTCA///GATCTGAAACCAGCCAT///GATCAGAAAAAAACAAC///GATCCAAGAAGAAGGAA///GATCGCCATGTAGGAGG	27	Hs.212838	2	A2M	12p13.3-p12.3	Alpha-2-macroglobulin	BX495869 in Hs.212838 rep by CR749334: Homo sapiens mRNA; cDNA DKFZp779B086 (from clone DKFZp779B086)
GATCAAAAAGGACTGAA///GATCTCAGGAGTTTAAG///GATCATATGAGCCTCAG	18	Hs.175343	5286	PIK3C2A	11p15.5-p14	Phosphoinositide-3-kinase, class 2, alpha polypeptide	BX648778 in Hs.175343 rep by BX648778: Homo sapiens mRNA; cDNA DKFZp686L193 (from clone DKFZp686L193)
GATCCGGCGCCACAAGA	12	Hs.172772	6923	TCEB2	16p12.3	Transcription elongation factor B (SIII), polypeptide 2 (18kDa, elongin B)	BC065000 in Hs.172772 rep by BU603847: AGENCOURT_8932850 NIH_MGC_141 Homo sapiens cDNA clone IMAGE:6499412 5', mRNA sequence
GATCAACAGCCCCTCGG///GATCAGCTTCTAGTGAT///GATCCCGCCCGACTGGA///GATCAGAGAATGAGAAG///GATCCCTTCAGACAGGC///GATCCTTACTTAGCTAG///GATCTACTCGTCAGCTC	28	Hs.171299	7704	ZBTB16	11q23.1	Zinc finger and BTB domain containing 16	AI832405 in Hs.171299 rep by BX648973: Homo sapiens mRNA; cDNA DKFZp686F2164 (from clone DKFZp686F2164)
GATCGGGAACAAATGAA///GATCCTTTCTCAAAAAC	14	Hs.170563	7103	TSPAN8	12q14.1-q21.1	Tetraspanin 8	BC070168 in Hs.170563 rep by BC070168: Homo sapiens tetraspanin 8, mRNA (cDNA clone IMAGE:4289024)
GATCTGGTGGAGGGAAG	12	Hs.145726	662	BNIP1	5q33-q34	BCL2/adenovirus E1B 19kDa interacting protein 1	BC010959 in Hs.145726 rep by AF083957: Homo sapiens Nip1 isoform s2 mRNA, complete cds
GATCCCTTTGACTTGAG///GATCAGGGAGGGCTAAA	14	Hs.134035	922	CD5L	1q21-q23	CD5 antigen-like (scavenger receptor cysteine rich family)	BC033586 in Hs.134035 rep by NM_005894: Homo sapiens CD5 antigen-like (scavenger receptor cysteine rich family) (CD5L), mRNA
GATCATCTGAGCCAGGG///GATCAAAGTGCAGATAT	13	Hs.115474	5983	RFC3	13q12.3-q13	Replication factor C (activator 1) 3, 38kDa	BE468005 in Hs.115474 rep by CR749565: Homo sapiens mRNA; cDNA DKFZp686F1631 (from clone DKFZp686F1631)
GATCTCTAAAAGTGTCT	11	Hs.952	6554	SLC10A1	14q24.1	Solute carrier family 10 (sodium/bile acid cotransporter family), member 1	L21893 in Hs.952 rep by L21893: Human Na/taurocholate cotransporting polypeptide mRNA, complete cds
GATCCAGCTGTGGTTCC///GATCCAGTATTTGAGAG	13	Hs.9235	4833	NME4	16p13.3	Non-metastatic cells 4, protein expressed in	BC017067 in Hs.9235 rep by CR592051: full-length cDNA clone CS0DF021YM10 of Fetal brain of Homo sapiens (human)
GATCTAAGATGTCCCAG	11	Hs.89890	5091	PC	11q13.4-q13.5	Pyruvate carboxylase	NM_000920 in Hs.89890 rep by NM_000920: Homo sapiens pyruvate carboxylase (PC), nuclear gene encoding mitochondrial protein, transcript variant A, mRNA
GATCCGACTTGAATTTT///GATCAGCGGGGGAGGGT///GATCTGGAGTCTCCCTC	16	Hs.83636	156	ADRBK1	11q13	Adrenergic, beta, receptor kinase 1	BC037963 in Hs.83636 rep by AB209588: Homo sapiens mRNA for beta adrenergic receptor kinase 1 variant protein
GATCCAGAAAAGTTCTA///GATCACCAAAAATCAGC	17	Hs.81424	7341	SUMO1	2q33	SMT3 suppressor of mif two 3 homolog 1 (yeast)	BF217829 in Hs.81424 rep by BF214482: 601845720F1 NIH_MGC_55 Homo sapiens cDNA clone IMAGE:4076596 5', mRNA sequence
GATCAGTACACAATGAA	11	Hs.79101	900	CCNG1	5q32-q34	Cyclin G1	NM_004060 in Hs.79101 rep by NM_004060: Homo sapiens cyclin G1 (CCNG1), transcript variant 1, mRNA
GATCAGAGCGCACAGGG///GATCCCAGGCTTCAAGA	13	Hs.72912	1543	CYP1A1	15q22-q24	Cytochrome P450, family 1, subfamily A, polypeptide 1	BC023019 in Hs.72912 rep by NM_000499: Homo sapiens cytochrome P450, family 1, subfamily A, polypeptide 1 (CYP1A1), mRNA
GATCAATTTGTGAGTTT///GATCATGCTGCTGCCCT///GATCGCGGCTCACTGTA	19	Hs.558328	2289	FKBP5	6p21.3-21.2	FK506 binding protein 5	BC042605 in Hs.558328 rep by AB209893: Homo sapiens mRNA for FK506 binding protein 5 variant protein
GATCCTCCTGGCGGCAG	11	Hs.54941	5256	PHKA2	Xp22.2-p22.1	Phosphorylase kinase, alpha 2 (liver)	BQ954782 in Hs.54941 rep by NM_000292: Homo sapiens phosphorylase kinase, alpha 2 (liver) (PHKA2), mRNA
GATCCAGAGACAGAGGC///GATCAGGTTGATTCAGG///GATCATGTTTGTGAGTT	15	Hs.530749	8500	PPFIA1	11q13.3	Protein tyrosine phosphatase, receptor type, f polypeptide (PTPRF), interacting protein (liprin), alpha 1	NM_003626 in Hs.530749 rep by NM_003626: Homo sapiens protein tyrosine phosphatase, receptor type, f polypeptide (PTPRF), interacting protein (liprin), alpha 1 (PPFIA1), transcript variant 2, mRNA
GATCTGGGATTTTGTTT///GATCAATGGGATTCCAG	12	Hs.529862	1452	CSNK1A1	5q32	Casein kinase 1, alpha 1	BC008717 in Hs.529862 rep by BX647478: Homo sapiens mRNA; cDNA DKFZp686D05110 (from clone DKFZp686D05110)
GATCAGAAGTTTAGGTT///GATCATGGTCCTATAAT///GATCCAGTGGGAAAAAA///GATCCAGGAGCAGCTCA	24	Hs.529509	4820	NKTR	3p23-p21	Natural killer-tumor recognition sequence	NM_001012651 in Hs.529509 rep by BX957215: Homo sapiens mRNA; cDNA DKFZp686J06106 (from clone DKFZp686J06106)
GATCTTGAGTATCAAAA///GATCAACAGTGAAAAGA	16	Hs.522995	1979	EIF4EBP2	10q21-q22	Eukaryotic translation initiation factor 4E binding protein 2	AA999669 in Hs.522995 rep by CR627373: Homo sapiens mRNA; cDNA DKFZp762K067 (from clone DKFZp762K067)
GATCATTGAATGTGAGA///GATCATAGTGAAAACTG///GATCACAAGTCCACACA	16	Hs.521640	5887	RAD23B	9q31.2	RAD23 homolog B (S. cerevisiae)	BC020973 in Hs.521640 rep by NM_002874: Homo sapiens RAD23 homolog B (S. cerevisiae) (RAD23B), mRNA
GATCAACTAATAGCTCT///GATCATTGGAGCTCAGG///GATCCTGGTTTATGGCT	13	Hs.518773	7323	UBE2D3	4q24	Ubiquitin-conjugating enzyme E2D 3 (UBC4/5 homolog, yeast)	NM_181886 in Hs.518773 rep by AK127304: Homo sapiens cDNA FLJ45372 fis, clone BRHIP3018278, highly similar to Ubiquitin-conjugating enzyme E2-17 kDa 3 (EC 6.3.2.19)
GATCATTCTCCGAAAGC	11	Hs.518424	4711	NDUFB5	3q26.33	NADH dehydrogenase (ubiquinone) 1 beta subcomplex, 5, 16kDa	NM_002492 in Hs.518424 rep by BX648034: Homo sapiens mRNA; cDNA DKFZp686N02262 (from clone DKFZp686N02262)
GATCAGAAGGGAACGAG///GATCAGTTTGTTTCTTT///GATCATGTCTGTCATTC	17	Hs.506759	488	ATP2A2	12q23-q24.1	ATPase, Ca++ transporting, cardiac muscle, slow twitch 2	BI491798 in Hs.506759 rep by BX648282: Homo sapiens mRNA; cDNA DKFZp686P0211 (from clone DKFZp686P0211)
GATCTTGCTGCAGCCAC///GATCCAGGATATCAGTG///GATCAAGGAAAAATTAC	22	Hs.503178	6711	SPTBN1	2p21	Spectrin, beta, non-erythrocytic 1	BC009640 in Hs.503178 rep by NM_003128: Homo sapiens spectrin, beta, non-erythrocytic 1 (SPTBN1), transcript variant 1, mRNA
GATCGGCGCACTGCACT	11	Hs.488143	644	BLVRA	7p14-cen	Biliverdin reductase A	BE090793 in Hs.488143 rep by BX647539: Homo sapiens mRNA; cDNA DKFZp686M1592 (from clone DKFZp686M1592)
GATCCTCAGAACTTCTC///GATCTACTCCCATAGTT///GATCACTTTGTTTTATT///GATCCAGGTGCCATGGT	17	Hs.485246	5686	PSMA5	1p13	Proteasome (prosome, macropain) subunit, alpha type, 5	NM_002790 in Hs.485246 rep by AL833149: Homo sapiens mRNA; cDNA DKFZp313H0240 (from clone DKFZp313H0240)
GATCACGAGGTCTGGAA	11	Hs.47338	3437	IFIT3	10q24	Interferon-induced protein with tetratricopeptide repeats 3	AW130535 in Hs.47338 rep by AF026939: Homo sapiens CIG49 (cig49) mRNA, complete cds
GATCTCAGTTTCCTGGC///GATCAGCAGAGGGAGCC///GATCCGAGGCTGGGAAG///GATCTACTTTCAAAGGC///GATCTTGCACAGGTCAG	15	Hs.471933	2280	FKBP1A	20p13	FK506 binding protein 1A, 12kDa	NM_000801 in Hs.471933 rep by BM542106: AGENCOURT_6455479 NIH_MGC_72 Homo sapiens cDNA clone IMAGE:5527286 5', mRNA sequence
GATCCTGGGTACTGAAA///GATCAGTGGAATGAAGC	12	Hs.446352	2064	ERBB2	17q11.2-q12|17q21.1	V-erb-b2 erythroblastic leukemia viral oncogene homolog 2, neuro/glioblastoma derived oncogene homolog (avian)	AF318349 in Hs.446352 rep by NM_001005862: Homo sapiens v-erb-b2 erythroblastic leukemia viral oncogene homolog 2, neuro/glioblastoma derived oncogene homolog (avian) (ERBB2), transcript variant 2, mRNA
GATCTGGGTTTCTGAGG///GATCTTAAGCAAGTTTT///GATCAATGTTCTGAAAG///GATCCACTTAAGATTTA///GATCCATTCTAACCTCC///GATCAAGGAATTTAGAA///GATCCATTGTAAGTTGG///GATCAGAAGCCAGACTG///GATCAGGAACAAGGTCA///GATCAACCAGCTGACCA///GATCAGAGGCAGTGGAG///GATCTCCTTAGTTATCC	42	Hs.434948	6660	SOX5	12p12.1	SRY (sex determining region Y)-box 5	BC036484 in Hs.434948 rep by NM_152989: Homo sapiens SRY (sex determining region Y)-box 5 (SOX5), transcript variant 2, mRNA
GATCTTACAGACTGTAT///GATCCGGCCTGCGGGGG///GATCTGTCAGAGTGGAG	15	Hs.433732	1195	CLK1	2q33	CDC-like kinase 1	BC031549 in Hs.433732 rep by NM_004071: Homo sapiens CDC-like kinase 1 (CLK1), transcript variant 1, mRNA
GATCGCCAGTGGAAGAA	11	Hs.421245	3550	IK	2p15-p14|5q31.3	IK cytokine, down-regulator of HLA II	BC071964 in Hs.421245 rep by AK097968: Homo sapiens cDNA FLJ40649 fis, clone THYMU2018028, moderately similar to RED PROTEIN
GATCTGCTAGCGCCGCC///GATCAGGACTTCAGAAC///GATCAGGGCTGCTGGCA///GATCCAACAGTTGCTAA	17	Hs.420269	1292	COL6A2	21q22.3	Collagen, type VI, alpha 2	BC065509 in Hs.420269 rep by AK128695: Homo sapiens cDNA FLJ46862 fis, clone UTERU3011398, highly similar to Collagen alpha 2(VI) chain precursor
GATCAGTTTTTTCACCT	11	Hs.410037	1490	CTGF	6q23.1	Connective tissue growth factor	BC087839 in Hs.410037 rep by BC087839: Homo sapiens connective tissue growth factor, mRNA (cDNA clone MGC:102839 IMAGE:6181580), complete cds
GATCCGAGATGGCGCCA	11	Hs.397609	6217	RPS16	19q13.1	Ribosomal protein S16	BP270619 in Hs.397609 rep by AK055869: Homo sapiens cDNA FLJ31307 fis, clone LIVER1000132, weakly similar to 40S RIBOSOMAL PROTEIN S16
GATCCCAAACAACTGGC///GATCTGTCCGCTGGCCT///GATCATGAGGTTAGGAC///GATCTGTGTGATTCACA	15	Hs.388927	7528	YY1	14q	YY1 transcription factor	NM_003403 in Hs.388927 rep by BX647456: Homo sapiens mRNA; cDNA DKFZp313L1711 (from clone DKFZp313L1711)
GATCTGGTTGGTCAGGA///GATCCATAGTGTGCATG///GATCGCAGCCCCTGCAA///GATCCTTTGATTTGGGA	23	Hs.370359	4781	NFIB	9p24.1	Nuclear factor I/B	AI675944 in Hs.370359 rep by BX537698: Homo sapiens mRNA; cDNA DKFZp686F09166 (from clone DKFZp686F09166)
GATCACAGATTCTTCCC///GATCCCCGCTTTGAAAT	13	Hs.359698	1644	DDC	7p11	Dopa decarboxylase (aromatic L-amino acid decarboxylase)	AI268426 in Hs.359698 rep by BC008366: Homo sapiens dopa decarboxylase (aromatic L-amino acid decarboxylase), mRNA (cDNA clone MGC:4310 IMAGE:2819761), complete cds
GATCTTACCCATGACAA///GATCCTGGTGACAGAGC///GATCACTGGTTTCAAGT///GATCCATTTTCTGAGAA///GATCGCCGGAGCCCAGG	18	Hs.356572	6189	RPS3A	4q31.2-q31.3	Ribosomal protein S3A	BQ954444 in Hs.356572 rep by BI087817: 602852603F1 NIH_MGC_10 Homo sapiens cDNA clone IMAGE:4993920 5', mRNA sequence
GATCCAGAGAGGACCCC	11	Hs.326371	5819	PVRL2	19q13.2-q13.4	Poliovirus receptor-related 2 (herpesvirus entry mediator B)	NM_002856 in Hs.326371 rep by CR600069: full-length cDNA clone CS0DF034YL11 of Fetal brain of Homo sapiens (human)
GATCCAGGTGACTACCA	11	Hs.307836	5978	REST	4q12	RE1-silencing transcription factor	NM_005612 in Hs.307836 rep by NM_005612: Homo sapiens RE1-silencing transcription factor (REST), mRNA
GATCTGTTCAGTGTCAC///GATCATGCTTTTTGTGC	13	Hs.279920	7529	YWHAB	20q13.1	Tyrosine 3-monooxygenase/tryptophan 5-monooxygenase activation protein, beta polypeptide	BC001359 in Hs.279920 rep by AB209759: Homo sapiens mRNA for tyrosine 3-monooxygenase/tryptophan 5-monooxygenase activation protein, beta polypeptide variant protein
GATCATGCCGAAAAAGT	11	Hs.24763	5902	RANBP1	22q11.21	RAN binding protein 1	BC071999 in Hs.24763 rep by AK094410: Homo sapiens cDNA FLJ37091 fis, clone BRACE2017720, moderately similar to RAN-SPECIFIC GTPASE-ACTIVATING PROTEIN
GATCCAGAGAAAGCCAA///GATCAACAAAGATTACG///GATCAGATTGTAAAAGG///GATCCTTCTCTTTACCC	14	Hs.237825	6731	SRP72	4q11	Signal recognition particle 72kDa	CA413089 in Hs.237825 rep by NM_006947: Homo sapiens signal recognition particle 72kDa (SRP72), mRNA
GATCCAGAAGTCGTCAT///GATCCATTCAAAGTGTA	13	Hs.233552	8621	CDC2L5	7p13	Cell division cycle 2-like 5 (cholinesterase-related cell division controller)	NM_003718 in Hs.233552 rep by NM_003718: Homo sapiens cell division cycle 2-like 5 (cholinesterase-related cell division controller) (CDC2L5), transcript variant 1, mRNA
GATCAGTGGCAAAATTC	11	Hs.22500	5288	PIK3C2G	12p12	Phosphoinositide-3-kinase, class 2, gamma polypeptide	NM_004570 in Hs.22500 rep by AJ000008: Homo sapiens mRNA for C2 domain containing PI3-kinase
GATCCAAAGTGACCCCA	11	Hs.202430	6015	RING1	6p21.3	Ring finger protein 1	BC002922 in Hs.202430 rep by BC002922: Homo sapiens ring finger protein 1, mRNA (cDNA clone MGC:11356 IMAGE:3954313), complete cds
GATCCCTGAGGAACCGC///GATCGGAGCAGAACTAA///GATCAGGTTAGGTCAGG///GATCTGTCCTTTCCTTA///GATCAAAACCTCATGGG///GATCAAAGCAAAGCCGT///GATCAGTTGGTTGCAGA///GATCCTGAAGATAAAGC///GATCAACTCAATACAGA///GATCCAAAAGTTGCAGA///GATCCTTAGTTAGTCCC///GATCAGAGTCAAAAAGG///GATCCATGATTGTCAGT///GATCTGTTGTTAGTCTG	42	Hs.196981	2272	FHIT	3p14.2	Nasopharyngeal carcinoma, down-regulated 1	N30517 in Hs.196981 rep by BX641016: Homo sapiens mRNA; cDNA DKFZp686B02109 (from clone DKFZp686B02109)
GATCAGAGCTGGGGTGG///GATCCTGATGTTCGCTG	12	Hs.196177	5261	PHKG2	16p12.1-p11.2	Phosphorylase kinase, gamma 2 (testis)	BC036735 in Hs.196177 rep by AB209055: Homo sapiens mRNA for phosphorylase kinase, gamma 2 (testis) variant protein
GATCCTGTGTGGAGAGG///GATCCCAAATAAAAAAA///GATCCAAATGGTGAGAG	20	Hs.192374	7184	TRA1	12q24.2-q24.3	Tumor rejection antigen (gp96) 1	BQ961721 in Hs.192374 rep by AB209534: Homo sapiens mRNA for tumor rejection antigen (gp96) 1 variant protein
GATCCCCTTTGTCAGTG///GATCATGCTGGCACCAG	13	Hs.184877	8402	SLC25A11	17p13.3	Solute carrier family 25 (mitochondrial carrier; oxoglutarate carrier), member 11	BC016473 in Hs.184877 rep by BC016473: Homo sapiens solute carrier family 25 (mitochondrial carrier; oxoglutarate carrier), member 11, mRNA (cDNA clone IMAGE:4186740), with apparent retained intron
GATCCTTCTAGTTAGCC///GATCAGAGAGAGGAGCC///GATCTCTAACATGAAAA	16	Hs.184233	3313	HSPA9B	5q31.1	Heat shock 70kDa protein 9B (mortalin-2)	NM_004134 in Hs.184233 rep by NM_004134: Homo sapiens heat shock 70kDa protein 9B (mortalin-2) (HSPA9B), nuclear gene encoding mitochondrial protein, mRNA
GATCCTTCCTGGAAGAA///GATCTGTGCTGTCTCCT///GATCAAAACTGGTATTT///GATCTTCTCGGAAAAAT///GATCGGGTCAGCTAGTC	30	Hs.159437	5629	PROX1	1q32.2-q32.3	Prospero-related homeobox 1	NM_002763 in Hs.159437 rep by NM_002763: Homo sapiens prospero-related homeobox 1 (PROX1), mRNA
GATCTTGTGCTGTGCTA	11	Hs.114286	928	CD9	12p13.3	CD9 antigen (p24)	NM_001769 in Hs.114286 rep by AK025016: Homo sapiens cDNA: FLJ21363 fis, clone COL02986
GATCAACCCACAGAACA	10	Hs.82890	1603	DAD1	14q11-q12	Defender against cell death 1	NM_001344 in Hs.82890 rep by BF697316: 602129856F1 NIH_MGC_56 Homo sapiens cDNA clone IMAGE:4286821 5', mRNA sequence
GATCACCTGTTTGAAAC	10	Hs.82793	5691	PSMB3	17q12	Proteasome (prosome, macropain) subunit, beta type, 3	NM_002795 in Hs.82793 rep by BI333607: 602997414F1 NIH_MGC_12 Homo sapiens cDNA clone IMAGE:5139602 5', mRNA sequence
GATCTGTGTGGTCCCCG	10	Hs.81071	1893	ECM1	1q21	Extracellular matrix protein 1	NM_004425 in Hs.81071 rep by AK097205: Homo sapiens cDNA FLJ39886 fis, clone SPLEN2016421, highly similar to EXTRACELLULAR MATRIX PROTEIN 1 PRECURSOR
GATCTGCTCGTGGAGCT///GATCTTCTCTGTTAATG	11	Hs.80741	5095	PCCA	13q32	Propionyl Coenzyme A carboxylase, alpha polypeptide	NM_000282 in Hs.80741 rep by AL122056: Homo sapiens mRNA; cDNA DKFZp434P088 (from clone DKFZp434P088)
GATCAAGCCAAACAGTA	10	Hs.78592	1967	EIF2B1	12q24.31	Eukaryotic translation initiation factor 2B, subunit 1 alpha, 26kDa	BC103763 in Hs.78592 rep by NM_001414: Homo sapiens eukaryotic translation initiation factor 2B, subunit 1 alpha, 26kDa (EIF2B1), mRNA
GATCGATTCTGTGACAC///GATCCCAGAAGGTGGAA///GATCCAGCCACTTGGGC	12	Hs.75859	740	MRPL49	11q13	Mitochondrial ribosomal protein L49	NM_004927 in Hs.75859 rep by AB209160: Homo sapiens mRNA for mitochondrial ribosomal protein L49 variant protein
GATCCTGTACACAGTTC///GATCCAAGAAGACTGTG	12	Hs.75227	4704	NDUFA9	12p13.3	NADH dehydrogenase (ubiquinone) 1 alpha subcomplex, 9, 39kDa	NM_005002 in Hs.75227 rep by BM546373: AGENCOURT_6498787 NIH_MGC_125 Homo sapiens cDNA clone IMAGE:5722938 5', mRNA sequence
GATCCTGCCCTGCTCTC///GATCCCAGGTACTCGGG///GATCCTGCCCTGCTCCT///GATCCCAGGAGAAAAGG	17	Hs.74564	6746	SSR2	1q21-q23	Signal sequence receptor, beta (translocon-associated protein beta)	BC000341 in Hs.74564 rep by BX649192: Homo sapiens mRNA; cDNA DKFZp686F19123 (from clone DKFZp686F19123)
GATCCCATAAAGCTACG///GATCCGAGCCTCCCCGC	13	Hs.74050	2531	FVT1	18q21.3	Follicular lymphoma variant translocation 1	NM_002035 in Hs.74050 rep by AK126679: Homo sapiens cDNA FLJ44724 fis, clone BRACE3024359, highly similar to Homo sapiens follicular lymphoma variant translocation 1 (FVT1)
GATCACTGTCCTATCAC	10	Hs.73722	328	APEX1	14q11.2-q12	APEX nuclease (multifunctional DNA repair enzyme) 1	NM_001641 in Hs.73722 rep by CR611116: full-length cDNA clone CS0DF036YL02 of Fetal brain of Homo sapiens (human)
GATCCTGAACCCGCCGC///GATCAGAGCCTGGGATG	11	Hs.6347	4041	LRP5	11q13.4	Low density lipoprotein receptor-related protein 5	AF077820 in Hs.6347 rep by AF077820: Homo sapiens LDL receptor member LR3 mRNA, complete cds
GATCCCAGGAGAGCTGG	10	Hs.558306	1018	CDK3	17q22-qter	Cyclin-dependent kinase 3	BX647274 in Hs.558306 rep by BX647274: Homo sapiens mRNA; cDNA DKFZp686C0493 (from clone DKFZp686C0493)
GATCCCAAATTTGTCCA///GATCCTGGCTAGAATGA///GATCCCAAATTTGTCTA	16	Hs.546253	2222	FDFT1	8p23.1-p22	Farnesyl-diphosphate farnesyltransferase 1	BC003573 in Hs.546253 rep by NM_004462: Homo sapiens farnesyl-diphosphate farnesyltransferase 1 (FDFT1), mRNA
GATCCATCCCATTCACC///GATCCAACAAACTCATG	12	Hs.533543	8263	F8A1	Xq28	Coagulation factor VIII-associated (intronic transcript) 1	BC039693 in Hs.533543 rep by BC039693: Homo sapiens coagulation factor VIII-associated (intronic transcript) 1, mRNA (cDNA clone MGC:44976 IMAGE:5214628), complete cds
GATCAGCCGATGACAGA///GATCAGCCGTGAGTTGG///GATCCTTTCCAATCCTG	12	Hs.533273	7317	UBE1	Xp11.23	Ubiquitin-activating enzyme E1 (A1S9T and BN75 temperature sensitivity complementing)	BC009900 in Hs.533273 rep by BC009900: Homo sapiens cDNA clone IMAGE:2988153, containing frame-shift errors
GATCCAGTGGGCTTCAT	10	Hs.530653	2894	GRID1	10q22	Glutamate receptor, ionotropic, delta 1	DA101191 in Hs.530653 rep by NM_017551: Homo sapiens glutamate receptor, ionotropic, delta 1 (GRID1), mRNA
GATCTGTGGTGGCAATG///GATCCTCCCAAATAGCA///GATCTGGAGAAGACAGC///GATCTTGAAATTTTGAA	13	Hs.530291	311	ANXA11	10q23	Annexin A11	NM_145869 in Hs.530291 rep by NM_145869: Homo sapiens annexin A11 (ANXA11), transcript variant c, mRNA
GATCCTCTCTCCCAGGG///GATCAAGAAGGTGGAGA///GATCCTCTAAACAAGTG	16	Hs.529451	1729	DIAPH1	5q31	Diaphanous homolog 1 (Drosophila)	NM_005219 in Hs.529451 rep by NM_005219: Homo sapiens diaphanous homolog 1 (Drosophila) (DIAPH1), mRNA
GATCACAGCATGTGAGG///GATCAATTCTACAGAAA	11	Hs.523628	7818	DAP3	1q21-q22	Death associated protein 3	NM_033657 in Hs.523628 rep by CR615460: full-length cDNA clone CS0DI026YA01 of Placenta Cot 25-normalized of Homo sapiens (human)
GATCCTGAATCTGTATG///GATCATGCTTTTTAGTG	11	Hs.523512	7251	TSG101	11p15	Tumor susceptibility gene 101	NM_006292 in Hs.523512 rep by BM542397: AGENCOURT_6436631 NIH_MGC_72 Homo sapiens cDNA clone IMAGE:5539572 5', mRNA sequence
GATCCCTCTACAGAGCT///GATCCACAGAAGGTCCT///GATCCTGGGTCATAATT	19	Hs.522891	6387	CXCL12	10q11.1	Chemokine (C-X-C motif) ligand 12 (stromal cell-derived factor 1)	NM_000609 in Hs.522891 rep by BX647204: Homo sapiens mRNA; cDNA DKFZp686B1962 (from clone DKFZp686B1962)
GATCGCACAGACTGTCA	10	Hs.522767	292	SLC25A5	Xq24-q26	Solute carrier family 25 (mitochondrial carrier; adenine nucleotide translocator), member 5	BC056160 in Hs.522767 rep by AK092094: Homo sapiens cDNA FLJ34775 fis, clone NT2NE2003315
GATCACCATCCCAGCCA///GATCTCCAGAGACCCCA	12	Hs.520973	3315	HSPB1	7q11.23	Heat shock 27kDa protein 1	AA952899 in Hs.520973 rep by BM907768: AGENCOURT_6618955 NIH_MGC_68 Homo sapiens cDNA clone IMAGE:5736177 5', mRNA sequence
GATCTCAGAAATTGTAT	10	Hs.520414	3459	IFNGR1	6q23-q24	Interferon gamma receptor 1	BC005333 in Hs.520414 rep by AK127636: Homo sapiens cDNA FLJ45734 fis, clone JCMLC1000159, moderately similar to Interferon-gamma receptor alpha chain precursor
GATCAGGACCCACCTCC	10	Hs.517338	529	ATP6V1E1	22pter-q11.2|22q11.1	ATPase, H+ transporting, lysosomal 31kDa, V1 subunit E isoform 1	BC004443 in Hs.517338 rep by BU502528: AGENCOURT_10033577 NIH_MGC_40 Homo sapiens cDNA clone IMAGE:6480823 5', mRNA sequence
GATCCTTTTGAATTTTG///GATCCTTTGAATTTTGC///GATCTTCCCCGAAAGGA///GATCAGTTTGTGCTTTA	17	Hs.515210	3337	DNAJB1	19p13.2	DnaJ (Hsp40) homolog, subfamily B, member 1	BC002352 in Hs.515210 rep by BC002352: Homo sapiens DnaJ (Hsp40) homolog, subfamily B, member 1, mRNA (cDNA clone MGC:8425 IMAGE:2821008), complete cds
GATCCTGAGACGCTTCC///GATCCCTGGACTCCCTG	13	Hs.511916	2029	ENSA	1q21.2	Endosulfine alpha	NM_207042 in Hs.511916 rep by NM_207043: Homo sapiens endosulfine alpha (ENSA), transcript variant 2, mRNA
GATCTTGTTCAATCGGA///GATCCTCACATTGTCAT	11	Hs.509791	2079	ERH	14q24.1|7q34	Enhancer of rudimentary homolog (Drosophila)	NM_004450 in Hs.509791 rep by BI856529: 603385633F1 NIH_MGC_87 Homo sapiens cDNA clone IMAGE:5394321 5', mRNA sequence
GATCCTCCCTGCCCGCG///GATCCCCAGTGACTGGC	13	Hs.509765	87	ACTN1	14q24.1-q24.2|14q24|14q22-q24	Actinin, alpha 1	NM_001102 in Hs.509765 rep by BX641076: Homo sapiens mRNA; cDNA DKFZp686J22226 (from clone DKFZp686J22226)
GATCTGGGAGTACACCA	10	Hs.498115	6894	TARBP1	1q42.3	TAR (HIV) RNA binding protein 1	NM_005646 in Hs.498115 rep by U38847: Human TAR RNA loop binding protein (TRP-185) mRNA, complete cds
GATCTTTCCCAGGCCGC	10	Hs.497589	5284	PIGR	1q31-q41	Polymeric immunoglobulin receptor	AY178835 in Hs.497589 rep by CR749533: Homo sapiens mRNA; cDNA DKFZp686I21225 (from clone DKFZp686I21225)
GATCCGGTGGAAATCCA	10	Hs.497581	1939	LGTN	1q31-q32	Ligatin	NM_006893 in Hs.497581 rep by AB209364: Homo sapiens mRNA for ligatin variant protein
GATCAGAAATGTTGATT///GATCCACTGTTGAAAGC///GATCATTTCAACAAAAC///GATCCACCTATCTCCTT///GATCAGTCAGAGCCCCT///GATCTGATTCCTGAGGA///GATCCACAGGAACTGGA///GATCCAGAAACAGTTGC///GATCCCATTTGTCAAAA///GATCTGTTTTTGTGTTT///GATCAGAAGACTACAAA///GATCATCGAATTCTCCA///GATCCAAGTGTCAGATT	42	Hs.488293	1956	EGFR	7p12	Epidermal growth factor receptor (erythroblastic leukemia viral (v-erb-b) oncogene homolog, avian)	BM982318 in Hs.488293 rep by NM_005228: Homo sapiens epidermal growth factor receptor (erythroblastic leukemia viral (v-erb-b) oncogene homolog, avian) (EGFR), transcript variant 1, mRNA
GATCTGGACAAATGGCA///GATCCAAGTCTAGGAAG	14	Hs.483239	501	ALDH7A1	5q31	Aldehyde dehydrogenase 7 family, member A1	CR933637 in Hs.483239 rep by CR933637: Homo sapiens mRNA; cDNA DKFZp686D0338 (from clone DKFZp686D0338)
GATCTTCCCACACCAGC	10	Hs.479898	6783	SULT1E1	4q13.1	Sulfotransferase family 1E, estrogen-preferring, member 1	BC027956 in Hs.479898 rep by BC027956: Homo sapiens sulfotransferase family 1E, estrogen-preferring, member 1, mRNA (cDNA clone MGC:34459 IMAGE:5210178), complete cds
GATCCTCCAGCTTCCCC	10	Hs.477481	4171	MCM2	3q21	MCM2 minichromosome maintenance deficient 2, mitotin (S. cerevisiae)	BF316586 in Hs.477481 rep by NM_004526: Homo sapiens MCM2 minichromosome maintenance deficient 2, mitotin (S. cerevisiae) (MCM2), mRNA
GATCAAAAACTATTTGG///GATCAGCCTAGCCAAGA	11	Hs.476018	1499	CTNNB1	3p21	Catenin (cadherin-associated protein), beta 1, 88kDa	NM_001904 in Hs.476018 rep by BX648430: Homo sapiens mRNA; cDNA DKFZp686D02253 (from clone DKFZp686D02253)
GATCCTGCATGCCATGG///GATCCTGACTCAATATG///GATCGAGGCCCAGAAAA///GATCACTTGGCTCCCTG	21	Hs.46732	4129	MAOB	Xp11.23	Monoamine oxidase B	NM_000898 in Hs.46732 rep by NM_000898: Homo sapiens monoamine oxidase B (MAOB), nuclear gene encoding mitochondrial protein, mRNA
GATCCTCTGGACACGTA	10	Hs.466148	2063	NR2F6	19p13.1	Nuclear receptor subfamily 2, group F, member 6	BC002669 in Hs.466148 rep by BC002669: Homo sapiens nuclear receptor subfamily 2, group F, member 6, mRNA (cDNA clone IMAGE:3608765), partial cds
GATCAGAGTTGGGAGGT	10	Hs.450026	5342	PLGLB2	2p11-q11	Plasminogen-like B2	AV653014 in Hs.450026 rep by NM_002665: Homo sapiens plasminogen-like B2 (PLGLB2), mRNA
GATCACACAGAAATACA	10	Hs.444409	4208	MEF2C	5q14	MADS box transcription enhancer factor 2, polypeptide C (myocyte enhancer factor 2C)	BG620825 in Hs.444409 rep by AL833268: Homo sapiens mRNA; cDNA DKFZp451I0810 (from clone DKFZp451I0810)
GATCATGGATGCCCTCC///GATCTGAGCAATGACTG	17	Hs.442344	8660	IRS2	13q34	Insulin receptor substrate 2	NM_003749 in Hs.442344 rep by NM_003749: Homo sapiens insulin receptor substrate 2 (IRS2), mRNA
GATCCCAGGTCCCAAGG///GATCCTCAGTGAGGAGG	12	Hs.440497	8514	KCNAB2	1p36.3	Potassium voltage-gated channel, shaker-related subfamily, beta member 2	BQ052767 in Hs.440497 rep by AK124696: Homo sapiens cDNA FLJ42706 fis, clone BRAMY3006761, highly similar to Voltage-gated potassium channel beta-2 subunit
GATCTTGACACTGGGCT///GATCCACAGAAAGCCGG	11	Hs.437422	2036	EPB41L1	20q11.2-q12	Erythrocyte membrane protein band 4.1-like 1	BC040259 in Hs.437422 rep by BX537978: Homo sapiens mRNA; cDNA DKFZp451F1711 (from clone DKFZp451F1711)
GATCTGGAAAGTCTGGG///GATCGCTTAAAGTTTGA///GATCAACTTTGACAATG///GATCCCAAAGTCCAAGT	16	Hs.436550	6334	SCN8A	12q13	Sodium channel, voltage gated, type VIII, alpha	BG926038 in Hs.436550 rep by AF225988: Homo sapiens voltage-gated sodium channel alpha subunit (SCN8A) mRNA, complete cds
GATCTCATGAGGCGAAT///GATCTGCTTTCATTAAC///GATCCAAATGTGTCCAA	18	Hs.433702	1983	EIF5	14q32.32	Eukaryotic translation initiation factor 5	CR456712 in Hs.433702 rep by NM_001969: Homo sapiens eukaryotic translation initiation factor 5 (EIF5), transcript variant 1, mRNA
GATCTAAAGGAGCATGT///GATCTACAAGAGCCTGA	11	Hs.42151	3176	HNMT	2q22.1	Histamine N-methyltransferase	R19286 in Hs.42151 rep by NM_006895: Homo sapiens histamine N-methyltransferase (HNMT), transcript variant 1, mRNA
GATCTGGACGAATGATA///GATCGAATCACCTGAAT///GATCAGTGTGCAAAAAT	13	Hs.372616	400	ARL1	12q23.3	ADP-ribosylation factor-like 1	NM_001177 in Hs.372616 rep by BX537387: Homo sapiens mRNA; cDNA DKFZp686O2082 (from clone DKFZp686O2082); complete cds
GATCACGAAGGACACTG	10	Hs.369921	7410	VAV2	9q34.1	Vav 2 oncogene	NM_003371 in Hs.369921 rep by NM_003371: Homo sapiens vav 2 oncogene (VAV2), mRNA
GATCTAAAGAAACAGTT	10	Hs.355867	4141	MARS	12q13.2	Methionine-tRNA synthetase	BC011849 in Hs.355867 rep by AK122956: Homo sapiens cDNA FLJ16674 fis, clone THYMU3008136, highly similar to Methionyl-tRNA synthetase (EC 6.1.1.10)
GATCCCCTCAGGACTGC	10	Hs.348500	7433	VIPR1	3p22	Vasoactive intestinal peptide receptor 1	BC064424 in Hs.348500 rep by AK126759: Homo sapiens cDNA FLJ44806 fis, clone BRACE3042432, highly similar to Vasoactive intestinal polypeptide receptor 1 precursor
GATCCAGCCGTTCCAGT///GATCAAACAGAAGGACT///GATCAAAGAGACTCTTC///GATCCAACCGTTCCAGT	13	Hs.348418	1810	DR1	1p22.1	Down-regulator of transcription 1, TBP-binding (negative cofactor 2)	AA524669 in Hs.348418 rep by NM_001938: Homo sapiens down-regulator of transcription 1, TBP-binding (negative cofactor 2) (DR1), mRNA
GATCCTGCAGCTCTCTC///GATCCGCCCACTTCCGC	14	Hs.347963	1442	CSH1	17q24.2	Chorionic somatomammotropin hormone 1 (placental lactogen)	BF926706 in Hs.347963 rep by CR610932: full-length cDNA clone CS0DI030YP11 of Placenta Cot 25-normalized of Homo sapiens (human)
GATCGTCACGCTCGCAT	10	Hs.315137	16	AARS	16q22	Alanyl-tRNA synthetase	BC011451 in Hs.315137 rep by AK222824: Homo sapiens mRNA for alanyl-tRNA synthetase variant, clone: HEP06614
GATCTGGTGTCGAATAG	10	Hs.301540	6697	SPR	2p14-p12	Sepiapterin reductase (7,8-dihydrobiopterin:NADP+ oxidoreductase)	NM_003124 in Hs.301540 rep by AK222942: Homo sapiens mRNA for sepiapterin reductase (7,8-dihydrobiopterin:NADP+ oxidoreductase) variant, clone: HRC12025
GATCCATCCTCTCTCCC///GATCTACATACAAACGG///GATCCCCCCTACAAAAG	13	Hs.2795	3939	LDHA	11p15.4	Lactate dehydrogenase A	DA892094 in Hs.2795 rep by BM457440: AGENCOURT_6407352 NIH_MGC_92 Homo sapiens cDNA clone IMAGE:5584920 5', mRNA sequence
GATCAGCCCGGCCAAAC///GATCCAGGTGAGAGAGG///GATCTGGAGTGGGAAAT///GATCATGAGTCATTAAG///GATCCAGACTGCACTCC	15	Hs.269577	5786	PTPRA	20p13	Protein tyrosine phosphatase, receptor type, A	BI016765 in Hs.269577 rep by AB209702: Homo sapiens mRNA for protein tyrosine phosphatase, receptor type, A isoform 2 precursor variant protein
GATCAGAGCTGTCCCAA	10	Hs.23650	4150	MAZ	16p11.2	MYC-associated zinc finger protein (purine-binding transcription factor)	BC041629 in Hs.23650 rep by AK097472: Homo sapiens cDNA FLJ40153 fis, clone TESTI2014324
GATCAGAGCTTACCAGC///GATCAAGGACCTGAAGA	13	Hs.234521	7867	MAPKAPK3	3p21.3	Mitogen-activated protein kinase-activated protein kinase 3	NM_004635 in Hs.234521 rep by BC068497: Homo sapiens mitogen-activated protein kinase-activated protein kinase 3, mRNA (cDNA clone IMAGE:4823572)
GATCTCCAGTCTTGCCC	10	Hs.2257	7448	VTN	17q11	Vitronectin (serum spreading factor, somatomedin B, complement S-protein)	AV653179 in Hs.2257 rep by NM_000638: Homo sapiens vitronectin (serum spreading factor, somatomedin B, complement S-protein) (VTN), mRNA
GATCAGGAACCTAGGAC///GATCCCACCTGGTGCTG///GATCCAGCGGGGCTTCT	17	Hs.223858	1621	DBH	9q34	Dopamine beta-hydroxylase (dopamine beta-monooxygenase)	BC067277 in Hs.223858 rep by AF129263: Homo sapiens clone BPR-4 mRNA sequence
GATCCTCACCAACCTAA	10	Hs.202097	5118	PCOLCE	7q22	Procollagen C-endopeptidase enhancer	BC000574 in Hs.202097 rep by AK097705: Homo sapiens cDNA FLJ40386 fis, clone TESTI2036114
GATCGCGTCCAGGATGC///GATCAATCCATTGTATC	16	Hs.190783	3034	HAL	12q22-q24.1	Histidine ammonia-lyase	NM_002108 in Hs.190783 rep by NM_002108: Homo sapiens histidine ammonia-lyase (HAL), mRNA
GATCTCATTTACTAACA///GATCAATCCTTCTTATG///GATCAGGAATAGTGATT///GATCATATAGCGTGGGT	18	Hs.167584	6514	SLC2A2	3q26.1-q26.2	Solute carrier family 2 (facilitated glucose transporter), member 2	H92984 in Hs.167584 rep by NM_000340: Homo sapiens solute carrier family 2 (facilitated glucose transporter), member 2 (SLC2A2), mRNA
GATCTGTGCAATGAATT///GATCTCCCTGTGGTCTG	15	Hs.131555	957	ENTPD5	14q24	Ectonucleoside triphosphate diphosphohydrolase 5	AK025209 in Hs.131555 rep by CR749537: Homo sapiens mRNA; cDNA DKFZp686I15206 (from clone DKFZp686I15206)
GATCTCTGCTCAGCTTC///GATCACAGGCACTGCAC	12	Hs.12084	7284	TUFM	16p11.2	Tu translation elongation factor, mitochondrial	NM_003321 in Hs.12084 rep by BM922354: AGENCOURT_6626776 NIH_MGC_118 Homo sapiens cDNA clone IMAGE:5755338 5', mRNA sequence
GATCTCCGCAGTCTTCA///GATCAAGTGAGTTAATG///GATCAGGAGGGAGTGGA	12	Hs.119324	3835	KIF22	16p11.2	Kinesin family member 22	BC004352 in Hs.119324 rep by BC004352: Homo sapiens kinesin family member 22, mRNA (cDNA clone MGC:1573 IMAGE:3535435), complete cds
GATCCACTTTCCCCAGC	9	Hs.89771	2646	GCKR	2p23	Glucokinase (hexokinase 4) regulator	NM_001486 in Hs.89771 rep by NM_001486: Homo sapiens glucokinase (hexokinase 4) regulator (GCKR), mRNA
GATCATGGACCTGGTGC	9	Hs.77793	1445	CSK	15q23-q25	C-src tyrosine kinase	X59932 in Hs.77793 rep by BC106073: Homo sapiens c-src tyrosine kinase, mRNA (cDNA clone MGC:117393 IMAGE:6526810), complete cds
GATCTATGTTATGGCCA	9	Hs.77498	5635	PRPSAP1	17q24-q25	Phosphoribosyl pyrophosphate synthetase-associated protein 1	BC009012 in Hs.77498 rep by CR609147: full-length cDNA clone CS0DI022YA19 of Placenta Cot 25-normalized of Homo sapiens (human)
GATCAGTGACTTTGGGA	9	Hs.7636	2242	FES	15q26.1	Feline sarcoma oncogene	BC035357 in Hs.7636 rep by BC035357: Homo sapiens feline sarcoma oncogene, mRNA (cDNA clone MGC:34142 IMAGE:5170548), complete cds
GATCAACAGTTACTGTG///GATCAGGAGGAGGGAGG	15	Hs.567375	8683	SFRS9	12q24.31	Splicing factor, arginine/serine-rich 9	NM_003769 in Hs.567375 rep by CR591670: full-length cDNA clone CS0DF030YN16 of Fetal brain of Homo sapiens (human)
GATCCACAAACACAAGC///GATCGGGAATGGTCTGT///GATCTGGAATAGTGCAC///GATCCCAGAGGTGCATT	20	Hs.567371	8602	C4orf9	4p16.3	Chromosome 4 open reading frame 9	BC053635 in Hs.567371 rep by AB000464: Homo sapiens mRNA, exon 1, 2, 3, 4, clone:RES4-24A
GATCTTCCATTTCTAGG///GATCCAGCAAGGATGAA	10	Hs.558415	7442	TRPV1	17p13.2	Transient receptor potential cation channel, subfamily V, member 1	AF196175 in Hs.558415 rep by NM_080706: Homo sapiens transient receptor potential cation channel, subfamily V, member 1 (TRPV1), transcript variant 3, mRNA
GATCATCGCAAGGAAGG	9	Hs.546261	3178	HNRPA1	12q13.1	Heterogeneous nuclear ribonucleoprotein A1	CA502966 in Hs.546261 rep by NM_031157: Homo sapiens heterogeneous nuclear ribonucleoprotein A1 (HNRPA1), transcript variant 2, mRNA
GATCCCTTGTTTGCTTA///GATCTTAGTTGATATTT///GATCCTGTTAGCAGGTG	14	Hs.532826	4170	MCL1	1q21	Myeloid cell leukemia sequence 1 (BCL2-related)	BC071897 in Hs.532826 rep by NM_021960: Homo sapiens myeloid cell leukemia sequence 1 (BCL2-related) (MCL1), transcript variant 1, mRNA
GATCCCCTAAACTTGCA	9	Hs.529244	8440	NCK2	2q12	NCK adaptor protein 2	NM_003581 in Hs.529244 rep by NM_003581: Homo sapiens NCK adaptor protein 2 (NCK2), transcript variant 1, mRNA
GATCCCAAAGAACAGAC///GATCGCAAGGTGAGGAG	11	Hs.523680	6749	SSRP1	11q12	Structure specific recognition protein 1	BF529991 in Hs.523680 rep by AB209132: Homo sapiens mRNA for structure specific recognition protein 1 variant protein
GATCCACAATGGAGACT///GATCAGGCAATTTACAC	10	Hs.520049	3123	HLA-DRB1	6p21.3	Major histocompatibility complex, class II, DR beta 3	BC007920 in Hs.520049 rep by BQ067599: AGENCOURT_6758954 NIH_MGC_115 Homo sapiens cDNA clone IMAGE:5755160 5', mRNA sequence
GATCCAGTACGCCTGCC	9	Hs.517666	1727	CYB5R3	22q13.31-qter|22q13.2-q13.31	Cytochrome b5 reductase 3	NM_007326 in Hs.517666 rep by NM_007326: Homo sapiens cytochrome b5 reductase 3 (CYB5R3), transcript variant S, mRNA
GATCAGCCCTGCCCTTC	9	Hs.517581	3162	HMOX1	22q12|22q13.1	Heme oxygenase (decycling) 1	BC001491 in Hs.517581 rep by BG165629: 602345115F1 NIH_MGC_89 Homo sapiens cDNA clone IMAGE:4455339 5', mRNA sequence
GATCACTTGTCAAGATG///GATCACTTGTCAAGAAG	12	Hs.517461	613	BCR	22q11|22q11.23	Breakpoint cluster region	BC066122 in Hs.517461 rep by NM_004327: Homo sapiens breakpoint cluster region (BCR), transcript variant 1, mRNA
GATCGGCTCAAAGCCTG///GATCAGGACCTGGGGGC	17	Hs.513266	4716	NDUFB10	16p13.3	NADH dehydrogenase (ubiquinone) 1 beta subcomplex, 10, 22kDa	BG034485 in Hs.513266 rep by BQ278464: AGENCOURT_6773195 NIH_MGC_128 Homo sapiens cDNA clone IMAGE:5811470 5', mRNA sequence
GATCTGGTATGAGCACC///GATCTGCCCAACAACTC	11	Hs.513141	3418	IDH2	15q26.1	Isocitrate dehydrogenase 2 (NADP+), mitochondrial	BC009244 in Hs.513141 rep by AK127371: Homo sapiens cDNA FLJ45447 fis, clone BRSSN2018218
GATCAGGGTTTCAAGAA	9	Hs.508480	5911	RAP2A	13q34	RAP2A, member of RAS oncogene family	NM_021033 in Hs.508480 rep by NM_021033: Homo sapiens RAP2A, member of RAS oncogene family (RAP2A), mRNA
GATCCACTTCCAGAAGC	9	Hs.50842	3430	IFI35	17q21	Interferon-induced protein 35	NM_005533 in Hs.50842 rep by BU539084: AGENCOURT_10215337 NIH_MGC_107 Homo sapiens cDNA clone IMAGE:6569735 5', mRNA sequence
GATCAGCAAACAGGAAT///GATCATTGTAGAAAGAG///GATCTGGCTGCCAGAGA///GATCCAAACACCTCCTA///GATCCAACCAGAGTATT	14	Hs.500483	59	ACTA2	10q23.3	Actin, alpha 2, smooth muscle, aorta	BC017554 in Hs.500483 rep by BX647362: Homo sapiens mRNA; cDNA DKFZp686P1462 (from clone DKFZp686P1462)
GATCAATTCCCTTGAAT///GATCCTAGGATTCAGTC	11	Hs.498494	5046	PCSK6	15q26.3	Proprotein convertase subtilisin/kexin type 6	BX649058 in Hs.498494 rep by NM_002570: Homo sapiens proprotein convertase subtilisin/kexin type 6 (PCSK6), transcript variant 1, mRNA
GATCCCCGGGATTGTGG	9	Hs.495605	4267	CD99	Xp22.32; Yp11.3	CD99 antigen	NM_002414 in Hs.495605 rep by BF341535: 602013539F1 NCI_CGAP_Brn64 Homo sapiens cDNA clone IMAGE:4149320 5', mRNA sequence
GATCCACATGAACGCAC///GATCTCGGGCCCCGGCG	16	Hs.477959	6478	SIAH2	3q25	Seven in absentia homolog 2 (Drosophila)	NM_005067 in Hs.477959 rep by NM_005067: Homo sapiens seven in absentia homolog 2 (Drosophila) (SIAH2), mRNA
GATCGTGTAGCCGGCGG	9	Hs.476092	7123	CLEC3B	3p22-p21.3	C-type lectin domain family 3, member B	CR749292 in Hs.476092 rep by CR749292: Homo sapiens mRNA; cDNA DKFZp686H17246 (from clone DKFZp686H17246)
GATCTGTTTGTTCCCTG///GATCTATTCAGTGTCTC	11	Hs.470907	204	AK2	1p34	Adenylate kinase 2	NM_013411 in Hs.470907 rep by NM_013411: Homo sapiens adenylate kinase 2 (AK2), transcript variant AK2B, mRNA
GATCAATTGTGCTTTAG///GATCAGATTGTTAGCTT///GATCCTTCCGCCTAGGG	17	Hs.470412	5937	RBMS1	2q24.2	RNA binding motif, single stranded interacting protein 1	NM_016839 in Hs.470412 rep by NM_016839: Homo sapiens RNA binding motif, single stranded interacting protein 1 (RBMS1), transcript variant 2, mRNA
GATCAGATTCAACGCGG///GATCCGAGGACCCAAAG	11	Hs.467753	714	C1QG	1p36.11	Complement component 1, q subcomponent, gamma polypeptide	NM_172369 in Hs.467753 rep by BQ711804: AGENCOURT_8487780 NIH_MGC_113 Homo sapiens cDNA clone IMAGE:6300829 5', mRNA sequence
GATCCAGTCTCAGGTAT///GATCTAAAAGATTTGAC	10	Hs.465413	1528	CYB5	18q23	Cytochrome b-5	BU688089 in Hs.465413 rep by AB209617: Homo sapiens mRNA for cytochrome b-5 isoform 1 variant protein
GATCTGTCTGTTGCTTG///GATCAATAATGGCTTTA///GATCCATGGACCATCTG///GATCTCCAAGATGATTT///GATCAAATTCGAGTAGC///GATCGAGACAGAAAAAT///GATCTGTGGAATGGTGT	19	Hs.465295	3998	LMAN1	18q21.3-q22	Lectin, mannose-binding, 1	AK025773 in Hs.465295 rep by X71661: H.sapiens ERGIC-53 mRNA
GATCCAGGAGGTTTGGA///GATCACGACACTGTGCT///GATCTGGAAGGGCAAAT///GATCGCAGCTGCTGTGA	21	Hs.459691	5170	PDPK1	16p13.3	3-phosphoinositide dependent protein kinase-1	BC012103 in Hs.459691 rep by NM_002613: Homo sapiens 3-phosphoinositide dependent protein kinase-1 (PDPK1), transcript variant 1, mRNA
GATCTCCAACCTCACCG	9	Hs.440939	4489	MT1A	16q13	Metallothionein 1A (functional)	NM_005946 in Hs.440939 rep by BM684446: UI-E-EJ0-aip-o-17-0-UI.s1 UI-E-EJ0 Homo sapiens cDNA clone UI-E-EJ0-aip-o-17-0-UI 3', mRNA sequence
GATCACGCCATTGCAGC///GATCACAAGAGGTGGTG///GATCAGCAGGCCAGGTG	12	Hs.438993	586	BCAT1	12pter-q12	Branched chain aminotransferase 1, cytosolic	DA734982 in Hs.438993 rep by NM_005504: Homo sapiens branched chain aminotransferase 1, cytosolic (BCAT1), mRNA
GATCACTTCGATAAGTG	9	Hs.433307	593	BCKDHA	19q13.1-q13.2	Branched chain keto acid dehydrogenase E1, alpha polypeptide	NM_000709 in Hs.433307 rep by AK127598: Homo sapiens cDNA FLJ45695 fis, clone FEBRA2013570, highly similar to 2-oxoisovalerate dehydrogenase alpha subunit, mitochondrial precursor (EC 1.2.4.4)
GATCACAATAAACGATA///GATCCTAATTCGGTCCA	10	Hs.430299	5827	PXMP2	12q24.33	Peroxisomal membrane protein 2, 22kDa	NM_018663 in Hs.430299 rep by BM454192: AGENCOURT_6402533 NIH_MGC_85 Homo sapiens cDNA clone IMAGE:5497265 5', mRNA sequence
GATCGTGCCACCCTTTG///GATCACTTCAAAGGTCT///GATCAGGGGTTGTTGCT	12	Hs.429294	19	ABCA1	9q31.1	ATP-binding cassette, sub-family A (ABC1), member 1	AF285167 in Hs.429294 rep by AF285167: Homo sapiens ATP-binding cassette transporter 1 (ABCA1) mRNA, complete cds
GATCAGCCATTAGAATA///GATCAGCATTAACATAC///GATCAGCCATTATAATA	13	Hs.381061	6143	RPL19	17q11.2-q12	Ribosomal protein L19	BQ052516 in Hs.381061 rep by BF698920: 602126495F1 NIH_MGC_56 Homo sapiens cDNA clone IMAGE:4283350 5', mRNA sequence
GATCAGAAACTTGCTAT///GATCAGCAGGTCAGGAG///GATCCCAGGAAAATAAC	14	Hs.380334	7707	ZNF148	3q21	Zinc finger protein 148 (pHZ-52)	BC018971 in Hs.380334 rep by AL137447: Homo sapiens mRNA; cDNA DKFZp434J0927 (from clone DKFZp434J0927)
GATCTGGGCAGTTAGAT///GATCCTCTGAGAAGAGA	10	Hs.371594	8569	MKNK1	1p33	MAP kinase interacting serine/threonine kinase 1	NM_003684 in Hs.371594 rep by BX648559: Homo sapiens mRNA; cDNA DKFZp779E1340 (from clone DKFZp779E1340)
GATCTCAACAAGAGCTG///GATCAGTGGATATTAAG///GATCTCAAGCCCAGGTG	13	Hs.355927	7417	VDAC2	10q22	Voltage-dependent anion channel 2	BC072407 in Hs.355927 rep by BM454597: AGENCOURT_6406203 NIH_MGC_92 Homo sapiens cDNA clone IMAGE:5583048 5', mRNA sequence
GATCCTGGCACTACCTC	9	Hs.355888	5330	PLCB2	15q15	Phospholipase C, beta 2	BM989035 in Hs.355888 rep by AB209583: Homo sapiens mRNA for phospholipase C, beta 2 variant protein
GATCCAATCAGATGCAG	9	Hs.351475	5440	POLR2K	8q22.2	Polymerase (RNA) II (DNA directed) polypeptide K, 7.0kDa	BC018157 in Hs.351475 rep by BI758413: 603023169F1 NIH_MGC_114 Homo sapiens cDNA clone IMAGE:5193713 5', mRNA sequence
GATCAAAATAAAGCCTC	9	Hs.348387	2948	GSTM4	1p13.3	Glutathione S-transferase M4	NM_000850 in Hs.348387 rep by NM_000850: Homo sapiens glutathione S-transferase M4 (GSTM4), transcript variant 1, mRNA
GATCCACTCGCCTCCCT///GATCCTGGTTACCACTC///GATCATCAGGAAAATGA///GATCCAAAAAGTTAGGA///GATCTGGTGGACATTAG///GATCAGATTAAACCATT///GATCCATTCACTAAGAT///GATCCTTGTGTTCAGCT	24	Hs.335034	1806	DPYD	1p22	Dihydropyrimidine dehydrogenase	BI061585 in Hs.335034 rep by U20938: Human lymphocyte dihydropyrimidine dehydrogenase mRNA, complete cds
GATCCACTTGCGGCAGA///GATCCTCTATTTTGTGA	11	Hs.326035	1958	EGR1	5q31.1	Early growth response 1	BC073983 in Hs.326035 rep by NM_001964: Homo sapiens early growth response 1 (EGR1), mRNA
GATCATCAAAAGTTCCC///GATCAGTAGACTATGCC	10	Hs.316931	8631	SCAP1	17q21.32	Src family associated phosphoprotein 1	BC047870 in Hs.316931 rep by AK130024: Homo sapiens cDNA FLJ26514 fis, clone KDN07578
GATCTGGATTACTATGT///GATCAGCTTCACTCAAA///GATCCTCCCGCAGTGCT	11	Hs.309090	6432	SFRS7	2p22.1	Splicing factor, arginine/serine-rich 7, 35kDa	BC017908 in Hs.309090 rep by AK091425: Homo sapiens cDNA FLJ34106 fis, clone FCBBF3008073, highly similar to SPLICING FACTOR, ARGININE/SERINE-RICH 7
GATCCTGGAGTGGACCC///GATCCGAGCCGGGGCAC	10	Hs.306791	5425	POLD2	7p13	Polymerase (DNA directed), delta 2, regulatory subunit 50kDa	BC000459 in Hs.306791 rep by BC000459: Homo sapiens polymerase (DNA directed), delta 2, regulatory subunit 50kDa, mRNA (cDNA clone MGC:8498 IMAGE:2822169), complete cds
GATCCATACAGGTTGTG///GATCCAGCTCTTGAGCA	10	Hs.299055	2665	GDI2	10p15	GDP dissociation inhibitor 2	NM_001494 in Hs.299055 rep by AK122841: Homo sapiens cDNA FLJ16452 fis, clone BRAWH3002467, highly similar to RAB GDP DISSOCIATION INHIBITOR BETA
GATCCTAGTGATTTCAG///GATCAGGTGTAACTACA///GATCCCAGACAAGTTAC///GATCTTCTGAAAAGTTT	14	Hs.298248	6239	RREB1	6p25	Ras responsive element binding protein 1	CA313847 in Hs.298248 rep by NM_002955: Homo sapiens ras responsive element binding protein 1 (RREB1), transcript variant 2, mRNA
GATCGTGCCTCTTTAAA///GATCTGGGAAGGGGCCT	10	Hs.289019	4054	LTBP3	11q12	Latent transforming growth factor beta binding protein 3	AL117551 in Hs.289019 rep by AK024477: Homo sapiens mRNA for FLJ00070 protein, partial cds
GATCCAGAAACTGAGAA	9	Hs.287518	5414	2007-09-04	17q22-q23	Septin 4	NM_080417 in Hs.287518 rep by AK126631: Homo sapiens cDNA FLJ44671 fis, clone BRACE3005989
GATCTGTGGCGATATGA///GATCTTGTCACTGCATT///GATCAAGAGAAGGAGGA	17	Hs.282326	1827	DSCR1	21q22.1-q22.2|21q22.12	Down syndrome critical region gene 1	NM_004414 in Hs.282326 rep by AY325903: Homo sapiens calcipressin 1 large isoform (DSCR1) mRNA, complete cds
GATCAGCATTTAGGAAA///GATCTCTTTTTTCGTGA///GATCTTTTTTTTGCCTA///GATCCTTGTGAGCAAGA	14	Hs.271264	2729	GCLC	6p12	Glutamate-cysteine ligase, catalytic subunit	M90656 in Hs.271264 rep by AK094940: Homo sapiens cDNA FLJ37621 fis, clone BRCOC2013675
GATCTCCTACTCCATCC///GATCCCAAGCTCATCAT///GATCTCCTCATCCATCC	13	Hs.2704	2877	GPX2	14q24.1	Glutathione peroxidase 2 (gastrointestinal)	NM_002083 in Hs.2704 rep by BE512691: 601171666F1 NIH_MGC_15 Homo sapiens cDNA clone IMAGE:3545057 5', mRNA sequence
GATCCGTGCGCCCGACC///GATCAGTCTTTGGGTAT	10	Hs.257970	4784	NFIX	19p13.3	Nuclear factor I/X (CCAAT-binding transcription factor)	BQ021202 in Hs.257970 rep by NM_002501: Homo sapiens nuclear factor I/X (CCAAT-binding transcription factor) (NFIX), mRNA
GATCCAGCAAGTCACCA///GATCTGGCAGGATAGGG	12	Hs.233458	4802	NFYC	1p32|1p32	Nuclear transcription factor Y, gamma	NM_014223 in Hs.233458 rep by AK055329: Homo sapiens cDNA FLJ30767 fis, clone FEBRA2000690
GATCTGAGGTCTAACAT///GATCACAGAGGCCTTTG///GATCAAGGCAGAGAATG	12	Hs.211602	8243	SMC1L1	Xp11.22-p11.21	SMC1 structural maintenance of chromosomes 1-like 1 (yeast)	D80000 in Hs.211602 rep by NM_006306: Homo sapiens SMC1 structural maintenance of chromosomes 1-like 1 (yeast) (SMC1L1), mRNA
GATCTGAAAAACAAGAA///GATCTGGTGGTCTCCTC	17	Hs.196952	3131	HLF	17q22	Hepatic leukemia factor	AI248021 in Hs.196952 rep by NM_002126: Homo sapiens hepatic leukemia factor (HLF), mRNA
GATCAGGAATAAGATTG///GATCCGTAAGGTTTATG///GATCTGAATGGGCACCA///GATCTCCAGCCTAGGTG	27	Hs.191911	4774	NFIA	1p31.3-p31.2	Nuclear factor I/A	BF368772 in Hs.191911 rep by BX648791: Homo sapiens mRNA; cDNA DKFZp686E23184 (from clone DKFZp686E23184)
GATCCACTATATGCCTC	9	Hs.175905	549	AUH	9q22.31	AU RNA binding protein/enoyl-Coenzyme A hydratase	NM_001698 in Hs.175905 rep by AK124142: Homo sapiens cDNA FLJ42148 fis, clone THYMU1000677
GATCAAGAAATGCCTTT///GATCTCCTGCAAGAATA///GATCCAATTTCTCTTTC	12	Hs.161000	5926	ARID4A	14q23.1	AT rich interactive domain 4A (RBP1-like)	NM_002892 in Hs.161000 rep by NM_002892: Homo sapiens AT rich interactive domain 4A (RBP1-like) (ARID4A), transcript variant 1, mRNA
GATCAGAAAAAACAGAA	9	Hs.159142	3955	LFNG	7p22	Lunatic fringe homolog (Drosophila)	NM_002304 in Hs.159142 rep by AK096284: Homo sapiens cDNA FLJ38965 fis, clone NT2RI2000987, highly similar to Lunatic fringe precursor
GATCTTCTTCAGTCCCT	9	Hs.13845	788	SLC25A20	3p21.31	Solute carrier family 25 (carnitine/acylcarnitine translocase), member 20	NM_000387 in Hs.13845 rep by NM_000387: Homo sapiens solute carrier family 25 (carnitine/acylcarnitine translocase), member 20 (SLC25A20), nuclear gene encoding mitochondrial protein, mRNA
GATCTGTTTTCTGACTT	9	Hs.137427	3394	IRF8	16q24.1	Interferon regulatory factor 8	AA865141 in Hs.137427 rep by NM_002163: Homo sapiens interferon regulatory factor 8 (IRF8), mRNA
GATCCTATAGGCAGAGA	9	Hs.118041	7342	UBP1	3p23	Upstream binding protein 1 (LBP-1a)	NM_014517 in Hs.118041 rep by CR749798: Homo sapiens mRNA; cDNA DKFZp686L1745 (from clone DKFZp686L1745)
GATCACGTTAACACCTA///GATCTGGGGATAGGGAG	10	Hs.117176	8106	PABPN1	14q11.2-q13	Poly(A) binding protein, nuclear 1	BM977909 in Hs.117176 rep by NM_004643: Homo sapiens poly(A) binding protein, nuclear 1 (PABPN1), mRNA
GATCAGCAGTTGCCATT///GATCCACCCACCATCCC///GATCCCAGGGTGCAAAG	19	Hs.107410	5190	PEX6	6p21.1	Peroxisomal biogenesis factor 6	AW515080 in Hs.107410 rep by AB208906: Homo sapiens mRNA for peroxisomal biogenesis factor 6 variant protein
GATCAAGAAATCTTGGA	9	Hs.1019	5745	PTHR1	3p22-p21.1	Parathyroid hormone receptor 1	NM_000316 in Hs.1019 rep by AF495723: Homo sapiens FP15529 mRNA, complete cds
GATCCTGTAGGTCAAAT	8	Hs.90073	1434	CSE1L	20q13	CSE1 chromosome segregation 1-like (yeast)	BC108309 in Hs.90073 rep by NM_001316: Homo sapiens CSE1 chromosome segregation 1-like (yeast) (CSE1L), transcript variant 1, mRNA
GATCTGAAGAAATGATG///GATCCAAGCAGTGTGTC///GATCTGAAGCAATGCAT	16	Hs.84928	4801	NFYB	12q22-q23	Nuclear transcription factor Y, beta	BC005316 in Hs.84928 rep by NM_006166: Homo sapiens nuclear transcription factor Y, beta (NFYB), mRNA
GATCTTACCCATGAATG	8	Hs.82614	2998	GYS2	12p12.2	Glycogen synthase 2 (liver)	AV687224 in Hs.82614 rep by NM_021957: Homo sapiens glycogen synthase 2 (liver) (GYS2), mRNA
GATCCATCAGGCCACTT	8	Hs.81134	3557	IL1RN	2q14.2	Interleukin 1 receptor antagonist	NM_173843 in Hs.81134 rep by BC068441: Homo sapiens interleukin 1 receptor antagonist, mRNA (cDNA clone IMAGE:5270437), partial cds
GATCTTTCATGTTGTTG///GATCAAAAAGGATTTGC	9	Hs.76838	6906	SERPINA7	Xq22.2	Serpin peptidase inhibitor, clade A (alpha-1 antiproteinase, antitrypsin), member 7	NM_000354 in Hs.76838 rep by M14091: Human thyroxine-binding globulin mRNA, complete cds
GATCTGATTACCTTCAC	8	Hs.75254	3661	IRF3	19q13.3-q13.4	Interferon regulatory factor 3	NM_001571 in Hs.75254 rep by AK057577: Homo sapiens cDNA FLJ33015 fis, clone THYMU1000394, highly similar to INTERFERON REGULATORY FACTOR 3
GATCACTGCCCTTTTTG	8	Hs.75231	6566	SLC16A1	1p12	AKR7 family pseudogene	NM_003051 in Hs.75231 rep by NM_003051: Homo sapiens solute carrier family 16 (monocarboxylic acid transporters), member 1 (SLC16A1), mRNA
GATCCGGGCCTTGCGTG	8	Hs.74870	3142	HLX1	1q41-q42.1	H2.0-like homeo box 1 (Drosophila)	NM_021958 in Hs.74870 rep by AB208812: Homo sapiens mRNA for H2.0-like homeo box 1 variant protein
GATCATCTTCAAAGGGC	8	Hs.63788	5096	PCCB	3q21-q22	Propionyl Coenzyme A carboxylase, beta polypeptide	BC053661 in Hs.63788 rep by AB209009: Homo sapiens mRNA for Propionyl Coenzyme A carboxylase, beta polypeptide variant protein
GATCAACAAGCAGACCA///GATCTGGATTTGAATTC///GATCAAGCCCACTGGCT	12	Hs.567364	8085	MLL2	12q12-q14	Myeloid/lymphoid or mixed-lineage leukemia 2	AI698719 in Hs.567364 rep by NM_003482: Homo sapiens myeloid/lymphoid or mixed-lineage leukemia 2 (MLL2), mRNA
GATCCAGGGACCCCCTG///GATCGACACCATCTTGG///GATCCGCGCTCTTAAGC///GATCAGACATAATAGGC///GATCAAGGGTAGAGTTA///GATCACACGAGAAGTTA///GATCCACTGTAGAGCAG	24	Hs.554990	6095	RORA	15q21-q22	RAR-related orphan receptor A	BC040965 in Hs.554990 rep by AB209916: Homo sapiens mRNA for RAR-related orphan receptor A isoform d variant protein
GATCACTTTCTGTAACA///GATCCCCGTTTTCTAAT///GATCTGCCCCAGGTTCC	11	Hs.552	6715	SRD5A1	5p15	Steroid-5-alpha-reductase, alpha polypeptide 1 (3-oxo-5 alpha-steroid delta 4-dehydrogenase alpha 1)	AF052126 in Hs.552 rep by AF052126: Homo sapiens clone 23823 steroid 5-alpha-reductase mRNA, complete cds
GATCATCACCAACAGGT///GATCTTCTGAAATGTCT	9	Hs.551512	5833	PCYT2	17q25.3	Phosphate cytidylyltransferase 2, ethanolamine	BC010075 in Hs.551512 rep by BC010075: Homo sapiens phosphate cytidylyltransferase 2, ethanolamine, mRNA (cDNA clone MGC:19555 IMAGE:4303545), complete cds
GATCAGACCTGTAGAGA///GATCTACCAGCAAATGG	9	Hs.546301	6741	SSB	2q31.1	Sjogren syndrome antigen B (autoantigen La)	NM_003142 in Hs.546301 rep by AK124811: Homo sapiens cDNA FLJ42821 fis, clone BRCAN2015886, highly similar to LUPUS LA PROTEIN
GATCTAAAATCAACCAC///GATCACACCAGTGCAGT///GATCACAAACAGGAGCT	11	Hs.531704	5578	PRKCA	17q22-q23.2	Protein kinase C, alpha	AI565836 in Hs.531704 rep by NM_002737: Homo sapiens protein kinase C, alpha (PRKCA), mRNA
GATCCAGAGCTGATGCA	8	Hs.530792	2644	GCHFR	15q15	GTP cyclohydrolase I feedback regulator	BQ069694 in Hs.530792 rep by BQ054887: AGENCOURT_6825854 NIH_MGC_99 Homo sapiens cDNA clone IMAGE:5806941 5', mRNA sequence
GATCCTTTTGTGAGGAC	8	Hs.523145	1650	DDOST	1p36.1	Dolichyl-diphosphooligosaccharide-protein glycosyltransferase	AW194440 in Hs.523145 rep by AK090466: Homo sapiens mRNA for FLJ00387 protein
GATCACATAAAGGCAAG///GATCCCATCTGGAATAC	9	Hs.522924	5599	MAPK8	10q11.22	Mitogen-activated protein kinase 8	BU686309 in Hs.522924 rep by AK125150: Homo sapiens cDNA FLJ43160 fis, clone FCBBF2000199
GATCATTGGAGTGGATG///GATCTCCCTTTCTCAAT///GATCTAAACAAAATAGT	11	Hs.518892	130	ADH6	4q23	Alcohol dehydrogenase 6 (class V)	BX118467 in Hs.518892 rep by BC039065: Homo sapiens alcohol dehydrogenase 6 (class V), mRNA (cDNA clone MGC:34228 IMAGE:5184104), complete cds
GATCACGCCATTGAATT///GATCCATGTCAGTTCTA///GATCCAGTTCTAAGCAT///GATCAAGCCCCTGTATT///GATCAGGACCCTATCTC///GATCCGGGCTGTTATGA	19	Hs.511605	302	ANXA2	15q21-q22	Annexin A2	BG108556 in Hs.511605 rep by BF242966: 601877732F1 NIH_MGC_55 Homo sapiens cDNA clone IMAGE:4106335 5', mRNA sequence
GATCAAGGCCACAGGGA	8	Hs.509622	5863	RGL2	6p21.3	Ral guanine nucleotide dissociation stimulator-like 2	BC040989 in Hs.509622 rep by BC040989: Homo sapiens ral guanine nucleotide dissociation stimulator-like 2, mRNA (cDNA clone IMAGE:4816423), complete cds
GATCCGCCTGCCTGCGC///GATCTGGAAGGCAACAG///GATCAAAGAACATTGTA///GATCACAAGACAGTTAC///GATCAGGTCTGTTCCTG	14	Hs.504765	2120	ETV6	12p13	Ets variant gene 6 (TEL oncogene)	NM_001987 in Hs.504765 rep by NM_001987: Homo sapiens ets variant gene 6 (TEL oncogene) (ETV6), mRNA
GATCTGGGCTGTGGGGC	8	Hs.504315	6768	ST14	11q24-q25	Suppression of tumorigenicity 14 (colon carcinoma)	NM_021978 in Hs.504315 rep by NM_021978: Homo sapiens suppression of tumorigenicity 14 (colon carcinoma) (ST14), mRNA
GATCCTATTTTGGGCCT///GATCATCTCTAAAGGCA///GATCGCAACTTCACTCC///GATCCCATCTGGAAAGT	13	Hs.501735	6786	STIM1	11p15.5	Stromal interaction molecule 1	BC021300 in Hs.501735 rep by AK098480: Homo sapiens cDNA FLJ25614 fis, clone STM01648
GATCGAACGGACTGTGA	8	Hs.501309	1153	CIRBP	19p13.3	Cold inducible RNA binding protein	BC000901 in Hs.501309 rep by AK095781: Homo sapiens cDNA FLJ38462 fis, clone FEBRA2021032, weakly similar to COLD-INDUCIBLE RNA-BINDING PROTEIN
GATCATGCCGCTGCACC///GATCAGATTGGGGGATG///GATCTCACTAACTACTG	16	Hs.501012	120	ADD3	10q24.2-q24.3	Adducin 3 (gamma)	BX538224 in Hs.501012 rep by BX538224: Homo sapiens mRNA; cDNA DKFZp686H203 (from clone DKFZp686H203)
GATCAAGTTGTCTGAAG///GATCATGAGAAAAAAAA///GATCCAAGACTCTTTTA	10	Hs.500756	2805	GOT1	10q24.1-q25.1	Glutamic-oxaloacetic transaminase 1, soluble (aspartate aminotransferase 1)	NM_002079 in Hs.500756 rep by CR620721: full-length cDNA clone CS0DK010YN06 of HeLa cells Cot 25-normalized of Homo sapiens (human)
GATCGCTTGGGCCGGGG///GATCTGCTTCCAACAAG	9	Hs.497492	4194	MDM4	1q32	Mdm4, transformed 3T3 cell double minute 4, p53 binding protein (mouse)	CB269518 in Hs.497492 rep by BX640923: Homo sapiens mRNA; cDNA DKFZp686B01123 (from clone DKFZp686B01123)
GATCAAAAGATGAAAAG///GATCCTCATATGGCCCA///GATCCACAGAAGTTCAG	13	Hs.496240	367	AR	Xq11.2-q12	Androgen receptor (dihydrotestosterone receptor; testicular feminization; spinal and bulbar muscular atrophy; Kennedy disease)	NM_000044 in Hs.496240 rep by NM_000044: Homo sapiens androgen receptor (dihydrotestosterone receptor; testicular feminization; spinal and bulbar muscular atrophy; Kennedy disease) (AR), transcript variant 1, mRNA
GATCCCCTCTCTCTCTC///GATCACGCAACTGCTGC///GATCAGAAGGAGAGTGT///GATCAGATTTTGCATTA	11	Hs.495912	1756	DMD	Xp21.2	Dystrophin (muscular dystrophy, Duchenne and Becker types)	BF998822 in Hs.495912 rep by NM_004010: Homo sapiens dystrophin (muscular dystrophy, Duchenne and Becker types) (DMD), transcript variant Dp427p2, mRNA
GATCAGGGTTCTTTTTT///GATCAGGAAGCCTTTGC	9	Hs.492208	4683	NBN	8q21	Nibrin	AF051334 in Hs.492208 rep by BX640816: Homo sapiens mRNA; cDNA DKFZp686G19151 (from clone DKFZp686G19151)
GATCAGGAGCAAAAGAG	8	Hs.48849	7024	TFCP2	12q13	Transcription factor CP2	BF960425 in Hs.48849 rep by U03494: Human transcription factor LSF mRNA, complete cds
GATCTCCCAGTCTTGTC///GATCAGACAAGAGAAGA///GATCAGGACACGAGGAA///GATCACAGCAGTCAGGC	20	Hs.485041	7726	TRIM26	6p21.3	Tripartite motif-containing 26	NM_003449 in Hs.485041 rep by BX640628: Homo sapiens mRNA; cDNA DKFZp686I17223 (from clone DKFZp686I17223)
GATCCTAAGTGCCTGCC	8	Hs.484950	8334	HIST1H2AC	6p21.3	Histone 1, H2ac	AL543100 in Hs.484950 rep by CR608156: full-length cDNA clone CS0DI013YB19 of Placenta Cot 25-normalized of Homo sapiens (human)
GATCAGGAACAGGAAAG	8	Hs.481720	4651	MYO10	5p15.1-p14.3	Myosin X	BU859435 in Hs.481720 rep by AB018342: Homo sapiens mRNA for KIAA0799 protein, partial cds
GATCACAGAGCAAGGAA///GATCACACTGGAAAAAA///GATCGAAGCCCAGGAGC	10	Hs.476432	7871	SLMAP	3p21.2-p14.3	Sarcolemma associated protein	AI017630 in Hs.476432 rep by NM_007159: Homo sapiens sarcolemma associated protein (SLMAP), mRNA
GATCCACAGGAAATGAA///GATCCAAACATTGATAG	9	Hs.473554	2897	GRIK1	21q22.11	Glutamate receptor, ionotropic, kainate 1	Z47344 in Hs.473554 rep by NM_175611: Homo sapiens glutamate receptor, ionotropic, kainate 1 (GRIK1), transcript variant 2, mRNA
GATCATGAAGTCGGGAG///GATCACAAGGTATTAGA	9	Hs.467898	109	ADCY3	2p24-p22	Adenylate cyclase 3	DA840999 in Hs.467898 rep by NM_004036: Homo sapiens adenylate cyclase 3 (ADCY3), mRNA
GATCCTCCCATCCGTGT	8	Hs.467696	3241	HPCAL1	2p25.1	Hippocalcin-like 1	NM_134421 in Hs.467696 rep by AK126732: Homo sapiens cDNA FLJ44778 fis, clone BRACE3035227
GATCTCCTTTGCCAAGA	8	Hs.466775	6626	SNRPA	19q13.1	Small nuclear ribonucleoprotein polypeptide A	NM_004596 in Hs.466775 rep by NM_004596: Homo sapiens small nuclear ribonucleoprotein polypeptide A (SNRPA), mRNA
GATCAAGAAGGAAAGAA///GATCTAGCGAGAGAGAT	9	Hs.466044	5585	PKN1	19p13.1-p12	Protein kinase N1	BF570208 in Hs.466044 rep by BC094766: Homo sapiens protein kinase N1, mRNA (cDNA clone MGC:104653 IMAGE:30342125), complete cds
GATCAAATGTGCTGCAG///GATCCCAAAGCACAACA///GATCCTGTCTCCAAATC///GATCCAATCTCAGTGTC///GATCCTTTTCTTCCTGG	15	Hs.465744	3643	INSR	19p13.3-p13.2	Insulin receptor	AL365454 in Hs.465744 rep by X02160: Human mRNA for insulin receptor precursor
GATCCGGAAGACCACGG	8	Hs.464391	6904	TBCD	17q25.3	Tubulin-specific chaperone d	NM_005993 in Hs.464391 rep by NM_005993: Homo sapiens tubulin-specific chaperone d (TBCD), transcript variant 1, mRNA
GATCCAGTGTTGGAATT///GATCCTCCCGCCTCCGT///GATCACAGTGTTGCACT///GATCTTGGAGAATTTGA	18	Hs.446484	1457	CSNK2A1	20p13	Casein kinase 2, alpha 1 polypeptide	NM_177559 in Hs.446484 rep by NM_177559: Homo sapiens casein kinase 2, alpha 1 polypeptide (CSNK2A1), transcript variant 1, mRNA
GATCCTCTGGGGCTGGA	8	Hs.438462	4496	MT1H	16q13	Metallothionein 1H	BX113499 in Hs.438462 rep by BI768538: 603057147F1 NIH_MGC_122 Homo sapiens cDNA clone IMAGE:5206834 5', mRNA sequence
GATCAGGCCACAGCACT///GATCCACTTGAGCCGTT///GATCCGGTGCAATAATC///GATCTCACTAAATAAGT	13	Hs.433332	8649	MAP2K1IP1	4q23	Mitogen-activated protein kinase kinase 1 interacting protein 1	BX646696 in Hs.433332 rep by AK022313: Homo sapiens cDNA FLJ12251 fis, clone MAMMA1001420
GATCCAAAAACATCCTG///GATCCAACAATTTTGAA	12	Hs.412117	309	ANXA6	5q32-q34	Annexin A6	AI566871 in Hs.412117 rep by NM_001155: Homo sapiens annexin A6 (ANXA6), transcript variant 1, mRNA
GATCACAGTGTCAGGGT///GATCACCTCAGTTTCCC///GATCACAAGTGTCAAGG	11	Hs.411480	550	AUP1	2p13	Ancient ubiquitous protein 1	NM_181575 in Hs.411480 rep by AK055566: Homo sapiens cDNA FLJ31004 fis, clone HLUNG2000063, highly similar to Homo sapiens ancient ubiquitous 46 kDa protein AUP1 mRNA
GATCACGCCACTCCAAT	8	Hs.408312	7157	TP53	17p13.1	Tumor protein p53 (Li-Fraumeni syndrome)	BE382534 in Hs.408312 rep by DQ186648: Homo sapiens p53 beta isoform (TP53) mRNA, complete cds
GATCAGACAAGGCAAAG///GATCCTCCACTTACTAT///GATCTGTTGCGTCCAGC	11	Hs.400295	6156	RPL30	8q22	Ribosomal protein L30	AI161160 in Hs.400295 rep by BG110169: 602279807F1 NIH_MGC_86 Homo sapiens cDNA clone IMAGE:4367424 5', mRNA sequence
GATCTCAACAGTTCATA///GATCTTCTACAGTTCTT///GATCGAGGCTCAGAAGC	10	Hs.386939	7874	USP7	16p13.3	Ubiquitin specific peptidase 7 (herpes virus-associated)	BQ014421 in Hs.386939 rep by NM_003470: Homo sapiens ubiquitin specific peptidase 7 (herpes virus-associated) (USP7), mRNA
GATCGCATGAGCTCAGG///GATCCAGAACTGAGGTC	14	Hs.386225	2997	GYS1	19q13.3	Glycogen synthase 1 (muscle)	BX116814 in Hs.386225 rep by NM_002103: Homo sapiens glycogen synthase 1 (muscle) (GYS1), mRNA
GATCCCCAAGCCTGGCA	8	Hs.382202	1116	CHI3L1	1q32.1	Chitinase 3-like 1 (cartilage glycoprotein-39)	BC008568 in Hs.382202 rep by AB209459: Homo sapiens mRNA for chitinase 3-like 1 variant protein
GATCAAACTTCCATATT///GATCCTTTTCATGTGTT///GATCAAAAAACTACCCA///GATCATCTTCTCCATTG	13	Hs.356270	6392	SDHD	11q23	Succinate dehydrogenase complex, subunit D, integral membrane protein	NM_003002 in Hs.356270 rep by BF240727: 601875307F1 NIH_MGC_55 Homo sapiens cDNA clone IMAGE:4092073 5', mRNA sequence
GATCTCCTATGTTACCA///GATCCTGCAAAAGAAGA	10	Hs.298990	6595	SMARCA2	9p22.3	SWI/SNF related, matrix associated, actin dependent regulator of chromatin, subfamily a, member 2	NM_003070 in Hs.298990 rep by X72889: H.sapiens hbrm mRNA
GATCAGGAGGAAGTGAG	8	Hs.295137	267	AMFR	16q21	Autocrine motility factor receptor	NM_001144 in Hs.295137 rep by NM_001144: Homo sapiens autocrine motility factor receptor (AMFR), transcript variant 1, mRNA
GATCCACCTAACAAGAA	8	Hs.28309	7358	UGDH	4p15.1	UDP-glucose dehydrogenase	BC022781 in Hs.28309 rep by NM_003359: Homo sapiens UDP-glucose dehydrogenase (UGDH), mRNA
GATCGGGGCCAGAGGCA	8	Hs.273621	1267	CNP	17q21	2',3'-cyclic nucleotide 3' phosphodiesterase	BC028040 in Hs.273621 rep by NM_033133: Homo sapiens 2',3'-cyclic nucleotide 3' phosphodiesterase (CNP), mRNA
GATCATGTTTAGAAGTT///GATCAGTTGTGTCCCAG///GATCAAGCTTTGTTTCC///GATCCCAAATCAGTAAT///GATCTTCGAGTTGTCAT	15	Hs.268675	4205	MEF2A	15q26	MADS box transcription enhancer factor 2, polypeptide A (myocyte enhancer factor 2A)	AL035963 in Hs.268675 rep by AL831995: Homo sapiens mRNA; cDNA DKFZp451J163 (from clone DKFZp451J163)
GATCCTGAAGTTTTTGG	8	Hs.247478	7918	BAT4	6p21.3	HLA-B associated transcript 4	NM_033177 in Hs.247478 rep by AK123707: Homo sapiens cDNA FLJ41713 fis, clone HLUNG2011833, highly similar to Homo sapiens MSH55 gene
GATCGTGCCATTGCATG///GATCAGCACAATAAGAG	10	Hs.233119	4200	ME2	6p25-p24|18q21	Malic enzyme 2, NAD(+)-dependent, mitochondrial	AL110353 in Hs.233119 rep by NM_002396: Homo sapiens malic enzyme 2, NAD(+)-dependent, mitochondrial (ME2), nuclear gene encoding mitochondrial protein, mRNA
GATCACGTTAATCTAAA///GATCTCCTCTGCCAATC	9	Hs.227777	7803	PTP4A1	6q12	Protein tyrosine phosphatase type IVA, member 1	NM_003463 in Hs.227777 rep by NM_003463: Homo sapiens protein tyrosine phosphatase type IVA, member 1 (PTP4A1), mRNA
GATCTCAACAACTTCCG///GATCTCTTTGCCAAATT///GATCGAACTTGGGGAAT///GATCCTCAAAGACTTAT	13	Hs.226483	1730	DIAPH2	Xq22	Diaphanous homolog 2 (Drosophila)	NM_006729 in Hs.226483 rep by Y15909: Homo sapiens mRNA for dia-156 protein
GATCCAAACCAAGACGA///GATCAGTTCACTGTATT	10	Hs.201482	7164	TPD52L1	6q22-q23	Tumor protein D52-like 1	BX498954 in Hs.201482 rep by U44429: Human D53 (hD53) mRNA, partial cds
GATCAAAAATAATGCAT	8	Hs.200250	1390	CREM	10p11.21	CAMP responsive element modulator	NM_183013 in Hs.200250 rep by AB209533: Homo sapiens mRNA for cAMP responsive element modulator isoform u variant protein
GATCTGCCCAGAAGAGA	8	Hs.192854	6242	RTKN	2p13.1	Rhotekin	NM_033046 in Hs.192854 rep by NM_033046: Homo sapiens rhotekin (RTKN), transcript variant 2, mRNA
GATCATCCAGAAGGAGC	8	Hs.177446	763	CA5A	16q24.3	Carbonic anhydrase VA, mitochondrial	NM_001739 in Hs.177446 rep by AK055859: Homo sapiens cDNA FLJ31297 fis, clone LIVER1000055
GATCCAGCTCCTTCCCC///GATCAGATGCCATCCAG	10	Hs.165950	2264	FGFR4	5q35.1-qter	Fibroblast growth factor receptor 4	AW118881 in Hs.165950 rep by AB209631: Homo sapiens mRNA for Fibroblast growth factor receptor 4 variant protein
GATCTTCTTTTGGGAGG///GATCTGAATGGGGCTTT///GATCCTTCCATTTTCAA///GATCACTGAACTTTTCA	18	Hs.1501	6383	SDC2	8q22-q23	Syndecan 2 (heparan sulfate proteoglycan 1, cell surface-associated, fibroglycan)	AK025488 in Hs.1501 rep by BC030133: Homo sapiens syndecan 2 (heparan sulfate proteoglycan 1, cell surface-associated, fibroglycan), mRNA (cDNA clone MGC:14928 IMAGE:4138627), complete cds
GATCTTTGTGATTTACA	8	Hs.144845	8424	BBOX1	11p14.2	Butyrobetaine (gamma), 2-oxoglutarate dioxygenase (gamma-butyrobetaine hydroxylase) 1	AF082868 in Hs.144845 rep by AF082868: Homo sapiens gamma butyrobetaine hydroxylase (BBH) mRNA, complete cds
GATCTAGAATGCAAGAA///GATCAAAACGGTTTTAC	10	Hs.135087	3570	IL6R	1q21	Interleukin 6 receptor	BU950069 in Hs.135087 rep by NM_000565: Homo sapiens interleukin 6 receptor (IL6R), transcript variant 1, mRNA
GATCAGTCACTTGTATG///GATCTTTTGAGGCTGTC	13	Hs.133527	7104	TM4SF4	3q25	Transmembrane 4 L six family member 4	BX507411 in Hs.133527 rep by AK055577: Homo sapiens cDNA FLJ31015 fis, clone HLUNG2000281, highly similar to TETRASPAN MEMBRANE PROTEIN IL-TMP
GATCCTGACACATTCTG///GATCCACATGCTTTGGC///GATCTTTCATACCTCTA	11	Hs.131494	405	ARNT	1q21	Aryl hydrocarbon receptor nuclear translocator	NM_001668 in Hs.131494 rep by NM_001668: Homo sapiens aryl hydrocarbon receptor nuclear translocator (ARNT), transcript variant 1, mRNA
GATCAAGGCACTGGAAG	8	Hs.130759	5359	PLSCR1	3q23	Phospholipid scramblase 1	AI199418 in Hs.130759 rep by AB006746: Homo sapiens hMmTRA1b mRNA, complete cds
GATCAGGAAGTGGACAT	8	Hs.118651	3087	HHEX	10q23.33	Hematopoietically expressed homeobox	NM_002729 in Hs.118651 rep by BC015110: Homo sapiens hematopoietically expressed homeobox, mRNA (cDNA clone MGC:22885 IMAGE:4048691), complete cds
GATCTGGTAGGCTGGTC///GATCAGTGTGGTCAAGG///GATCAGGCTAGTCTCGA///GATCCTTGGGAACTTCA///GATCTGTACTACAAAAG	13	Hs.115242	4733	DRG1	22q12.2	Developmentally regulated GTP binding protein 1	NM_004147 in Hs.115242 rep by AF078103: Homo sapiens developmentally regulated GTP-binding protein (DRG) mRNA, complete cds
GATCATGAAGGTGGACG	8	Hs.113227	1610	DAO	12q24	D-amino-acid oxidase	NM_001917 in Hs.113227 rep by BC029057: Homo sapiens D-amino-acid oxidase, mRNA (cDNA clone MGC:35381 IMAGE:5184628), complete cds
GATCCCCCTAAGGATTT	7	Hs.97887	5954	RCN1	11p13	Reticulocalbin 1, EF-hand calcium binding domain	CA449220 in Hs.97887 rep by AK126419: Homo sapiens cDNA FLJ44455 fis, clone UTERU2023687, highly similar to RETICULOCALBIN 1 PRECURSOR
GATCCACCGCCCCCCCC	7	Hs.97616	6455	SH3GL1	19p13.3	SH3-domain GRB2-like 1	BU557898 in Hs.97616 rep by AK130943: Homo sapiens cDNA FLJ27433 fis, clone WMD09457
GATCCATTTCTGATATG	7	Hs.904	178	AGL	1p21	Amylo-1, 6-glucosidase, 4-alpha-glucanotransferase (glycogen debranching enzyme, glycogen storage disease type III)	BM999394 in Hs.904 rep by NM_000028: Homo sapiens amylo-1, 6-glucosidase, 4-alpha-glucanotransferase (glycogen debranching enzyme, glycogen storage disease type III) (AGL), transcript variant 4, mRNA
GATCTCATTTATTGCCA///GATCTGGTTTCATTTTC///GATCTGGTTTTCATTTT///GATCCTAGGGCGCCCCT	14	Hs.82887	6992	PPP1R11	6p21.3	Protein phosphatase 1, regulatory (inhibitor) subunit 11	AF070599 in Hs.82887 rep by AF070599: Homo sapiens clone 24451 mRNA sequence
GATCTGGGGATGGGGTG	7	Hs.78824	7075	TIE1	1p34-p33	Tyrosine kinase with immunoglobulin-like and EGF-like domains 1	NM_005424 in Hs.78824 rep by NM_005424: Homo sapiens tyrosine kinase with immunoglobulin-like and EGF-like domains 1 (TIE1), mRNA
GATCGAGGTTGCAGTGA///GATCACTGTCTACAGTG///GATCATGACCCCTTAGT	11	Hs.76253	6311	ATXN2	12q24.1	Ataxin 2	AI039847 in Hs.76253 rep by NM_002973: Homo sapiens ataxin 2 (ATXN2), mRNA
GATCTAGCCTGCCCTGC	7	Hs.75835	5372	PMM1	22q13.2	Phosphomannomutase 1	BC016818 in Hs.75835 rep by AK094811: Homo sapiens cDNA FLJ37492 fis, clone BRAWH2015349, highly similar to Phosphomannomutase 1
GATCAGGCCCTGGGCCC	7	Hs.73986	1196	CLK2	1q21	CDC-like kinase 2	NM_003993 in Hs.73986 rep by AK091036: Homo sapiens cDNA FLJ33717 fis, clone BRAWH2009304, highly similar to PROTEIN KINASE CLK2 (EC 2.7.1.-)
GATCACACAACTAATCA	7	Hs.73849	345	APOC3	11q23.1-q23.2	Apolipoprotein C-III	H71132 in Hs.73849 rep by BI521580: 603081418F1 NIH_MGC_120 Homo sapiens cDNA clone IMAGE:5220436 5', mRNA sequence
GATCCCAGATGCAGTGA	7	Hs.558405	6881	TAF10	11p15.3	TAF10 RNA polymerase II, TATA box binding protein (TBP)-associated factor, 30kDa	BC012088 in Hs.558405 rep by AL833496: Homo sapiens mRNA; cDNA DKFZp686M1629 (from clone DKFZp686M1629)
GATCCAGGACAATGCAG	7	Hs.558362	4926	NUMA1	11q13	Nuclear mitotic apparatus protein 1	AI040700 in Hs.558362 rep by Z11584: H.sapiens mRNA for NuMA protein
GATCCCACAAAAGACAA	7	Hs.558298	279	AMY2A	1p21	Amylase, alpha 2A; pancreatic	CB959368 in Hs.558298 rep by NM_001008219: Homo sapiens amylase, alpha 1C; salivary (AMY1C), mRNA
GATCCAGAAATCTCACT///GATCCAGTGTCAGGAGT	8	Hs.5509	2124	EVI2B	17q11.2	Ecotropic viral integration site 2B	BY796052 in Hs.5509 rep by NM_006495: Homo sapiens ecotropic viral integration site 2B (EVI2B), mRNA
GATCTCACAAGCACTTT	7	Hs.549053	4276	MICA	6p21.3	MHC class I polypeptide-related sequence A	CN480851 in Hs.549053 rep by AK094237: Homo sapiens cDNA FLJ36918 fis, clone BRACE2003954, highly similar to MHC class I chain-related gene A protein
GATCACGCAGCTGCACT	7	Hs.546249	1760	DMPK	19q13.3	Dystrophia myotonica-protein kinase	NM_004409 in Hs.546249 rep by AB209363: Homo sapiens mRNA for myotonic dystrophy protein kinase variant protein
GATCAGGAGTGTGAGAC///GATCTAATCTATTCCTG	8	Hs.5302	3960	LGALS4	19q13.2	Lectin, galactoside-binding, soluble, 4 (galectin 4)	AA877743 in Hs.5302 rep by BC005146: Homo sapiens lectin, galactoside-binding, soluble, 4 (galectin 4), mRNA (cDNA clone MGC:2065 IMAGE:2988384), complete cds
GATCCCCAGGTCAGGAG///GATCAGGAGCAGGAGAG	9	Hs.527778	3732	CD82	11p11.2	CD82 antigen	AW105538 in Hs.527778 rep by NM_002231: Homo sapiens CD82 antigen (CD82), transcript variant 1, mRNA
GATCTTCATGGACACGC	7	Hs.524430	3164	NR4A1	12q13	Nuclear receptor subfamily 4, group A, member 1	NM_002135 in Hs.524430 rep by AK131566: Homo sapiens cDNA FLJ16818 fis, clone TRACH1000193, highly similar to Orphan nuclear receptor HMR
GATCTGCCTGTCCCTTT	7	Hs.519818	4245	MGAT1	5q35	Mannosyl (alpha-1,3-)-glycoprotein beta-1,2-N-acetylglucosaminyltransferase	NM_002406 in Hs.519818 rep by AK094130: Homo sapiens cDNA FLJ36811 fis, clone ASTRO2002720, highly similar to ALPHA-1,3-MANNOSYL-GLYCOPROTEIN BETA-1,2-N-ACETYLGLUCOSAMINYLTRANSFERASE (EC 2.4.1.101)
GATCCGTACTGTGAGAA///GATCTAAGTCAGGGACC	9	Hs.517830	686	BTD	3p25	Biotinidase	NM_000060 in Hs.517830 rep by NM_000060: Homo sapiens biotinidase (BTD), mRNA
GATCACCCCCCCCCAAA	7	Hs.517240	3460	IFNGR2	21q22.11	Interferon gamma receptor 2 (interferon gamma transducer 1)	BM925403 in Hs.517240 rep by NM_005534: Homo sapiens interferon gamma receptor 2 (interferon gamma transducer 1) (IFNGR2), mRNA
GATCAAAAAACTGGAAC///GATCGCGTCCAGATGGA	9	Hs.517228	7074	TIAM1	21q22.1|21q22.11	T-cell lymphoma invasion and metastasis 1	NM_003253 in Hs.517228 rep by NM_003253: Homo sapiens T-cell lymphoma invasion and metastasis 1 (TIAM1), mRNA
GATCCCAGGGCTATCTC	7	Hs.515122	7083	TK1	17q23.2-q25.3	Thymidine kinase 1, soluble	BE268842 in Hs.515122 rep by BM458046: AGENCOURT_6411609 NIH_MGC_71 Homo sapiens cDNA clone IMAGE:5530388 5', mRNA sequence
GATCCAGCTGTGCCTAA///GATCCAGGAACCAAGGA///GATCACTAAAGACCAGG///GATCATCATTCAGAGAA///GATCTTGCTTTCCTAGT	16	Hs.514802	7572	ZNF24	18q12	Zinc finger protein 24 (KOX 17)	BU682532 in Hs.514802 rep by NM_006965: Homo sapiens zinc finger protein 24 (KOX 17) (ZNF24), mRNA
GATCGGCGCCACTGCTG///GATCACAGAACCCTCAT	8	Hs.514220	2896	GRN	17q21.32	Granulin	NM_002087 in Hs.514220 rep by NM_002087: Homo sapiens granulin (GRN), transcript variant 1, mRNA
GATCCAATGAACATCCA	7	Hs.511872	1562	CYP2C18	10q24	Cytochrome P450, family 2, subfamily C, polypeptide 18	NM_000772 in Hs.511872 rep by M61853: Human cytochrome P4502C18 (CYP2C18) mRNA, clone 6b
GATCACAGATGGATTTT	7	Hs.510078	6446	SGK	6q23	Serum/glucocorticoid regulated kinase	BX649005 in Hs.510078 rep by BX649005: Homo sapiens mRNA; cDNA DKFZp686M0890 (from clone DKFZp686M0890)
GATCATCAGTTAGAGCG	7	Hs.503998	6876	TAGLN	11q23.2	Transgelin	AL553720 in Hs.503998 rep by AB209555: Homo sapiens mRNA for transgelin variant protein
GATCCAGAGCCTCCCGG	7	Hs.503048	3508	IGHMBP2	11q13.3	Immunoglobulin mu binding protein 2	BC041808 in Hs.503048 rep by AB208802: Homo sapiens mRNA for immunoglobulin mu binding protein 2 variant protein
GATCTACACACAGGGCA///GATCAGTCCTTCCACCC///GATCTGGGCACTGTGAA///GATCAGTAGCATTAACA///GATCCATTTTCTACCTG///GATCCTGTTTTGGAATA///GATCGCTCTCGCCCACC	21	Hs.501080	6934	TCF7L2	10q25.3	Transcription factor 7-like 2 (T-cell specific, HMG-box)	BY797817 in Hs.501080 rep by AL832656: Homo sapiens mRNA; cDNA DKFZp313B2312 (from clone DKFZp313B2312)
GATCCACAAACTTCCTG	7	Hs.496068	5127	PCTK1	Xp11.3-p11.23	PCTAIRE protein kinase 1	BC001048 in Hs.496068 rep by AB209465: Homo sapiens mRNA for Hypothetical protein FLJ16665 variant protein
GATCGGCGTGGGGGTGC	7	Hs.494457	4814	NINJ1	9q22	Ninjurin 1	NM_004148 in Hs.494457 rep by BQ073581: AGENCOURT_7046649 NIH_MGC_101 Homo sapiens cDNA clone IMAGE:5806415 5', mRNA sequence
GATCAGTGTGCAAAAAA///GATCTTTTCAGAGTGGT	12	Hs.483454	1266	CNN3	1p22-p21	Calponin 3, acidic	CA429551 in Hs.483454 rep by NM_001839: Homo sapiens calponin 3, acidic (CNN3), mRNA
GATCAGTTCAGTATATT	7	Hs.475663	5868	RAB5A	3p24-p22	RAB5A, member RAS oncogene family	BC018288 in Hs.475663 rep by NM_004162: Homo sapiens RAB5A, member RAS oncogene family (RAB5A), mRNA
GATCACTTGAGGGCGGG///GATCCTCCTGTTTCAAC	8	Hs.460109	4629	MYH11	16p13.13-p13.12	Myosin, heavy polypeptide 11, smooth muscle	BU622343 in Hs.460109 rep by NM_022844: Homo sapiens myosin, heavy polypeptide 11, smooth muscle (MYH11), transcript variant SM2, mRNA
GATCTGGTTTCTAAGAG///GATCCCCGGTTGAGAGG	8	Hs.460	467	ATF3	1q32.3	Activating transcription factor 3	BC006322 in Hs.460 rep by AB209032: Homo sapiens mRNA for activating transcription factor 3 long isoform variant protein
GATCAAATGTGTGGCCT	7	Hs.445351	3956	LGALS1	22q13.1	Lectin, galactoside-binding, soluble, 1 (galectin 1)	BC020675 in Hs.445351 rep by BF570935: 602076135F1 NIH_MGC_62 Homo sapiens cDNA clone IMAGE:4243208 5', mRNA sequence
GATCCAGGACCTGCCCC	7	Hs.439777	1120	CHKB	22q13.33	Choline kinase beta	BC082263 in Hs.439777 rep by NM_152253: Homo sapiens choline kinase beta (CHKB), transcript variant 2, mRNA
GATCCTGTTAGTCACTG	7	Hs.438311	187	AGTRL1	11q12	Angiotensin II receptor-like 1	NM_005161 in Hs.438311 rep by AK075252: Homo sapiens cDNA FLJ90771 fis, clone THYRO1000956, highly similar to Human G protein-coupled receptor APJ gene
GATCGACCTGAGCACAG	7	Hs.436446	7873	ARMET	3p21.1	Arginine-rich, mutated in early stage tumors	BQ230299 in Hs.436446 rep by BM916000: AGENCOURT_6607073 NIH_MGC_41 Homo sapiens cDNA clone IMAGE:5482289 5', mRNA sequence
GATCCCCACTGTCAATG///GATCTACTAAAATGGGT	10	Hs.435811	409	ARRB2	17p13	Arrestin, beta 2	NM_004313 in Hs.435811 rep by AL832061: Homo sapiens mRNA; cDNA DKFZp313M2114 (from clone DKFZp313M2114)
GATCACACGCACCCCCC	7	Hs.435291	395	ARHGAP6	Xp22.3	Rho GTPase activating protein 6	AL568703 in Hs.435291 rep by AB208792: Homo sapiens mRNA for Rho GTPase activating protein 6 isoform 1 variant protein
GATCAACAGGATTAGTG	7	Hs.434971	7216	TRO	Xp11.22-p11.21	Trophinin	CR591436 in Hs.434971 rep by AB029037: Homo sapiens mRNA for KIAA1114 protein, partial cds
GATCACAGTACACCATA///GATCATGGCGTTGGCAT///GATCTCTTTGACAATAA	15	Hs.432424	7174	TPP2	13q32-q33	Tripeptidyl peptidase II	BQ775468 in Hs.432424 rep by M73047: Homo sapiens tripeptidyl peptidase II mRNA, complete cds
GATCCTTGAACGCTGCT///GATCAGAAAGGGTTAGC///GATCAGAAATCTTATGA	11	Hs.429879	1962	EHHADH	3q26.3-q28	Enoyl-Coenzyme A, hydratase/3-hydroxyacyl Coenzyme A dehydrogenase	NM_001966 in Hs.429879 rep by NM_001966: Homo sapiens enoyl-Coenzyme A, hydratase/3-hydroxyacyl Coenzyme A dehydrogenase (EHHADH), mRNA
GATCCCAGAAAGAGTTT///GATCGCAGGGGTTCTTA	13	Hs.423725	7586	ZKSCAN1	7q21.3-q22.1	Zinc finger with KRAB and SCAN domains 1	AF454940 in Hs.423725 rep by BX640646: Homo sapiens mRNA; cDNA DKFZp686L21110 (from clone DKFZp686L21110); complete cds
GATCCATCAGTCTTGCA///GATCAAGACTCTGTCAC	10	Hs.405639	1723	DHODH	16q22	Dihydroorotate dehydrogenase	NM_001361 in Hs.405639 rep by NM_001361: Homo sapiens dihydroorotate dehydrogenase (DHODH), nuclear gene encoding mitochondrial protein, transcript variant 1, mRNA
GATCTGACAGTGCTCTG	7	Hs.377992	5875	RABGGTA	14q11.2	Rab geranylgeranyltransferase, alpha subunit	NM_004581 in Hs.377992 rep by CR625243: full-length cDNA clone CS0DI007YA19 of Placenta Cot 25-normalized of Homo sapiens (human)
GATCTCCTTCTCCCTTC	7	Hs.372152	1840	DTX1	12q24.13	Deltex homolog 1 (Drosophila)	NM_004416 in Hs.372152 rep by NM_004416: Homo sapiens deltex homolog 1 (Drosophila) (DTX1), mRNA
GATCACCTCAGGGCATA	7	Hs.370421	4647	MYO7A	11q13.5	Myosin VIIA	U55208 in Hs.370421 rep by NM_000260: Homo sapiens myosin VIIA (MYO7A), mRNA
GATCACGCCGTTGCATT	7	Hs.369762	7298	TYMS	18p11.32	Thymidylate synthetase	BF038043 in Hs.369762 rep by BQ056428: AGENCOURT_6792629 NIH_MGC_99 Homo sapiens cDNA clone IMAGE:5808775 5', mRNA sequence
GATCATGCCACTGTATG	7	Hs.367799	2901	GRIK5	19q13.2	Glutamate receptor, ionotropic, kainate 5	AL137705 in Hs.367799 rep by NM_002088: Homo sapiens glutamate receptor, ionotropic, kainate 5 (GRIK5), mRNA
GATCATCGTGCTCTCAG///GATCAGCAAATCTTCAG	8	Hs.336916	1616	DAXX	6p21.3	Death-associated protein 6	BC000220 in Hs.336916 rep by AB209493: Homo sapiens mRNA for death-associated protein 6 variant protein
GATCAGACACTTCAAGG///GATCTTAGTTTACTGCA///GATCCAGAAACTGAGGA	13	Hs.324746	197	AHSG	3q27	Alpha-2-HS-glycoprotein	CB163697 in Hs.324746 rep by BC048198: Homo sapiens alpha-2-HS-glycoprotein, mRNA (cDNA clone MGC:52261 IMAGE:5798874), complete cds
GATCAACAAGCAGACGC	7	Hs.29978	2395	FXN	9q13-q21.1	Frataxin	BC048097 in Hs.29978 rep by NM_181425: Homo sapiens frataxin (FXN), nuclear gene encoding mitochondrial protein, transcript variant 2, mRNA
GATCCGTCCCTAACATA///GATCCTGTTGGGAAAGA///GATCTGAACTAATGCTA	13	Hs.278573	966	CD59	11p13	CD59 antigen p18-20 (antigen identified by monoclonal antibodies 16.3A5, EJ16, EJ30, EL32 and G344)	AL577100 in Hs.278573 rep by NM_203330: Homo sapiens CD59 antigen p18-20 (antigen identified by monoclonal antibodies 16.3A5, EJ16, EJ30, EL32 and G344) (CD59), transcript variant 1, mRNA
GATCCCCTTCCCCCCAC///GATCAGCACTACCACAT///GATCATGGAGACAGGGG///GATCCGAATAGTCATAT///GATCTGGCATGTTTACA	15	Hs.27695	4281	MID1	Xp22	Midline 1 (Opitz/BBB syndrome)	BC020730 in Hs.27695 rep by AF041210: Homo sapiens midline 1 fetal kidney isoform 3 (MID1) mRNA, partial cds
GATCTGCCTTCCTGCTG///GATCGCAGCCACTGCAC///GATCCTACAGAGCACAG	11	Hs.26403	2954	GSTZ1	14q24.3	Glutathione transferase zeta 1 (maleylacetoacetate isomerase)	NM_001513 in Hs.26403 rep by AB209360: Homo sapiens mRNA for Glutathione transferase zeta 1 variant protein
GATCCCTTGTGGTCGGG	7	Hs.251673	1789	DNMT3B	20q11.2	DNA (cytosine-5-)-methyltransferase 3 beta	DA799412 in Hs.251673 rep by NM_006892: Homo sapiens DNA (cytosine-5-)-methyltransferase 3 beta (DNMT3B), transcript variant 1, mRNA
GATCACCTCAAGTTTCT///GATCTTGTCTCTGAAGA///GATCATTTTCTGTCTGT///GATCTGATTTTGTGAAG	12	Hs.250	7498	XDH	2p23-p22	Xanthine dehydrogenase	CV574002 in Hs.250 rep by NM_000379: Homo sapiens xanthine dehydrogenase (XDH), mRNA
GATCCGGTTGGACTCTG///GATCTGCCTTCAGCTTT	8	Hs.23348	6502	SKP2	5p13	S-phase kinase-associated protein 2 (p45)	NM_032637 in Hs.23348 rep by NM_005983: Homo sapiens S-phase kinase-associated protein 2 (p45) (SKP2), transcript variant 1, mRNA
GATCTGGAAAGCTTGAG	7	Hs.20315	3434	IFIT1	10q25-q26	Interferon-induced protein with tetratricopeptide repeats 1	NM_001001887 in Hs.20315 rep by AK095515: Homo sapiens cDNA FLJ38196 fis, clone FCBBF1000322
GATCTGGTTGGAGTGTG///GATCGCATTTCTACAAA	8	Hs.19699	8131	C16orf35	16p13.3	Chromosome 16 open reading frame 35	AW083369 in Hs.19699 rep by BX648258: Homo sapiens mRNA; cDNA DKFZp686F10115 (from clone DKFZp686F10115)
GATCACGGGGTCAGGAA///GATCAGCTTGGAAAACA	9	Hs.180408	8034	SLC25A16	10q21.3	Solute carrier family 25 (mitochondrial carrier; Graves disease autoantigen), member 16	CD709388 in Hs.180408 rep by NM_152707: Homo sapiens solute carrier family 25 (mitochondrial carrier; Graves disease autoantigen), member 16 (SLC25A16), nuclear gene encoding mitochondrial protein, mRNA
GATCCGCGCCGAGGGCA	7	Hs.172928	1277	COL1A1	17q21.3-q22.1	Collagen, type I, alpha 1	NM_000088 in Hs.172928 rep by Z74615: H.sapiens mRNA for prepro-alpha1(I) collagen
GATCTCCGCAAATGACT///GATCTCAGGGGATGGTT///GATCCTGGGGGTGGCCC///GATCAGGCTCTGGATAG///GATCATTTATCAGAGAC	14	Hs.167167	8459	TPST2	22q12.1	Tyrosylprotein sulfotransferase 2	NM_001008566 in Hs.167167 rep by AK057171: Homo sapiens cDNA FLJ32609 fis, clone STOMA2000032
GATCATCTTGGCTTGGG///GATCCTTTTTGTTCTTC///GATCCTGGAAGAGTAGA	11	Hs.164060	2887	GRB10	7p12-p11.2	Growth factor receptor-bound protein 10	BC024285 in Hs.164060 rep by D86962: Homo sapiens mRNA for KIAA0207 gene, partial cds
GATCTCCTTCAGTCGTC///GATCATCTTCTCTGGAC///GATCACAGGTAAGGAAA///GATCACCTGTGGTTGGA	11	Hs.132161	3607	FOXK2	17q25	Forkhead box K2	AL832570 in Hs.132161 rep by NM_181430: Homo sapiens forkhead box K2 (FOXK2), transcript variant 2, mRNA
GATCATGAGGTGAGGAA///GATCACAGGAAAGAATC	8	Hs.12341	103	ADAR	1q21.1-q21.2	Adenosine deaminase, RNA-specific	AK097241 in Hs.12341 rep by X79448: H.sapiens IFI-4 mRNA for type I protein
GATCTGTCAAACTTCCA///GATCATAGCTTTGATTG///GATCATCAAGTCAGGAG	10	Hs.122926	2908	NR3C1	5q31.3	Nuclear receptor subfamily 3, group C, member 1 (glucocorticoid receptor)	NM_001018077 in Hs.122926 rep by NM_001018077: Homo sapiens nuclear receptor subfamily 3, group C, member 1 (glucocorticoid receptor) (NR3C1), transcript variant 1, mRNA
GATCAAGGAGAATGGGG	7	Hs.118076	5303	PIN4	Xq13	Protein (peptidyl-prolyl cis/trans isomerase) NIMA-interacting, 4 (parvulin)	BF526125 in Hs.118076 rep by AK127605: Homo sapiens cDNA FLJ45703 fis, clone FEBRA2026582, weakly similar to Homo sapiens protein (peptidyl-prolyl cis/trans isomerase) NIMA-interacting, 4 (parvulin) (PIN4)
GATCAAAAAAGACACAG	6	Hs.89649	2052	EPHX1	1q42.1	Epoxide hydrolase 1, microsomal (xenobiotic)	AW450813 in Hs.89649 rep by BC042879: Homo sapiens hypothetical gene supported by AK124699, mRNA (cDNA clone IMAGE:5313822)
GATCCTCACCGTGGAGG///GATCCAGAGCAAAAAGA///GATCTTTTCTTTCTTCA	9	Hs.89643	7086	TKT	3p14.3	Transketolase (Wernicke-Korsakoff syndrome)	BX647248 in Hs.89643 rep by BX649193: Homo sapiens mRNA; cDNA DKFZp686J13123 (from clone DKFZp686J13123)
GATCACCGCTGTGGGCA	6	Hs.89538	1071	CETP	16q21	Cholesteryl ester transfer protein, plasma	BC025739 in Hs.89538 rep by NM_000078: Homo sapiens cholesteryl ester transfer protein, plasma (CETP), mRNA
GATCGAGAACGGGAGCC///GATCTGGAGAGGGGAGG	8	Hs.821	633	BGN	Xq28	Biglycan	BC004244 in Hs.821 rep by BC004244: Homo sapiens biglycan, mRNA (cDNA clone MGC:10461 IMAGE:3503374), complete cds
GATCATGCCAAGGCACC///GATCATGCCACGGCACC	11	Hs.80976	4288	MKI67	10q25-qter	Antigen identified by monoclonal antibody Ki-67	NM_002417 in Hs.80976 rep by NM_002417: Homo sapiens antigen identified by monoclonal antibody Ki-67 (MKI67), mRNA
GATCAATGGGTTCCAGT	6	Hs.80409	1647	GADD45A	1p31.2-p31.1	Growth arrest and DNA-damage-inducible, alpha	BU608905 in Hs.80409 rep by CR612719: full-length cDNA clone CS0DF009YB09 of Fetal brain of Homo sapiens (human)
GATCCAGACAGCCATCA	6	Hs.79322	5859	QARS	3p21.3-p21.1	Glutaminyl-tRNA synthetase	BC000394 in Hs.79322 rep by AK222510: Homo sapiens mRNA for glutaminyl-tRNA synthetase variant, clone: adSE00927
GATCCTGACACTGACAT///GATCTTAATGCTTCTGA///GATCATGTCCTTTGTGG	9	Hs.77318	5048	PAFAH1B1	17p13.3	Platelet-activating factor acetylhydrolase, isoform Ib, alpha subunit 45kDa	BC064638 in Hs.77318 rep by NM_000430: Homo sapiens platelet-activating factor acetylhydrolase, isoform Ib, alpha subunit 45kDa (PAFAH1B1), mRNA
GATCCAGTCTCTGCCAG	6	Hs.76686	2876	GPX1	3p21.3	Glutathione peroxidase 1	BI832860 in Hs.76686 rep by BM478682: AGENCOURT_6457644 NIH_MGC_92 Homo sapiens cDNA clone IMAGE:5575421 5', mRNA sequence
GATCCTGATGTATGAGG	6	Hs.76364	199	AIF1	6p21.3	Allograft inflammatory factor 1	BC009474 in Hs.76364 rep by NM_004847: Homo sapiens allograft inflammatory factor 1 (AIF1), transcript variant 2, mRNA
GATCATGTGATTGGCTT///GATCCTATCTCTTCACC	9	Hs.75372	4668	NAGA	22q13-qter|22q11	N-acetylgalactosaminidase, alpha-	BC000095 in Hs.75372 rep by NM_000262: Homo sapiens N-acetylgalactosaminidase, alpha- (NAGA), mRNA
GATCGCATCACTGCATG///GATCTGGCAAACAAAGA	7	Hs.75360	1363	CPE	4q32.3	Carboxypeptidase E	AA578694 in Hs.75360 rep by NM_001873: Homo sapiens carboxypeptidase E (CPE), mRNA
GATCTAACAAAAATGAA///GATCATCCCACCTCCGT	8	Hs.75262	1519	CTSO	4q31-q32	Cathepsin O	NM_001334 in Hs.75262 rep by NM_001334: Homo sapiens cathepsin O (CTSO), mRNA
GATCATGTGTTCTGGAG///GATCATGTGTTCTGAAG	10	Hs.74471	2697	GJA1	6q21-q23.2	Gap junction protein, alpha 1, 43kDa (connexin 43)	BC026329 in Hs.74471 rep by NM_000165: Homo sapiens gap junction protein, alpha 1, 43kDa (connexin 43) (GJA1), mRNA
GATCCCAGTCCCGAGGT///GATCTGCGGACAGATGT	7	Hs.6838	390	RND3	2q23.3	Rho family GTPase 3	AA603081 in Hs.6838 rep by X97758: H.sapiens memB mRNA encoding polypeptide identical to Rho 8 protein
GATCACAGTGAACCCTC	6	Hs.6076	8533	COPS3	17p11.2	COP9 constitutive photomorphogenic homolog subunit 3 (Arabidopsis)	NM_003653 in Hs.6076 rep by NM_003653: Homo sapiens COP9 constitutive photomorphogenic homolog subunit 3 (Arabidopsis) (COPS3), mRNA
GATCACACCACAGCCTT///GATCAACTTCAAGGCTC	7	Hs.59093	783	CACNB2	10p12	Calcium channel, voltage-dependent, beta 2 subunit	T70275 in Hs.59093 rep by AB208917: Homo sapiens mRNA for calcium channel, voltage-dependent, beta 2 subunit isoform 1 variant protein
GATCAGAAAGTTGTTTG///GATCAGGTATCTTAGTC///GATCCTTCTGGTTGTAG	12	Hs.568169	7003	TEAD1	11p15.4	TEA domain family member 1 (SV40 transcriptional enhancer factor)	AA468831 in Hs.568169 rep by NM_021961: Homo sapiens TEA domain family member 1 (SV40 transcriptional enhancer factor) (TEAD1), mRNA
GATCCAGCAATTGCACT///GATCTAAAGGAAAATGG///GATCCTGTTTTTAAATC///GATCCTCATCCCTCCAA	13	Hs.567354	7337	UBE3A	15q11-q13	Ubiquitin protein ligase E3A (human papilloma virus E6-associated protein, Angelman syndrome)	AW340448 in Hs.567354 rep by NM_130839: Homo sapiens ubiquitin protein ligase E3A (human papilloma virus E6-associated protein, Angelman syndrome) (UBE3A), transcript variant 3, mRNA
GATCTGGGCACAATCAT	6	Hs.567257	1743	DLST	14q24.3	Dihydrolipoamide S-succinyltransferase (E2 component of 2-oxo-glutarate complex)	NM_001933 in Hs.567257 rep by NM_001933: Homo sapiens dihydrolipoamide S-succinyltransferase (E2 component of 2-oxo-glutarate complex) (DLST), mRNA
GATCACCTTGAGGTCAG///GATCATGTGAAGAAGGC///GATCCTAAGATTGGTAG	9	Hs.567251	1368	CPM	12q14.3	Carboxypeptidase M	BC022276 in Hs.567251 rep by NM_001874: Homo sapiens carboxypeptidase M (CPM), transcript variant 1, mRNA
GATCCACAATGCATGGA///GATCCAAGTGAAAAAAA///GATCTGGGTTGGTGGGG///GATCAGGTTTGTTCTGT///GATCAACTCCTCACCTC///GATCATAAAAAAGAAAA///GATCGCCTAAGCTCAGG///GATCCTGGGTTCAAGCA///GATCAGATGAAAAAAGA///GATCCTTTCCCCTCTCC	28	Hs.567246	1112	CHES1	14q24.3-q32.11	Checkpoint suppressor 1	NM_005197 in Hs.567246 rep by NM_005197: Homo sapiens checkpoint suppressor 1 (CHES1), mRNA
GATCCACATAAAAAGAA///GATCTGTAAAGAGGTTG	7	Hs.567229	48	ACO1	9p22-q32|9p22-p13	Aconitase 1, soluble	BC018103 in Hs.567229 rep by AB209480: Homo sapiens mRNA for aconitase 1 variant protein
GATCCCCACAACCCCCC///GATCTGGCACTTTCCAG	7	Hs.546286	6188	RPS3	11q13.3-q13.5	Ribosomal protein S3	BM474166 in Hs.546286 rep by BF303909: 601886536F2 NIH_MGC_17 Homo sapiens cDNA clone IMAGE:4120376 5', mRNA sequence
GATCAGGACACAGCCAT///GATCCACCCCTTGTTTA	9	Hs.54517	2220	FCN2	9q34.3	Ficolin (collagen/fibrinogen domain containing lectin) 2 (hucolin)	AK096112 in Hs.54517 rep by AK096112: Homo sapiens cDNA FLJ38793 fis, clone LIVER2003568
GATCCATTCAAAAGAAA///GATCAAGACACAGCCAT	7	Hs.538461	3507	IGHM	14q32.33	Immunoglobulin heavy constant mu	BC015760 in Hs.538461 rep by AK128658: Homo sapiens cDNA FLJ46817 fis, clone TRACH3037505, highly similar to Ig delta chain C region
GATCTGCCGTGCCCCCC///GATCTGCCGTGCCCACC	11	Hs.534338	5531	PPP4C	16p12-16p11	Protein phosphatase 4 (formerly X), catalytic subunit	AW874513 in Hs.534338 rep by BG421721: 602450933F1 NIH_MGC_14 Homo sapiens cDNA clone IMAGE:4589096 5', mRNA sequence
GATCAAGACAAGATGGA///GATCATTGTCCCAACAG	9	Hs.534293	12	SERPINA3	14q32.1	Serpin peptidase inhibitor, clade A (alpha-1 antiproteinase, antitrypsin), member 3	AI364291 in Hs.534293 rep by AK093049: Homo sapiens cDNA FLJ35730 fis, clone TESTI2003131, highly similar to ALPHA-1-ANTICHYMOTRYPSIN PRECURSOR
GATCGAGCCATTGCATT	6	Hs.534074	4772	NFATC1	18q23	Nuclear factor of activated T-cells, cytoplasmic, calcineurin-dependent 1	CB268868 in Hs.534074 rep by NM_006162: Homo sapiens nuclear factor of activated T-cells, cytoplasmic, calcineurin-dependent 1 (NFATC1), transcript variant 2, mRNA
GATCTTCCTTCATTCTG	6	Hs.532082	3572	IL6ST	5q11	Interleukin 6 signal transducer (gp130, oncostatin M receptor)	AL049265 in Hs.532082 rep by BC071555: Homo sapiens cDNA clone IMAGE:4374041, containing frame-shift errors
GATCCTCTCCACCATTC	6	Hs.531561	2013	EMP2	16p13.2	Epithelial membrane protein 2	BC009687 in Hs.531561 rep by AK096403: Homo sapiens cDNA FLJ39084 fis, clone NT2RP7018871
GATCCAGAGAAGACAAA///GATCCTGGACCCGGCGG///GATCCAGAGAGGACAAA	17	Hs.524760	4938	OAS1	12q24.1	2',5'-oligoadenylate synthetase 1, 40/46kDa	BU684361 in Hs.524760 rep by NM_016816: Homo sapiens 2',5'-oligoadenylate synthetase 1, 40/46kDa (OAS1), transcript variant 1, mRNA
GATCAAGCTGTCCGAAC///GATCCTCTAAGGTTCTA///GATCCAGGTGACAGACA	8	Hs.524648	4048	LTA4H	12q22	Leukotriene A4 hydrolase	BC032528 in Hs.524648 rep by AB209740: Homo sapiens mRNA for leukotriene A4 hydrolase variant protein
GATCCGAAGGCAGCCTG///GATCCGAAGGCAGCTTG///GATCTCCAAAGATTCCC	11	Hs.524183	2288	FKBP4	12p13.33	FK506 binding protein 4, 59kDa	BU156449 in Hs.524183 rep by AK096262: Homo sapiens cDNA FLJ38943 fis, clone NT2NE2017480
GATCCAGAACCAGAAAT	6	Hs.519294	2201	FBN2	5q23-q31	Fibrillin 2 (congenital contractural arachnodactyly)	H78179 in Hs.519294 rep by NM_001999: Homo sapiens fibrillin 2 (congenital contractural arachnodactyly) (FBN2), mRNA
GATCGTGGCCAACGTGG	6	Hs.518450	3064	HD	4p16.3	Huntingtin (Huntington disease)	NM_002111 in Hs.518450 rep by NM_002111: Homo sapiens huntingtin (Huntington disease) (HD), mRNA
GATCATCAAGGAGAAGG///GATCAGGACTTGACCAC///GATCTCAGCCTCCCAGG///GATCCTGGGAGGGGAGT	12	Hs.518000	3700	ITIH4	3p21-p14	Inter-alpha (globulin) inhibitor H4 (plasma Kallikrein-sensitive glycoprotein)	NM_002218 in Hs.518000 rep by CR749404: Homo sapiens mRNA; cDNA DKFZp686G21125 (from clone DKFZp686G21125)
GATCGGTGCAGCAAACC///GATCAACCTCACCACTG///GATCAAGACCAGAGACA///GATCCCTTGGACCCAGG///GATCCCCACACATCAGC///GATCGAGACAGAACTGA///GATCTGAGCGCTTGGCC///GATCATCAGTTTTTCAA///GATCCCTGGCTTCTGTT	22	Hs.517145	2023	ENO1	1p36.3-p36.2	Enolase 1, (alpha)	BM046426 in Hs.517145 rep by AL833741: Homo sapiens mRNA; cDNA DKFZp666C036 (from clone DKFZp666C036)
GATCCTGAAAGGCACTT	6	Hs.516157	4144	MAT2A	2p11.2	Methionine adenosyltransferase II, alpha	BM974022 in Hs.516157 rep by NM_005911: Homo sapiens methionine adenosyltransferase II, alpha (MAT2A), mRNA
GATCTTCGGCGCCACTG	6	Hs.515785	645	BLVRB	19q13.1-q13.2	Biliverdin reductase B (flavin reductase (NADPH))	NM_000713 in Hs.515785 rep by BF341546: 602013552F1 NCI_CGAP_Brn64 Homo sapiens cDNA clone IMAGE:4149180 5', mRNA sequence
GATCGTCAAAAGGCTGA///GATCTGGTTGGGGGGAA	12	Hs.515053	166	AES	19p13.3	Amino-terminal enhancer of split	U04241 in Hs.515053 rep by AK095154: Homo sapiens cDNA FLJ37835 fis, clone BRSSN2010110, weakly similar to GRG PROTEIN
GATCACCCAAGGGTTTT///GATCCCTTGAATTCAGG///GATCTGTGAGGGCTTTG///GATCGCAGGGAGAGGCC///GATCCAACAGTTCAGAA	16	Hs.513522	2521	FUS	16p11.2	Fusion (involved in t(12;16) in malignant liposarcoma)	BC000402 in Hs.513522 rep by AB208902: Homo sapiens mRNA for fusion (involved in t(12;16) in malignant liposarcoma) isoform a variant protein
GATCACCTTCCTGTCTG///GATCTGGACCAGAATGC	7	Hs.513490	226	ALDOA	16q22-q24	Aldolase A, fructose-bisphosphate	NM_000034 in Hs.513490 rep by AK098778: Homo sapiens cDNA FLJ25912 fis, clone CBR04752, highly similar to FRUCTOSE-BISPHOSPHATE ALDOLASE A (EC 4.1.2.13)
GATCCAACCCAAATGTC///GATCTGACTGTGGAAAC	8	Hs.513430	1039	CDR2	16p12.3	Cerebellar degeneration-related protein 2, 62kDa	BE222026 in Hs.513430 rep by BC017503: Homo sapiens cerebellar degeneration-related protein 2, 62kDa, mRNA (cDNA clone MGC:23119 IMAGE:4873337), complete cds
GATCGAAGATGTGGGTT///GATCAGAGGAAGAGAAA///GATCATCCATCTTAAAG///GATCCAGAGGACTCATA	10	Hs.509736	3326	HSPCB	6p12	Heat shock 90kDa protein 1, beta	CV803946 in Hs.509736 rep by BX649147: Homo sapiens mRNA; cDNA DKFZp313P1120 (from clone DKFZp313P1120)
GATCCCCTTGGAATATT	6	Hs.503860	5805	PTS	11q22.3-q23.3	6-pyruvoyltetrahydropterin synthase	NM_000317 in Hs.503860 rep by BM928025: AGENCOURT_6699768 NIH_MGC_121 Homo sapiens cDNA clone IMAGE:5769923 5', mRNA sequence
GATCCGCAGGCAGAAGC	6	Hs.501280	5654	HTRA1	10q26.3	HtrA serine peptidase 1	NM_002775 in Hs.501280 rep by NM_002775: Homo sapiens HtrA serine peptidase 1 (HTRA1), mRNA
GATCAGCATACACAAAT///GATCAACCTGTCCTAAG///GATCAGCCAGCAGCCAG///GATCCATCGGCTAAAAG	12	Hs.500466	5728	PTEN	10q23.3	Phosphatase and tensin homolog (mutated in multiple advanced cancers 1)	BC005821 in Hs.500466 rep by NM_000314: Homo sapiens phosphatase and tensin homolog (mutated in multiple advanced cancers 1) (PTEN), mRNA
GATCACTTGTTGTTTTA///GATCAGATTTTTGAAGA	7	Hs.500101	7414	VCL	10q22.1-q23	Vinculin	NM_014000 in Hs.500101 rep by NM_014000: Homo sapiens vinculin (VCL), transcript variant 1, mRNA
GATCATTGGAAGCAATC	6	Hs.498028	8443	GNPAT	1q42.11-42.3	Glyceronephosphate O-acyltransferase	NM_014236 in Hs.498028 rep by NM_014236: Homo sapiens glyceronephosphate O-acyltransferase (GNPAT), mRNA
GATCCTGGAGAAGCCTG	6	Hs.497626	5362	PLXNA2	1q32.2	Plexin A2	AJ346203 in Hs.497626 rep by AB007932: Homo sapiens mRNA for KIAA0463 protein, partial cds
GATCGCAGAGCACCAGG	6	Hs.497599	7453	WARS	14q32.31	Tryptophanyl-tRNA synthetase	BC017489 in Hs.497599 rep by NM_004184: Homo sapiens tryptophanyl-tRNA synthetase (WARS), transcript variant 1, mRNA
GATCATGGAGCCAAGTG///GATCCAGCCAGCAACCT///GATCTTAGGTCTCAAGG///GATCTCCTGAGATGCCT	12	Hs.495656	6907	TBL1X	Xp22.3	Transducin (beta)-like 1X-linked	Y12781 in Hs.495656 rep by Y12781: Homo sapiens mRNA for transducin (beta) like 1 protein
GATCACAAACATTAACA	6	Hs.495039	4702	NDUFA8	9q33.2-q34.11	NADH dehydrogenase (ubiquinone) 1 alpha subcomplex, 8, 19kDa	NM_014222 in Hs.495039 rep by BM464397: AGENCOURT_6439005 NIH_MGC_71 Homo sapiens cDNA clone IMAGE:5535478 5', mRNA sequence
GATCAAAAGTAAACAAG///GATCCACTCATCAGCAG///GATCCCAAATTTGATAG///GATCCTGTTTTCAAGAA///GATCACAGAAACTCGAG///GATCACCTTTGTCTTTT///GATCACTCCTTGAGCCC///GATCCAACATCTCACAA	16	Hs.492618	2131	EXT1	8q24.11-q24.13	Exostoses (multiple) 1	BX538229 in Hs.492618 rep by BX538229: Homo sapiens mRNA; cDNA DKFZp686H2244 (from clone DKFZp686H2244)
GATCCTTGTCTCCAATG///GATCACCTGAGGTTGCG///GATCCAGACCATGGTGA	12	Hs.491611	6575	SLC20A2	8p12-q21	Solute carrier family 20 (phosphate transporter), member 2	NM_006749 in Hs.491611 rep by NM_006749: Homo sapiens solute carrier family 20 (phosphate transporter), member 2 (SLC20A2), mRNA
GATCTGACCCACCAGTT	6	Hs.491597	7419	VDAC3	8p11.2	Voltage-dependent anion channel 3	NM_005662 in Hs.491597 rep by AK095798: Homo sapiens cDNA FLJ38479 fis, clone FEBRA2022787
GATCTGGACAGCAGAAT///GATCTCTAGCGTGTGTG///GATCCATGTGCTGATGA	9	Hs.491577	7994	MYST3	8p11	MYST histone acetyltransferase (monocytic leukemia) 3	U47742 in Hs.491577 rep by U47742: Human monocytic leukaemia zinc finger protein (MOZ) mRNA, complete cds
GATCCATCCACTGCATC///GATCAGTCTGTGGCCAA///GATCAATTCCAACTCTG///GATCCTGCGGAGTACTG///GATCCTTCAGTAGTAAA///GATCAGAGCTTAATGTG///GATCTGGAAAAAGTGCA///GATCAGGCTTTACTAAA///GATCCTTCCTCATTACA///GATCTGTTTACTTACTT	24	Hs.485616	667	DST	6p12-p11	Dystonin	NM_183380 in Hs.485616 rep by NM_183380: Homo sapiens dystonin (DST), transcript variant 1, mRNA
GATCCGGCTCTGGGAGC///GATCACAGCCCAGCAGA///GATCAATACACACAGGG	9	Hs.485070	2968	GTF2H4	6p21.3	General transcription factor IIH, polypeptide 4, 52kDa	NM_001517 in Hs.485070 rep by NM_001517: Homo sapiens general transcription factor IIH, polypeptide 4, 52kDa (GTF2H4), mRNA
GATCATCGCTTGGTAAA	6	Hs.484222	8634	RTCD1	1p21.3	RNA terminal phosphate cyclase domain 1	NM_003729 in Hs.484222 rep by AL080219: Homo sapiens mRNA; cDNA DKFZp586O2023 (from clone DKFZp586O2023)
GATCATGGGGCAGAAAA///GATCTGGCTAGCATTGG///GATCAGAAATAGTATCC///GATCATGTTTAAAACCA	10	Hs.475688	7325	UBE2E2	3p24.2	Ubiquitin-conjugating enzyme E2E 2 (UBC4/5 homolog, yeast)	DA211064 in Hs.475688 rep by AK022159: Homo sapiens cDNA FLJ12097 fis, clone HEMBB1002617
GATCCGTGCAGACCCAC///GATCCTCTTGTATTGAC///GATCTGGAACAGGTGAC	11	Hs.471508	3667	IRS1	2q36	Insulin receptor substrate 1	NM_005544 in Hs.471508 rep by NM_005544: Homo sapiens insulin receptor substrate 1 (IRS1), mRNA
GATCCTGCTGCTGTAAT	6	Hs.467192	5518	PPP2R1A	19q13.41	Protein phosphatase 2 (formerly 2A), regulatory subunit A (PR 65), alpha isoform	NM_014225 in Hs.467192 rep by AK090488: Homo sapiens cDNA FLJ33169 fis, clone ADRGL2000384, highly similar to SERINE/THREONINE PROTEIN PHOSPHATASE 2A, 65 KDA REGULATORY SUBUNIT A, ALPHA ISOFORM
GATCATGGAGGAAAAAG///GATCATCAACATCACTG///GATCCAGGCTCCCAGAT///GATCAAGGGCCTAAAAC///GATCAGTCACAGGCCCA///GATCCAGGAGCCCAAGA	13	Hs.467084	8672	EIF4G3	1p36.12	Eukaryotic translation initiation factor 4 gamma, 3	CA313132 in Hs.467084 rep by AB209119: Homo sapiens mRNA for eukaryotic translation initiation factor 4 gamma, 3 variant protein
GATCCCAGGGAGGAAGT///GATCCAGGAGAGGAGAT///GATCTTTTTTTTCCAGG	10	Hs.465885	3609	ILF3	19p13.2	Interleukin enhancer binding factor 3, 90kDa	BC003086 in Hs.465885 rep by NM_012218: Homo sapiens interleukin enhancer binding factor 3, 90kDa (ILF3), transcript variant 1, mRNA
GATCAACTTCGACATTT///GATCTTAAAGGGAAAGG	7	Hs.462086	4927	NUP88	17p13.2	Nucleoporin 88kDa	NM_002532 in Hs.462086 rep by NM_002532: Homo sapiens nucleoporin 88kDa (NUP88), mRNA
GATCATTGGAGAGAGAA	6	Hs.461253	164	AP1G1	16q23	Adaptor-related protein complex 1, gamma 1 subunit	NM_001030007 in Hs.461253 rep by NM_001030007: Homo sapiens adaptor-related protein complex 1, gamma 1 subunit (AP1G1), transcript variant 1, mRNA
GATCCGGTGGGGTGAAA///GATCCCTGGAAAGAGGT	7	Hs.459855	5373	PMM2	16p13.3-p13.2	Phosphomannomutase 2	NM_000303 in Hs.459855 rep by AB209659: Homo sapiens mRNA for phosphomannomutase 2 variant protein
GATCAAGGAGAAAATAA///GATCTGGGATTTCCTTG	7	Hs.446309	2938	GSTA1	6p12.1	Glutathione S-transferase A1	BM971299 in Hs.446309 rep by AL096729: Homo sapiens mRNA; cDNA DKFZp434D044 (from clone DKFZp434D044)
GATCCTAGCATCCCTTT///GATCCAACTAAACATCC	7	Hs.444319	7172	TPMT	6p22.3	Thiopurine S-methyltransferase	BC009596 in Hs.444319 rep by NM_000367: Homo sapiens thiopurine S-methyltransferase (TPMT), mRNA
GATCCTGATTACAAGTT	6	Hs.444304	5207	PFKFB1	Xp11.21	6-phosphofructo-2-kinase/fructose-2,6-biphosphatase 1	BX090867 in Hs.444304 rep by NM_002625: Homo sapiens 6-phosphofructo-2-kinase/fructose-2,6-biphosphatase 1 (PFKFB1), mRNA
GATCAAGGCAGTTCAGA///GATCAGTTTCTTACAAC///GATCCTCCCTCATCAGC///GATCGAGTGTTAGATGA	11	Hs.444200	2186	FALZ	17q24.3	Fetal Alzheimer antigen	U05237 in Hs.444200 rep by NM_182641: Homo sapiens fetal Alzheimer antigen (FALZ), transcript variant 1, mRNA
GATCACATCACTGCACG///GATCACTTGGGACTGTG	7	Hs.440829	1052	CEBPD	8p11.2-p11.1	CCAAT/enhancer binding protein (C/EBP), delta	BX642116 in Hs.440829 rep by BM924801: AGENCOURT_6653713 NIH_MGC_116 Homo sapiens cDNA clone IMAGE:5761254 5', mRNA sequence
GATCATGATTGCAAAAT	6	Hs.438384	7068	THRB	3p24.2	Thyroid hormone receptor, beta (erythroblastic leukemia viral (v-erb-a) oncogene homolog 2, avian)	N73623 in Hs.438384 rep by AK095776: Homo sapiens cDNA FLJ38457 fis, clone FEBRA2020400
GATCCTGATGCTGCCAG	6	Hs.437403	5464	PP	10q11.1-q24	Pyrophosphatase (inorganic) 1	NM_021129 in Hs.437403 rep by BF694769: 602080861F2 NIH_MGC_81 Homo sapiens cDNA clone IMAGE:4245231 5', mRNA sequence
GATCATCACGGACTCCC	6	Hs.436093	7916	BAT2	6p21.3	HLA-B associated transcript 2	BC042295 in Hs.436093 rep by BC042295: Homo sapiens, Similar to HLA-B associated transcript 2, clone IMAGE:5555847, mRNA
GATCTCTTGTCCACTAA///GATCTCAACTACTTGAG///GATCATCTGAAGAGTGT	12	Hs.436062	2632	GBE1	3p12.3	Glucan (1,4-alpha-), branching enzyme 1 (glycogen branching enzyme, Andersen disease, glycogen storage disease type IV)	NM_000158 in Hs.436062 rep by AK125918: Homo sapiens cDNA FLJ43930 fis, clone TESTI4013441, highly similar to 1,4-alpha-glucan branching enzyme (EC 2.4.1.18)
GATCTGGCCTTATGCCC///GATCAGAGAATACTCTG	8	Hs.435981	2067	ERCC1	19q13.2-q13.3	Excision repair cross-complementing rodent repair deficiency, complementation group 1 (includes overlapping antisense sequence)	NM_202001 in Hs.435981 rep by AK092039: Homo sapiens cDNA FLJ34720 fis, clone MESAN2005724, highly similar to DNA EXCISION REPAIR PROTEIN ERCC-1
GATCATATGAATTAGCC	6	Hs.435765	2028	ENPEP	4q25	Glutamyl aminopeptidase (aminopeptidase A)	NM_001977 in Hs.435765 rep by BC094770: Homo sapiens glutamyl aminopeptidase (aminopeptidase A), mRNA (cDNA clone MGC:104663 IMAGE:30528477), complete cds
GATCCAAAGTTTGTGAA	6	Hs.435166	3930	LBR	1q42.1	Lamin B receptor	NM_002296 in Hs.435166 rep by NM_002296: Homo sapiens lamin B receptor (LBR), transcript variant 1, mRNA
GATCGGGGCGGACGCCG///GATCAAGGGAAAGATGA///GATCTGAGCAGCAAACC///GATCCTGAGTTTTCACT///GATCTGTGCTTTGAAAA	17	Hs.432491	2098	ESD	13q14.1-q14.2	Esterase D/formylglutathione hydrolase	AI916961 in Hs.432491 rep by AK021825: Homo sapiens cDNA FLJ11763 fis, clone HEMBA1005679
GATCACAGCTGCTTTCT	6	Hs.431926	4790	NFKB1	4q24	Nuclear factor of kappa light polypeptide gene enhancer in B-cells 1 (p105)	BC051765 in Hs.431926 rep by NM_003998: Homo sapiens nuclear factor of kappa light polypeptide gene enhancer in B-cells 1 (p105) (NFKB1), mRNA
GATCCAAAAAGTTAGAC///GATCACAGCCAATTTAT///GATCAGAAAATCAGAGC///GATCAAACTAATGCAAA	14	Hs.430589	868	CBLB	3q13.11	Cas-Br-M (murine) ecotropic retroviral transforming sequence b	CR749655 in Hs.430589 rep by CR627153: Homo sapiens mRNA; cDNA DKFZp686F24225 (from clone DKFZp686F24225)
GATCAGTTCAGTTTGCT///GATCCACTTTAGGGAAG///GATCCTAAATCTGCCTT	9	Hs.429052	3688	ITGB1	10p11.2	Integrin, beta 1 (fibronectin receptor, beta polypeptide, antigen CD29 includes MDF2, MSK12)	NM_002211 in Hs.429052 rep by NM_002211: Homo sapiens integrin, beta 1 (fibronectin receptor, beta polypeptide, antigen CD29 includes MDF2, MSK12) (ITGB1), transcript variant 1A, mRNA
GATCTCCAGCCTCCACT///GATCAAAGCCACCATCA	7	Hs.422542	3026	HABP2	10q25.3	Hyaluronan binding protein 2	NM_004132 in Hs.422542 rep by NM_004132: Homo sapiens hyaluronan binding protein 2 (HABP2), mRNA
GATCCTCCCACACACCC	6	Hs.405667	926	CD8B1	2p12	CD8 antigen, beta polypeptide 1 (p37)	BX647150 in Hs.405667 rep by BX647150: Homo sapiens mRNA; cDNA DKFZp686B15223 (from clone DKFZp686B15223)
GATCCTTCTCTCTGGAG///GATCAGAGCTCAGGGTA///GATCAGGAGTTTGAAGA	8	Hs.404568	3257	HPS1	10q23.1-q23.3	Hermansky-Pudlak syndrome 1	NM_000195 in Hs.404568 rep by NM_000195: Homo sapiens Hermansky-Pudlak syndrome 1 (HPS1), transcript variant 1, mRNA
GATCTCCAGATGGACAA///GATCCAGCAGACTGAAA///GATCCCTACCTGCCTTC///GATCTCCAGATGGAAAA	14	Hs.3887	5707	PSMD1	2q37.1	Proteasome (prosome, macropain) 26S subunit, non-ATPase, 1	AI553774 in Hs.3887 rep by BC094720: Homo sapiens proteasome (prosome, macropain) 26S subunit, non-ATPase, 1, mRNA (cDNA clone MGC:104523 IMAGE:4826340), complete cds
GATCTCGTGGGACTTAT///GATCTGACGGTTTTATC///GATCTGCCATTGGTAGC///GATCAAGGGATGATGGT	14	Hs.388565	8633	UNC5C	4q21-q23	Unc-5 homolog C (C. elegans)	BI032892 in Hs.388565 rep by BX538341: Homo sapiens mRNA; cDNA DKFZp686C13222 (from clone DKFZp686C13222)
GATCAGGAGGCGGTGAC///GATCTGGGTCTCCGTGG///GATCACTCAGGATGGTG///GATCTCAGGGCTCATGA	10	Hs.388024	7629	ZNF76	6p21.3-p21.2	Zinc finger protein 76 (expressed in testis)	AI264833 in Hs.388024 rep by AB208784: Homo sapiens mRNA for zinc finger protein 76 (expressed in testis) variant protein
GATCCTACAGAAGTGGA///GATCCTCTGCAAACCCC	8	Hs.381568	3512	IGJ	4q21	Immunoglobulin J polypeptide, linker protein for immunoglobulin alpha and mu polypeptides	BX648421 in Hs.381568 rep by BX648421: Homo sapiens mRNA; cDNA DKFZp686A10250 (from clone DKFZp686A10250)
GATCACCTATGAGACCC///GATCACAGGGCAATAAA	10	Hs.381172	6171	RPL41	12q13	Ribosomal protein L41	AW270816 in Hs.381172 rep by BU533672: AGENCOURT_10245728 NIH_MGC_126 Homo sapiens cDNA clone IMAGE:6560169 5', mRNA sequence
GATCAAGAAAAATAATG///GATCAAGAAAAATGAGG	10	Hs.380953	6169	RPL38	17q23-q25	Ribosomal protein L38	CD676703 in Hs.380953 rep by BQ060968: AGENCOURT_7049285 NIH_MGC_99 Homo sapiens cDNA clone IMAGE:5816683 5', mRNA sequence
GATCCTAAGCTTATCCA	6	Hs.380403	648	PCGF4	10p11.23	Polycomb group ring finger 4	BI463409 in Hs.380403 rep by NM_005180: Homo sapiens polycomb group ring finger 4 (PCGF4), mRNA
GATCCATTAAAATTTCC///GATCCCCACTAAAGAAC///GATCATTGGCCTCAAAA///GATCTGGTGAGTAAATA	13	Hs.380277	1612	DAPK1	9q34.1	Death-associated protein kinase 1	BQ025444 in Hs.380277 rep by NM_004938: Homo sapiens death-associated protein kinase 1 (DAPK1), mRNA
GATCTTGATATTTGGCC///GATCTTCTGGATGACAC///GATCTCCACTTGAAGAA///GATCTTTGGATACTTGA	10	Hs.371889	476	ATP1A1	1p21	Chromosome 1 open reading frame 203	NM_000701 in Hs.371889 rep by NM_000701: Homo sapiens ATPase, Na+/K+ transporting, alpha 1 polypeptide (ATP1A1), transcript variant 1, mRNA
GATCAGAAGCAAATGTG///GATCTGGAGAGTGGCAG	8	Hs.371723	7915	ALDH5A1	6p22.2-p22.3	Aldehyde dehydrogenase 5 family, member A1 (succinate-semialdehyde dehydrogenase)	NM_170740 in Hs.371723 rep by NM_170740: Homo sapiens aldehyde dehydrogenase 5 family, member A1 (succinate-semialdehyde dehydrogenase) (ALDH5A1), nuclear gene encoding mitochondrial protein, transcript variant 1, mRNA
GATCTTCAAACAAGCAT///GATCAGTCCCAAGACAA	7	Hs.369397	7045	TGFBI	5q31	Transforming growth factor, beta-induced, 68kDa	BC026352 in Hs.369397 rep by AB209598: Homo sapiens mRNA for transforming growth factor, beta-induced, 68kDa variant protein
GATCAGAGAGGGCAATT///GATCCCAACTTCTCCCC	8	Hs.357128	4337	MOCS1	6p21.3	Molybdenum cofactor synthesis 1	AW172587 in Hs.357128 rep by AF034374: Homo sapiens molybdenum cofactor biosynthesis protein A and molybdenum cofactor biosynthesis protein C mRNA, complete cds
GATCAACAAGAGAAATA///GATCGAGGTGGCCAGAT	8	Hs.356624	4811	NID1	1q43	Nidogen 1	BC045606 in Hs.356624 rep by BC045606: Homo sapiens nidogen 1, mRNA (cDNA clone MGC:33141 IMAGE:5271590), complete cds
GATCCCAGAGTGGCCTG	6	Hs.351279	3108	HLA-DMA	6p21.3	Major histocompatibility complex, class II, DM alpha	NM_006120 in Hs.351279 rep by AK055186: Homo sapiens cDNA FLJ30624 fis, clone CTONG2001800
GATCAGTTTTTTTGACA	6	Hs.3352	3066	HDAC2	6q21	Histone deacetylase 2	BQ720994 in Hs.3352 rep by AB209190: Homo sapiens mRNA for histone deacetylase 2 variant protein
GATCAGCCAAGGCCGAG	6	Hs.335084	2356	FPGS	9q34.1	Folylpolyglutamate synthase	BC064393 in Hs.335084 rep by NM_004957: Homo sapiens folylpolyglutamate synthase (FPGS), nuclear gene encoding mitochondrial protein, transcript variant 1, mRNA
GATCTGAAGAAAGCTTT///GATCCGCACACTTCTGG	8	Hs.334674	8242	SMCX	Xp11.22-p11.21	Smcy homolog, X-linked (mouse)	BC054499 in Hs.334674 rep by NM_004187: Homo sapiens Smcy homolog, X-linked (mouse) (SMCX), mRNA
GATCTTTACCAAAATTC	6	Hs.32949	1672	DEFB1	8p23.2-p23.1	Defensin, beta 1	NM_005218 in Hs.32949 rep by BG696638: 602658942F1 NCI_CGAP_Skn3 Homo sapiens cDNA clone IMAGE:4801882 5', mRNA sequence
GATCGGAGGCTGCAGTG	6	Hs.301613	7965	JTV1	7p22	JTV1 gene	NM_006303 in Hs.301613 rep by AF116615: Homo sapiens PRO0992 mRNA, complete cds
GATCAAACTGTTGGAGG	6	Hs.300772	7169	TPM2	9p13.2-p13.1	Tropomyosin 2 (beta)	BC011776 in Hs.300772 rep by CR590682: full-length cDNA clone CS0DK002YI10 of HeLa cells Cot 25-normalized of Homo sapiens (human)
GATCAGTAGACATTCAC///GATCCATGAGTGTAAGG	7	Hs.296169	5867	RAB4A	1q42-q43	RAB4A, member RAS oncogene family	BC002438 in Hs.296169 rep by NM_004578: Homo sapiens RAB4A, member RAS oncogene family (RAB4A), mRNA
GATCCCAGAGAGCCCGA///GATCCAGACAGTCCTGA	10	Hs.29282	4215	MAP3K3	17q23.3	Mitogen-activated protein kinase kinase kinase 3	BC090859 in Hs.29282 rep by NM_203351: Homo sapiens mitogen-activated protein kinase kinase kinase 3 (MAP3K3), transcript variant 1, mRNA
GATCTGTAGTTTGTATA///GATCCAGAAGAAAATGT///GATCCACCTTCTGTTAC///GATCTGGGATTATGTAG	12	Hs.287749	6309	SC5DL	11q23.3	Sterol-C5-desaturase (ERG3 delta-5-desaturase homolog, fungal)-like	BC050427 in Hs.287749 rep by AF069469: Homo sapiens sterol-C5-desaturase incompletely processed mRNA
GATCTGCTAGAAGATGG	6	Hs.28491	6303	SAT	Xp22.1	Spermidine/spermine N1-acetyltransferase	NM_002970 in Hs.28491 rep by BF680536: 602155271F1 NIH_MGC_83 Homo sapiens cDNA clone IMAGE:4296377 5', mRNA sequence
GATCCAAGTGGACAGGT///GATCATTAAGACTTATG///GATCCCAGTTTATCCCA	11	Hs.283749	6038	RNASE4	14q11.1	Ribonuclease, RNase A family, 4	CA944652 in Hs.283749 rep by NM_194430: Homo sapiens ribonuclease, RNase A family, 4 (RNASE4), transcript variant 1, mRNA
GATCAAAAGCAACCTTG	6	Hs.277937	3003	GZMK	5q11-q12	Granzyme K (granzyme 3; tryptase II)	NM_002104 in Hs.277937 rep by BM918927: AGENCOURT_6653355 NIH_MGC_120 Homo sapiens cDNA clone IMAGE:5748080 5', mRNA sequence
GATCCTCGGGAAGAACA	6	Hs.270017	5430	POLR2A	17p13.1	Polymerase (RNA) II (DNA directed) polypeptide A, 220kDa	CA419369 in Hs.270017 rep by NM_000937: Homo sapiens polymerase (RNA) II (DNA directed) polypeptide A, 220kDa (POLR2A), mRNA
GATCTCATCCAAGCAAA	6	Hs.269128	5519	PPP2R1B	11q23.2	Protein phosphatase 2 (formerly 2A), regulatory subunit A (PR 65), beta isoform	M65254 in Hs.269128 rep by AF163473: Homo sapiens protein phosphatase 2A regulatory subunit A beta isoform (PPP2R1B) mRNA, complete cds
GATCGAGGCGGTGTGGG///GATCGAGACACTGCACT///GATCAAGAAGAAAGATT///GATCCTGCCCCAAAGAA	13	Hs.258855	4297	MLL	11q23	Myeloid/lymphoid or mixed-lineage leukemia (trithorax homolog, Drosophila)	NM_005933 in Hs.258855 rep by NM_005933: Homo sapiens myeloid/lymphoid or mixed-lineage leukemia (trithorax homolog, Drosophila) (MLL), mRNA
GATCTGGCACAAGATAG///GATCCATCTTTCCAATT///GATCTTCGAATGCTGCG///GATCCTTTGCATGGTTT///GATCGGGTTACCGTTGT	12	Hs.255935	694	BTG1	12q22	B-cell translocation gene 1, anti-proliferative	BC016759 in Hs.255935 rep by BC009050: Homo sapiens B-cell translocation gene 1, anti-proliferative, mRNA (cDNA clone IMAGE:3448993), partial cds
GATCAGGCCAGTAGGTT///GATCGAATGGCTTTTTG///GATCAGGGAGAATGATG///GATCACATGCTAAAGTC	19	Hs.250899	3281	HSBP1	16q23.3	Heat shock factor binding protein 1	NM_001537 in Hs.250899 rep by BX648254: Homo sapiens mRNA; cDNA DKFZp686D02115 (from clone DKFZp686D02115)
GATCCATCAGAGGCAAA	6	Hs.250429	6830	SUPT6H	17q11.2	Suppressor of Ty 6 homolog (S. cerevisiae)	BM681452 in Hs.250429 rep by NM_003170: Homo sapiens suppressor of Ty 6 homolog (S. cerevisiae) (SUPT6H), mRNA
GATCGCCTCCACCGTTG///GATCCTCTGGTTTCTTC///GATCATGTATTTTGTGG	12	Hs.234898	32	ACACB	12q24.11	Acetyl-Coenzyme A carboxylase beta	NM_001093 in Hs.234898 rep by NM_001093: Homo sapiens acetyl-Coenzyme A carboxylase beta (ACACB), mRNA
GATCTTAACTGTCTCCT	6	Hs.2178	8349	HIST2H2BE	1q21-q23	Histone 2, H2be	BC069193 in Hs.2178 rep by BC069193: Homo sapiens histone 2, H2be, mRNA (cDNA clone MGC:78419 IMAGE:3936695), complete cds
GATCCTAACTGAGAATT///GATCGCAGACCTCAGGA///GATCCTTACAAGAAAGG	12	Hs.212293	2538	G6PC	17q21	Glucose-6-phosphatase, catalytic (glycogen storage disease type I, von Gierke disease)	NM_000151 in Hs.212293 rep by NM_000151: Homo sapiens glucose-6-phosphatase, catalytic (glycogen storage disease type I, von Gierke disease) (G6PC), mRNA
GATCAAATGCAACCTCA	6	Hs.202453	4609	MYC	8q24.12-q24.13	V-myc myelocytomatosis viral oncogene homolog (avian)	NM_002467 in Hs.202453 rep by NM_002467: Homo sapiens v-myc myelocytomatosis viral oncogene homolog (avian) (MYC), mRNA
GATCACGCCTTGCCCAA///GATCCATTTGATTGTTA///GATCCACAGTTTGACCA///GATCTCGTTAGATTGCA	10	Hs.197320	7088	TLE1	9q21.32	Transducin-like enhancer of split 1 (E(sp1) homolog, Drosophila)	NM_005077 in Hs.197320 rep by AB209854: Homo sapiens mRNA for transducin-like enhancer protein 1 variant protein
GATCCTCCCTATCAAGC///GATCAGAGCCAGATTAT	7	Hs.190334	5906	RAP1A	1p13.3	RAP1A, member of RAS oncogene family	BC014086 in Hs.190334 rep by AK094737: Homo sapiens cDNA FLJ37418 fis, clone BRAWH2000488
GATCCTCATAGGCACTT///GATCCTCGAGTGGGAGT///GATCAAGTACCTTGAGA///GATCTCTTTGCAGGCAA	9	Hs.188634	6642	SNX1	15q22.31	Sorting nexin 1	NM_003099 in Hs.188634 rep by NM_003099: Homo sapiens sorting nexin 1 (SNX1), transcript variant 1, mRNA
GATCAGAGTCAAAGCAG///GATCCAGTTCATCAACC///GATCATGCACAGCAAGA///GATCAGGGAACCTGGGA///GATCCTGAAATGGGTAG///GATCTTCTGACTCTTGG	19	Hs.188630	3990	LIPC	15q21-q23	Lipase, hepatic	NM_000236 in Hs.188630 rep by NM_000236: Homo sapiens lipase, hepatic (LIPC), mRNA
GATCGTGAGAAGCATGT///GATCACCAATGCGCAGA///GATCTCCTCAAGCGTTT	9	Hs.188553	5930	RBBP6	16p12.2	Retinoblastoma binding protein 6	NM_006910 in Hs.188553 rep by NM_006910: Homo sapiens retinoblastoma binding protein 6 (RBBP6), transcript variant 1, mRNA
GATCTATTGGCATATTC	6	Hs.187946	6574	SLC20A1	2q11-q14	Solute carrier family 20 (phosphate transporter), member 1	NM_005415 in Hs.187946 rep by NM_005415: Homo sapiens solute carrier family 20 (phosphate transporter), member 1 (SLC20A1), mRNA
GATCTTGCCATTGCACC	6	Hs.185910	8226	HDHD1A	Xp22.32	Haloacid dehalogenase-like hydrolase domain containing 1A	BQ232106 in Hs.185910 rep by NM_012080: Homo sapiens haloacid dehalogenase-like hydrolase domain containing 1A (HDHD1A), mRNA
GATCTGAGGGAAAGGAG	6	Hs.185172	2783	GNB2	7q21.3-q22.1|7q22	Guanine nucleotide binding protein (G protein), beta polypeptide 2	BM924601 in Hs.185172 rep by BQ059784: AGENCOURT_6739973 NIH_MGC_99 Homo sapiens cDNA clone IMAGE:5815892 5', mRNA sequence
GATCAACTGGCAGAAAG///GATCAAAGAAGGAAAAC///GATCTGTAGTGGATAGG///GATCAAAGCAAAATCAA///GATCACAAAATTCTAGC	11	Hs.184720	7840	ALMS1	2p13	Alstrom syndrome 1	N66515 in Hs.184720 rep by AJ417593: Homo sapiens mRNA for ALMS1 protein
GATCAGTTTTGTGCAAG///GATCAGGGAAGAACTGA///GATCAGTTTGGAGATTC///GATCGCAAAACAAAAAA///GATCCAGAAATAAGGGA	13	Hs.183684	1982	EIF4G2	11p15	Eukaryotic translation initiation factor 4 gamma, 2	BM969970 in Hs.183684 rep by BC065276: Homo sapiens eukaryotic translation initiation factor 4 gamma, 2, mRNA (cDNA clone IMAGE:6164568), partial cds
GATCTCCAGGTGTACTG///GATCCTTTATTGGTGGT	7	Hs.181046	1845	DUSP3	17q21	Dual specificity phosphatase 3 (vaccinia virus phosphatase VH1-related)	BC008286 in Hs.181046 rep by NM_004090: Homo sapiens dual specificity phosphatase 3 (vaccinia virus phosphatase VH1-related) (DUSP3), mRNA
GATCTTGCCATTGTACC///GATCCCAGATTCAACAG///GATCATCTCAACCTTGT///GATCTGAGAGGGAGGAG///GATCTTCAACAAATGGT	14	Hs.172445	8496	PPFIBP1	12p11.23-p11.22	PTPRF interacting protein, binding protein 1 (liprin beta 1)	AA574006 in Hs.172445 rep by NM_003622: Homo sapiens PTPRF interacting protein, binding protein 1 (liprin beta 1) (PPFIBP1), transcript variant 1, mRNA
GATCGTGTTTTAACTTT///GATCGGCGCAATTAAGC	11	Hs.171825	8553	BHLHB2	3p26	Basic helix-loop-helix domain containing, class B, 2	NM_003670 in Hs.171825 rep by NM_003670: Homo sapiens basic helix-loop-helix domain containing, class B, 2 (BHLHB2), mRNA
GATCAGGCCCTTGACTC///GATCGGAAAAAAAAAAA///GATCCAGAGGCACAAAA///GATCAGAATTTGAGGTG///GATCAGCCCCAAAAGAA	13	Hs.149156	2731	GLDC	9p22	Glycine dehydrogenase (decarboxylating; glycine decarboxylase, glycine cleavage system protein P)	BF368020 in Hs.149156 rep by NM_000170: Homo sapiens glycine dehydrogenase (decarboxylating; glycine decarboxylase, glycine cleavage system protein P) (GLDC), mRNA
GATCGCACCATTGCATC///GATCACTTAAGCCCAGT///GATCACCACAGTAGACA///GATCAAGATATTAAAAT	14	Hs.145442	5604	MAP2K1	15q22.1-q22.33	Mitogen-activated protein kinase kinase 1	BQ711740 in Hs.145442 rep by NM_002755: Homo sapiens mitogen-activated protein kinase kinase 1 (MAP2K1), mRNA
GATCAGGGAACTGCAGG	6	Hs.127675	2055	CLN8	8p23	Chromosome 8 open reading frame 61	NM_001034061 in Hs.127675 rep by AF123761: Homo sapiens putative transmembrane protein (CLN8) mRNA, complete cds
GATCCCTTGCAGAACGA	6	Hs.125348	8603	C4orf8	4p16.3	Chromosome 4 open reading frame 8	AB000460 in Hs.125348 rep by AB000460: Homo sapiens mRNA, complete cds, clone:RES4-22B
GATCCAGAATCAAAAGC///GATCTCAGAGCCCAGGA	8	Hs.123198	4650	MYO9B	19p13.1	Myosin IXB	NM_004145 in Hs.123198 rep by AB209997: Homo sapiens mRNA for MYO9B variant protein, partial cds, clone: ef05385
GATCGAGGTAGTAAAGG///GATCGGCAGGATGTTAG	7	Hs.107153	3622	ING2	4q35.1	Inhibitor of growth family, member 2	NM_001564 in Hs.107153 rep by NM_001564: Homo sapiens inhibitor of growth family, member 2 (ING2), mRNA
GATCAACTAAGAAATGG	6	Hs.104315	8036	SHOC2	10q25	Soc-2 suppressor of clear homolog (C. elegans)	NM_007373 in Hs.104315 rep by BC044752: Homo sapiens soc-2 suppressor of clear homolog (C. elegans), mRNA (cDNA clone IMAGE:4826955)
GATCTTTAGCAACTTTT///GATCAGAAGCCAGGGAA///GATCACAACTGAAACTC	8	Hs.9333	5151	PDE8A	15q25.3	Phosphodiesterase 8A	NM_173457 in Hs.9333 rep by NM_173457: Homo sapiens phosphodiesterase 8A (PDE8A), transcript variant 5, mRNA
GATCATCTCCCCCCCCC///GATCTAAATCTCTGCCA///GATCCCAATTTTGAAAG	12	Hs.91142	8570	KHSRP	19p13.3	KH-type splicing regulatory protein (FUSE binding protein 2)	BQ778420 in Hs.91142 rep by NM_003685: Homo sapiens KH-type splicing regulatory protein (FUSE binding protein 2) (KHSRP), mRNA
GATCTATCTCATCAAAC	5	Hs.84549	4717	NDUFC1	4q28.2-q31.1	NADH dehydrogenase (ubiquinone) 1, subcomplex unknown, 1, 6kDa	NM_002494 in Hs.84549 rep by BM467531: AGENCOURT_6458466 NIH_MGC_88 Homo sapiens cDNA clone IMAGE:5573246 5', mRNA sequence
GATCTTAAAGCTTTGAG	5	Hs.82794	1069	CETN2	Xq28	Centrin, EF-hand protein, 2	BU674731 in Hs.82794 rep by BG567463: 602585989F1 NIH_MGC_76 Homo sapiens cDNA clone IMAGE:4714655 5', mRNA sequence
GATCCCAAGCGTCCCGT	5	Hs.80658	7351	UCP2	11q13	Uncoupling protein 2 (mitochondrial, proton carrier)	BC011737 in Hs.80658 rep by AK025742: Homo sapiens cDNA: FLJ22089 fis, clone HEP16080, highly similar to HSU94592 Human uncoupling protein homolog (UCPH) mRNA
GATCTAGTTCCCCTGGA///GATCCAGGGAAGGAAGT	6	Hs.7879	3475	IFRD1	7q22-q31	Interferon-related developmental regulator 1	NM_001007245 in Hs.7879 rep by NM_001007245: Homo sapiens interferon-related developmental regulator 1 (IFRD1), transcript variant 2, mRNA
GATCCAGTCAAGGAGAA	5	Hs.75348	5720	PSME1	14q11.2	Proteasome (prosome, macropain) activator subunit 1 (PA28 alpha)	NM_176783 in Hs.75348 rep by BQ073751: AGENCOURT_7046404 NIH_MGC_101 Homo sapiens cDNA clone IMAGE:5806639 5', mRNA sequence
GATCTGGCCAAAGTATT	5	Hs.73853	650	BMP2	20p12	Bone morphogenetic protein 2	NM_001200 in Hs.73853 rep by NM_001200: Homo sapiens bone morphogenetic protein 2 (BMP2), mRNA
GATCACTTGGACTCGGG	5	Hs.695	1476	CSTB	21q22.3	Cystatin B (stefin B)	CD367568 in Hs.695 rep by CR591371: full-length cDNA clone CS0DF018YI07 of Fetal brain of Homo sapiens (human)
GATCTGCTGGCAGGGTT	5	Hs.6891	6431	SFRS6	20q12-q13.1	Splicing factor, arginine/serine-rich 6	BC006832 in Hs.6891 rep by NM_006275: Homo sapiens splicing factor, arginine/serine-rich 6 (SFRS6), mRNA
GATCAGGACCAGGACGA///GATCCTCCTCTCCCACT///GATCAACGACAAAATGC	10	Hs.68257	2962	GTF2F1	19p13.3	General transcription factor IIF, polypeptide 1, 74kDa	NM_002096 in Hs.68257 rep by NM_002096: Homo sapiens general transcription factor IIF, polypeptide 1, 74kDa (GTF2F1), mRNA
GATCAGAAACAAATTGA///GATCAAGGAAGGCACTG	6	Hs.6483	8481	OFD1	Xp22.2-p22.3	Oral-facial-digital syndrome 1	NM_003611 in Hs.6483 rep by Y16355: Homo sapiens mRNA for protein encoded by cxorf5 (71-7A) gene, alternatively spliced form
GATCACTGTGAAAAAAA	5	Hs.63489	5777	PTPN6	12p13	Protein tyrosine phosphatase, non-receptor type 6	NM_080549 in Hs.63489 rep by NM_080549: Homo sapiens protein tyrosine phosphatase, non-receptor type 6 (PTPN6), transcript variant 3, mRNA
GATCACGAGGCTAGGAG///GATCCACTGTACAACAC///GATCCTCAGGACTGACC	8	Hs.6061	5564	PRKAB1	12q24.1	Protein kinase, AMP-activated, beta 1 non-catalytic subunit	DA126645 in Hs.6061 rep by BC001823: Homo sapiens protein kinase, AMP-activated, beta 1 non-catalytic subunit, mRNA (cDNA clone MGC:3758 IMAGE:2961281), complete cds
GATCCCTGGGACCAACC///GATCAGAAGTAGTAGTA///GATCCAAAAGAGAAAAA///GATCCCCCAGAAGGCAG	12	Hs.567363	8021	NUP214	9q34.1	Nucleoporin 214kDa	NM_005085 in Hs.567363 rep by BC105998: Homo sapiens nucleoporin 214kDa, mRNA (cDNA clone MGC:104525 IMAGE:30531438), complete cds
GATCCAGGAAACTCAAA///GATCAGAAACAAGCCAA	7	Hs.567337	6581	SLC22A3	6q26-q27	Solute carrier family 22 (extraneuronal monoamine transporter), member 3	AL700237 in Hs.567337 rep by BX640965: Homo sapiens mRNA; cDNA DKFZp686N10184 (from clone DKFZp686N10184)
GATCCAGCCAAGTCCAC///GATCCAGGCTATAGATG///GATCAGTGGTGATAGCC///GATCAACAATGCTTCAC///GATCAACAAGTCTGCGA	16	Hs.567284	3096	HIVEP1	6p24-p22.3	Human immunodeficiency virus type I enhancer binding protein 1	BG622121 in Hs.567284 rep by NM_002114: Homo sapiens human immunodeficiency virus type I enhancer binding protein 1 (HIVEP1), mRNA
GATCAAGGTCTGCGACG	5	Hs.567274	2621	GAS6	13q34	Growth arrest-specific 6	BC038984 in Hs.567274 rep by AL833761: Homo sapiens mRNA; cDNA DKFZp666G247 (from clone DKFZp666G247)
GATCAGGAAAAAACTAT///GATCCAAGTGGCCCAGC///GATCAATGACAAAAATC///GATCAGAAAGTCTTATC	9	Hs.558364	5000	ORC4L	2q22-q23	Origin recognition complex, subunit 4-like (yeast)	BF680415 in Hs.558364 rep by NM_002552: Homo sapiens origin recognition complex, subunit 4-like (yeast) (ORC4L), transcript variant 2, mRNA
GATCCAGAAGGACAAGG///GATCCACTTTGGACCAC	9	Hs.555890	5928	RBBP4	1p35.1	Retinoblastoma binding protein 4	BC053904 in Hs.555890 rep by BC053904: Homo sapiens retinoblastoma binding protein 4, mRNA (cDNA clone MGC:61456 IMAGE:6526200), complete cds
GATCCGGTCCGCCCATG///GATCCCCACAACCCTCC	6	Hs.555873	3182	HNRPAB	5q35.3	Heterogeneous nuclear ribonucleoprotein A/B	CK816185 in Hs.555873 rep by AK131343: Homo sapiens cDNA FLJ16361 fis, clone THYMU2030462
GATCCAGGATAGGAGGA///GATCTTTGCTGGTAAGC	8	Hs.546292	6233	RPS27A	2p16	Ribosomal protein S27a	N86752 in Hs.546292 rep by CD049144: AGENCOURT_13977880 NIH_MGC_172 Homo sapiens cDNA 5', mRNA sequence
GATCAACATGGTGGAAC///GATCAGGGAAAAGACCT///GATCACTATTTCCAAAA///GATCTTGTATTTTTGTC///GATCTTTGTTTTAGCTT	10	Hs.5462	8671	SLC4A4	4q21	Solute carrier family 4, sodium bicarbonate cotransporter, member 4	CR749482 in Hs.5462 rep by NM_003759: Homo sapiens solute carrier family 4, sodium bicarbonate cotransporter, member 4 (SLC4A4), mRNA
GATCTTTGTGGCCAAGG///GATCCTTTTGCCAGTAG	6	Hs.534307	896	CCND3	6p21	Cyclin D3	NM_001760 in Hs.534307 rep by AL833425: Homo sapiens mRNA; cDNA DKFZp313J0639 (from clone DKFZp313J0639)
GATCGAAGCCTGTGTAA	5	Hs.533122	6434	SFRS10	3q26.2-q27	Splicing factor, arginine/serine-rich 10 (transformer 2 homolog, Drosophila)	NM_004593 in Hs.533122 rep by AB209208: Homo sapiens mRNA for splicing factor, arginine/serine-rich 10 (transformer 2 homolog, Drosophila) variant protein
GATCCTTGGGAGAGCTA///GATCCGGCACGCCATGA	8	Hs.532699	2639	GCDH	19p13.2	Glutaryl-Coenzyme A dehydrogenase	NM_000159 in Hs.532699 rep by AK097443: Homo sapiens cDNA FLJ40124 fis, clone TESTI2010572
GATCAACCTGCCAGTGG///GATCATGCCACGTCACT///GATCTAAAAAGTTTCCA	9	Hs.532491	1408	CRY2	11p11.2	Cryptochrome 2 (photolyase-like)	BC035161 in Hs.532491 rep by BC035161: Homo sapiens cryptochrome 2 (photolyase-like), mRNA (cDNA clone MGC:43304 IMAGE:5265444), complete cds
GATCTTGATTGTGGCCG///GATCCAGTCTTAGGAGG	7	Hs.530539	4798	NFRKB	11q24-q25	Nuclear factor related to kappaB binding protein	BC063280 in Hs.530539 rep by BC063280: Homo sapiens nuclear factor related to kappaB binding protein, mRNA (cDNA clone MGC:71524 IMAGE:5271534), complete cds
GATCATGTCTTTTGCTG///GATCTTTTGCCAGAAAT	10	Hs.529989	8635	RNASET2	6q27	Ribonuclease T2	DB031233 in Hs.529989 rep by AK001769: Homo sapiens cDNA FLJ10907 fis, clone OVARC1000060
GATCTAATTGCATTGGT	5	Hs.524630	7334	UBE2N	12q22	Ubiquitin-conjugating enzyme E2N (UBC13 homolog, yeast)	BC000396 in Hs.524630 rep by NM_003348: Homo sapiens ubiquitin-conjugating enzyme E2N (UBC13 homolog, yeast) (UBE2N), mRNA
GATCCAGAAAAGGAAAA///GATCCAGTTGGATGGAG///GATCATTTGTGCAAGAA	9	Hs.524219	7167	TPI1	12p13	Triosephosphate isomerase 1	BM696359 in Hs.524219 rep by BM913099: AGENCOURT_6613916 NIH_MGC_41 Homo sapiens cDNA clone IMAGE:5475108 5', mRNA sequence
GATCAGAGATTTCTATG	5	Hs.523936	5547	PRCP	11q14	GCRG-P224	NM_199418 in Hs.523936 rep by NM_199418: Homo sapiens prolylcarboxypeptidase (angiotensinase C) (PRCP), transcript variant 2, mRNA
GATCGAAGCCCTGCTGG///GATCGGGGGCGTAGCAT	7	Hs.523852	595	CCND1	11q13	Cyclin D1	BM995812 in Hs.523852 rep by NM_053056: Homo sapiens cyclin D1 (CCND1), mRNA
GATCCGCCCGCCGCCCT	5	Hs.520140	6722	SRF	6p21.1	Serum response factor (c-fos serum response element-binding transcription factor)	NM_003131 in Hs.520140 rep by AB209128: Homo sapiens mRNA for serum response factor (c-fos serum response element-binding transcription factor) variant protein
GATCCAAGTGATGATAC///GATCACCCGACTGACTT	7	Hs.519873	1832	DSP	6p24	Desmoplakin	NM_004415 in Hs.519873 rep by NM_004415: Homo sapiens desmoplakin (DSP), transcript variant 1, mRNA
GATCCTCCACTCCAGAG///GATCTGAAGAATGTCCG///GATCAGGTCCCAGCCCT///GATCATGAGGTGCTGGG///GATCCTCCTTGCTTGAC	15	Hs.517949	4134	MAP4	3p21	Microtubule-associated protein 4	NM_002375 in Hs.517949 rep by NM_002375: Homo sapiens microtubule-associated protein 4 (MAP4), transcript variant 1, mRNA
GATCCAGAGAAGCGCAA///GATCACTGTATAGACTG	8	Hs.517517	2033	EP300	22q13.2	E1A binding protein p300	U01877 in Hs.517517 rep by U01877: Human p300 protein mRNA, complete cds
GATCAACATTATGGCTA	5	Hs.517296	2114	ETS2	21q22.3|21q22.2	V-ets erythroblastosis virus E26 oncogene homolog 2 (avian)	BG983947 in Hs.517296 rep by NM_005239: Homo sapiens v-ets erythroblastosis virus E26 oncogene homolog 2 (avian) (ETS2), mRNA
GATCTGAAAGAAGGCTG///GATCCTGGGTTAGGCAT	6	Hs.515354	4099	MAG	19q13.1	Myelin associated glycoprotein	BX390953 in Hs.515354 rep by AB209170: Homo sapiens mRNA for myelin associated glycoprotein isoform a precursor variant protein
GATCCAAACCAGGAAGA///GATCCTCATGAGCGAAG///GATCCGGGACACCCACC///GATCAAGGACAGAGGAA///GATCCAAAAAGGAATTC///GATCCAGGCAAACAGGG///GATCCTCCTTTCTCTGG	13	Hs.514581	71	ACTG1	17q25	Actin, gamma 1	BE274977 in Hs.514581 rep by CR606241: full-length cDNA clone CS0DG004YB23 of B cells (Ramos cell line) of Homo sapiens (human)
GATCCCTTTCACCAATG///GATCACTGGTGTGATAA	7	Hs.514284	4779	NFE2L1	17q21.3	Nuclear factor (erythroid-derived 2)-like 1	BC010623 in Hs.514284 rep by AK090459: Homo sapiens mRNA for FLJ00380 protein
GATCCCTGCCACAAGTT	5	Hs.514036	6388	SDF2	17q11.2	Stromal cell-derived factor 2	BQ691316 in Hs.514036 rep by BQ420405: AGENCOURT_7775953 NIH_MGC_68 Homo sapiens cDNA clone IMAGE:6024075 5', mRNA sequence
GATCCTTGGTGCTGTGT///GATCCCAACTTTCTCAT	6	Hs.513797	8140	SLC7A5	16q24.3	Solute carrier family 7 (cationic amino acid transporter, y+ system), member 5	BC039692 in Hs.513797 rep by CR936746: Homo sapiens mRNA; cDNA DKFZp686N23106 (from clone DKFZp686N23106)
GATCAAAACAAGAACAA///GATCAGCTCAAAAAGAT	9	Hs.513057	3843	RANBP5	13q32.2	RAN binding protein 5	BG329211 in Hs.513057 rep by NM_002271: Homo sapiens RAN binding protein 5 (RANBP5), mRNA
GATCTGGGAGAAGAAGG	5	Hs.511897	1731	2007-09-01	16p11.1	Septin 1	BG169613 in Hs.511897 rep by AL833004: Homo sapiens mRNA; cDNA DKFZp666C094 (from clone DKFZp666C094)
GATCAGGGGCTATTTAC///GATCCACCGTACCAGGA///GATCCTTGAGCTTGGGC///GATCCAGTCCAGCAAGG	13	Hs.511790	1198	CLK3	15q24	CDC-like kinase 3	BU740575 in Hs.511790 rep by CR933693: Homo sapiens mRNA; cDNA DKFZp686J17114 (from clone DKFZp686J17114)
GATCTGCTGCAGTGTTC///GATCAGGAAAAAAGTGC///GATCCTCAAAAGAAAAG	11	Hs.509523	4331	MNAT1	14q23	Menage a trois 1 (CAK assembly factor)	BG541216 in Hs.509523 rep by BX640910: Homo sapiens mRNA; cDNA DKFZp686F17120 (from clone DKFZp686F17120)
GATCATGAGAAGGAATG///GATCCAAAAGAAATCTG	7	Hs.506215	5917	RARS	5q35.1	Arginyl-tRNA synthetase	NM_002887 in Hs.506215 rep by NM_002887: Homo sapiens arginyl-tRNA synthetase (RARS), mRNA
GATCCAGAAGAAGAGAA	5	Hs.505705	4637	MYL6	12q13.2	Myosin, light polypeptide 6, alkali, smooth muscle and non-muscle	CR601266 in Hs.505705 rep by CR625614: full-length cDNA clone CS0DI069YN13 of Placenta Cot 25-normalized of Homo sapiens (human)
GATCCAGTCAGGGTGGG	5	Hs.504251	6484	ST3GAL4	11q23-q24	ST3 beta-galactoside alpha-2,3-sialyltransferase 4	NM_006278 in Hs.504251 rep by BG291407: 602387284F1 NIH_MGC_93 Homo sapiens cDNA clone IMAGE:4516268 5', mRNA sequence
GATCATGGTCTTCAAAG///GATCAGCCCGGCCAAGA///GATCACAAGAGGCCAGG///GATCAACAGTACATCTC///GATCTTTTTTCAGATTC	13	Hs.495128	5537	PPP6C	9q33.3	Protein phosphatase 6, catalytic subunit	NM_002721 in Hs.495128 rep by BF664863: 602119107F1 NIH_MGC_56 Homo sapiens cDNA clone IMAGE:4276417 5', mRNA sequence
GATCACTCCACTGCATG///GATCCCCACCCTGGGGT///GATCCTTTCAAAGCCCG	9	Hs.490415	7791	ZYX	7q32	Zyxin	BM011420 in Hs.490415 rep by BC073825: Homo sapiens cDNA clone IMAGE:6085949, partial cds
GATCGGGCCTTACCGTG	5	Hs.489646	3912	LAMB1	7q22	Laminin, beta 1	NM_002291 in Hs.489646 rep by NM_002291: Homo sapiens laminin, beta 1 (LAMB1), mRNA
GATCCAGAAGCACTGAC	5	Hs.489040	6717	SRI	7q21.1	Sorcin	AI097449 in Hs.489040 rep by NM_003130: Homo sapiens sorcin (SRI), transcript variant 1, mRNA
GATCCAGCTGCCTCCCT	5	Hs.487062	3482	IGF2R	6q26	Insulin-like growth factor 2 receptor	BQ227692 in Hs.487062 rep by NM_000876: Homo sapiens insulin-like growth factor 2 receptor (IGF2R), mRNA
GATCAAAAGCTTTCAGA///GATCAAGTTGGAATTTG///GATCAAGCAAGAAAAAG	8	Hs.481545	108	ADCY2	5p15.3	Adenylate cyclase 2 (brain)	CR749634 in Hs.481545 rep by CR749634: Homo sapiens mRNA; cDNA DKFZp686J099 (from clone DKFZp686J099)
GATCAGGAAGAAGGCAC///GATCTCTTTGACTGCTG	7	Hs.480653	308	ANXA5	4q26-q28|4q28-q32	Annexin A5	AA568499 in Hs.480653 rep by NM_001154: Homo sapiens annexin A5 (ANXA5), mRNA
GATCTCAGCAATTTGAA///GATCATGACATTGTAGT	6	Hs.480356	6293	VPS52	6p21.3	Vacuolar protein sorting 52 (yeast)	NM_022553 in Hs.480356 rep by AK093057: Homo sapiens cDNA FLJ35738 fis, clone TESTI2003692, highly similar to Rattus norvegicus mRNA for ARE1 protein
GATCTCAAGCGCAGCTA	5	Hs.478673	3556	IL1RAP	3q28	Interleukin 1 receptor accessory protein	NM_134470 in Hs.478673 rep by NM_002182: Homo sapiens interleukin 1 receptor accessory protein (IL1RAP), transcript variant 1, mRNA
GATCTGAGAATCTTTAT///GATCTGGGCCTTAGGAG///GATCAACCCTGAGGGAT	11	Hs.478588	604	BCL6	3q27	B-cell CLL/lymphoma 6 (zinc finger protein 51)	NM_138931 in Hs.478588 rep by BX649185: Homo sapiens mRNA; cDNA DKFZp686M22130 (from clone DKFZp686M22130)
GATCAGAAATACAGATT///GATCTCTCAGGAAATTT	6	Hs.478553	1974	EIF4A2	3q28	Eukaryotic translation initiation factor 4A, isoform 2	BC013708 in Hs.478553 rep by AB209021: Homo sapiens mRNA for BM-010 variant protein
GATCAGGATTCAGATGT///GATCTCTTCTCATTTCC///GATCAGATTTGGGTTAC	12	Hs.475733	7155	TOP2B	3p24	Topoisomerase (DNA) II beta 180kDa	BC021863 in Hs.475733 rep by BX640880: Homo sapiens mRNA; cDNA DKFZp686A19125 (from clone DKFZp686A19125)
GATCGTCCTGGAGCTGG	5	Hs.474185	8214	DGCR6	22q11.21|22q11	DiGeorge syndrome critical region gene 6	BC047039 in Hs.474185 rep by AK098780: Homo sapiens cDNA FLJ25914 fis, clone CBR04770
GATCAGGGAAGAGAAGG///GATCAGGGAATAGAAGG///GATCCGAAAATACAACC	8	Hs.474053	1291	COL6A1	21q22.3	Collagen, type VI, alpha 1	NM_001848 in Hs.474053 rep by NM_001848: Homo sapiens collagen, type VI, alpha 1 (COL6A1), mRNA
GATCAAACATGTCTCTG	5	Hs.473417	1525	CXADR	21q21.1	Coxsackie virus and adenovirus receptor	BC003684 in Hs.473417 rep by BC003684: Homo sapiens coxsackie virus and adenovirus receptor, mRNA (cDNA clone MGC:5086 IMAGE:3463613), complete cds
GATCCAGGTCTTCTGAT///GATCTTGCTGGAATAAT///GATCAGAGGGCTTTGCA	7	Hs.472838	6789	STK4	20q11.2-q13.2	Serine/threonine kinase 4	NM_006282 in Hs.472838 rep by NM_006282: Homo sapiens serine/threonine kinase 4 (STK4), mRNA
GATCATGTCAGGGTATT///GATCAATGATTTTGAGC	7	Hs.471525	1285	COL4A3	2q36-q37	Collagen, type IV, alpha 3 (Goodpasture antigen)	DA942297 in Hs.471525 rep by NM_000091: Homo sapiens collagen, type IV, alpha 3 (Goodpasture antigen) (COL4A3), transcript variant 1, mRNA
GATCACGCACGAAGTGG///GATCAAAGAAGAATGGG	8	Hs.47062	5438	POLR2I	19q12	Polymerase (RNA) II (DNA directed) polypeptide I, 14.5kDa	NM_006233 in Hs.47062 rep by BU598062: AGENCOURT_8828902 NIH_MGC_142 Homo sapiens cDNA clone IMAGE:6456715 5', mRNA sequence
GATCTGGGCTCCCTGAC///GATCAGTGAAGTAGCAA	7	Hs.469022	1716	DGUOK	2p13	Deoxyguanosine kinase	BC015757 in Hs.469022 rep by NM_080916: Homo sapiens deoxyguanosine kinase (DGUOK), nuclear gene encoding mitochondrial protein, transcript variant 1, mRNA
GATCACCTGGGGTGAGG	5	Hs.466261	7561	ZNF14	19p13.3-p13.2	Zinc finger protein 14 (KOX 6)	BF677589 in Hs.466261 rep by NM_021030: Homo sapiens zinc finger protein 14 (KOX 6) (ZNF14), mRNA
GATCCATACTGTTTGGA///GATCAGAACATGTCTGT///GATCACAGTTTTGTTTC///GATCTGGTTGCAGAGCT	9	Hs.464829	1000	CDH2	18q11.2	Cadherin 2, type 1, N-cadherin (neuronal)	NM_001792 in Hs.464829 rep by BX538294: Homo sapiens mRNA; cDNA DKFZp686H0944 (from clone DKFZp686H0944)
GATCTGGGCCCCAGGGG///GATCCCGGACGGCGCGC///GATCCCGAGCGGCGCGC	8	Hs.446427	4946	OAZ1	19p13.3	Ornithine decarboxylase antizyme 1	BC035151 in Hs.446427 rep by BC035151: Homo sapiens cDNA clone IMAGE:5265016, containing frame-shift errors
GATCAACAGTTCTAGTA	5	Hs.445403	3376	IARS	9q21	Isoleucine-tRNA synthetase	BC065552 in Hs.445403 rep by NM_013417: Homo sapiens isoleucine-tRNA synthetase (IARS), transcript variant long, mRNA
GATCCAGCAGCGCAGGC	5	Hs.444445	6604	SMARCD3	7q35-q36	SWI/SNF related, matrix associated, actin dependent regulator of chromatin, subfamily d, member 3	BX648385 in Hs.444445 rep by BX648385: Homo sapiens mRNA; cDNA DKFZp686H22205 (from clone DKFZp686H22205)
GATCTGCATTTCTAAAC///GATCCAAGAATTTTGAA///GATCTTTAGAATTTCCA///GATCAGGGAAACCAAAA///GATCGAAGGAATAAATT	15	Hs.444362	4026	LPP	3q28	LIM domain containing preferred translocation partner in lipoma	CR738459 in Hs.444362 rep by NM_005578: Homo sapiens LIM domain containing preferred translocation partner in lipoma (LPP), mRNA
GATCTGGAAAGAGCTGT	5	Hs.444212	7447	VSNL1	2p24.3	Visinin-like 1	NM_003385 in Hs.444212 rep by NM_003385: Homo sapiens visinin-like 1 (VSNL1), mRNA
GATCAGAAATGCCTCTC	5	Hs.443687	2274	FHL2	2q12-q14	Four and a half LIM domains 2	BX956866 in Hs.443687 rep by CR936799: Homo sapiens mRNA; cDNA DKFZp781D198 (from clone DKFZp781D198)
GATCGTGCCACTGGGCA///GATCAAAGCACTGGGCT	6	Hs.443572	6584	SLC22A5	5q31	Solute carrier family 22 (organic cation transporter), member 5	AI076134 in Hs.443572 rep by AB209484: Homo sapiens mRNA for solute carrier family 22 member 5 variant protein
GATCCTGAGCAGAAATC///GATCACCCAAGGGCAGG///GATCAGATTGTGCCCGG///GATCATTGTGTTTTTTG	13	Hs.440475	6389	SDHA	5p15	Succinate dehydrogenase complex, subunit A, flavoprotein (Fp)	BE788331 in Hs.440475 rep by AK131478: Homo sapiens cDNA FLJ16646 fis, clone TESTI4032090
GATCCACCAGAGGACAT	5	Hs.436792	8543	LMO4	1p22.3	LIM domain only 4	NM_006769 in Hs.436792 rep by NM_006769: Homo sapiens LIM domain only 4 (LMO4), mRNA
GATCAGAGAGGTTCTGA	5	Hs.436031	3658	IREB2	15q25.1	Iron-responsive element binding protein 2	AA493769 in Hs.436031 rep by AB209403: Homo sapiens mRNA for iron-responsive element binding protein 2 variant protein
GATCCAGACCAACCTGG///GATCAGAGAAGGTTCCA///GATCCAACCACTACATT///GATCAGGAACAGGAATA///GATCCTGACACCTTTCC///GATCTATCCTTCACTTA	12	Hs.434980	351	APP	21q21.2|21q21.3	Amyloid beta (A4) precursor protein (peptidase nexin-II, Alzheimer disease)	CV356875 in Hs.434980 rep by BX537935: Homo sapiens mRNA; cDNA DKFZp686A05118 (from clone DKFZp686A05118)
GATCTGTGCTTTCCAGC///GATCCTCCCTCCTCCTA	6	Hs.434248	5339	PLEC1	8q24	Plectin 1, intermediate filament binding protein 500kDa	BC007597 in Hs.434248 rep by NM_201380: Homo sapiens plectin 1, intermediate filament binding protein 500kDa (PLEC1), transcript variant 6, mRNA
GATCAGGGGCCAGAGGG	5	Hs.433738	2686	GGTL3	20q11.22	Gamma-glutamyltransferase-like 3	CD366695 in Hs.433738 rep by NM_178026: Homo sapiens gamma-glutamyltransferase-like 3 (GGTL3), transcript variant 3, mRNA
GATCCAAAGTTGCTTTC///GATCATCAGTTTTACAA///GATCAACTTGAGTCCAA///GATCCTTTTGAGAACTT///GATCAGAATCCTGTGCT///GATCCATTTTTCCACTG	13	Hs.432822	4124	MAN2A1	5q21-q22	Mannosidase, alpha, class 2A, member 1	BF341952 in Hs.432822 rep by CR936691: Homo sapiens mRNA; cDNA DKFZp686N09247 (from clone DKFZp686N09247)
GATCTTGCCTCTTTCCT///GATCAACTTAGGTCAGG	6	Hs.431279	4905	NSF	17q21	FKSG49	AF135168 in Hs.431279 rep by AF135168: Homo sapiens N-ethylmaleimide-sensitive factor (NSF) mRNA, complete cds
GATCATCAAGGCAGAAG///GATCAACTTGAACGAAT///GATCCTATAGAAGGCCA///GATCTACTGAAGTTTGA///GATCCTGTGGAAATGAA///GATCTAAATGCAAGGGC///GATCCTACCCAGCATTC///GATCCAGAATTCCTAAA	17	Hs.430742	5218	PFTK1	7q21-q22	PFTAIRE protein kinase 1	BI040001 in Hs.430742 rep by AB020641: Homo sapiens mRNA for KIAA0834 protein, partial cds
GATCTGCCTCTCAGGAA///GATCAGCACTGAAGAGT///GATCCCGATGTTCTTAA///GATCTGTCTCTCAGGAA	11	Hs.429666	1054	CEBPG	19q13.11	CCAAT/enhancer binding protein (C/EBP), gamma	NM_001806 in Hs.429666 rep by NM_001806: Homo sapiens CCAAT/enhancer binding protein (C/EBP), gamma (CEBPG), mRNA
GATCCGGGAGAACCGGG	5	Hs.411695	3101	HK3	5q35.2	Hexokinase 3 (white cell)	BC028129 in Hs.411695 rep by AB208951: Homo sapiens mRNA for Hexokinase 3 variant protein
GATCCTCCCATACCCAC	5	Hs.406013	3875	KRT18	12q13	Keratin 18	CV339856 in Hs.406013 rep by CR616919: full-length cDNA clone CS0DI023YJ13 of Placenta Cot 25-normalized of Homo sapiens (human)
GATCTGCCTTATTTGTC///GATCTTCCATTGCTCAA///GATCCTGTAGGCTAAAA	8	Hs.4055	1316	KLF6	10p15	Kruppel-like factor 6	BX395556 in Hs.4055 rep by U51869: Human proto-oncogene Bcd orf1 and orf2 mRNA, complete cds
GATCCTGGGTCAAAAAA	5	Hs.380271	4968	OGG1	3p26.2	8-oxoguanine DNA glycosylase	BQ897251 in Hs.380271 rep by NM_016819: Homo sapiens 8-oxoguanine DNA glycosylase (OGG1), nuclear gene encoding mitochondrial protein, transcript variant 1b, mRNA
GATCCTTCAGAAAGAGG///GATCGAGAACTGGGAAA///GATCGGCAGTTGCTGTG	10	Hs.37982	4739	NEDD9	6p25-p24	Neural precursor cell expressed, developmentally down-regulated 9	H61594 in Hs.37982 rep by BX648041: Homo sapiens mRNA; cDNA DKFZp686G08168 (from clone DKFZp686G08168)
GATCCAAATCAGTTCAC///GATCTGCCATACCACTG	9	Hs.373550	7050	TGIF	18p11.3	TGFB-induced factor (TALE family homeobox)	NM_170695 in Hs.373550 rep by NM_170695: Homo sapiens TGFB-induced factor (TALE family homeobox) (TGIF), transcript variant 1, mRNA
GATCAGCCCCTTAAAAT	5	Hs.370473	7566	ZNF18	17p11.2	Zinc finger protein 18 (KOX 11)	BC036096 in Hs.370473 rep by NM_144680: Homo sapiens zinc finger protein 18 (KOX 11) (ZNF18), mRNA
GATCCCTTCAAAGCAAA///GATCCATCTCAGGAGGC	6	Hs.370312	2339	FNTA	8p22-q11	Farnesyltransferase, CAAX box, alpha	NM_002027 in Hs.370312 rep by AK123002: Homo sapiens cDNA FLJ16794 fis, clone TBAES2007504, highly similar to Protein farnesyltransferase alpha subunit (EC 2.5.1.-)
GATCCGTGCTGTCTCCT	5	Hs.370254	572	BAD	11q13.1	BCL2-antagonist of cell death	BC095431 in Hs.370254 rep by AK023420: Homo sapiens cDNA FLJ13358 fis, clone PLACE1000078
GATCATCTCATTGCTAA	5	Hs.368376	6734	SRPR	11q24.3	Signal recognition particle receptor ('docking protein')	BC013583 in Hs.368376 rep by BC013583: Homo sapiens signal recognition particle receptor ('docking protein'), mRNA (cDNA clone MGC:9571 IMAGE:3877676), complete cds
GATCCGAGAACGCTCTA///GATCTACACTGGGAAAA	6	Hs.365706	4256	MGP	12p13.1-p12.3	Matrix Gla protein	NM_000900 in Hs.365706 rep by CR623037: full-length cDNA clone CS0DI035YJ18 of Placenta Cot 25-normalized of Homo sapiens (human)
GATCAAATTCAAGACCA///GATCAGCCAAGAAAAAG///GATCAGGAAGCCAAACT///GATCAGCAAAATAAAAG///GATCCTGTAAGGGATTA///GATCTGCCCTCCCCAGC///GATCAGACTCAGAAAAT///GATCAAGTTTCATCCCC///GATCAGCAAGAAAAAGA///GATCGGAGCCATGACTG///GATCTCAAATTGAAAGA///GATCTGTTGAATATTTG///GATCTTCTGTAGAGTAT	26	Hs.344151	2803	GOLGA4	3p22-p21.3	Golgi autoantigen, golgin subfamily a, 4	AI001870 in Hs.344151 rep by NM_002078: Homo sapiens golgi autoantigen, golgin subfamily a, 4 (GOLGA4), mRNA
GATCCAAGACACTTAAA///GATCAAGTTTGGCTTTA	6	Hs.334868	5529	PPP2R5E	14q23.1	Protein phosphatase 2, regulatory subunit B (B56), epsilon isoform	AA702015 in Hs.334868 rep by BC056156: Homo sapiens cDNA clone IMAGE:5583284, partial cds
GATCTCACCATTGCATT///GATCTATTCTATCGCAG	6	Hs.327068	8030	CCDC6	10q21	Coiled-coil domain containing 6	AW858037 in Hs.327068 rep by NM_005436: Homo sapiens coiled-coil domain containing 6 (CCDC6), mRNA
GATCCAGGAAGCGGCTG	5	Hs.32309	3628	INPP1	2q32	Inositol polyphosphate-1-phosphatase	BC106006 in Hs.32309 rep by BC045648: Homo sapiens cDNA clone IMAGE:5268400
GATCCTGACCATCCTGG///GATCTGAGCAGCAGCAT	6	Hs.310545	6857	SYT1	12cen-q21	Synaptotagmin I	BX538227 in Hs.310545 rep by BX538227: Homo sapiens mRNA; cDNA DKFZp686M1844 (from clone DKFZp686M1844)
GATCCACCGAGAGAAGA///GATCTCATGGCCAAAGT///GATCATGCTGAAGGCCA///GATCTCAATGGCCAAAG	9	Hs.308171	6433	SFRS8	12q24.33	Splicing factor, arginine/serine-rich 8 (suppressor-of-white-apricot homolog, Drosophila)	NM_004592 in Hs.308171 rep by CR627024: Homo sapiens mRNA; cDNA DKFZp686F13113 (from clone DKFZp686F13113)
GATCTTTCCCAAGATTG///GATCTGATTAGAAACTG	6	Hs.307913	8675	STX16	20q13.32	Syntaxin 16	NM_001001433 in Hs.307913 rep by NM_001001433: Homo sapiens syntaxin 16 (STX16), transcript variant 1, mRNA
GATCAAAGTCAAAAATA	5	Hs.307734	4311	MME	3q25.1-q25.2	Membrane metallo-endopeptidase (neutral endopeptidase, enkephalinase, CALLA, CD10)	AL833459 in Hs.307734 rep by NM_007289: Homo sapiens membrane metallo-endopeptidase (neutral endopeptidase, enkephalinase, CALLA, CD10) (MME), transcript variant 2b, mRNA
GATCTTAAGAAAAAGAG	5	Hs.303090	5507	PPP1R3C	10q23-q24	Protein phosphatase 1, regulatory (inhibitor) subunit 3C	BX537399 in Hs.303090 rep by BX537399: Homo sapiens mRNA; cDNA DKFZp686A0786 (from clone DKFZp686A0786); complete cds
GATCTTGAATCACTTGA	5	Hs.298654	1848	DUSP6	12q22-q23	Dual specificity phosphatase 6	NM_001946 in Hs.298654 rep by BC037236: Homo sapiens dual specificity phosphatase 6, transcript variant 1, mRNA (cDNA clone MGC:35368 IMAGE:5183133), complete cds
GATCCCAAAGGGCCCCG	5	Hs.295923	6477	SIAH1	16q12	Seven in absentia homolog 1 (Drosophila)	AI971258 in Hs.295923 rep by BX647064: Homo sapiens mRNA; cDNA DKFZp686L1897 (from clone DKFZp686L1897); complete cds
GATCACGAGTCAGGAGT///GATCAGCCAGGCAAAAC	6	Hs.291212	6902	TBCA	5q14.1	Tubulin-specific chaperone a	BC067837 in Hs.291212 rep by AL353949: Homo sapiens mRNA; cDNA DKFZp761P1114 (from clone DKFZp761P1114)
GATCCTAACAGTGCCTT	5	Hs.288193	3840	KPNA4	3q25.33	Karyopherin alpha 4 (importin alpha 3)	BG399479 in Hs.288193 rep by NM_002268: Homo sapiens karyopherin alpha 4 (importin alpha 3) (KPNA4), mRNA
GATCACCAACAGGGAAA	5	Hs.282376	6192	RPS4Y1	Yp11.3	Ribosomal protein S4, Y-linked 1	NM_001008 in Hs.282376 rep by BQ050176: AGENCOURT_7048869 NIH_MGC_85 Homo sapiens cDNA clone IMAGE:5788265 5', mRNA sequence
GATCTGGAGAAACTGGA	5	Hs.280387	7804	LRP8	1p34	Low density lipoprotein receptor-related protein 8, apolipoprotein e receptor	NM_004631 in Hs.280387 rep by NM_004631: Homo sapiens low density lipoprotein receptor-related protein 8, apolipoprotein e receptor (LRP8), transcript variant 1, mRNA
GATCTTCCGCCCCAAAA///GATCTTCCGCCCCACAA	7	Hs.278721	7922	SLC39A7	6p21.3	Solute carrier family 39 (zinc transporter), member 7	BC000645 in Hs.278721 rep by NM_006979: Homo sapiens solute carrier family 39 (zinc transporter), member 7 (SLC39A7), mRNA
GATCTGGTAAAAATGTG///GATCTGAGAACGGAGAA///GATCGCTATTACACAGC	10	Hs.276252	8455	ATRN	20p13	Attractin	BU686262 in Hs.276252 rep by NM_139321: Homo sapiens attractin (ATRN), transcript variant 1, mRNA
GATCGCGAGGAACTGGG	5	Hs.27184	2671	GFER	16p13.3-p13.12	Growth factor, augmenter of liver regeneration (ERV1 homolog, S. cerevisiae)	NM_005262 in Hs.27184 rep by NM_005262: Homo sapiens growth factor, augmenter of liver regeneration (ERV1 homolog, S. cerevisiae) (GFER), mRNA
GATCAGGACTGGCAGGG	5	Hs.270532	5193	PEX12	17q12	Peroxisomal biogenesis factor 12	BC031085 in Hs.270532 rep by NM_000286: Homo sapiens peroxisomal biogenesis factor 12 (PEX12), mRNA
GATCCGGGAAATGCAAA///GATCAAAGAAAAAGTCT	8	Hs.270055	6457	SH3GL3	15q24	SH3-domain GRB2-like 3	DA282194 in Hs.270055 rep by NM_003027: Homo sapiens SH3-domain GRB2-like 3 (SH3GL3), mRNA
GATCAGACTAATCTGAA///GATCCGAGGGTTAATGG	7	Hs.267632	7110	TMF1	3p21-p12	TATA element modulatory factor 1	BU952071 in Hs.267632 rep by AB209109: Homo sapiens mRNA for TATA element modulatory factor 1 variant protein
GATCCAACAGGTCTACC	5	Hs.26479	4045	LSAMP	3q13.2-q21	Limbic system-associated membrane protein	BE139086 in Hs.26479 rep by BX647284: Homo sapiens mRNA; cDNA DKFZp686G1693 (from clone DKFZp686G1693)
GATCGGCCTGAAGAAGA	5	Hs.255093	5211	PFKL	21q22.3	Phosphofructokinase, liver	BC006422 in Hs.255093 rep by AB209127: Homo sapiens mRNA for liver phosphofructokinase isoform a variant protein
GATCCCTGCTTGTGCAG///GATCGTGCCACTGCTGC	6	Hs.25450	2030	SLC29A1	6p21.1-p21.2	Solute carrier family 29 (nucleoside transporters), member 1	BC008954 in Hs.25450 rep by AK090615: Homo sapiens cDNA FLJ33296 fis, clone BNGH42001247, highly similar to Human placental equilibrative nucleoside transporter 1 (hENT1) mRNA
GATCAGCTCAGACATAT	5	Hs.252180	8291	DYSF	2p13.3-p13.1	Dysferlin, limb girdle muscular dystrophy 2B (autosomal recessive)	AF075575 in Hs.252180 rep by AF075575: Homo sapiens dysferlin mRNA, complete cds
GATCCTTCTGTAAAGGT	5	Hs.2490	834	CASP1	11q23	Caspase 1, apoptosis-related cysteine peptidase (interleukin 1, beta, convertase)	NM_033292 in Hs.2490 rep by AK223503: Homo sapiens mRNA for caspase 1 isoform alpha precursor variant, clone: FCC121D07
GATCTTGGTGGTAATTG///GATCTTCAGGAAAACCA///GATCTGCCGCGTTCTCC	8	Hs.243987	2626	GATA4	8p23.1-p22	GATA binding protein 4	BF513429 in Hs.243987 rep by NM_002052: Homo sapiens GATA binding protein 4 (GATA4), mRNA
GATCACTACTGGGGCAA	5	Hs.234642	360	AQP3	9p13	Aquaporin 3	BI762169 in Hs.234642 rep by AK095363: Homo sapiens cDNA FLJ38044 fis, clone CTONG2014119, moderately similar to AQUAPORIN 3
GATCTGGGGTGTGTGGC///GATCAAGGAAAGGAGAA	7	Hs.232072	7399	USH2A	1q41	Usher syndrome 2A (autosomal recessive, mild)	NM_206933 in Hs.232072 rep by AY481573: Homo sapiens Usher syndrome 2A isoform B (USH2A) mRNA, complete cds
GATCATGCCATTGAATT	5	Hs.231850	7275	TUB	11p15.5	Tubby homolog (mouse)	BI015462 in Hs.231850 rep by NM_003320: Homo sapiens tubby homolog (mouse) (TUB), transcript variant 1, mRNA
GATCCAATTCCATTCCA///GATCCGGCCCTGCTACG///GATCGAATCCAAAAAAA///GATCCTCTGACCCTCCC	11	Hs.211594	5704	PSMC4	19q13.11-q13.13	Proteasome (prosome, macropain) 26S subunit, ATPase, 4	BQ689758 in Hs.211594 rep by CR611800: full-length cDNA clone CS0DF038YP01 of Fetal brain of Homo sapiens (human)
GATCAACTTCTTCATCT	5	Hs.208	2642	GCGR	17q25	Glucagon receptor	NM_000160 in Hs.208 rep by NM_000160: Homo sapiens glucagon receptor (GCGR), mRNA
GATCCTGTTCTTTCTTT///GATCCTCATCATTTGCA	7	Hs.205816	6568	SLC17A1	6p23-p21.3	Solute carrier family 17 (sodium phosphate), member 1	CB164790 in Hs.205816 rep by D28532: Human mRNA for renal Na+-dependent phosphate cotransporter, complete cds
GATCTCATTGTGTTCTC///GATCTCTTATGAATAAC	6	Hs.201634	7365	UGT2B10	4q13.2	UDP glucuronosyltransferase 2 family, polypeptide B10	CB164598 in Hs.201634 rep by AK222872: Homo sapiens mRNA for UDP glycosyltransferase 2 family, polypeptide B10 variant, clone: HEP14512
GATCACCTGTGGTAGTG///GATCTCTTAAAAATACC///GATCATGATTTGCAAGC///GATCATTAGAGACTATT	12	Hs.191518	1660	DHX9	1q25	DEAH (Asp-Glu-Ala-His) box polypeptide 9	DA389959 in Hs.191518 rep by L13848: Human RNA helicase A mRNA, complete cds
GATCATTTCTAGGCAAA///GATCAGACAAATGCAAA///GATCTGGAGATGCAGTG	8	Hs.191346	989	2007-09-07	7p14.3-p14.1	Septin 7	NM_001788 in Hs.191346 rep by AB209677: Homo sapiens mRNA for CDC10 protein variant protein
GATCAGAGTTTGCCCTG///GATCAAATTCGTGATAT///GATCAGAACAATGAATG	9	Hs.179312	6617	SNAPC1	14q22	Small nuclear RNA activating complex, polypeptide 1, 43kDa	BX476011 in Hs.179312 rep by NM_003082: Homo sapiens small nuclear RNA activating complex, polypeptide 1, 43kDa (SNAPC1), mRNA
GATCAATAAACAGCCAT	5	Hs.17466	5920	RARRES3	11q23	Retinoic acid receptor responder (tazarotene induced) 3	BC009678 in Hs.17466 rep by AK123723: Homo sapiens cDNA FLJ41729 fis, clone HLUNG2016022
GATCCCCCCAAACCCCC///GATCTCCTTTCCCTCCT///GATCTTTTGATTCCTCT	7	Hs.170622	1072	CFL1	11q13	Cofilin 1 (non-muscle)	BU162380 in Hs.170622 rep by BM462286: AGENCOURT_6424410 NIH_MGC_67 Homo sapiens cDNA clone IMAGE:5491420 5', mRNA sequence
GATCAGACAAATGTGTC///GATCTGGCTGCCCCCCC	6	Hs.166463	3192	HNRPU	1q44	Heterogeneous nuclear ribonucleoprotein U (scaffold attachment factor A)	BC003367 in Hs.166463 rep by NM_031844: Homo sapiens heterogeneous nuclear ribonucleoprotein U (scaffold attachment factor A) (HNRPU), transcript variant 1, mRNA
GATCAGGAAGGAGTTTT	5	Hs.163645	4338	MOCS2	5q11	Molybdenum cofactor synthesis 2	CA411806 in Hs.163645 rep by AK126211: Homo sapiens cDNA FLJ44223 fis, clone THYMU3006118, highly similar to Homo sapiens molybdenum cofactor synthesis 2 (MOCS2)
GATCAGGAAAGTTGTAG///GATCAGTTTGATTCTGT	6	Hs.159118	262	AMD1	6q21-q22	Adenosylmethionine decarboxylase 1	BC000171 in Hs.159118 rep by BX640599: Homo sapiens mRNA; cDNA DKFZp686G18136 (from clone DKFZp686G18136)
GATCTGCCCCTGCATTG	5	Hs.15738	7879	RAB7	3q21.3	RAB7, member RAS oncogene family	BX537775 in Hs.15738 rep by NM_004637: Homo sapiens RAB7, member RAS oncogene family (RAB7), mRNA
GATCCTGGGCGGCAGAG///GATCAGCATGGGCCACG///GATCGACAGCGTCCTGG	8	Hs.155597	1675	DF	19p13.3	D component of complement (adipsin)	NM_001928 in Hs.155597 rep by BQ712715: AGENCOURT_7975629 NIH_MGC_113 Homo sapiens cDNA clone IMAGE:6215216 5', mRNA sequence
GATCATTTTGCACATAG	5	Hs.154210	1901	EDG1	1p21	Endothelial differentiation, sphingolipid G-protein-coupled receptor, 1	BC018650 in Hs.154210 rep by BC018650: Homo sapiens endothelial differentiation, sphingolipid G-protein-coupled receptor, 1, mRNA (cDNA clone MGC:22155 IMAGE:4071217), complete cds
GATCCCAATGGTCCAGT///GATCAATTCTACGGTTT	7	Hs.149894	4528	MTIF2	2p14-p16	Mitochondrial translational initiation factor 2	NM_001005369 in Hs.149894 rep by NM_001005369: Homo sapiens mitochondrial translational initiation factor 2 (MTIF2), nuclear gene encoding mitochondrial protein, transcript variant 1, mRNA
GATCACCAGCCATGTGC///GATCCACTGGGACCCCC	6	Hs.148641	1512	CTSH	15q24-q25	Cathepsin H	CR749582 in Hs.148641 rep by CR749582: Homo sapiens mRNA; cDNA DKFZp686B24257 (from clone DKFZp686B24257)
GATCAGGAAAAATAACC	5	Hs.146447	2200	FBN1	15q21.1	Fibrillin 1 (Marfan syndrome)	BM724236 in Hs.146447 rep by X63556: H.sapiens mRNA for fibrillin
GATCTGCCAAGCAAAAA///GATCTGAACTATTTGCT	8	Hs.145575	5412	UBL3	13q12-q13	Ubiquitin-like 3	BQ613975 in Hs.145575 rep by BC044582: Homo sapiens ubiquitin-like 3, mRNA (cDNA clone MGC:57181 IMAGE:5262176), complete cds
GATCACTGGAGCCTCTC///GATCAAAAACATGAAAA	7	Hs.13776	420	DO	12p13-p12	Dombrock blood group	DQ072851 in Hs.13776 rep by NM_021071: Homo sapiens Dombrock blood group (DO), mRNA
GATCAGGGGGCCAGGCC	5	Hs.13495	5977	DPF2	11q13	D4, zinc and double PHD fingers family 2	BX641135 in Hs.13495 rep by BX641135: Homo sapiens mRNA; cDNA DKFZp686K09123 (from clone DKFZp686K09123)
GATCAACAGTGACTCAG///GATCCATCTTCATCCAT///GATCTTGCTACGTCTGC///GATCTTGCCAAGGTGGA///GATCAGAGCCAAAATAA///GATCCTGAAGATGTTGC	13	Hs.133135	7402	UTRN	6q24	Utrophin (homologous to dystrophin)	NM_007124 in Hs.133135 rep by NM_007124: Homo sapiens utrophin (homologous to dystrophin) (UTRN), mRNA
GATCCAGGCTCGTAGAG	5	Hs.132864	6777	STAT5B	17q11.2	Signal transducer and activator of transcription 5B	NM_012448 in Hs.132864 rep by NM_012448: Homo sapiens signal transducer and activator of transcription 5B (STAT5B), mRNA
GATCTGGAAGAGGCTTG	5	Hs.131151	5715	PSMD9	12q24.31-q24.32	Proteasome (prosome, macropain) 26S subunit, non-ATPase, 9	NM_002813 in Hs.131151 rep by NM_002813: Homo sapiens proteasome (prosome, macropain) 26S subunit, non-ATPase, 9 (PSMD9), mRNA
GATCATTTACCGCCGCT///GATCGCCTGAGGCAAGG///GATCATGGCGACCCCCC	9	Hs.119591	1175	AP2S1	19q13.2-q13.3	Adaptor-related protein complex 2, sigma 1 subunit	BC006337 in Hs.119591 rep by BM809524: AGENCOURT_6583804 NIH_MGC_41 Homo sapiens cDNA clone IMAGE:5467804 5', mRNA sequence
GATCCAAAATAAAACCC///GATCTCCGACAAAAAAA	6	Hs.115617	1393	CRHBP	5q11.2-q13.3	Corticotropin releasing hormone binding protein	BG205180 in Hs.115617 rep by NM_001882: Homo sapiens corticotropin releasing hormone binding protein (CRHBP), mRNA
GATCTCCTCTCCCCTCC///GATCCCTAGGAACTGCC	7	Hs.112444	6882	TAF11	6p21.31	TAF11 RNA polymerase II, TATA box binding protein (TBP)-associated factor, 28kDa	NM_005643 in Hs.112444 rep by BX647568: Homo sapiens mRNA; cDNA DKFZp313C0811 (from clone DKFZp313C0811)
GATCCCTGCTTCCATAC	5	Hs.10862	205	AK3L1	1p31.3	Adenylate kinase 3-like 1	AI676149 in Hs.10862 rep by AK026966: Homo sapiens cDNA: FLJ23313 fis, clone HEP11919
GATCATCCAAGCCTAGA///GATCATGAATGGCCTGT	6	Hs.108301	7181	NR2C1	12q22	Nuclear receptor subfamily 2, group C, member 1	BC026074 in Hs.108301 rep by BC026074: Homo sapiens nuclear receptor subfamily 2, group C, member 1, mRNA (cDNA clone IMAGE:4827729)
GATCCCTTGAACCAGGG	5	Hs.106880	705	BYSL	6p21.1	Bystin-like	BQ642184 in Hs.106880 rep by AK095253: Homo sapiens cDNA FLJ37934 fis, clone CTONG2005265, highly similar to BYSTIN
GATCAGCTGCACTTAAG///GATCAGTGCCTTAAGAA///GATCCTGAGAGAGGGGG	10	Hs.106019	5514	PPP1R10	6p21.3	Protein phosphatase 1, regulatory subunit 10	NM_002714 in Hs.106019 rep by NM_002714: Homo sapiens protein phosphatase 1, regulatory subunit 10 (PPP1R10), mRNA
GATCCAATGGGGCCACC	5	Hs.102308	3764	KCNJ8	12p11.23	Potassium inwardly-rectifying channel, subfamily J, member 8	BC000544 in Hs.102308 rep by NM_004982: Homo sapiens potassium inwardly-rectifying channel, subfamily J, member 8 (KCNJ8), mRNA
GATCTTCTGCAGTCCAC///GATCATTTCGGGCCATC///GATCTGAAAGCAAAAAA	8	Hs.95577	1019	CDK4	12q14	Cyclin-dependent kinase 4	BE250311 in Hs.95577 rep by BM467999: AGENCOURT_6475539 NIH_MGC_72 Homo sapiens cDNA clone IMAGE:5577898 5', mRNA sequence
GATCCTGTTCCATAGTG///GATCCTCCGATGAAAGC///GATCCGAAATGACCCCA	8	Hs.89983	5648	MASP1	3q27-q28	Mannan-binding lectin serine peptidase 1 (C4/C2 activating component of Ra-reactive factor)	NM_001879 in Hs.89983 rep by BX641029: Homo sapiens mRNA; cDNA DKFZp686M0562 (from clone DKFZp686M0562)
GATCACCAACATGAACA	4	Hs.8986	713	C1QB	1p36.3-p34.1	Complement component 1, q subcomponent, beta polypeptide	BC008983 in Hs.8986 rep by BQ881988: AGENCOURT_8642683 NIH_MGC_113 Homo sapiens cDNA clone IMAGE:6295784 5', mRNA sequence
GATCTCCTGTTTTTTTC///GATCCTTGAAGACCCAG///GATCAGAGGAATGAGAG///GATCGGGGTCGGGGCCC	10	Hs.88556	3065	HDAC1	1p34	Histone deacetylase 1	BC000301 in Hs.88556 rep by BX648622: Homo sapiens mRNA; cDNA DKFZp686O01235 (from clone DKFZp686O01235)
GATCAAAAGGAGAAAAG	4	Hs.840	3620	INDO	8p12-p11	Indoleamine-pyrrole 2,3 dioxygenase	CN283791 in Hs.840 rep by M34455: Human interferon-gamma-inducible indoleamine 2,3-dioxygenase (IDO) mRNA, complete cds
GATCTTGTTACTGAATA	4	Hs.84	3561	IL2RG	Xq13.1	Interleukin 2 receptor, gamma (severe combined immunodeficiency)	NM_000206 in Hs.84 rep by BC071710: Homo sapiens cDNA clone IMAGE:5208624, containing frame-shift errors
GATCAGTGAGACAGAAG///GATCAATTCAACAAGGA///GATCTTCTTTGAAACCA///GATCAACAGATACCTCT///GATCAACCGCACAGAGC///GATCATTAAGCACAGTT	10	Hs.83722	2060	EPS15	1p32	Epidermal growth factor receptor pathway substrate 15	AW815276 in Hs.83722 rep by NM_001981: Homo sapiens epidermal growth factor receptor pathway substrate 15 (EPS15), mRNA
GATCTCCTTTTCCAGTG	4	Hs.81848	5885	RAD21	8q24	RAD21 homolog (S. pombe)	NM_006265 in Hs.81848 rep by NM_006265: Homo sapiens RAD21 homolog (S. pombe) (RAD21), mRNA
GATCTTTTACACCACAT///GATCCACATTTGAACAT	6	Hs.808	3185	HNRPF	10q11.21-q11.22	Heterogeneous nuclear ribonucleoprotein F	BC004254 in Hs.808 rep by AK001364: Homo sapiens cDNA FLJ10502 fis, clone NT2RP2000414, highly similar to Homo sapiens HnRNP F protein mRNA
GATCTCCCTCCAGGACT	4	Hs.80776	5333	PLCD1	3p22-p21.3	Phospholipase C, delta 1	BC050382 in Hs.80776 rep by BX647927: Homo sapiens mRNA; cDNA DKFZp686K101 (from clone DKFZp686K101)
GATCAGGAGAAATAACT	4	Hs.80358	8284	SMCY	Yq11|Yq11	Smcy homolog, Y-linked (mouse)	DA453822 in Hs.80358 rep by BX648643: Homo sapiens mRNA; cDNA DKFZp686O17106 (from clone DKFZp686O17106)
GATCATCAGTACTGTTG	4	Hs.78944	5997	RGS2	1q31	Regulator of G-protein signalling 2, 24kDa	BC042755 in Hs.78944 rep by BC042755: Homo sapiens regulator of G-protein signalling 2, 24kDa, mRNA (cDNA clone IMAGE:4830785), complete cds
GATCCTCAGTTTTCCCA///GATCCAGAGTCCAGGAG	6	Hs.78061	6943	TCF21	6pter-qter	Transcription factor 21	NM_198392 in Hs.78061 rep by NM_198392: Homo sapiens transcription factor 21 (TCF21), transcript variant 1, mRNA
GATCAATGAAATGCACA///GATCGTGCCAGTGGGCT///GATCAGGCAGAGTAGAA///GATCATCCAGGGAAATC	9	Hs.77578	8239	USP9X	Xp11.4	Ubiquitin specific peptidase 9, X-linked (fat facets-like, Drosophila)	NM_004652 in Hs.77578 rep by NM_004652: Homo sapiens ubiquitin specific peptidase 9, X-linked (fat facets-like, Drosophila) (USP9X), transcript variant 1, mRNA
GATCCCTTTGAAATTTT///GATCCAGTCCTTGTTCT///GATCCAAGTGCACCAGC	9	Hs.7753	813	CALU	7q32	Calumenin	BQ717885 in Hs.7753 rep by NM_001219: Homo sapiens calumenin (CALU), mRNA
GATCCTCTTCTCAAAGC///GATCAGAAATTGGAACA	6	Hs.75514	4860	NP	14q13.1	Nucleoside phosphorylase	BC106074 in Hs.75514 rep by AK126154: Homo sapiens cDNA FLJ44166 fis, clone THYMU2033583, highly similar to Purine nucleoside phosphorylase (EC 2.4.2.1)
GATCAGCCTGAGGGTCT///GATCTTTGGCAGCGCCA	7	Hs.7476	533	ATP6V0B	1p32.3	ATPase, H+ transporting, lysosomal 21kDa, V0 subunit c''	BU733447 in Hs.7476 rep by CR596289: full-length cDNA clone CS0DI035YO13 of Placenta Cot 25-normalized of Homo sapiens (human)
GATCCACTGACCAAATC	4	Hs.74576	2664	GDI1	Xq28	GDP dissociation inhibitor 1	BC012201 in Hs.74576 rep by AK123405: Homo sapiens cDNA FLJ41411 fis, clone BRHIP2001099, highly similar to RAB GDP DISSOCIATION INHIBITOR ALPHA
GATCATGGGAGCGGGCG///GATCACTTGAAGGTGGG	6	Hs.74565	333	APLP1	19q13.1	Amyloid beta (A4) precursor-like protein 1	NM_001024807 in Hs.74565 rep by NM_001024807: Homo sapiens amyloid beta (A4) precursor-like protein 1 (APLP1), transcript variant 1, mRNA
GATCGAGTCCTTATAAG	4	Hs.567372	8629	JRK	8q24.3	Jerky homolog (mouse)	BX640755 in Hs.567372 rep by AB209002: Homo sapiens mRNA for jerky homolog variant protein
GATCAAGAATGGCAAGA///GATCTTGGTCTTTCCTT///GATCTGGAATAAATGTG///GATCAGTGGGCTCTCAA///GATCAGATTGGCAGAAA	10	Hs.567333	6228	RPS23	5q14.2	Ribosomal protein S23	AL036559 in Hs.567333 rep by AK125939: Homo sapiens cDNA FLJ43951 fis, clone TESTI4015398
GATCAAGCTCAGAGACT	4	Hs.567332	6097	RORC	1q21	RAR-related orphan receptor C	BC031554 in Hs.567332 rep by NM_005060: Homo sapiens RAR-related orphan receptor C (RORC), transcript variant 1, mRNA
GATCTTGCCACTGTAGT	4	Hs.567324	5784	PTPN14	1q32.2	Protein tyrosine phosphatase, non-receptor type 14	AI754652 in Hs.567324 rep by NM_005401: Homo sapiens protein tyrosine phosphatase, non-receptor type 14 (PTPN14), mRNA
GATCCCGGGCCACACGG	4	Hs.567267	2175	FANCA	16q24.3	Fanconi anemia, complementation group A	AW083279 in Hs.567267 rep by X99226: H.sapiens mRNA for FAA protein
GATCTGTGCTCTTTCTT///GATCGAGAAAAGCTAAG	7	Hs.5635	6801	STRN	2p22-p21	Striatin, calmodulin binding protein	AK026934 in Hs.5635 rep by NM_003162: Homo sapiens striatin, calmodulin binding protein (STRN), mRNA
GATCCCTATTATGGGAA	4	Hs.558296	52	ACP1	2p25	Acid phosphatase 1, soluble	NM_177554 in Hs.558296 rep by NM_177554: Homo sapiens acid phosphatase 1, soluble (ACP1), transcript variant 1, mRNA
GATCATAAGGACAGGAG///GATCAAAGGACAAGAAT///GATCACAAGGACAAGAA///GATCCTTCAGAACAGGA///GATCGAAATTCTCCCAA///GATCAAAAATCCATCCT///GATCTTTTTTTTCGGTT	13	Hs.557550	4869	NPM1	5q35	Nucleophosmin (nucleolar phosphoprotein B23, numatrin)	AV653736 in Hs.557550 rep by BM541948: AGENCOURT_6455442 NIH_MGC_72 Homo sapiens cDNA clone IMAGE:5527547 5', mRNA sequence
GATCAATAGACTGTACT///GATCGTGGCATAGGGGT///GATCACACAGAAACAGT///GATCCAAACAGAAAAGT	9	Hs.557403	3554	IL1R1	2q12	Interleukin 1 receptor, type I	CB240976 in Hs.557403 rep by M27492: Human interleukin 1 receptor mRNA, complete cds
GATCCACCCGGCTAAGG///GATCTCCTGAGGACAGG///GATCAGCTCAGGGGAGG///GATCTGCTCTGGAAATG///GATCTGCTCCTGGAAAT	12	Hs.544577	2597	GAPDH	12p13	Glyceraldehyde-3-phosphate dehydrogenase	BE730467 in Hs.544577 rep by BF983396: 602305292F1 NIH_MGC_88 Homo sapiens cDNA clone IMAGE:4396486 5', mRNA sequence
GATCAGCGCTTCTGCAC///GATCATGTTTTTTTGTG	6	Hs.54089	580	BARD1	2q34-q35	BRCA1 associated RING domain 1	NM_000465 in Hs.54089 rep by AK223409: Homo sapiens mRNA for BRCA1 associated RING domain 1 variant, clone: FCC109A11
GATCAGGTTAAAGAGAA///GATCAAACGGACGACAC///GATCAGAAAAGAATTGA	7	Hs.536926	3574	IL7	8q12-q13	Interleukin 7	BM978895 in Hs.536926 rep by BC047698: Homo sapiens interleukin 7, mRNA (cDNA clone MGC:51943 IMAGE:5748841), complete cds
GATCACTGCTGAGGTCA	4	Hs.534364	7429	VIL1	2q35-q36	Villin 1	AW242356 in Hs.534364 rep by AK223398: Homo sapiens mRNA for villin 1 variant, clone: FCC107E09
GATCTTATGTGTTACAA///GATCAGAGGAGTAAATA	7	Hs.533683	2263	FGFR2	10q26	Fibroblast growth factor receptor 2 (bacteria-expressed kinase, keratinocyte growth factor receptor, craniofacial dysostosis 1, Crouzon syndrome, Pfeiffer syndrome, Jackson-Weiss syndrome)	NM_023028 in Hs.533683 rep by NM_023028: Homo sapiens fibroblast growth factor receptor 2 (bacteria-expressed kinase, keratinocyte growth factor receptor, craniofacial dysostosis 1, Crouzon syndrome, Pfeiffer syndrome, Jackson-Weiss syndrome) (FGFR2), tra
GATCTCTGTGTCTACTT///GATCACGAGGTCACGAT	5	Hs.529846	819	CAMLG	5q23	Calcium modulating ligand	U18242 in Hs.529846 rep by NM_001745: Homo sapiens calcium modulating ligand (CAMLG), mRNA
GATCTTACCTGGAAACC///GATCCACCCGTGTCAGC	6	Hs.527412	427	ASAH1	8p22-p21.3	N-acylsphingosine amidohydrolase (acid ceramidase) 1	AA725085 in Hs.527412 rep by NM_004315: Homo sapiens N-acylsphingosine amidohydrolase (acid ceramidase) 1 (ASAH1), transcript variant 2, mRNA
GATCATAGCTGACTTTA	4	Hs.523968	7159	TP53BP2	1q42.1	Tumor protein p53 binding protein, 2	NM_001031685 in Hs.523968 rep by NM_005426: Homo sapiens tumor protein p53 binding protein, 2 (TP53BP2), transcript variant 2, mRNA
GATCATGCACCATATCC///GATCAGAACGTGAAGAA	7	Hs.523299	8661	EIF3S10	10q26	Eukaryotic translation initiation factor 3, subunit 10 theta, 150/170kDa	NM_003750 in Hs.523299 rep by D50929: Homo sapiens mRNA for KIAA0139 gene, partial cds
GATCACAAGGCCAGGAA	4	Hs.522823	2010	EMD	Xq28	Emerin (Emery-Dreifuss muscular dystrophy)	BE743484 in Hs.522823 rep by BQ059597: AGENCOURT_6739947 NIH_MGC_99 Homo sapiens cDNA clone IMAGE:5815675 5', mRNA sequence
GATCCTCCAGAAAGTCG	4	Hs.522819	3654	IRAK1	Xq28	Interleukin-1 receptor-associated kinase 1	L76191 in Hs.522819 rep by L76191: Homo sapiens interleukin-1 receptor-associated kinase (IRAK) mRNA, complete cds
GATCCCAGGTGAGTTTC	4	Hs.522699	1349	COX7B	Xq21.1	Cytochrome c oxidase subunit VIIb	CB306989 in Hs.522699 rep by BG179412: 602330667F1 NIH_MGC_91 Homo sapiens cDNA clone IMAGE:4431760 5', mRNA sequence
GATCACCTACAAAAGAA///GATCCACATTCTAGAGA///GATCTTCAGGACATGTT	9	Hs.522309	4686	NCBP1	9q34.1	Nuclear cap binding protein subunit 1, 80kDa	BU929874 in Hs.522309 rep by D32002: Human mRNA for nuclear cap binding protein, complete cds
GATCAGGGGATTGCAAT///GATCAGCAAGCAGGAGG///GATCCCCTGCCCATGGC///GATCAGCAAGTAGGAGT///GATCAGAAAACTATACC///GATCAGCAAGCAGAAGT///GATCCATTGGCCTCCCT	12	Hs.520640	60	ACTB	7p15-p12	Actin, beta	BE011609 in Hs.520640 rep by AK125561: Homo sapiens cDNA FLJ43573 fis, clone RECTM2001691, highly similar to ACTIN, CYTOPLASMIC TYPE 5
GATCACTGAAGAAACTT///GATCTTCTCTCTCAGTA///GATCACAGAAGAAACTA	8	Hs.520048	3122	HLA-DRA	6p21.3	Major histocompatibility complex, class II, DR alpha	BC032350 in Hs.520048 rep by BQ057851: AGENCOURT_7047109 NIH_MGC_99 Homo sapiens cDNA clone IMAGE:5813595 5', mRNA sequence
GATCACACAGCTAACGA///GATCCACAGATTCAATG	6	Hs.519718	7265	TTC1	5q32-q33.2	Tetratricopeptide repeat domain 1	BC000942 in Hs.519718 rep by BQ055100: AGENCOURT_6797179 NIH_MGC_99 Homo sapiens cDNA clone IMAGE:5807211 5', mRNA sequence
GATCAAGTGGTAGTTCT///GATCCAGAATCTGAAGA///GATCAGTTCTGTGAAAC///GATCCATTCTGTGGGAT	9	Hs.519474	1105	CHD1	5q15-q21	Chromodomain helicase DNA binding protein 1	AV651655 in Hs.519474 rep by NM_001270: Homo sapiens chromodomain helicase DNA binding protein 1 (CHD1), mRNA
GATCTGAAGTGGTGGAT///GATCTGGCCACTGGGCC///GATCTTCAGGAGGATGG///GATCTTCAGGAGGATGC	9	Hs.518249	7555	ZNF9	3q21	Zinc finger protein 9 (a cellular retroviral nucleic acid binding protein)	BU618765 in Hs.518249 rep by BF680546: 602155285F1 NIH_MGC_83 Homo sapiens cDNA clone IMAGE:4296285 5', mRNA sequence
GATCCAACTGGGTGGGG	4	Hs.517168	8407	TAGLN2	1q21-q25	Transgelin 2	BG680062 in Hs.517168 rep by CR620277: full-length cDNA clone CS0DI028YE06 of Placenta Cot 25-normalized of Homo sapiens (human)
GATCAGCCCATTGCCTG///GATCTGGACAGTGGGCC	5	Hs.516155	822	CAPG	2p11.2	Capping protein (actin filament), gelsolin-like	BG169631 in Hs.516155 rep by AK130130: Homo sapiens cDNA FLJ26620 fis, clone MPC00186, highly similar to Macrophage capping protein (Actin-regulatory protein CAP-G)
GATCTCTCCAAAGAGAG///GATCCTGCCTGGGAGGA///GATCAAATCAGAAGTGC///GATCTTTTCAGTGTCTT	10	Hs.516032	3030	HADHA	2p23	Hydroxyacyl-Coenzyme A dehydrogenase/3-ketoacyl-Coenzyme A thiolase/enoyl-Coenzyme A hydratase (trifunctional protein), alpha subunit	NM_000182 in Hs.516032 rep by NM_000182: Homo sapiens hydroxyacyl-Coenzyme A dehydrogenase/3-ketoacyl-Coenzyme A thiolase/enoyl-Coenzyme A hydratase (trifunctional protein), alpha subunit (HADHA), mRNA
GATCCCAGTTGCTTGGG///GATCTGGAGCCCCTGAC	6	Hs.515475	8189	SYMPK	19q13.3	Symplekin	AB209024 in Hs.515475 rep by BX648728: Homo sapiens mRNA; cDNA DKFZp451H1410 (from clone DKFZp451H1410)
GATCTGAAGTCAGTCGG///GATCAGGCAGGAGAAGG	5	Hs.514746	2627	GATA6	18q11.1-q11.2	GATA binding protein 6	U66075 in Hs.514746 rep by X95701: H.sapiens mRNA for GATA-6 DNA-binding protein
GATCAGCGAAGACGGGA	4	Hs.513811	863	CBFA2T3	16q24	Core-binding factor, runt domain, alpha subunit 2; translocated to, 3	NM_005187 in Hs.513811 rep by NM_005187: Homo sapiens core-binding factor, runt domain, alpha subunit 2; translocated to, 3 (CBFA2T3), transcript variant 1, mRNA
GATCAACAGTGACAGTT///GATCCAGAAATAGACAT///GATCACTGTTTCACAGC///GATCGGGTAAATGAAGA///GATCTCAGAAGCGAAAA///GATCTCCAGACACTTTA///GATCCAAGTCCTCTGTT///GATCACAATTCATGAAT///GATCACTGAATAAAGAA///GATCCACAGGTACCCCA	24	Hs.512235	3709	ITPR2	12p11	Family with sequence similarity 20, member C	NM_002223 in Hs.512235 rep by NM_002223: Homo sapiens inositol 1,4,5-triphosphate receptor, type 2 (ITPR2), mRNA
GATCCAGACACACACAC	4	Hs.51133	5753	PTK6	20q13.3	PTK6 protein tyrosine kinase 6	BI039290 in Hs.51133 rep by NM_005975: Homo sapiens PTK6 protein tyrosine kinase 6 (PTK6), mRNA
GATCAAAACAACAACCA///GATCTGTTTGCTCACAG///GATCACGGCATTGTACT///GATCTGTCTTCACTATC	9	Hs.510989	4212	MEIS2	15q14	Meis1, myeloid ecotropic viral integration site 1 homolog 2 (mouse)	DA146158 in Hs.510989 rep by NM_170677: Homo sapiens Meis1, myeloid ecotropic viral integration site 1 homolog 2 (mouse) (MEIS2), transcript variant a, mRNA
GATCAATTGTACCCCAA	4	Hs.509554	3091	HIF1A	14q21-q24	Hypoxia-inducible factor 1, alpha subunit (basic helix-loop-helix transcription factor)	BM661540 in Hs.509554 rep by NM_001530: Homo sapiens hypoxia-inducible factor 1, alpha subunit (basic helix-loop-helix transcription factor) (HIF1A), transcript variant 1, mRNA
GATCTTCACAGAAAGTG///GATCACAAGTGAGAAAG///GATCATGCCACTATACC	6	Hs.505545	4891	SLC11A2	12q13	Solute carrier family 11 (proton-coupled divalent metal ion transporters), member 2	NM_000617 in Hs.505545 rep by BC100014: Homo sapiens solute carrier family 11 (proton-coupled divalent metal ion transporters), member 2, mRNA (cDNA clone MGC:110880 IMAGE:5300266), complete cds
GATCCCCTTTTCTTCTG	4	Hs.505004	6919	TCEA2	20q13.33	Transcription elongation factor A (SII), 2	BC063636 in Hs.505004 rep by BC098585: Homo sapiens transcription elongation factor A (SII), 2, mRNA (cDNA clone IMAGE:30344530), with apparent retained intron
GATCAACTCCACGCGCT///GATCCGCCAAGAGTGGG	6	Hs.503093	678	ZFP36L2	2p22.3-p21	Zinc finger protein 36, C3H type-like 2	BC005010 in Hs.503093 rep by NM_006887: Homo sapiens zinc finger protein 36, C3H type-like 2 (ZFP36L2), mRNA
GATCCTGAGCCTACTCG	4	Hs.502769	6520	SLC3A2	11q13	Solute carrier family 3 (activators of dibasic and neutral amino acid transport), member 2	BC003000 in Hs.502769 rep by NM_001012661: Homo sapiens solute carrier family 3 (activators of dibasic and neutral amino acid transport), member 2 (SLC3A2), transcript variant 1, mRNA
GATCAAGGGAGTGAGAA///GATCAGGTTACTATAGA///GATCAACAGTGGCAATG///GATCATGACAAAATCTG	9	Hs.502328	960	CD44	11p13	CD44 antigen (homing function and Indian blood group system)	CB160937 in Hs.502328 rep by NM_000610: Homo sapiens CD44 antigen (homing function and Indian blood group system) (CD44), transcript variant 1, mRNA
GATCTGTCCAATGGTGT///GATCTGAGATGTTCCTT///GATCCTTATTCAGCACC///GATCATGCTGCTATAGC///GATCCACCCGCCTCCAG	11	Hs.500775	7756	ZNF207	17q11.2	Zinc finger protein 207	AA621044 in Hs.500775 rep by AB209215: Homo sapiens mRNA for zinc finger protein 207 variant protein
GATCATGAAGGACATTC///GATCCCACTTCCTGTTT	5	Hs.497039	3915	LAMC1	1q31	Laminin, gamma 1 (formerly LAMB2)	BC015586 in Hs.497039 rep by NM_002293: Homo sapiens laminin, gamma 1 (formerly LAMB2) (LAMC1), mRNA
GATCCTAACCTTGAAGT///GATCAGATTCCTGACTA	6	Hs.496684	3920	LAMP2	Xq24	Lysosomal-associated membrane protein 2	BQ010045 in Hs.496684 rep by BX648255: Homo sapiens mRNA; cDNA DKFZp686D20115 (from clone DKFZp686D20115)
GATCTGAGATTGCGCCA///GATCCTCCCACCGTGTT	5	Hs.493218	7553	ZNF7	8q24	Zinc finger protein 7 (KOX 4, clone HF.16)	BG724088 in Hs.493218 rep by AB209619: Homo sapiens mRNA for zinc finger protein 7 (KOX 4, clone HF.16) variant protein
GATCAATGTCCTAATGT	4	Hs.492599	8667	EIF3S3	8q24.11	Eukaryotic translation initiation factor 3, subunit 3 gamma, 40kDa	NM_003756 in Hs.492599 rep by AK024932: Homo sapiens cDNA: FLJ21279 fis, clone COL01871, highly similar to AB033899 Homo sapiens FACL5 mRNA for fatty acid coenzyme A ligase 5
GATCAGCTTTCAAAGCA///GATCAAGCACAGCAGCC///GATCACCAGACATTATG///GATCCTTCCTCACACGC	7	Hs.491682	5591	PRKDC	8q11	Protein kinase, DNA-activated, catalytic polypeptide	NM_006904 in Hs.491682 rep by NM_006904: Homo sapiens protein kinase, DNA-activated, catalytic polypeptide (PRKDC), mRNA
GATCACAAGGCTGCCTG///GATCAGACAAGCCCAAA///GATCGCCCTGGACTTGC	8	Hs.483873	2760	GM2A	5q31.3-q33.1	GM2 ganglioside activator	BC009273 in Hs.483873 rep by AK127910: Homo sapiens cDNA FLJ46017 fis, clone SPLEN2016139
GATCAAGAAATCTGTGT///GATCCAGAGTGGAAAAA///GATCAACAAACTACAAC///GATCTGGAGTCAGGTGA	8	Hs.482390	7049	TGFBR3	1p33-p32	Transforming growth factor, beta receptor III (betaglycan, 300kDa)	CA413877 in Hs.482390 rep by L07594: Human transforming growth factor-beta type III receptor (TGF-beta) mRNA, complete cds
GATCCTGTATATTTGTC///GATCTAATTATACTAAA	6	Hs.479439	5099	PCDH7	4p15	BH-protocadherin (brain-heart)	AL046991 in Hs.479439 rep by NM_032456: Homo sapiens BH-protocadherin (brain-heart) (PCDH7), transcript variant b, mRNA
GATCCTGAAGAAATCAT///GATCCAGACAGCAATCC///GATCTTCCATTTGCTGA	7	Hs.478407	8087	FXR1	3q28	Fragile X mental retardation, autosomal homolog 1	U25165 in Hs.478407 rep by NM_001013439: Homo sapiens fragile X mental retardation, autosomal homolog 1 (FXR1), transcript variant 3, mRNA
GATCTGGATAGTATGTT	4	Hs.477028	6152	RPL24	3q12	Ribosomal protein L24	AI972270 in Hs.477028 rep by CR608385: full-length cDNA clone CS0DF032YA04 of Fetal brain of Homo sapiens (human)
GATCGGGAAAGACTAGA///GATCAGAAAGAGAAGGA	5	Hs.476389	711	C1orf1	-	CAZ-associated structural protein	NM_015576 in Hs.476389 rep by NM_015576: Homo sapiens CAZ-associated structural protein (CAST1), mRNA
GATCAGAGTAAGAATGT///GATCCAAAGGTACAGTA///GATCCATTGAATGCAGT	7	Hs.476358	776	CACNA1D	3p14.3	Calcium channel, voltage-dependent, L type, alpha 1D subunit	AI467998 in Hs.476358 rep by M76558: Human neuronal DHP-sensitive, voltage-dependent, calcium channel alpha-1D subunit mRNA, complete cds
GATCAAAGACCTAAATC	4	Hs.476284	1795	DOCK3	3p21.31	Dedicator of cytokinesis 3	BI599914 in Hs.476284 rep by NM_004947: Homo sapiens dedicator of cytokinesis 3 (DOCK3), mRNA
GATCTAGTTTTCCAAGT	4	Hs.475538	7508	XPC	3p25	Xeroderma pigmentosum, complementation group C	CA426594 in Hs.475538 rep by NM_004628: Homo sapiens xeroderma pigmentosum, complementation group C (XPC), mRNA
GATCTTGTAGCGGATGA	4	Hs.473087	1503	CTPS	1p34.1	CTP synthase	BC009408 in Hs.473087 rep by BC009408: Homo sapiens CTP synthase, mRNA (cDNA clone MGC:10396 IMAGE:3355881), complete cds
GATCTCCCGAGAGGCCT///GATCAGAAAACAGTCTG	5	Hs.472213	6238	RRBP1	20p12	Ribosome binding protein 1 homolog 180kDa (dog)	BE646396 in Hs.472213 rep by AB037819: Homo sapiens mRNA for KIAA1398 protein, partial cds
GATCCTCTCCCCCTCCC	4	Hs.471419	1674	DES	2q35	Desmin	AI446749 in Hs.471419 rep by AK022087: Homo sapiens cDNA FLJ12025 fis, clone HEMBB1001802, highly similar to Human desmin mRNA
GATCACGCCACTACAAT	4	Hs.470608	8604	SLC25A12	2q24	Solute carrier family 25 (mitochondrial carrier, Aralar), member 12	AK055520 in Hs.470608 rep by AJ496568: Homo sapiens mRNA for mitochondrial aspartate-glutamate carrier protein (SLC25A12 gene)
GATCAAATTCTAATGGA///GATCAGATGAAGAGAAG	6	Hs.469199	7844	RNF103	2p11.2	Ring finger protein 103	NM_005667 in Hs.469199 rep by NM_005667: Homo sapiens ring finger protein 103 (RNF103), mRNA
GATCCTGTTAGCTTTCT///GATCCCTTTACAGTTGC	5	Hs.468864	2673	GFPT1	2p13	Glutamine-fructose-6-phosphate transaminase 1	CA443453 in Hs.468864 rep by AF445027: Homo sapiens clone 114 tumor rejection antigen mRNA, complete cds
GATCGCTGCTGTGTCAC	4	Hs.466804	5320	PLA2G2A	1p35	Phospholipase A2, group IIA (platelets, synovial fluid)	NM_000300 in Hs.466804 rep by CR609269: full-length cDNA clone CS0DI025YM03 of Placenta Cot 25-normalized of Homo sapiens (human)
GATCCCGTGTGCCACCA	4	Hs.466039	976	CD97	19p13	CD97 antigen	NM_078481 in Hs.466039 rep by NM_078481: Homo sapiens CD97 antigen (CD97), transcript variant 1, mRNA
GATCATGTTTTTGCAGG///GATCAGGGGATGTGGCG	5	Hs.463059	6774	STAT3	17q21.31	Signal transducer and activator of transcription 3 (acute-phase response factor)	AA809491 in Hs.463059 rep by NM_139276: Homo sapiens signal transducer and activator of transcription 3 (acute-phase response factor) (STAT3), transcript variant 1, mRNA
GATCCCATAGACCAGAG///GATCGGCGCACTGTGAG///GATCCCATACCAGAAGA///GATCACATGGGGTCAGG///GATCCAGAAATAGTCCC	14	Hs.463010	6605	SMARCE1	17q21.2	SWI/SNF related, matrix associated, actin dependent regulator of chromatin, subfamily e, member 1	BF341410 in Hs.463010 rep by BC069196: Homo sapiens SWI/SNF related, matrix associated, actin dependent regulator of chromatin, subfamily e, member 1, mRNA (cDNA clone IMAGE:6277521), partial cds
GATCGTGTCACCCACTC	4	Hs.462035	7326	UBE2G1	1q42|17p13.2	Ubiquitin-conjugating enzyme E2G 1 (UBC7 homolog, yeast)	BM998131 in Hs.462035 rep by NM_003342: Homo sapiens ubiquitin-conjugating enzyme E2G 1 (UBC7 homolog, yeast) (UBE2G1), transcript variant 1, mRNA
GATCCCATGTTAGCTAC	4	Hs.461925	6117	RPA1	17p13.3	Replication protein A1, 70kDa	NM_002945 in Hs.461925 rep by NM_002945: Homo sapiens replication protein A1, 70kDa (RPA1), mRNA
GATCAAGGAAGTCTCTC	4	Hs.461117	6645	SNTB2	16q22-q23	Syntrophin, beta 2 (dystrophin-associated protein A1, 59kDa, basic component 2)	BC048215 in Hs.461117 rep by BC035134: Homo sapiens cDNA clone IMAGE:5263917
GATCTATGTTGTTTGCC///GATCAGGGTTAATCAAA///GATCCTCTCTTGGAGCT///GATCTGGGGCATGAAAA	8	Hs.446414	961	CD47	3q13.1-q13.2	CD47 antigen (Rh-related antigen, integrin-associated signal transducer)	BG213409 in Hs.446414 rep by NM_001025080: Homo sapiens CD47 antigen (Rh-related antigen, integrin-associated signal transducer) (CD47), transcript variant 4, mRNA
GATCCTGGTCGTCCGCT	4	Hs.444619	8270	DXS9879E	Xq28	DNA segment on chromosome X (unique) 9879 expressed sequence	NM_006014 in Hs.444619 rep by BM918216: AGENCOURT_6611634 NIH_MGC_106 Homo sapiens cDNA clone IMAGE:5485603 5', mRNA sequence
GATCCTGTTTAACAGTC///GATCCCCAGGAGGATGG///GATCAGAGCTGGTACAA///GATCATGATGTTGGGCA///GATCTGGCTTACAGGGG///GATCCAGCCCTATCATT	13	Hs.444356	2885	GRB2	17q24-q25	Growth factor receptor-bound protein 2	BP419818 in Hs.444356 rep by NM_002086: Homo sapiens growth factor receptor-bound protein 2 (GRB2), transcript variant 1, mRNA
GATCAGCGTCCTACCAA	4	Hs.439463	165	AEBP1	7p13	AE binding protein 1	NM_001129 in Hs.439463 rep by NM_001129: Homo sapiens AE binding protein 1 (AEBP1), mRNA
GATCAGGGAATTGCAAA	4	Hs.438801	814	CAMK4	5q21.3	Calcium/calmodulin-dependent protein kinase IV	DB343155 in Hs.438801 rep by NM_001744: Homo sapiens calcium/calmodulin-dependent protein kinase IV (CAMK4), mRNA
GATCAACAGCTGGAGAT	4	Hs.43812	8677	STX10	19p13.13	Syntaxin 10	BC017237 in Hs.43812 rep by BQ057394: AGENCOURT_6739469 NIH_MGC_99 Homo sapiens cDNA clone IMAGE:5813005 5', mRNA sequence
GATCCACAAAAGTGTGT///GATCAAAAAAGGCAGAT	7	Hs.436873	3685	ITGAV	2q31-q32	Integrin, alpha V (vitronectin receptor, alpha polypeptide, antigen CD51)	AK021459 in Hs.436873 rep by NM_002210: Homo sapiens integrin, alpha V (vitronectin receptor, alpha polypeptide, antigen CD51) (ITGAV), mRNA
GATCAGACTATCTGAAT///GATCACACAGTTGTCTT///GATCATCTTATCTTGGA	9	Hs.436429	5774	PTPN3	9q31	Protein tyrosine phosphatase, non-receptor type 3	BX648253 in Hs.436429 rep by BX648253: Homo sapiens mRNA; cDNA DKFZp686B07115 (from clone DKFZp686B07115)
GATCCAAGAGCTGACTA	4	Hs.436066	7940	LST1	6p21.3	Leukocyte specific transcript 1	AF000425 in Hs.436066 rep by BX647293: Homo sapiens mRNA; cDNA DKFZp781G1336 (from clone DKFZp781G1336)
GATCTGGTTGCTTTAGA	4	Hs.435774	7581	ZNF33A	10p11.2	Zinc finger protein 33A	AF063599 in Hs.435774 rep by D31763: Homo sapiens KIAA0065 mRNA, partial cds
GATCACAAATGCATTGA	4	Hs.435001	7071	KLF10	8q22.2	Kruppel-like factor 10	AW292830 in Hs.435001 rep by S81439: EGR alpha=early growth response gene alpha [human, prostate, mRNA, 3228 nt]
GATCCAGTCTATTCAAG///GATCTTCCCAAACCCCC///GATCCTGTCGCTAAAAA	7	Hs.434375	5787	PTPRB	12q15-q21	Protein tyrosine phosphatase, receptor type, B	NM_002837 in Hs.434375 rep by BX648771: Homo sapiens mRNA; cDNA DKFZp686E13109 (from clone DKFZp686E13109)
GATCGTCCCATCACAGT///GATCTCCTTTGCCCATG	7	Hs.434102	3146	HMGB1	13q12	High-mobility group box 1	AW135109 in Hs.434102 rep by AK122825: Homo sapiens cDNA FLJ16428 fis, clone BRACE3008066, highly similar to High mobility group protein HMG1
GATCTACTTTGGAAAAA///GATCCTGATGAATCGCA///GATCCACGTTTAGGGAC	8	Hs.432760	832	CAPZB	1p36.1	Capping protein (actin filament) muscle Z-line, beta	BC107752 in Hs.432760 rep by AK126650: Homo sapiens cDNA FLJ44693 fis, clone BRACE3014290, weakly similar to Human testicular angiotensin converting enzyme (EC 3.4.15.1)
GATCCAGGGAAGAAACA///GATCTGGGGAGGGCTAG	5	Hs.415299	3704	ITPA	20p	Inosine triphosphatase (nucleoside triphosphate pyrophosphatase)	R06208 in Hs.415299 rep by BM918059: AGENCOURT_6611467 NIH_MGC_106 Homo sapiens cDNA clone IMAGE:5485425 5', mRNA sequence
GATCCCGATGGGACACT	4	Hs.415058	7923	HSD17B8	6p21.3	Hydroxysteroid (17-beta) dehydrogenase 8	BC008185 in Hs.415058 rep by BQ651523: AGENCOURT_8342801 NIH_MGC_100 Homo sapiens cDNA clone IMAGE:6268789 5', mRNA sequence
GATCTCAAACAACTCTA	4	Hs.412767	4591	TRIM37	17q23.2	Tripartite motif-containing 37	CB998767 in Hs.412767 rep by NM_015294: Homo sapiens tripartite motif-containing 37 (TRIM37), transcript variant 1, mRNA
GATCCACAGTAAGACAG	4	Hs.408449	773	CACNA1A	19p13.2-p13.1	Calcium channel, voltage-dependent, P/Q type, alpha 1A subunit	BG746182 in Hs.408449 rep by U79666: Homo sapiens alpha1A-voltage-dependent calcium channel mRNA, splice form BI-1-Vi-GGCAG, complete cds
GATCAGAGCTCAAAATG///GATCCTGCTGACAATGA	5	Hs.407580	8502	PKP4	2q23-q31	Plakophilin 4	DN918292 in Hs.407580 rep by NM_003628: Homo sapiens plakophilin 4 (PKP4), transcript variant 1, mRNA
GATCCATGAGTTCAGAT///GATCCTAACTTTGCTAG///GATCCCACATATGCCAT	7	Hs.406861	3295	HSD17B4	5q21	Hydroxysteroid (17-beta) dehydrogenase 4	BF507766 in Hs.406861 rep by AB208932: Homo sapiens mRNA for hydroxysteroid (17-beta) dehydrogenase 4 variant protein
GATCTTGTGAAAATGCT	4	Hs.406074	5074	PAWR	12q21	PRKC, apoptosis, WT1, regulator	BQ230545 in Hs.406074 rep by AK095165: Homo sapiens cDNA FLJ37846 fis, clone BRSSN2012838
GATCCATAGTGAAATTG///GATCACAGGCATGACTA///GATCCAGGGGCGGTCAA///GATCACTGATGCTCAGG	9	Hs.402752	8148	TAF15	17q11.1-q11.2	TAF15 RNA polymerase II, TATA box binding protein (TBP)-associated factor, 68kDa	BC046099 in Hs.402752 rep by BC046099: Homo sapiens TAF15 RNA polymerase II, TATA box binding protein (TBP)-associated factor, 68kDa, mRNA (cDNA clone MGC:57515 IMAGE:6067044), complete cds
GATCGGAGGAAGGAGAA	4	Hs.388116	1857	DVL3	3q27	Dishevelled, dsh homolog 3 (Drosophila)	BC032459 in Hs.388116 rep by D86963: Homo sapiens mRNA for KIAA0208 gene, partial cds
GATCAGTCACTCTCAGA	4	Hs.386567	2634	GBP2	1p22.2	Guanylate binding protein 2, interferon-inducible	BC073163 in Hs.386567 rep by NM_004120: Homo sapiens guanylate binding protein 2, interferon-inducible (GBP2), mRNA
GATCAAAACGCTCCATC	4	Hs.380774	1654	DDX3X	Xp11.3-p11.23	DEAD (Asp-Glu-Ala-Asp) box polypeptide 3, X-linked	NM_001356 in Hs.380774 rep by NM_001356: Homo sapiens DEAD (Asp-Glu-Ala-Asp) box polypeptide 3, X-linked (DDX3X), transcript variant 2, mRNA
GATCAGGCTTCCAGTTC	4	Hs.375957	3689	ITGB2	21q22.3	Integrin, beta 2 (antigen CD18 (p95), lymphocyte function-associated antigen 1; macrophage antigen 1 (mac-1) beta subunit)	AW027309 in Hs.375957 rep by AB208909: Homo sapiens mRNA for integrin beta chain, beta 2 precursor variant protein
GATCATACCACTACATT	4	Hs.374023	3786	KCNQ3	8q24	Potassium voltage-gated channel, KQT-like subfamily, member 3	BX383459 in Hs.374023 rep by BX538295: Homo sapiens mRNA; cDNA DKFZp686N1644 (from clone DKFZp686N1644)
GATCATCTTTACAGTTC///GATCCAGAGTTTTCATT///GATCTTTGTTGAGTATT///GATCATCACTTCTACTG	9	Hs.372286	8452	CUL3	2q36.3	Cullin 3	BC092409 in Hs.372286 rep by NM_003590: Homo sapiens cullin 3 (CUL3), mRNA
GATCATGACTTTGCACT///GATCCAAAGGGATGGTT///GATCACAAAAATTAGCC///GATCATGGGCTAATGAT	10	Hs.371698	8480	RAE1	20q13.32	RAE1 RNA export 1 homolog (S. pombe)	CX753976 in Hs.371698 rep by AK097024: Homo sapiens cDNA FLJ39705 fis, clone SMINT2012291, highly similar to Mus musculus StAR-related protein 1-4E mRNA
GATCACGTGAGGCAGGA///GATCTGAGAGGAGTCGG	7	Hs.371617	7703	PCGF2	17q12	Polycomb group ring finger 2	AV709030 in Hs.371617 rep by NM_007144: Homo sapiens polycomb group ring finger 2 (PCGF2), mRNA
GATCAAGTTCAGAATCC///GATCAAAGAGTTTCAGG	6	Hs.371350	3141	HLCS	21q22.1|21q22.13	Holocarboxylase synthetase (biotin-(proprionyl-Coenzyme A-carboxylase (ATP-hydrolysing)) ligase)	D87328 in Hs.371350 rep by D87328: Homo sapiens mRNA for HCS, complete cds
GATCATGTGCATATCAT///GATCACATAAGGAGAAG	6	Hs.370770	7514	XPO1	2p16	Exportin 1 (CRM1 homolog, yeast)	NM_003400 in Hs.370770 rep by AL833550: Homo sapiens mRNA; cDNA DKFZp686O173 (from clone DKFZp686O173)
GATCAGTGCTATGAGAT	4	Hs.369068	1783	DNCLI2	16q22.1	Dynein, cytoplasmic 1, light intermediate chain 2	NM_006141 in Hs.369068 rep by NM_006141: Homo sapiens dynein, cytoplasmic 1, light intermediate chain 2 (DYNC1LI2), mRNA
GATCAACAGAGGTCAGG///GATCTGGTACAAGGCAA///GATCGGCTCACTGCAAG	7	Hs.369017	5862	RAB2	8q12.1	RAB2, member RAS oncogene family	H84674 in Hs.369017 rep by AL137321: Homo sapiens mRNA; cDNA DKFZp434P231 (from clone DKFZp434P231)
GATCAGAGACACTCAGC	4	Hs.368549	124	ADH1A	4q21-q23	Alcohol dehydrogenase 1A (class I), alpha polypeptide	AV699378 in Hs.368549 rep by NM_000667: Homo sapiens alcohol dehydrogenase 1A (class I), alpha polypeptide (ADH1A), mRNA
GATCCAGAAGTGAACTG///GATCCCCTCGAGGAAAA///GATCACATTCATTGCAC///GATCACAAGTTTAAAGA	12	Hs.363396	3075	CFH	1q32	Complement factor H	NM_000186 in Hs.363396 rep by NM_000186: Homo sapiens complement factor H (CFH), transcript variant 1, mRNA
GATCAGGACAAGGTTGC	4	Hs.363137	39	ACAT2	6q25.3-q26	Acetyl-Coenzyme A acetyltransferase 2 (acetoacetyl Coenzyme A thiolase)	NM_005891 in Hs.363137 rep by BQ057453: AGENCOURT_6739375 NIH_MGC_99 Homo sapiens cDNA clone IMAGE:5813071 5', mRNA sequence
GATCAGGGGAAATGTTT///GATCAAACCACTGCACC	6	Hs.356549	6634	SNRPD3	22q11.23	Small nuclear ribonucleoprotein D3 polypeptide 18kDa	BC000457 in Hs.356549 rep by NM_004175: Homo sapiens small nuclear ribonucleoprotein D3 polypeptide 18kDa (SNRPD3), mRNA
GATCTTCCAAGAGCAAG///GATCGTGGACGCCATTA///GATCTTTGGAGAGATTT	10	Hs.347991	7026	NR2F2	15q26	Nuclear receptor subfamily 2, group F, member 2	NM_021005 in Hs.347991 rep by BC042897: Homo sapiens nuclear receptor subfamily 2, group F, member 2, mRNA (cDNA clone MGC:35309 IMAGE:5177487), complete cds
GATCTGAACTCCAGCTG	4	Hs.347270	3113	HLA-DPA1	6p21.3	Major histocompatibility complex, class II, DP alpha 1	NM_033554 in Hs.347270 rep by AB209058: Homo sapiens mRNA for HLA-DPA1 protein variant protein
GATCAAACCTTTCTGGC///GATCCCTCTTCCTCCCC	5	Hs.334851	3927	LASP1	17q11-q21.3	LIM and SH3 protein 1	BC007560 in Hs.334851 rep by NM_006148: Homo sapiens LIM and SH3 protein 1 (LASP1), mRNA
GATCTGCTTGCAGGAAC///GATCCATCTTCCTGGTT///GATCCCTTCTAACTTTG	8	Hs.33446	2494	NR5A2	1q32.1	Nuclear receptor subfamily 5, group A, member 2	AI861938 in Hs.33446 rep by NM_205860: Homo sapiens nuclear receptor subfamily 5, group A, member 2 (NR5A2), transcript variant 1, mRNA
GATCTTGTAAACAGGGC///GATCACTGTCCATTGTT///GATCAACAGGACAGAAC///GATCTGCTGCTATTAGC	9	Hs.333907	5583	PRKCH	14q22-q23	Protein kinase C, eta	BC037268 in Hs.333907 rep by BC037268: Homo sapiens protein kinase C, eta, mRNA (cDNA clone MGC:26269 IMAGE:4822159), complete cds
GATCAGGAATAAGGAAG	4	Hs.311640	6233	RPS27A	2p16	Similar to Zgc:66168 protein	AI521361 in Hs.311640 rep by BU588489: AGENCOURT_8910960 NIH_MGC_141 Homo sapiens cDNA clone IMAGE:6386838 5', mRNA sequence
GATCTCACAAGAAGCCT	4	Hs.31053	1155	CKAP1	19q13.11-q13.12	Cytoskeleton associated protein 1	BC052812 in Hs.31053 rep by NM_001281: Homo sapiens cytoskeleton associated protein 1 (CKAP1), mRNA
GATCAAGTTGCAGAATG	4	Hs.301819	7705	ZNF146	19q13.1	Zinc finger protein 146	NM_007145 in Hs.301819 rep by BC065568: Homo sapiens zinc finger protein 146, mRNA (cDNA clone IMAGE:6164356)
GATCCAGCAGCACAAAG///GATCATGAGTTTACGAA///GATCACGAACAAGCAGG///GATCCGAAAATACTGGC	10	Hs.292689	8615	VDP	4q21.1	Vesicle docking protein p115	AL832010 in Hs.292689 rep by AL832010: Homo sapiens mRNA; cDNA DKFZp451D234 (from clone DKFZp451D234); complete cds
GATCATGAGTCCAGGAG	4	Hs.283454	663	BNIP2	15q22.2	BCL2/adenovirus E1B 19kDa interacting protein 2	BU156357 in Hs.283454 rep by AK125533: Homo sapiens cDNA FLJ43545 fis, clone PROST2011631
GATCCCTTATGTATGAC	4	Hs.28326	1355	COX15	10q24	COX15 homolog, cytochrome c oxidase assembly protein (yeast)	BX537557 in Hs.28326 rep by BX537557: Homo sapiens mRNA; cDNA DKFZp686C1869 (from clone DKFZp686C1869)
GATCATGTCGCTGCACT///GATCAATAAAACAGCAC///GATCTAAAGATTTCTCT	6	Hs.282417	5836	PYGL	14q21-q22	Phosphorylase, glycogen; liver (Hers disease, glycogen storage disease type VI)	BC065011 in Hs.282417 rep by BC009895: Homo sapiens phosphorylase, glycogen; liver (Hers disease, glycogen storage disease type VI), mRNA (cDNA clone IMAGE:2967205), partial cds
GATCAAATCAAGCTTTA///GATCGGGGCTGGGAGCA///GATCTCAAAATCTTGCT	8	Hs.280342	5573	PRKAR1A	17q23-q24	Protein kinase, cAMP-dependent, regulatory, type I, alpha (tissue specific extinguisher 1)	BM804445 in Hs.280342 rep by CR749311: Homo sapiens mRNA; cDNA DKFZp779L0468 (from clone DKFZp779L0468)
GATCTGGCAATACAGAC	4	Hs.279906	904	CCNT1	12pter-qter	Cyclin T1	NM_001240 in Hs.279906 rep by NM_001240: Homo sapiens cyclin T1 (CCNT1), mRNA
GATCCTCTGGCCTCCCT///GATCTACAAATGGTCAA	7	Hs.270291	81	ACTN4	19q13	Actinin, alpha 4	BG988743 in Hs.270291 rep by NM_004924: Homo sapiens actinin, alpha 4 (ACTN4), mRNA
GATCCCCTGAGCCCAGA///GATCATGCCACTGTCAT	6	Hs.268785	2182	ACSL4	Xq22.3-q23	Acyl-CoA synthetase long-chain family member 4	AF090916 in Hs.268785 rep by NM_022977: Homo sapiens acyl-CoA synthetase long-chain family member 4 (ACSL4), transcript variant 2, mRNA
GATCAAAACAAATTACC	4	Hs.25447	1102	RCBTB2	13q14.3	Regulator of chromosome condensation (RCC1) and BTB (POZ) domain containing protein 2	NM_001268 in Hs.25447 rep by AK125170: Homo sapiens cDNA FLJ43180 fis, clone FCBBF3013846
GATCTCTTGTGAGAGGG	4	Hs.25348	6844	VAMP2	17p13.1	Vesicle-associated membrane protein 2 (synaptobrevin 2)	AL050223 in Hs.25348 rep by NM_014232: Homo sapiens vesicle-associated membrane protein 2 (synaptobrevin 2) (VAMP2), mRNA
GATCTTCGTGATACTGT	4	Hs.249441	7465	WEE1	11p15.3-p15.1	WEE1 homolog (S. pombe)	BC070052 in Hs.249441 rep by BX641032: Homo sapiens mRNA; cDNA DKFZp686I18166 (from clone DKFZp686I18166)
GATCCAGAAATAGGCAC	4	Hs.248162	7007	TECTA	11q22-q24	Tectorin alpha	R85474 in Hs.248162 rep by NM_005422: Homo sapiens tectorin alpha (TECTA), mRNA
GATCTGGGATAAAACCA	4	Hs.246506	291	SLC25A4	4q35	Solute carrier family 25 (mitochondrial carrier; adenine nucleotide translocator), member 6	NM_001151 in Hs.246506 rep by AB209764: Homo sapiens mRNA for solute carrier family 25 member 4 variant protein
GATCAGTTTTCCTAGTC///GATCCCCTCCATGAGAG///GATCCATTGCTTCGAGG	7	Hs.241431	2775	GNAO1	16q13	Guanine nucleotide binding protein (G protein), alpha activating activity polypeptide O	BC030027 in Hs.241431 rep by CR936770: Homo sapiens mRNA; cDNA DKFZp686N0750 (from clone DKFZp686N0750)
GATCAGGTTTACTAGCA	4	Hs.239663	4303	MLLT7	Xq13.1	Myeloid/lymphoid or mixed-lineage leukemia (trithorax homolog, Drosophila); translocated to, 7	NM_005938 in Hs.239663 rep by NM_005938: Homo sapiens myeloid/lymphoid or mixed-lineage leukemia (trithorax homolog, Drosophila); translocated to, 7 (MLLT7), mRNA
GATCCCAGAAGGCTGGA	4	Hs.233160	8614	STC2	5q35.1	Stanniocalcin 2	CN283218 in Hs.233160 rep by NM_003714: Homo sapiens stanniocalcin 2 (STC2), mRNA
GATCAAAAAGGCTTATA	4	Hs.224012	182	JAG1	20p12.1-p11.23	Jagged 1 (Alagille syndrome)	NM_000214 in Hs.224012 rep by AF003837: Homo sapiens Jagged1 (JAG1) mRNA, complete cds
GATCCAGGAAGTGGACA///GATCCCGTTGACAATCT///GATCCACAACAGCTGTG///GATCAGTGCTTTATGTT	10	Hs.220864	1106	CHD2	15q26	Chromodomain helicase DNA binding protein 2	NM_001271 in Hs.220864 rep by NM_001271: Homo sapiens chromodomain helicase DNA binding protein 2 (CHD2), mRNA
GATCCTGGAAATTGCAG	4	Hs.212332	858	CAV2	7q31.1	Caveolin 2	BC005256 in Hs.212332 rep by NM_001233: Homo sapiens caveolin 2 (CAV2), transcript variant 1, mRNA
GATCCAGACTGTAAGAT///GATCCTGACTGTAAGAT///GATCCAACTGTAGATGT///GATCCAGACTGTAGGAA	9	Hs.209983	3925	STMN1	1p36.1-p35	Stathmin 1/oncoprotein 18	NM_203401 in Hs.209983 rep by BX647885: Homo sapiens mRNA; cDNA DKFZp686C18102 (from clone DKFZp686C18102)
GATCAGTGTTGCAAAAA///GATCCAACCATAGCTTG///GATCTTCTCCCTCCTTC	9	Hs.207776	175	AGA	4q32-q33	Aspartylglucosaminidase	NM_000027 in Hs.207776 rep by NM_000027: Homo sapiens aspartylglucosaminidase (AGA), mRNA
GATCGGGCAAGGAGAAA///GATCCTGACTTAGAGAA	5	Hs.207631	4008	LMO7	13q22.2	LIM domain 7	AK123459 in Hs.207631 rep by NM_005358: Homo sapiens LIM domain 7 (LMO7), mRNA
GATCAGAAGAACATGAT///GATCCTGCTCTCTTAAG	5	Hs.198998	1147	CHUK	10q24-q25	Conserved helix-loop-helix ubiquitous kinase	NM_001278 in Hs.198998 rep by AB209028: Homo sapiens mRNA for conserved helix-loop-helix ubiquitous kinase variant protein
GATCAAAACATAGCAAG	4	Hs.198072	5142	PDE4B	1p31	Phosphodiesterase 4B, cAMP-specific (phosphodiesterase E4 dunce homolog, Drosophila)	DA678198 in Hs.198072 rep by NM_001037341: Homo sapiens phosphodiesterase 4B, cAMP-specific (phosphodiesterase E4 dunce homolog, Drosophila) (PDE4B), transcript variant d, mRNA
GATCAGTATCCAGGGCC///GATCTGAAAAGTTCCAG	5	Hs.198003	1757	SARDH	9q33-q34	Sarcosine dehydrogenase	NM_007101 in Hs.198003 rep by NM_007101: Homo sapiens sarcosine dehydrogenase (SARDH), mRNA
GATCGGGGTTTCTTGAT	4	Hs.195364	4292	MLH1	3p21.3	MutL homolog 1, colon cancer, nonpolyposis type 2 (E. coli)	BG231348 in Hs.195364 rep by BX648844: Homo sapiens mRNA; cDNA DKFZp686I14153 (from clone DKFZp686I14153)
GATCTCCTGCATCCCTT	4	Hs.19121	161	AP2A2	11p15.5	Adaptor-related protein complex 2, alpha 2 subunit	CA423841 in Hs.19121 rep by AB209422: Homo sapiens mRNA for adaptor-related protein complex 2, alpha 2 subunit variant protein
GATCCAGACTGGCCTGG///GATCCAGGCAAAAAAAA	7	Hs.184085	1409	CRYAA	21q22.3	Crystallin, alpha A	NM_000394 in Hs.184085 rep by X14789: H.sapiens alpha-A crystallin gene exon 1,2 and pseudoexon
GATCAGGGAAAGGGTTG///GATCCCACTGATTGGCC	8	Hs.183706	118	ADD1	4p16.3	Adducin 1 (alpha)	AA059221 in Hs.183706 rep by CR936693: Homo sapiens mRNA; cDNA DKFZp686N0990 (from clone DKFZp686N0990)
GATCCCTGGGAAAACCA///GATCCACAATCTAGAAA///GATCATGCCCAAGAGAA///GATCCAGCTTTGGAGAG	11	Hs.181163	3151	HMGN2	1p36.1	High-mobility group nucleosomal binding domain 2	AA921689 in Hs.181163 rep by BG034748: 602301702F1 NIH_MGC_87 Homo sapiens cDNA clone IMAGE:4403256 5', mRNA sequence
GATCTCAGAATTCACTA	4	Hs.181097	7292	TNFSF4	1q25	Tumor necrosis factor (ligand) superfamily, member 4 (tax-transcriptionally activated glycoprotein 1, 34kDa)	NM_003326 in Hs.181097 rep by AK127238: Homo sapiens cDNA FLJ45305 fis, clone BRHIP3004193
GATCAGCAGAAAGTCAA///GATCACAGTTCGCTGCA	5	Hs.177766	142	PARP1	1q41-q42	Poly (ADP-ribose) polymerase family, member 1	BC037545 in Hs.177766 rep by NM_001618: Homo sapiens poly (ADP-ribose) polymerase family, member 1 (PARP1), mRNA
GATCCTGCGGGCATTTA///GATCCAGCCCCAGTGTC	5	Hs.170131	4782	NFIC	19p13.3	Nuclear factor I/C (CCAAT-binding transcription factor)	NM_205843 in Hs.170131 rep by NM_205843: Homo sapiens nuclear factor I/C (CCAAT-binding transcription factor) (NFIC), transcript variant 2, mRNA
GATCAGATACCGTCGTG///GATCCGGCCGCCTCCGC	6	Hs.169718	1265	CNN2	21q11.1	Calponin 2	BP270118 in Hs.169718 rep by NM_004368: Homo sapiens calponin 2 (CNN2), transcript variant 1, mRNA
GATCAGGATTGAGATTA	4	Hs.164682	5189	PEX1	7q21-q22	Peroxisome biogenesis factor 1	NM_000466 in Hs.164682 rep by AB209355: Homo sapiens mRNA for peroxisome biogenesis factor 1 variant protein
GATCCGGGCTTTAGAAT///GATCCTCTGCAATGTGC///GATCCTTGCTTGTTTTG	8	Hs.16355	4628	MYH10	17p13	Myosin, heavy polypeptide 10, non-muscle	NM_005964 in Hs.16355 rep by AB210026: Homo sapiens mRNA for MYH10 variant protein, partial cds, clone: hf00991
GATCAACCGGAGCGCTT///GATCTGCTGTCACAAGG///GATCCAGTAATTCTACT	7	Hs.159130	5894	RAF1	3p25	V-raf-1 murine leukemia viral oncogene homolog 1	BC018119 in Hs.159130 rep by NM_002880: Homo sapiens v-raf-1 murine leukemia viral oncogene homolog 1 (RAF1), mRNA
GATCTACCTTGGTGATT///GATCGAAGTTAGTGAAG	7	Hs.155097	760	CA2	8q22	Carbonic anhydrase II	NM_000067 in Hs.155097 rep by AK123309: Homo sapiens cDNA FLJ41315 fis, clone BRAMY2043069
GATCTAAAATCAGTCAT	4	Hs.154069	2315	MLANA	9p24.1	Melan-A	AI564714 in Hs.154069 rep by NM_005511: Homo sapiens melan-A (MLANA), mRNA
GATCACGAGGTCAAGAC///GATCTGTGTTCAAGGCA	5	Hs.149387	4646	MYO6	6q13	Myosin VI	CA425309 in Hs.149387 rep by NM_004999: Homo sapiens myosin VI (MYO6), mRNA
GATCAGAATCTGTTCTT///GATCAACATTTTTTCTT///GATCCTGCTACTGCATT///GATCAGAAAAAGAAATA///GATCTTTCTACTCAAGG///GATCCCAAGGAGAAGTA	12	Hs.148340	5793	PTPRG	3p21-p14	Protein tyrosine phosphatase, receptor type, G	BX640661 in Hs.148340 rep by AB209871: Homo sapiens mRNA for protein tyrosine phosphatase, receptor type, G precursor variant protein
GATCACTTTGTGGCAGG///GATCCTATTGAGGGGAT	7	Hs.1466	2710	GK	Xp21.3	Glycerol kinase	BC042421 in Hs.1466 rep by BC042421: Homo sapiens glycerol kinase, transcript variant 1, mRNA (cDNA clone MGC:42376 IMAGE:4820945), complete cds
GATCCCCCAAATAAGAG	4	Hs.145150	3431	SP110	2q37.1	SP110 nuclear body protein	NM_080424 in Hs.145150 rep by NM_080424: Homo sapiens SP110 nuclear body protein (SP110), transcript variant c, mRNA
GATCCACATATGTGGGA///GATCAAGTTTGTCTTCC///GATCAACAAAAAGCACA///GATCACTCAACTAGTAA	10	Hs.144114	817	CAMK2D	4q26	Calcium/calmodulin-dependent protein kinase (CaM kinase) II delta	AA371637 in Hs.144114 rep by BX647363: Homo sapiens mRNA; cDNA DKFZp686I2288 (from clone DKFZp686I2288)
GATCTCAGAGGTTAACT	4	Hs.1395	1959	EGR2	10q21.1	Early growth response 2 (Krox-20 homolog, Drosophila)	NM_000399 in Hs.1395 rep by BC035625: Homo sapiens early growth response 2 (Krox-20 homolog, Drosophila), mRNA (cDNA clone MGC:45038 IMAGE:5208710), complete cds
GATCCGCTTCCTGCCCC///GATCCAGGGTTTGGCCC	5	Hs.1360	1555	CYP2B6	19q13.2	Cytochrome P450, family 2, subfamily B, polypeptide 6	BC067430 in Hs.1360 rep by NM_000767: Homo sapiens cytochrome P450, family 2, subfamily B, polypeptide 6 (CYP2B6), mRNA
GATCTCCAGGCTGGTGC///GATCACCTTTGAAGCCT///GATCCCTTGGAAAGACT	7	Hs.134859	4094	MAF	16q22-q23	V-maf musculoaponeurotic fibrosarcoma oncogene homolog (avian)	NM_005360 in Hs.134859 rep by NM_001031804: Homo sapiens v-maf musculoaponeurotic fibrosarcoma oncogene homolog (avian) (MAF), transcript variant 2, mRNA
GATCCGGAAATATGGAG///GATCCCGGAAAGAAGAG///GATCCAGTATAAGACTA///GATCACAGAGGTCCAGA	10	Hs.133397	3655	ITGA6	2q31.1	Integrin, alpha 6	NM_000210 in Hs.133397 rep by X53586: Human mRNA for integrin alpha 6
GATCCCACCCAAATCCA///GATCAGGGCACTGCACT	6	Hs.130853	3017	HIST1H2BD	6p21.3	Histone 1, H2bd	NM_138720 in Hs.130853 rep by BC042589: Homo sapiens cDNA clone IMAGE:4819084
GATCTCCAAAGCCCCTC///GATCAAGTGATGCTTTT///GATCCACCCATTGCCCT	8	Hs.125180	2690	GHR	5p13-p12	Growth hormone receptor	AA682452 in Hs.125180 rep by X06562: Human mRNA for growth hormone receptor
GATCCCTGGAGACCAGG	4	Hs.117938	1308	COL17A1	10q24.3	Collagen, type XVII, alpha 1	CV379487 in Hs.117938 rep by NM_000494: Homo sapiens collagen, type XVII, alpha 1 (COL17A1), transcript variant long, mRNA
GATCACTAGTGTTCCCA///GATCCATTGGAAGCAGC	6	Hs.117050	5009	OTC	Xp21.1	Ornithine carbamoyltransferase	NM_000531 in Hs.117050 rep by NM_000531: Homo sapiens ornithine carbamoyltransferase (OTC), mRNA
GATCAAACAGAAGACAG	4	Hs.109514	6262	RYR2	1q42.1-q43	Ryanodine receptor 2 (cardiac)	DB299559 in Hs.109514 rep by NM_001035: Homo sapiens ryanodine receptor 2 (cardiac) (RYR2), mRNA
GATCATTTCCCAAGATT///GATCCACTCACAGCTTG	6	Hs.108029	6451	SH3BGRL	Xq13.3	SH3 domain binding glutamic acid-rich protein like	BC103762 in Hs.108029 rep by BC103762: Homo sapiens SH3 domain binding glutamic acid-rich protein like, mRNA (cDNA clone MGC:117402 IMAGE:6179172), complete cds
GATCCGATGGAGAAGTG	4	Hs.1074	6440	SFTPC	8p21	Surfactant, pulmonary-associated protein C	BG548132 in Hs.1074 rep by AK058094: Homo sapiens cDNA FLJ25365 fis, clone TST01766, highly similar to PULMONARY SURFACTANT-ASSOCIATED PROTEIN C PRECURSOR
GATCAAAATATCATGGA///GATCACCCAAGACAATC	5	Hs.105269	6307	SC4MOL	4q32-q34	Sterol-C4-methyl oxidase-like	NM_006745 in Hs.105269 rep by BC107879: Homo sapiens sterol-C4-methyl oxidase-like, mRNA (cDNA clone MGC:104344 IMAGE:6498540), complete cds
GATCTAAAGGAAAACTG	4	Hs.102798	5682	PSMA1	11p15.1	Proteasome (prosome, macropain) subunit, alpha type, 1	AI202677 in Hs.102798 rep by BM455876: AGENCOURT_6409152 NIH_MGC_85 Homo sapiens cDNA clone IMAGE:5498332 5', mRNA sequence
GATCTTTGCCCCTGGTA///GATCTTTGCTCCTGGTA	6	Hs.102	275	AMT	3p21.2-p21.1	Aminomethyltransferase (glycine cleavage system protein T)	BC044792 in Hs.102 rep by BC044792: Homo sapiens aminomethyltransferase (glycine cleavage system protein T), mRNA (cDNA clone MGC:42387 IMAGE:4821331), complete cds
GATCCTTTCTTCTTCTT///GATCATTTTGGAACCAG	6	Hs.91728	5393	EXOSC9	4q27	Exosome component 9	AL517969 in Hs.91728 rep by BX649106: Homo sapiens mRNA; cDNA DKFZp686L2298 (from clone DKFZp686L2298)
GATCTGCGAGGAAGCCG///GATCAAGTTTCAGGAGG	5	Hs.90303	7249	TSC2	16p13.3	Tuberous sclerosis 2	BC025364 in Hs.90303 rep by NM_000548: Homo sapiens tuberous sclerosis 2 (TSC2), transcript variant 1, mRNA
GATCCGTCTTCCTCGGC	3	Hs.89864	6499	SKIV2L	6p21	Superkiller viralicidic activity 2-like (S. cerevisiae)	BG335716 in Hs.89864 rep by AB209605: Homo sapiens mRNA for DJ34F7.7 (Superkiller viralicidic activity 2 -like variant protein
GATCCAGTTCTCTCAGG///GATCCGGGGGCTCCTGT	4	Hs.89560	3425	IDUA	4p16.3	Iduronidase, alpha-L-	NM_000203 in Hs.89560 rep by AB208901: Homo sapiens mRNA for solute carrier family 26, member 1 isoform a variant protein
GATCCAAGAAACTCAAC	3	Hs.86905	528	ATP6V1C1	8q22.3	ATPase, H+ transporting, lysosomal 42kDa, V1 subunit C, isoform 1	CK905206 in Hs.86905 rep by NM_001695: Homo sapiens ATPase, H+ transporting, lysosomal 42kDa, V1 subunit C, isoform 1 (ATP6V1C1), transcript variant 1, mRNA
GATCCTTCCTTTTTGAG	3	Hs.85258	925	CD8A	2p12	CD8 antigen, alpha polypeptide (p32)	AL552456 in Hs.85258 rep by AK124156: Homo sapiens cDNA FLJ42162 fis, clone THYMU2005303, highly similar to T-CELL SURFACE GLYCOPROTEIN CD8 ALPHA CHAIN PRECURSOR
GATCCAGGTGCTCAAAT	3	Hs.84244	3745	KCNB1	20q13.2	Potassium voltage-gated channel, Shab-related subfamily, member 1	AK091627 in Hs.84244 rep by L02840: Homo sapiens potassium channel Kv2.1 mRNA, complete cds
GATCTGTGGTGCTTAAA///GATCTGTGGTGCTAAAA	4	Hs.83734	6810	STX4A	16p11.2	Syntaxin 4A (placental)	BM980506 in Hs.83734 rep by CR590461: full-length cDNA clone CS0DM001YH22 of Fetal liver of Homo sapiens (human)
GATCGCCAGAGGTCAGG///GATCTGAGATGTCTGTG///GATCCAAAACGAAATGC///GATCTCAGTGAAAGCAG	8	Hs.83077	3606	IL18	11q22.2-q22.3	Interleukin 18 (interferon-gamma-inducing factor)	BC007461 in Hs.83077 rep by NM_001562: Homo sapiens interleukin 18 (interferon-gamma-inducing factor) (IL18), mRNA
GATCTTGGGAGGGAATG	3	Hs.82116	4615	MYD88	3p22	Myeloid differentiation primary response gene (88)	AW664481 in Hs.82116 rep by AK124685: Homo sapiens cDNA FLJ42695 fis, clone BRAMY3003310, moderately similar to Homo sapiens myeloid differentiation primary response gene (88) (MYD88)
GATCCGCTCATAGGTAA	3	Hs.81469	4682	NUBP1	16p13.13	Nucleotide binding protein 1 (MinD homolog, E. coli)	BC100290 in Hs.81469 rep by AK223204: Homo sapiens mRNA for nucleotide binding protein 1 (MinD homolog, E. coli) variant, clone: SPL04412
GATCAACTTTCCTTCTG///GATCAGGGAGAAGGAAA	6	Hs.80552	1805	DPT	1q12-q23	Dermatopontin	NM_001937 in Hs.80552 rep by NM_001937: Homo sapiens dermatopontin (DPT), mRNA
GATCCTAAAGAGACAAC///GATCCCACAAACGAGAA	4	Hs.78977	5122	PCSK1	5q15-q21	Proprotein convertase subtilisin/kexin type 1	DB230318 in Hs.78977 rep by NM_000439: Homo sapiens proprotein convertase subtilisin/kexin type 1 (PCSK1), mRNA
GATCAGGCCCCACCTGC///GATCCACCCAACCTCGG///GATCGTGCCGCTCCACT	5	Hs.78482	5064	PALM	19p13.3	Paralemmin	BC032449 in Hs.78482 rep by NM_002579: Homo sapiens paralemmin (PALM), mRNA
GATCCTGTCCACTCAGA	3	Hs.77719	2677	GGCX	2p12	Gamma-glutamyl carboxylase	M81592 in Hs.77719 rep by NM_000821: Homo sapiens gamma-glutamyl carboxylase (GGCX), mRNA
GATCTGTGTCATTTCCC	3	Hs.77448	8659	ALDH4A1	1p36	Aldehyde dehydrogenase 4 family, member A1	AI953940 in Hs.77448 rep by NM_003748: Homo sapiens aldehyde dehydrogenase 4 family, member A1 (ALDH4A1), nuclear gene encoding mitochondrial protein, transcript variant P5CDhL, mRNA
GATCCAGCTCATCCCCT///GATCAGTGGTGTCTGTG	4	Hs.77313	8558	CDK10	16q24	Cyclin-dependent kinase (CDC2-like) 10	NM_003674 in Hs.77313 rep by AK131531: Homo sapiens cDNA FLJ16760 fis, clone BRACE3050764, highly similar to Cell division protein kinase 10 (EC 2.7.1.-)
GATCAGCTTTGAAGGCT///GATCAGAGGCATTTGGA	5	Hs.76152	358	AQP1	7p14	Aquaporin 1 (channel-forming integral protein, 28kDa)	BC022486 in Hs.76152 rep by NM_198098: Homo sapiens aquaporin 1 (channel-forming integral protein, 28kDa) (AQP1), transcript variant 1, mRNA
GATCACAGCCCCCTGCG	3	Hs.75782	2976	GTF3C2	2p23.3	General transcription factor IIIC, polypeptide 2, beta 110kDa	NM_001521 in Hs.75782 rep by NM_001521: Homo sapiens general transcription factor IIIC, polypeptide 2, beta 110kDa (GTF3C2), transcript variant 1, mRNA
GATCCTTCTTCTTTCAC	3	Hs.75527	158	ADSL	22q13.1|22q13.2	Adenylosuccinate lyase	BC000253 in Hs.75527 rep by CR599886: full-length cDNA clone CS0DF003YE24 of Fetal brain of Homo sapiens (human)
GATCATGCTGTGTGGAG	3	Hs.75367	6503	SLA	8q22.3-qter|8q24	Src-like-adaptor	AA807061 in Hs.75367 rep by BX647569: Homo sapiens mRNA; cDNA DKFZp313G0311 (from clone DKFZp313G0311)
GATCTAAAAATTTAAAA///GATCTGGGAAAGCTTGG	5	Hs.75317	6567	SLC16A2	Xq13.2	Solute carrier family 16 (monocarboxylic acid transporters), member 2	AB085789 in Hs.75317 rep by NM_006517: Homo sapiens solute carrier family 16 (monocarboxylic acid transporters), member 2 (SLC16A2), mRNA
GATCCTTCTGAAGGTTT///GATCCTTGGCCAGGAGG	5	Hs.75117	3608	ILF2	1q21.3	Interleukin enhancer binding factor 2, 45kDa	DA936688 in Hs.75117 rep by BG121872: 602350892F1 NIH_MGC_90 Homo sapiens cDNA clone IMAGE:4445639 5', mRNA sequence
GATCCAGTGAAAAACAA	3	Hs.74615	5156	PDGFRA	4q11-q13	Platelet-derived growth factor receptor, alpha polypeptide	NM_006206 in Hs.74615 rep by NM_006206: Homo sapiens platelet-derived growth factor receptor, alpha polypeptide (PDGFRA), mRNA
GATCCAGCTCAGAACGA	3	Hs.59138	2995	GYPC	2q14-q21	Glycophorin C (Gerbich blood group)	BC106051 in Hs.59138 rep by CR609866: full-length cDNA clone CS0DM007YH16 of Fetal liver of Homo sapiens (human)
GATCCCTTTAGTCCAGG	3	Hs.567343	6927	TCF1	12q22-qter|12q24.2	Transcription factor 1, hepatic; LF-B1, hepatic nuclear factor (HNF1), albumin proximal factor	CK300033 in Hs.567343 rep by NM_000545: Homo sapiens transcription factor 1, hepatic; LF-B1, hepatic nuclear factor (HNF1), albumin proximal factor (TCF1), mRNA
GATCAACAACAATCAGG///GATCATAGGCCGGAGTG///GATCATTAGAGGCCAGG	5	Hs.567329	5878	RAB5C	17q21.2	RAB5C, member RAS oncogene family	AL547200 in Hs.567329 rep by NM_201434: Homo sapiens RAB5C, member RAS oncogene family (RAB5C), transcript variant 1, mRNA
GATCAAGGAAGGAAGGA	3	Hs.567326	5806	PTX3	3q25	Pentraxin-related gene, rapidly induced by IL-1 beta	BX647374 in Hs.567326 rep by BX647374: Homo sapiens mRNA; cDNA DKFZp686I10111 (from clone DKFZp686I10111)
GATCCAGACAGCATAGA///GATCTAGTTTGTGAAAG///GATCAAGCAATCATTTC///GATCAAGCCACTGGGAA///GATCCTGGGGCACAAGG	8	Hs.567322	5592	PRKG1	10q11.2	Protein kinase, cGMP-dependent, type I	BQ184236 in Hs.567322 rep by NM_006258: Homo sapiens protein kinase, cGMP-dependent, type I (PRKG1), mRNA
GATCTGCACCAATGGTT	3	Hs.567317	5380	PMS2L2	7q11-q22	Postmeiotic segregation increased 2-like 2	AA290621 in Hs.567317 rep by AB017005: Homo sapiens PMS2L14 mRNA, partial cds
GATCGTGTTTAGAACAC///GATCTCATCGTATCTGT	4	Hs.567272	2590	GALNT2	1q41-q42	UDP-N-acetyl-alpha-D-galactosamine:polypeptide N-acetylgalactosaminyltransferase 2 (GalNAc-T2)	AA455749 in Hs.567272 rep by BC041120: Homo sapiens UDP-N-acetyl-alpha-D-galactosamine:polypeptide N-acetylgalactosaminyltransferase 2 (GalNAc-T2), mRNA (cDNA clone MGC:47616 IMAGE:5553465), complete cds
GATCTGCACAATTGATG	3	Hs.567263	2065	ERBB3	12q13	V-erb-b2 erythroblastic leukemia viral oncogene homolog 3 (avian)	BC082992 in Hs.567263 rep by NM_001982: Homo sapiens v-erb-b2 erythroblastic leukemia viral oncogene homolog 3 (avian) (ERBB3), transcript variant 1, mRNA
GATCCCCCAAAAATTAA///GATCATAGCTTGTTTTA///GATCTTGGCTCAGCTTC	6	Hs.5613	1399	CRKL	22q11|22q11.21	V-crk sarcoma virus CT10 oncogene homolog (avian)-like	BM465007 in Hs.5613 rep by NM_005207: Homo sapiens v-crk sarcoma virus CT10 oncogene homolog (avian)-like (CRKL), mRNA
GATCCTGAGGAAAGACT///GATCAAAAGCCAATCTT///GATCAATGGGGAAAGGG	7	Hs.558393	6240	RRM1	11p15.5	Ribonucleotide reductase M1 polypeptide	NM_001033 in Hs.558393 rep by AK122695: Homo sapiens cDNA FLJ16162 fis, clone BRCAN2012402, highly similar to RIBONUCLEOSIDE-DIPHOSPHATE REDUCTASE M1 CHAIN (EC 1.17.4.1)
GATCTCCTGACCTAGGC///GATCCACATGAATCTTC	5	Hs.558359	4671	BIRC1	5q13.1	Baculoviral IAP repeat-containing 1	AI139773 in Hs.558359 rep by NM_004536: Homo sapiens baculoviral IAP repeat-containing 1 (BIRC1), mRNA
GATCTGTTCATGCTTTT	3	Hs.558009	6398	SECTM1	17q25	Secreted and transmembrane 1	BC017716 in Hs.558009 rep by NM_003004: Homo sapiens secreted and transmembrane 1 (SECTM1), mRNA
GATCTCCTGCCTCAGTG///GATCCCAAAGTATATGA	4	Hs.556241	2790	GNG10	9q31.3	Guanine nucleotide binding protein (G protein), gamma 10	BX088928 in Hs.556241 rep by BX538167: Homo sapiens mRNA; cDNA DKFZp686A21123 (from clone DKFZp686A21123)
GATCAGAGATGCAATTG///GATCAGTAATTTTCATC///GATCTCGTGGGCAAGGC	5	Hs.554766	4898	NRD1	1p32.2-p32.1	Nardilysin (N-arginine dibasic convertase)	NM_002525 in Hs.554766 rep by AL832897: Homo sapiens mRNA; cDNA DKFZp667L104 (from clone DKFZp667L104)
GATCTTCAAAAGAAAAC///GATCTATTTCGGAGGTA///GATCTGCCGTTGCACTC	5	Hs.553501	5921	RASA1	5q13.3	RAS p21 protein activator (GTPase activating protein) 1	AV704440 in Hs.553501 rep by AK126853: Homo sapiens cDNA FLJ44905 fis, clone BRAMY3005912
GATCCCACATGGCATCT///GATCCACTTTGAACAGT///GATCTGACAAAGATTTC	6	Hs.546299	6619	SNAPC3	9p22.3	Small nuclear RNA activating complex, polypeptide 3, 50kDa	AW890073 in Hs.546299 rep by CR624760: full-length cDNA clone CS0DC028YG19 of Neuroblastoma Cot 25-normalized of Homo sapiens (human)
GATCTTGAATAGGAGGG///GATCAATGGGAAAGGGG///GATCTAGGAGTGTGAGC///GATCAGTTGAGCCAAGG///GATCCAATGCAATCCCA	9	Hs.546268	4649	MYO9A	15q22-q23	Myosin IXA	CB998007 in Hs.546268 rep by AB209841: Homo sapiens mRNA for myosin IXA variant protein
GATCAACCTGGATTATC///GATCCAAAGTCCTGTGG	5	Hs.5353	843	CASP10	2q33-q34	Caspase 10, apoptosis-related cysteine peptidase	BF931605 in Hs.5353 rep by BC042844: Homo sapiens caspase 10, apoptosis-related cysteine peptidase, mRNA (cDNA clone MGC:34063 IMAGE:5176698), complete cds
GATCCCCTGCCTGGTGC///GATCCCGGAGAAGCCCC	4	Hs.534309	1397	CRIP2	14q32.3	Cysteine-rich protein 2	NM_001312 in Hs.534309 rep by AK091845: Homo sapiens cDNA FLJ34526 fis, clone HLUNG2007433
GATCCAACTGTCTGGGG///GATCCTGTGCTTTACTC///GATCATCCAGAAGAGTA///GATCGCGCGGGCCTACC	7	Hs.534196	2790	GNG10	9q31.3	DnaJ-like protein	AI669855 in Hs.534196 rep by AF447177: Homo sapiens bA16L21.2.1 mRNA, complete cds
GATCTCTTCACATGTTA	3	Hs.533437	6921	TCEB1	8q21.11	Transcription elongation factor B (SIII), polypeptide 1 (15kDa, elongin C)	AV747013 in Hs.533437 rep by BQ222745: AGENCOURT_7260668 NIH_MGC_71 Homo sapiens cDNA clone IMAGE:5785569 5', mRNA sequence
GATCCAGTTCAGAGACG///GATCACCGTGTGCTCAG///GATCATTGTTGGCAGAA///GATCCAGACTCGTCGGC	6	Hs.532411	1130	LYST	1q42.1-q42.2	Lysosomal trafficking regulator	NM_000081 in Hs.532411 rep by NM_000081: Homo sapiens lysosomal trafficking regulator (LYST), transcript variant 1, mRNA
GATCCCCTGGGTAAAAT	3	Hs.530436	6814	STXBP3	1p13.3	Syntaxin binding protein 3	BE139477 in Hs.530436 rep by NM_007269: Homo sapiens syntaxin binding protein 3 (STXBP3), mRNA
GATCCACTTTAACACCC	3	Hs.529798	689	BTF3	5q13.2	Basic transcription factor 3	AW575366 in Hs.529798 rep by BX537826: Homo sapiens mRNA; cDNA DKFZp686H2236 (from clone DKFZp686H2236)
GATCCATGCCCATCCGA	3	Hs.528879	6154	RPL26	17p13	Ribosomal protein L26	AW238625 in Hs.528879 rep by BU557125: AGENCOURT_10253207 NIH_MGC_109 Homo sapiens cDNA clone IMAGE:6584935 5', mRNA sequence
GATCCAGAGGCCTTGGG///GATCAAGAAAAGCAACG	5	Hs.528803	7385	UQCRC2	16p12	Ubiquinol-cytochrome c reductase core protein II	W72752 in Hs.528803 rep by AK094006: Homo sapiens cDNA FLJ36687 fis, clone UTERU2008085, highly similar to UBIQUINOL-CYTOCHROME C REDUCTASE COMPLEX CORE PROTEIN 2 PRECURSOR (EC 1.10.2.2)
GATCAGGTTTGTTGAGT///GATCATTCTGAGTGTGC///GATCCGGGCAGTGGCGG///GATCATAGGTTCCACTT///GATCCTAATAATCTTTG	11	Hs.528780	2935	GSPT1	16p13.1	G1 to S phase transition 1	BM666324 in Hs.528780 rep by AK095367: Homo sapiens cDNA FLJ38048 fis, clone CTONG2014264
GATCGGGAATACCTGCC///GATCTTCGACAAAAAAA///GATCTCCCCTGTGCCTC	8	Hs.528668	6128	RPL6	12q24.1	Ribosomal protein L6	CA413318 in Hs.528668 rep by BQ050162: AGENCOURT_7048950 NIH_MGC_85 Homo sapiens cDNA clone IMAGE:5788246 5', mRNA sequence
GATCCAAGACCAAAGAG///GATCCCATTTTTTGGTA///GATCCTCCCAATTCAGC///GATCTAATGTGCTATGG	9	Hs.527653	1604	DAF	1q32	Decay accelerating factor for complement (CD55, Cromer blood group system)	AL703526 in Hs.527653 rep by NM_000574: Homo sapiens decay accelerating factor for complement (CD55, Cromer blood group system) (DAF), mRNA
GATCCTGAAAAAGAGCA	3	Hs.525704	3725	JUN	1p32-p31	V-jun sarcoma virus 17 oncogene homolog (avian)	H59168 in Hs.525704 rep by NM_002228: Homo sapiens v-jun sarcoma virus 17 oncogene homolog (avian) (JUN), mRNA
GATCCTTTGGGTGTATT///GATCATTAGGACATAAC///GATCGCTGGAGCCCGAG///GATCAAGAGTCTGCAAA///GATCAGAAACATCCCAG	10	Hs.524809	6249	RSN	12q24.3	Restin (Reed-Steinberg cell-expressed intermediate filament-associated protein)	CB046313 in Hs.524809 rep by NM_002956: Homo sapiens restin (Reed-Steinberg cell-expressed intermediate filament-associated protein) (RSN), transcript variant 1, mRNA
GATCAAACAGAGGAAAG///GATCATCAAGAAGTGCC	4	Hs.524625	2869	GRK5	10q24-qter	G protein-coupled receptor kinase 5	BP205684 in Hs.524625 rep by NM_005308: Homo sapiens G protein-coupled receptor kinase 5 (GRK5), mRNA
GATCATCCCTTTCTCCC///GATCATACCAGGTGCAA	4	Hs.524461	6667	SP1	12q13.1	Sp1 transcription factor	NM_138473 in Hs.524461 rep by NM_138473: Homo sapiens Sp1 transcription factor (SP1), mRNA
GATCCATTAGTGAGGAG///GATCAGCCAGCAGACAT	4	Hs.524187	7289	TULP3	12p13.3	Tubby like protein 3	NM_003324 in Hs.524187 rep by NM_003324: Homo sapiens tubby like protein 3 (TULP3), mRNA
GATCACGCAGCAGCATG	3	Hs.524081	1798	DPAGT1	11q23.3	Dolichyl-phosphate (UDP-N-acetylglucosamine) N-acetylglucosaminephosphotransferase 1 (GlcNAc-1-P transferase)	BE620533 in Hs.524081 rep by NM_001382: Homo sapiens dolichyl-phosphate (UDP-N-acetylglucosamine) N-acetylglucosaminephosphotransferase 1 (GlcNAc-1-P transferase) (DPAGT1), transcript variant 1, mRNA
GATCTCAGCCATAAAGT	3	Hs.523875	3636	INPPL1	11q23	Inositol polyphosphate phosphatase-like 1	BQ722345 in Hs.523875 rep by Y14385: Homo sapiens mRNA for inositol polyphosphate 5-phosphatase
GATCCTGTAACAGGCTG	3	Hs.523454	1200	TPP1	11p15	Tripeptidyl peptidase I	AY268890 in Hs.523454 rep by AY268890: Homo sapiens growth-inhibiting protein 1 mRNA, complete cds
GATCCAAACGCTTCGAG	3	Hs.523414	3481	IGF2	11p15.5	Insulin-like growth factor 2 (somatomedin A)	AL542492 in Hs.523414 rep by NM_001007139: Homo sapiens chromosome 11 open reading frame 43 (C11orf43), mRNA
GATCAGAATGAGTGGGC///GATCTCTTTGCCTGTAT	6	Hs.522932	8031	NCOA4	10q11.2	Nuclear receptor coactivator 4	BM802805 in Hs.522932 rep by AL162047: Homo sapiens mRNA; cDNA DKFZp762E1112 (from clone DKFZp762E1112); complete cds
GATCAGTGTGGAAAAGC	3	Hs.522885	7580	ZNF32	10q22-q25	Zinc finger protein 32 (KOX 30)	NM_001005368 in Hs.522885 rep by NM_001005368: Homo sapiens zinc finger protein 32 (KOX 30) (ZNF32), transcript variant 2, mRNA
GATCATCAACGAGCCTA///GATCAGGGCAACCGCAT///GATCCCAACACCAAACT	7	Hs.522394	3309	HSPA5	9q33-q34.1	Heat shock 70kDa protein 5 (glucose-regulated protein, 78kDa)	NM_005347 in Hs.522394 rep by NM_005347: Homo sapiens heat shock 70kDa protein 5 (glucose-regulated protein, 78kDa) (HSPA5), mRNA
GATCACTGATTTCAAAA///GATCGGCGGACGCCCAT	5	Hs.522373	2934	GSN	9q33	Gelsolin (amyloidosis, Finnish type)	BI261239 in Hs.522373 rep by AK125819: Homo sapiens cDNA FLJ43831 fis, clone TESTI4005534, highly similar to Gelsolin precursor
GATCAGACCAAGTGCAT	3	Hs.520937	1438	CSF2RA	Xp22.32 and Yp11.3	Colony stimulating factor 2 receptor, alpha, low-affinity (granulocyte-macrophage)	BF830592 in Hs.520937 rep by BC071835: Homo sapiens colony stimulating factor 2 receptor, alpha, low-affinity (granulocyte-macrophage), mRNA (cDNA clone MGC:88495 IMAGE:4650755), complete cds
GATCAGAGCCAGTACTC	3	Hs.518374	5768	QSCN6	1q24	Quiescin Q6	BG180974 in Hs.518374 rep by NM_002826: Homo sapiens quiescin Q6 (QSCN6), transcript variant 1, mRNA
GATCCTTGCTGATAAAT	3	Hs.518198	1475	CSTA	3q21	Cystatin A (stefin A)	BC010379 in Hs.518198 rep by CD520285: AGENCOURT_14356341 NIH_MGC_191 Homo sapiens cDNA clone IMAGE:30411409 5', mRNA sequence
GATCACAGTGAGCCAAG	3	Hs.517586	4151	MB	22q13.1	Myoglobin	F32322 in Hs.517586 rep by BF670653: 602149888F1 NIH_MGC_81 Homo sapiens cDNA clone IMAGE:4291076 5', mRNA sequence
GATCCAGATTGAAACCC	3	Hs.517493	157	ADRBK2	22q11|22q12.1	Adrenergic, beta, receptor kinase 2	CA775598 in Hs.517493 rep by NM_005160: Homo sapiens adrenergic, beta, receptor kinase 2 (ADRBK2), mRNA
GATCTCTTTCCCCAAGG///GATCCTGGGCTTAGAGC	4	Hs.516948	5546	PRCC	1q21.1	Papillary renal cell carcinoma (translocation-associated)	NM_005973 in Hs.516948 rep by NM_005973: Homo sapiens papillary renal cell carcinoma (translocation-associated) (PRCC), transcript variant 1, mRNA
GATCAGGGAAAATGCAG	3	Hs.516173	98	ACYP2	2p16.2	Acylphosphatase 2, muscle type	CD367251 in Hs.516173 rep by BF976381: 602244323F1 NIH_MGC_48 Homo sapiens cDNA clone IMAGE:4335557 5', mRNA sequence
GATCCCCCCTACTGGCG///GATCCACCCATCAGCAT	4	Hs.516119	7841	GCS1	2p13-p12	Glucosidase I	NM_006302 in Hs.516119 rep by NM_006302: Homo sapiens glucosidase I (GCS1), mRNA
GATCAGCCCCGCCTGTC	3	Hs.5158	3611	ILK	11p15.5-p15.4	Integrin-linked kinase-2	NM_001014795 in Hs.5158 rep by AB209416: Homo sapiens mRNA for integrin-linked kinase variant protein
GATCCTCACTTTCGACC///GATCCGGAAGATGAAGC	6	Hs.515517	6141	RPL18	19q13	Ribosomal protein L18	BG708476 in Hs.515517 rep by BF970882: 602271543F1 NIH_MGC_84 Homo sapiens cDNA clone IMAGE:4359563 5', mRNA sequence
GATCCAGCAATCCCAGT///GATCACTTCCGAATAAG	4	Hs.514870	515	ATP5F1	1p13.2	ATP synthase, H+ transporting, mitochondrial F0 complex, subunit b, isoform 1	BM971122 in Hs.514870 rep by NM_001688: Homo sapiens ATP synthase, H+ transporting, mitochondrial F0 complex, subunit b, isoform 1 (ATP5F1), nuclear gene encoding mitochondrial protein, transcript variant 1, mRNA
GATCCACGTGTGGCCTC///GATCGAGCTGCGCAAGC	5	Hs.514303	5245	PHB	17q21	Prohibitin	BQ001488 in Hs.514303 rep by BF676086: 602084062F1 NIH_MGC_83 Homo sapiens cDNA clone IMAGE:4248351 5', mRNA sequence
GATCACCCCCCAACTTG	3	Hs.512934	2958	GTF2A2	15q22.2	General transcription factor IIA, 2, 12kDa	NM_004492 in Hs.512934 rep by BM480272: AGENCOURT_6424089 NIH_MGC_67 Homo sapiens cDNA clone IMAGE:5491760 5', mRNA sequence
GATCTGGGCTGAGAATT	3	Hs.512677	6291	SAA4	11p15.1-p14	Serum amyloid A4, constitutive	CB164427 in Hs.512677 rep by BG564326: 602590044F1 NIH_MGC_76 Homo sapiens cDNA clone IMAGE:4724027 5', mRNA sequence
GATCACCAGTGCACTCT///GATCTTCAGTGGGGGAA	4	Hs.512612	5260	PHKG1	7p12-q21	Phosphorylase kinase, gamma 1 (muscle)	BC051327 in Hs.512612 rep by BC051327: Homo sapiens phosphorylase kinase, gamma 1 (muscle), mRNA (cDNA clone MGC:59809 IMAGE:6277230), complete cds
GATCAGGAACAAGACAG///GATCAGTAGCAATTTGG///GATCTAAATGTGTTAAC	5	Hs.510402	4179	MCP	1q32	Membrane cofactor protein (CD46, trophoblast-lymphocyte cross-reactive antigen)	AL708232 in Hs.510402 rep by BX537451: Homo sapiens mRNA; cDNA DKFZp686I12109 (from clone DKFZp686I12109)
GATCTCTTTGAGAAGCA///GATCTGTTGTTCATCAC	4	Hs.509909	8650	NUMB	14q24.3	Numb homolog (Drosophila)	BC020788 in Hs.509909 rep by NM_001005743: Homo sapiens numb homolog (Drosophila) (NUMB), transcript variant 1, mRNA
GATCCCCAGAGTTGGTC	3	Hs.509067	5159	PDGFRB	5q31-q32	Platelet-derived growth factor receptor, beta polypeptide	NM_002609 in Hs.509067 rep by BC032224: Homo sapiens platelet-derived growth factor receptor, beta polypeptide, mRNA (cDNA clone MGC:34052 IMAGE:5309813), complete cds
GATCACTGGCCAACATG///GATCAGCAGCAGCGAAG	5	Hs.508716	1284	COL4A2	13q34	Collagen, type IV, alpha 2	DA413077 in Hs.508716 rep by NM_001846: Homo sapiens collagen, type IV, alpha 2 (COL4A2), mRNA
GATCCACAATTTATGAA///GATCCACTGAGCAAGAG	5	Hs.505326	4753	NELL2	12q13.11-q13.12	NEL-like 2 (chicken)	CA335332 in Hs.505326 rep by AK095637: Homo sapiens cDNA FLJ38318 fis, clone FCBBF3023887, highly similar to PROTEIN KINASE C-BINDING PROTEIN NELL2 PRECURSOR
GATCTGCCAGGCTCGTG	3	Hs.504422	4815	NINJ2	12p13	Ninjurin 2	AF205633 in Hs.504422 rep by BM920580: AGENCOURT_6709429 NIH_MGC_122 Homo sapiens cDNA clone IMAGE:5750600 5', mRNA sequence
GATCATGCTCACAGAGG	3	Hs.504398	6540	SLC6A13	12p13.3	Solute carrier family 6 (neurotransmitter transporter, GABA), member 13	NM_016615 in Hs.504398 rep by NM_016615: Homo sapiens solute carrier family 6 (neurotransmitter transporter, GABA), member 13 (SLC6A13), mRNA
GATCCAGATTCTTCCAC///GATCACGGTGATGAACC	4	Hs.503284	408	ARRB1	11q13	Arrestin, beta 1	CB852390 in Hs.503284 rep by NM_004041: Homo sapiens arrestin, beta 1 (ARRB1), transcript variant 1, mRNA
GATCTGGCAAAAATAAT///GATCCACAGGATGCTGT	5	Hs.50308	3093	HIP2	4p14	Huntingtin interacting protein 2	BP313243 in Hs.50308 rep by CR605719: full-length cDNA clone CS0DK002YG10 of HeLa cells Cot 25-normalized of Homo sapiens (human)
GATCAGCGTTCCCTGTT	3	Hs.501522	4255	MGMT	10q26	O-6-methylguanine-DNA methyltransferase	BM544981 in Hs.501522 rep by CR618411: full-length cDNA clone CS0DJ013YN19 of T cells (Jurkat cell line) Cot 10-normalized of Homo sapiens (human)
GATCAGAATGTTAAGAC///GATCAGCTTATGAGACA	4	Hs.501203	7073	TIAL1	10q	TIA1 cytotoxic granule-associated RNA binding protein-like 1	NM_001033925 in Hs.501203 rep by NM_001033925: Homo sapiens TIA1 cytotoxic granule-associated RNA binding protein-like 1 (TIAL1), transcript variant 2, mRNA
GATCAACCCACTTTACC	3	Hs.501135	5406	PNLIP	10q26.1	Pancreatic lipase	BP318128 in Hs.501135 rep by NM_000936: Homo sapiens pancreatic lipase (PNLIP), mRNA
GATCCAAACAATATCTT	3	Hs.500156	7266	DNAJC7	17q11.2	DnaJ (Hsp40) homolog, subfamily C, member 7	BX647209 in Hs.500156 rep by BX647209: Homo sapiens mRNA; cDNA DKFZp686I18256 (from clone DKFZp686I18256)
GATCATAAGTTTTTACT///GATCTTGTTTAGTGCAT///GATCAAATCACAGAGAA	8	Hs.499725	288	ANK3	10q21	Ankyrin 3, node of Ranvier (ankyrin G)	NM_020987 in Hs.499725 rep by NM_020987: Homo sapiens ankyrin 3, node of Ranvier (ankyrin G) (ANK3), transcript variant 1, mRNA
GATCACGTGAGGTTAGG///GATCTGAGTTTTGTTTC///GATCAAGACTCCCTCTC///GATCTCCATATGCAGAG	8	Hs.49787	4052	LTBP1	2p22-p21	Latent transforming growth factor beta binding protein 1	AF075098 in Hs.49787 rep by NM_206943: Homo sapiens latent transforming growth factor beta binding protein 1 (LTBP1), transcript variant 1, mRNA
GATCGCACCATTGTATT///GATCTTCCCACAACACC	5	Hs.496267	3476	IGBP1	Xq13.1-q13.3	Immunoglobulin (CD79A) binding protein 1	BE675502 in Hs.496267 rep by AK054596: Homo sapiens cDNA FLJ30034 fis, clone 3NB692001442, highly similar to H.sapiens mRNA for alpha 4 protein
GATCCCGAGGCCTCGCC	3	Hs.495522	774	CACNA1B	9q34	Calcium channel, voltage-dependent, L type, alpha 1B subunit	BQ233723 in Hs.495522 rep by NM_000718: Homo sapiens calcium channel, voltage-dependent, L type, alpha 1B subunit (CACNA1B), mRNA
GATCTAAGTTAGTCCAA///GATCTGTAGTTTTCATG	4	Hs.494977	1955	EGFL5	9q32-q33.3	EGF-like-domain, multiple 5	BC016989 in Hs.494977 rep by XM_376905: PREDICTED: Homo sapiens EGF-like-domain, multiple 5 (EGFL5), mRNA
GATCCAAAGTTGTTTTT	3	Hs.49407	5967	REG1A	2p12	Regenerating islet-derived 1 alpha (pancreatic stone protein, pancreatic thread protein)	BP419492 in Hs.49407 rep by BI838728: 603082147F1 NIH_MGC_120 Homo sapiens cDNA clone IMAGE:5221451 5', mRNA sequence
GATCACTTGACCCCAGA///GATCACAAATTCAGGTT///GATCTTGGTTTGATTTA	7	Hs.493649	5451	POU2F1	1q22-q23	POU domain, class 2, transcription factor 1	CF887724 in Hs.493649 rep by AK091438: Homo sapiens cDNA FLJ34119 fis, clone FCBBF3009464, highly similar to OCTAMER-BINDING TRANSCRIPTION FACTOR 1
GATCAGTATTTGGACTT///GATCAGAGGGTGAAAGC///GATCCAAGTCACAGCAC///GATCCAATTTTTGCAGA///GATCTAATAGCTGAACT///GATCAGGATAGCTTTGG	12	Hs.492333	6788	STK3	8q22.2	Serine/threonine kinase 3 (STE20 homolog, yeast)	CA433160 in Hs.492333 rep by CR627416: Homo sapiens mRNA; cDNA DKFZp686O04121 (from clone DKFZp686O04121)
GATCTCCTTCCCGCCTC///GATCCAGGTTGCAGGGC///GATCCAGGAAGCAGGAC///GATCTGGGGTTCAGCCC	6	Hs.490789	5799	PTPRN2	7q36	Protein tyrosine phosphatase, receptor type, N polypeptide 2	BI045874 in Hs.490789 rep by BX537722: Homo sapiens mRNA; cDNA DKFZp686B2449 (from clone DKFZp686B2449)
GATCCACCAGCGGGAGC///GATCTCTGTTGCTTAAA	4	Hs.490510	7988	ZNF212	7q36.1	Zinc finger protein 212	NM_012256 in Hs.490510 rep by AK074821: Homo sapiens cDNA FLJ90340 fis, clone NT2RP2002564, highly similar to Human zinc-finger protein C2H2-150 mRNA
GATCTTGAAGGGGACCG///GATCCAAAAGAAAGGAG///GATCCTTCTGACTTACA	5	Hs.489033	5243	ABCB1	7q21.1	ATP-binding cassette, sub-family B (MDR/TAP), member 1	NM_000927 in Hs.489033 rep by CR936699: Homo sapiens mRNA; cDNA DKFZp686F1945 (from clone DKFZp686F1945)
GATCCCAGAAAGATGGC	3	Hs.488181	4967	OGDH	7p14-p13	Oxoglutarate (alpha-ketoglutarate) dehydrogenase (lipoamide)	BE257848 in Hs.488181 rep by NM_002541: Homo sapiens oxoglutarate (alpha-ketoglutarate) dehydrogenase (lipoamide) (OGDH), nuclear gene encoding mitochondrial protein, transcript variant 1, mRNA
GATCACGGTCATGGGGA///GATCCAGGGAAGACTAT	4	Hs.488007	313	AOAH	7p14-p12	Acyloxyacyl hydrolase (neutrophil)	AA534950 in Hs.488007 rep by BC025698: Homo sapiens acyloxyacyl hydrolase (neutrophil), mRNA (cDNA clone MGC:34634 IMAGE:5221679), complete cds
GATCAAATGACAGTGAA///GATCAGGGAAGCCAGAG	5	Hs.486470	2037	EPB41L2	6q23	Erythrocyte membrane protein band 4.1-like 2	NM_001431 in Hs.486470 rep by AK127088: Homo sapiens cDNA FLJ45145 fis, clone BRAWH3041492, moderately similar to Homo sapiens erythrocyte membrane protein band 4.1 (elliptocytosis 1, RH-linked) (EPB41)
GATCCACTTCTGTCCAC	3	Hs.485360	7942	TFEB	6p21	Transcription factor EB	NM_007162 in Hs.485360 rep by AK095061: Homo sapiens cDNA FLJ37742 fis, clone BRHIP2022054, highly similar to TFEB PROTEIN
GATCACAGCGTCAGGAG///GATCACTTAGCCTAGGA///GATCATCACCTTCTTTA///GATCATTTTGCATTTGG	7	Hs.485233	1432	MAPK14	6p21.3-p21.2	Mitogen-activated protein kinase 14	AA808941 in Hs.485233 rep by NM_001315: Homo sapiens mitogen-activated protein kinase 14 (MAPK14), transcript variant 1, mRNA
GATCCCGGCACATTGGG///GATCAACCTGGGCAACG	5	Hs.485196	5467	PPARD	6p21.2-p21.1	Peroxisome proliferative activated receptor, delta	AW997934 in Hs.485196 rep by AK122614: Homo sapiens cDNA FLJ16026 fis, clone DFNES2005690, highly similar to PEROXISOME PROLIFERATOR ACTIVATED RECEPTOR BETA
GATCATTACTGCATGTG	3	Hs.485195	6272	SORT1	1p21.3-p13.1|1p21.3-p13.1	Sortilin 1	NM_002959 in Hs.485195 rep by NM_002959: Homo sapiens sortilin 1 (SORT1), mRNA
GATCTGTACTCCCTCAA///GATCACTACATAGCCAG	5	Hs.484918	8418	CMAH	6p21.32	Cytidine monophosphate-N-acetylneuraminic acid hydroxylase (CMP-N-acetylneuraminate monooxygenase)	BQ006307 in Hs.484918 rep by CR749466: Homo sapiens mRNA; cDNA DKFZp686H12134 (from clone DKFZp686H12134)
GATCTGGAGAAGGGGGG	3	Hs.484423	2295	FOXF2	6p25.3	Forkhead box F2	BU564530 in Hs.484423 rep by NM_001452: Homo sapiens forkhead box F2 (FOXF2), mRNA
GATCCACACATGTACTA	3	Hs.483773	3360	HTR4	5q31-q33	5-hydroxytryptamine (serotonin) receptor 4	NM_199453 in Hs.483773 rep by NM_000870: Homo sapiens 5-hydroxytryptamine (serotonin) receptor 4 (HTR4), transcript variant b, mRNA
GATCATCACACACTGGG	3	Hs.483635	2246	FGF1	5q31	Fibroblast growth factor 1 (acidic)	BM668402 in Hs.483635 rep by NM_000800: Homo sapiens fibroblast growth factor 1 (acidic) (FGF1), transcript variant 1, mRNA
GATCAGTGGAAAGAAGA///GATCCAGGCTGTACATT	4	Hs.481860	6897	TARS	5p13.2	Threonyl-tRNA synthetase	BG876892 in Hs.481860 rep by NM_152295: Homo sapiens threonyl-tRNA synthetase (TARS), mRNA
GATCTTCACTGTATTAG	3	Hs.481551	4552	MTRR	5p15.3-p15.2	5-methyltetrahydrofolate-homocysteine methyltransferase reductase	NM_024010 in Hs.481551 rep by BC054816: Homo sapiens 5-methyltetrahydrofolate-homocysteine methyltransferase reductase, mRNA (cDNA clone IMAGE:5205285), partial cds
GATCGCGCCCACTGCAC	3	Hs.481186	1182	CLCN3	4q33	Chloride channel 3	H23230 in Hs.481186 rep by NM_173872: Homo sapiens chloride channel 3 (CLCN3), transcript variant e, mRNA
GATCTTTATTGCCCTTT	3	Hs.480415	4126	MANBA	4q22-q25	Mannosidase, beta A, lysosomal	BQ007180 in Hs.480415 rep by AB209846: Homo sapiens mRNA for mannosidase, beta A, lysosomal variant protein
GATCTAGCTCTGTGAGC///GATCTTTCGTTTCTTCC	4	Hs.480143	5858	PZP	12p13-p12.2	Pregnancy-zone protein	CB241643 in Hs.480143 rep by NM_002864: Homo sapiens pregnancy-zone protein (PZP), mRNA
GATCTTTTTGTGAAATT	3	Hs.477887	185	AGTR1	3q21-q25	Angiotensin II receptor, type 1	BC068494 in Hs.477887 rep by NM_031850: Homo sapiens angiotensin II receptor, type 1 (AGTR1), transcript variant 4, mRNA
GATCCACACACACAAAA///GATCAAGAAGGAAAAGA///GATCTCATGCTAGCAGA///GATCTCCAGAGTCTCAG	8	Hs.4747	1736	DKC1	Xq28	Dyskeratosis congenita 1, dyskerin	CN312109 in Hs.4747 rep by BC009928: Homo sapiens dyskeratosis congenita 1, dyskerin, mRNA (cDNA clone MGC:4843 IMAGE:3604732), complete cds
GATCTGGCAATAGACTG	3	Hs.474213	7353	UFD1L	22q11.21	Ubiquitin fusion degradation 1 like (yeast)	BC005087 in Hs.474213 rep by BF683698: 602139958F1 NIH_MGC_46 Homo sapiens cDNA clone IMAGE:4301126 5', mRNA sequence
GATCCATCCTTCCTGCC	3	Hs.474069	5116	PCNT2	21q22.3	Pericentrin (kendrin)	NM_006031 in Hs.474069 rep by NM_006031: Homo sapiens pericentrin (kendrin) (PCNT), mRNA
GATCCCTCCAGCTTCCA	3	Hs.473927	5152	PDE9A	21q22.3	Phosphodiesterase 9A	BQ027540 in Hs.473927 rep by AK127770: Homo sapiens cDNA FLJ45871 fis, clone OCBBF3005597, highly similar to High-affinity cGMP-specific 3',5'-cyclic phosphodiesterase 9A (EC 3.1.4.17)
GATCATGCCACTGTATC	3	Hs.473243	6874	TAF4	20q13.33	TAF4 RNA polymerase II, TATA box binding protein (TBP)-associated factor, 135kDa	BI017090 in Hs.473243 rep by NM_003185: Homo sapiens TAF4 RNA polymerase II, TATA box binding protein (TBP)-associated factor, 135kDa (TAF4), mRNA
GATCAGGCTGGGCTCAG///GATCCAGAATTCCAAAA	5	Hs.471401	617	BCS1L	2q33	BCS1-like (yeast)	NM_004328 in Hs.471401 rep by AK096210: Homo sapiens cDNA FLJ38891 fis, clone NHNPC2000062, moderately similar to BCS1 PROTEIN
GATCTGGGTTTTCAGCT///GATCCTTGGTGGAAAGT///GATCTTCCCAACTCAGA	5	Hs.471221	8609	KLF7	2q32	Kruppel-like factor 7 (ubiquitous)	BX537890 in Hs.471221 rep by BX537890: Homo sapiens mRNA; cDNA DKFZp313F0536 (from clone DKFZp313F0536); complete cds
GATCTGGAAACAGACAC	3	Hs.468410	2034	EPAS1	2p21-p16	Endothelial PAS domain protein 1	BQ446657 in Hs.468410 rep by NM_001430: Homo sapiens endothelial PAS domain protein 1 (EPAS1), mRNA
GATCTGCATATGATGTA///GATCAAGTTTATTGCAG///GATCAGAAGCCACCACA	7	Hs.468018	5500	PPP1CB	2p23	Protein phosphatase 1, catalytic subunit, beta isoform	NM_002709 in Hs.468018 rep by NM_002709: Homo sapiens protein phosphatase 1, catalytic subunit, beta isoform (PPP1CB), transcript variant 1, mRNA
GATCCTGGACGGCTGCA	3	Hs.466766	8425	LTBP4	19q13.1-q13.2	Latent transforming growth factor beta binding protein 4	NM_003573 in Hs.466766 rep by NM_003573: Homo sapiens latent transforming growth factor beta binding protein 4 (LTBP4), mRNA
GATCAAAACGCCATCTT	3	Hs.464971	5289	PIK3C3	18q12.3	Phosphoinositide-3-kinase, class 3	BX494118 in Hs.464971 rep by AK090567: Homo sapiens cDNA FLJ33248 fis, clone ASTRO2005008, highly similar to Rattus norvegicus mRNA for phosphatidylinositol 3-kinase
GATCCAGAATTCCAGAG	3	Hs.46453	2840	GPR17	2q21	G protein-coupled receptor 17	R41199 in Hs.46453 rep by AK126849: Homo sapiens cDNA FLJ44901 fis, clone BRAMY3004126, highly similar to Putative G protein-coupled receptor GPR17
GATCAGGCCTTGTCAGA///GATCTCCAAACGGCCAG	5	Hs.463642	6198	RPS6KB1	17q23.2	Ribosomal protein S6 kinase, 70kDa, polypeptide 1	AA448172 in Hs.463642 rep by NM_003161: Homo sapiens ribosomal protein S6 kinase, 70kDa, polypeptide 1 (RPS6KB1), mRNA
GATCCTATTTACAAAAC///GATCATGGGAACAGATG///GATCCCCAGGAGAGCAG	6	Hs.463295	996	CDC27	17q12-17q23.2	Cell division cycle 27	BG104677 in Hs.463295 rep by S78234: nuc2 homolog [human, fibroblasts, mRNA, 3320 nt]
GATCCTGCAGCTCTTTC///GATCAAGGATGGGCGGG///GATCCCTGTGGAGAGCG	6	Hs.463045	2648	GCN5L2	17q21	GCN5 general control of amino-acid synthesis 5-like 2 (yeast)	BC039907 in Hs.463045 rep by BC039907: Homo sapiens GCN5 general control of amino-acid synthesis 5-like 2 (yeast), mRNA (cDNA clone MGC:47610 IMAGE:6064838), complete cds
GATCTGCAACCATTCCC///GATCCATTAGAGAACTG///GATCTAGAAACCAGCAG///GATCTTAGAAGCCCTGT	7	Hs.463041	473	RERE	1p36.1-p36.2	Arginine-glutamic acid dipeptide (RE) repeats	R45749 in Hs.463041 rep by NM_012102: Homo sapiens arginine-glutamic acid dipeptide (RE) repeats (RERE), mRNA
GATCCAAAACAATACCA///GATCATGAGCCCTTTTT	4	Hs.460988	865	CBFB	16q22.1	Core-binding factor, beta subunit	BU686451 in Hs.460988 rep by NM_001755: Homo sapiens core-binding factor, beta subunit (CBFB), transcript variant 2, mRNA
GATCAGGAATGGGTGAT///GATCAGGCCATCGCACT	4	Hs.460184	4173	MCM4	8q11.2	MCM4 minichromosome maintenance deficient 4 (S. cerevisiae)	BC038772 in Hs.460184 rep by NM_005914: Homo sapiens MCM4 minichromosome maintenance deficient 4 (S. cerevisiae) (MCM4), transcript variant 1, mRNA
GATCAAAAAGAGGAAAC///GATCCTGGGATTTTCCA	4	Hs.459759	1387	CREBBP	16p13.3	CREB binding protein (Rubinstein-Taybi syndrome)	CX756687 in Hs.459759 rep by NM_004380: Homo sapiens CREB binding protein (Rubinstein-Taybi syndrome) (CREBBP), mRNA
GATCATCCCTAGAGGTG	3	Hs.458360	7371	UCK2	1q23	Uridine-cytidine kinase 2	D78335 in Hs.458360 rep by BX640859: Homo sapiens mRNA; cDNA DKFZp686M04245 (from clone DKFZp686M04245)
GATCAGAGACCACGAAA	3	Hs.458280	5042	PABPC3	13q12-q13	Poly(A) binding protein, cytoplasmic 3	NM_030979 in Hs.458280 rep by BC045608: Homo sapiens poly(A) binding protein, cytoplasmic 3, mRNA (cDNA clone MGC:33311 IMAGE:5273503), complete cds
GATCCCATCCATTCCCC	3	Hs.455323	364	AQP7	9p13	Aquaporin 7	BC062701 in Hs.455323 rep by NM_001170: Homo sapiens aquaporin 7 (AQP7), mRNA
GATCTCCAGTTGGTGCA///GATCCTATTGTCTTGGA	4	Hs.446623	3191	HNRPL	19q13.2	Heterogeneous nuclear ribonucleoprotein L	AV650434 in Hs.446623 rep by AB044547: Homo sapiens P/OKcl.14 mRNA for heterogeneous nuclear ribonucleoprotein L, complete cds
GATCACTGGAATCCAGG///GATCCAGATTTCCTTTT///GATCAAGCAGTTATTTG///GATCATGGAGGGAGGCC///GATCCCATAAAATCCCA	7	Hs.446564	1643	DDB2	11p12-p11	LIM homeobox 3	AU311737 in Hs.446564 rep by BC050455: Homo sapiens damage-specific DNA binding protein 2, 48kDa, mRNA (cDNA clone IMAGE:5757413), with apparent retained intron
GATCCACATCTTAGCTG///GATCTTACTTTGTTACT///GATCGTTCTTCTCCTCA	5	Hs.445711	5140	PDE3B	11p15.1	Phosphodiesterase 3B, cGMP-inhibited	CA414191 in Hs.445711 rep by AB209326: Homo sapiens mRNA for phosphodiesterase 3B, cGMP-inhibited variant protein
GATCAGTTCCAGAAGTG///GATCCCAAATTGGCCAT	4	Hs.445350	2328	FMO3	1q23-q25	Flavin containing monooxygenase 3	NM_001002294 in Hs.445350 rep by AK223166: Homo sapiens mRNA for flavin containing monooxygenase 3 isoform 2 variant, clone: LNG05587
GATCGTGACTCTGCACT	3	Hs.444915	6505	SLC1A1	9p24	Solute carrier family 1 (neuronal/epithelial high affinity glutamate transporter, system Xag), member 1	AK022286 in Hs.444915 rep by NM_004170: Homo sapiens solute carrier family 1 (neuronal/epithelial high affinity glutamate transporter, system Xag), member 1 (SLC1A1), mRNA
GATCGCCTGAGGACGGG	3	Hs.444870	4999	ORC2L	2q33	Origin recognition complex, subunit 2-like (yeast)	X92185 in Hs.444870 rep by NM_006190: Homo sapiens origin recognition complex, subunit 2-like (yeast) (ORC2L), mRNA
GATCAAGGGCTGGCAAG///GATCAGCTCCAGAGCCT///GATCGAACAAGAGAAAG	5	Hs.439552	1915	EEF1A1	6q14.1	Eukaryotic translation elongation factor 1 alpha 1	BG250090 in Hs.439552 rep by BG025542: 602274915F1 NIH_MGC_85 Homo sapiens cDNA clone IMAGE:4363178 5', mRNA sequence
GATCCAGTAGCCTCAGC///GATCCAAGGCCGCGGCC///GATCTCTTTTCCCTTCC	6	Hs.438974	1523	CUTL1	7q22.1	Cut-like 1, CCAAT displacement protein (Drosophila)	BF343831 in Hs.438974 rep by NM_181552: Homo sapiens cut-like 1, CCAAT displacement protein (Drosophila) (CUTL1), transcript variant 1, mRNA
GATCTTGCATGTTGGAT///GATCAGGGTGGAGGGAA///GATCCATAGTGCTACCT	8	Hs.438918	91	ACVR1B	12q13	Activin A receptor, type IB	CB047776 in Hs.438918 rep by BC040531: Homo sapiens activin A receptor, type IB, transcript variant 1, mRNA (cDNA clone MGC:39605 IMAGE:5260767), complete cds
GATCCCGTCTTCCAGAG///GATCAGGTTCTAAAGTC///GATCTGCCCACTCCCTC	6	Hs.437846	6608	SMO	7q32.3	Smoothened homolog (Drosophila)	NM_005631 in Hs.437846 rep by NM_005631: Homo sapiens smoothened homolog (Drosophila) (SMO), mRNA
GATCGAAGCTCAATTTG	3	Hs.436893	6564	SLC15A1	13q33-q34	Solute carrier family 15 (oligopeptide transporter), member 1	AY634368 in Hs.436893 rep by NM_005073: Homo sapiens solute carrier family 15 (oligopeptide transporter), member 1 (SLC15A1), mRNA
GATCTGAAACTAATAGT///GATCATGGCACAGGAGA	5	Hs.435974	4522	MTHFD1	14q24	Methylenetetrahydrofolate dehydrogenase (NADP+ dependent) 1, methenyltetrahydrofolate cyclohydrolase, formyltetrahydrofolate synthetase	BC050420 in Hs.435974 rep by BC050420: Homo sapiens methylenetetrahydrofolate dehydrogenase (NADP+ dependent) 1, methenyltetrahydrofolate cyclohydrolase, formyltetrahydrofolate synthetase, mRNA (cDNA clone MGC:54112 IMAGE:5788176), complete cds
GATCAGCCAGTGGCCCA///GATCAGGTCATAGGTAT	4	Hs.435771	8539	API5	11p12-q12	Apoptosis inhibitor 5	NM_006595 in Hs.435771 rep by NM_006595: Homo sapiens apoptosis inhibitor 5 (API5), mRNA
GATCCACCCATATTGGC///GATCTTGGGGCCCGCCA	4	Hs.433529	6205	RPS11	19q13.3	Ribosomal protein S11	AK130324 in Hs.433529 rep by AK130324: Homo sapiens cDNA FLJ26814 fis, clone PRS06344
GATCTTAAAGCAAGAGA///GATCTGTGTTCTGACTG	5	Hs.43322	5562	PRKAA1	5p12	Protein kinase, AMP-activated, alpha 1 catalytic subunit	AU129927 in Hs.43322 rep by NM_206907: Homo sapiens protein kinase, AMP-activated, alpha 1 catalytic subunit (PRKAA1), transcript variant 2, mRNA
GATCAACAACTGCTACT	3	Hs.429608	7905	C5orf18	5q22-q23	Chromosome 5 open reading frame 18	BX648005 in Hs.429608 rep by BX648005: Homo sapiens mRNA; cDNA DKFZp686G1759 (from clone DKFZp686G1759)
GATCAGGGAAATGTGAA	3	Hs.42853	1388	CREBL1	6p21.3	CAMP responsive element binding protein-like 1	BE772888 in Hs.42853 rep by NM_004381: Homo sapiens cAMP responsive element binding protein-like 1 (CREBL1), mRNA
GATCACCCAAAACCCAA	3	Hs.427202	7276	TTR	18q12.1	Transthyretin (prealbumin, amyloidosis type I)	AA011674 in Hs.427202 rep by CD001019: AGENCOURT_13244218 NIH_MGC_186 Homo sapiens cDNA clone IMAGE:30322915 5', mRNA sequence
GATCCTTACTAAGTTTT///GATCAGGAGAGGCTACA///GATCCCTGTTTAGCCAA	6	Hs.422986	307	ANXA4	2p13	Annexin A4	CB305705 in Hs.422986 rep by BX641114: Homo sapiens mRNA; cDNA DKFZp686H02120 (from clone DKFZp686H02120)
GATCTCCAACAAAGTCA	3	Hs.416061	5136	PDE1A	2q32.1	Phosphodiesterase 1A, calmodulin-dependent	AA780454 in Hs.416061 rep by NM_005019: Homo sapiens phosphodiesterase 1A, calmodulin-dependent (PDE1A), transcript variant 1, mRNA
GATCGACTAAAACTGGC	3	Hs.413901	8550	MAPKAPK5	12q24.12	Mitogen-activated protein kinase-activated protein kinase 5	NM_139078 in Hs.413901 rep by AK122767: Homo sapiens cDNA FLJ16306 fis, clone PUAEN2003954, highly similar to Homo sapiens mitogen-activated protein kinase-activated protein kinase 5
GATCACGGGTAAAGAGA	3	Hs.413748	8541	PPFIA3	19q13.33	Protein tyrosine phosphatase, receptor type, f polypeptide (PTPRF), interacting protein (liprin), alpha 3	NM_003660 in Hs.413748 rep by NM_003660: Homo sapiens protein tyrosine phosphatase, receptor type, f polypeptide (PTPRF), interacting protein (liprin), alpha 3 (PPFIA3), mRNA
GATCCCAACTTTCTTGC///GATCGCCTGAAGTCGGG///GATCGAGATTCAGTCTC///GATCTCGCGAGACTTAT	9	Hs.413111	5336	PLCG2	16q24.1	Phospholipase C, gamma 2 (phosphatidylinositol-specific)	NM_002661 in Hs.413111 rep by AB208914: Homo sapiens mRNA for 1-phosphatidylinositol-4,5-bisphosphate phosphodiesterase gamma 2 variant protein
GATCCTTGGTACCCCTA///GATCTCAAAACTTCTCT	5	Hs.412482	7268	TTC4	1p31.3	Tetratricopeptide repeat domain 4	NM_004623 in Hs.412482 rep by AK025524: Homo sapiens cDNA: FLJ21871 fis, clone HEP02450, highly similar to AF073887 Homo sapiens tetratricopeptide repeat protein 4 (TTC4) mRNA
GATCTATTCCCCATCCC	3	Hs.411847	5597	MAPK6	15q21	Mitogen-activated protein kinase 6	NM_002748 in Hs.411847 rep by NM_002748: Homo sapiens mitogen-activated protein kinase 6 (MAPK6), mRNA
GATCAAGAGTTGGAGAC///GATCTCAGCCTTGTGCT	4	Hs.408456	5802	PTPRS	19p13.3	Protein tyrosine phosphatase, receptor type, S	M85716 in Hs.408456 rep by NM_002850: Homo sapiens protein tyrosine phosphatase, receptor type, S (PTPRS), transcript variant 1, mRNA
GATCACAAGTGCAGCAT	3	Hs.406191	1176	AP3S1	5q22	Adaptor-related protein complex 3, sigma 1 subunit	NM_001002924 in Hs.406191 rep by BX647735: Homo sapiens mRNA; cDNA DKFZp686E03271 (from clone DKFZp686E03271)
GATCCACTCTGGAGGAG///GATCTTCCATAATCCAG	5	Hs.397729	3157	HMGCS1	5p14-p13	3-hydroxy-3-methylglutaryl-Coenzyme A synthase 1 (soluble)	DA352538 in Hs.397729 rep by BX537620: Homo sapiens mRNA; cDNA DKFZp686E20188 (from clone DKFZp686E20188)
GATCACCATTAAATCTG	3	Hs.391561	2167	FABP4	8q21	Fatty acid binding protein 4, adipocyte	BC003672 in Hs.391561 rep by CB999901: AGENCOURT_13660852 NIH_MGC_186 Homo sapiens cDNA clone IMAGE:30324959 5', mRNA sequence
[truncated: 8,644 more rows]
