# Supplementary material for: Discovering multiple transcripts of human hepatocytes using massively parallel signature sequencing (MPSS)
Source: BMC Genomics. 2007 Jul 2;8:207. doi: 10.1186/1471-2164-8-207 (PMC1929076; doi:10.1186/1471-2164-8-207)
Supplement: Additional File 3 — List of 327 potential hepatocyte-enriched UniGene clusters [file 1471-2164-8-207-S3.xls]

## Sheet: Additional File_3-new
Supplementary Table 3. List of 327 potential hepatocyte-enriched UniGene clusters
signature	TPM	UniGene_ID	Gene_ID	symbol	Chromosomes	TITLE	description
GATCAAAAGCTTATCCA///GATCAAAAGCTAATTCA///GATCAAAAGCTTACTCA///GATCTAAAGCTTATTCA///GATCGAAAGCTTATTCA///GATCCAAAGCTTATTCA///GATCAAAAAGCTTATTC///GATCACAAGCTTATTCA///GATCTGCAGCGGCACAG///GATCAAAAGTTTATTCA///GATCAAACGCTTATTCA///GATCAAAGGCTTATTCA///GATCCTCATGAATGCTA///GATCTTCAAATGGACAC///GATCAAAAGCTTGTTCA///GATCAAGAGCTTATTCA///GATCAGAAGCTTATTCA///GATCAAAGCTTATTCAT///GATCATAAGCTTATTCA///GATCAAAAGGTTATTCA//…	97934	Hs.418167	213	ALB	4q11-q13	Albumin	BX495222 in Hs.418167 rep by AF130077: Homo sapiens clone FLB9714 PRO2619 mRNA, complete cds
GATCGTCTTGGAAGGCC///GATCGTCTTGGAAGCCC///GATCGTCTTGGAAGGGA///GATCGTCTTGGAAAGCC///GATCGTCTTGGAAGGTT///GATCTCAAGGGAGTGGT	7941	Hs.110675	341	APOC1	19q13.2	Apolipoprotein C-I	BC055093 in Hs.110675 rep by AJ249921: Homo sapiens intergenic region between apoE and apoCI genes
GATCTGGTTGGTGGATG///GATCTGGTTGGGGGATG///GATCTGGTGGGTGGATG///GATCTGGTCGGTGGATG///GATCTGCTTCCCTAGGA///GATCCTAGTGACAAGTT///GATCCTTGTCTACTTTG///GATCTACAGTCTTTGGA///GATCTGGTGGGTGGCTG	7025	Hs.546255	2266	FGG	4q28	Fibrinogen gamma chain	BC007044 in Hs.546255 rep by CR620626: full-length cDNA clone CS0DM007YB10 of Fetal liver of Homo sapiens (human)
GATCAGGGGGTGGGCAA///GATCAGGGGGTGGACAA///GATCATGGACAGGATGA	2953	Hs.436911	259	AMBP	9q32-q33	Alpha-1-microglobulin/bikunin precursor	NM_001633 in Hs.436911 rep by NM_001633: Homo sapiens alpha-1-microglobulin/bikunin precursor (AMBP), mRNA
GATCTGAGTTATTTTGC///GATCTCACCAACAATGG///GATCCTCGCCCACTGGT///GATCCCACCTCTCATTG///GATCCTATGTGGCTAAG///GATCCAGATGGAAAAGG///GATCTGAGTTATTTGCT///GATCTCCATCTGCGCTA///GATCGCAGACTTTGAGT	2272	Hs.120759	338	APOB	2p24-p23	Apolipoprotein B (including Ag(x) antigen)	AI114807 in Hs.120759 rep by NM_000384: Homo sapiens apolipoprotein B (including Ag(x) antigen) (APOB), mRNA
GATCAAGAAGGATGGAA///GATCACGAAGGCTGGAA///GATCAAAGAAGGCTGGA///GATCAGGGGGTGTCAGC	2061	Hs.237658	336	APOA2	1q21-q23	Apolipoprotein A-II	AA491974 in Hs.237658 rep by CR619946: full-length cDNA clone CS0DJ003YE12 of T cells (Jurkat cell line) Cot 10-normalized of Homo sapiens (human)
GATCAAATGGAAAGGAG	1917	Hs.1498	3273	HRG	3q27	Histidine-rich glycoprotein	NM_000412 in Hs.1498 rep by CR749302: Homo sapiens mRNA; cDNA DKFZp779H1622 (from clone DKFZp779H1622)
GATCCAGAAAAGTTTAA///GATCCGAGATTGCACCC///GATCCCGGGACACAATA///GATCGAAGAGAAGCTCC	1667	Hs.12907	1571	CYP2E1	10q24.3-qter	Cytochrome P450, family 2, subfamily E, polypeptide 1	BQ575808 in Hs.12907 rep by AB209700: Homo sapiens mRNA for cytochrome P450, family 2, subfamily E, polypeptide 1 variant protein
GATCTGTCAAAGAAAAC///GATCAGGCCCTTCTCCC///GATCAGGCCCTTCCTCC///GATCCCAGAAAACAGTG///GATCAGGCCTTTCTTCC///GATCAGGCCCATCTTCC///GATCTGTCAAAGAACAC///GATCTGAAAATCTCACA///GATCTGTTGGGAAAATC///GATCTGTAATTATTTGG///GATCAGGCCCTTCATTC///GATCAACAGGTCAACAA///GATCCATCAACTGGCTG///GATCAAGTCTTCACCAA///GATCATTATTGAGTTTC///GATCTTAAGCAAATTAT	1497	Hs.300774	2244	FGB	4q28	Fibrinogen beta chain	NM_005141 in Hs.300774 rep by NM_005141: Homo sapiens fibrinogen beta chain (FGB), mRNA
GATCAGGAGCAAACAGA///GATCGGCCTGCTGGGCT///GATCTGAAAGCTCAGTG///GATCATGGGTGGCCTTG	1429	Hs.144567	189	AGXT	2q36-q37	Alanine-glyoxylate aminotransferase (oxalosis I; hyperoxaluria I; glycolicaciduria; serine-pyruvate aminotransferase)	AI521720 in Hs.144567 rep by NM_000030: Homo sapiens alanine-glyoxylate aminotransferase (oxalosis I; hyperoxaluria I; glycolicaciduria; serine-pyruvate aminotransferase) (AGXT), mRNA
GATCAGTTTGGAGAGTA///GATCGCACCACACACTC///GATCCGCATCACTGACA	870	Hs.76530	2147	F2	11p11-q12	Coagulation factor II (thrombin)	BC051332 in Hs.76530 rep by BC051332: Homo sapiens coagulation factor II (thrombin), mRNA (cDNA clone MGC:59803 IMAGE:6283420), complete cds
GATCAGTTTTTCTTGTA///GATCCTCAACAGTAGAG///GATCAGGTTTTCTTGTA	667	Hs.445358	350	APOH	17q23-qter	Apolipoprotein H (beta-2-glycoprotein I)	BC026283 in Hs.445358 rep by BC026283: Homo sapiens apolipoprotein H (beta-2-glycoprotein I), mRNA (cDNA clone MGC:23898 IMAGE:4734357), complete cds
GATCTTCGTGGGGCCCC	588	Hs.529161	1	A1BG	19q13.4	Alpha-1-B glycoprotein	BC035719 in Hs.529161 rep by NM_130786: Homo sapiens alpha-1-B glycoprotein (A1BG), mRNA
GATCCCCCTGAAATTAA///GATCTGGAGCTCGTGGC///GATCAATGGGATGTTCA///GATCAAGGAGCCCATCA	551	Hs.567254	1576	CYP3A4	7q21.1	Cytochrome P450, family 3, subfamily A, polypeptide 4	M18907 in Hs.567254 rep by NM_017460: Homo sapiens cytochrome P450, family 3, subfamily A, polypeptide 4 (CYP3A4), mRNA
GATCAAGGGGGACAAAG///GATCTGGGCCTTGGTTA	525	Hs.426485	3263	HPX	11p15.5-p15.4	Hemopexin	BC005395 in Hs.426485 rep by BC005395: Homo sapiens hemopexin, mRNA (cDNA clone MGC:12533 IMAGE:4071616), complete cds
GATCATGAAGGAACACA///GATCAGAGACGGAAAGC///GATCACTGAATTTTAAC///GATCAGCAGAAGCAACT	462	Hs.351593	2243	FGA	4q28	Fibrinogen alpha chain	BC070246 in Hs.351593 rep by M58569: Homo sapiens fibrinogen alpha subunit and fibrinogen alpha subunit precursor, genes, complete cds
GATCAGAGAAGAGGCTA///GATCAGAGAAGAGGCTT///GATCAAAGAAGAGGCTA///GATCAGGTGAGGGAGAA	366	Hs.521295	28959	LR8	7q36.1	LR8 protein	NM_014020 in Hs.521295 rep by AK097304: Homo sapiens cDNA FLJ39985 fis, clone STOMA2000279, highly similar to Homo sapiens LR8 (LR8) mRNA
GATCAGGGGGTGGGGGG	316	Hs.537310	///			Transcribed locus, moderately similar to NP_055301.1 neuronal thread protein AD7c-NTP [Homo sapiens]	AA535350 in Hs.537310 rep by BX348772: BX348772 Homo sapiens PLACENTA COT 25-NORMALIZED Homo sapiens cDNA clone CS0DI010YJ21 5-PRIME, mRNA sequence
GATCAAAGCGCCACTGC///GATCTTATGACCTGCAG///GATCCAGCCTCACTATG///GATCAAAGCGCCACTGT	313	Hs.19383	183	AGT	1q42-q43	Angiotensinogen (serpin peptidase inhibitor, clade A, member 8)	NM_000029 in Hs.19383 rep by NM_000029: Homo sapiens angiotensinogen (serpin peptidase inhibitor, clade A, member 8) (AGT), mRNA
GATCCTACTCAACAAAA///GATCCCTGGGAAAAATA///GATCTATGATTTGGGCA	280	Hs.512937	1361	CPB2	13q14.11	Carboxypeptidase B2 (plasma, carboxypeptidase U)	NM_001872 in Hs.512937 rep by M75106: Human prepro-plasma carboxypeptidase B mRNA, complete cds
GATCCGCCATCTGTCCC///GATCCGCCATCTGTTCC	234	Hs.248267	4357	MPST	22q13.1	Mercaptopyruvate sulfurtransferase	BX395147 in Hs.248267 rep by AB208824: Homo sapiens mRNA for 3-mercaptopyruvate sulfurtransferase variant protein
GATCTGGAAGAGGTGAA///GATCTGAAGGAGGTGAA///GATCCTTGATCATCTCC	228	Hs.93194	335	APOA1	11q23-q24	Apolipoprotein A-I	BU596991 in Hs.93194 rep by BM559512: AGENCOURT_6565581 NIH_MGC_119 Homo sapiens cDNA clone IMAGE:5744251 5', mRNA sequence
GATCACCTGAGTTCATG///GATCACAGGCGCCACCA	224	Hs.533282	4841	NONO	Xq13.1	Non-POU domain containing, octamer-binding	BG015308 in Hs.533282 rep by NM_007363: Homo sapiens non-POU domain containing, octamer-binding (NONO), mRNA
GATCACGCAACTGCCCT///GATCCTTCAGCAACAAG	224	Hs.282787	93986	FOXP2	7q31	Forkhead box P2	BI495413 in Hs.282787 rep by CR749236: Homo sapiens mRNA; cDNA DKFZp686H1726 (from clone DKFZp686H1726)
GATCCCCTCTTCTCAGA///GATCCCAAACGGCAGAA///GATCTACAGCAGCAGCC	211	Hs.504613	5763	PTMS	12p13	Parathymosin	BC007616 in Hs.504613 rep by BM423440: AGENCOURT_6409623 NIH_MGC_41 Homo sapiens cDNA clone IMAGE:5516572 5', mRNA sequence
GATCCCACAGAACTACA	178	Hs.575563	///			Transcribed locus	CN267487 in Hs.575563 rep by BF679510: 602153921F1 NIH_MGC_83 Homo sapiens cDNA clone IMAGE:4295116 5', mRNA sequence
GATCTCCTTCCCTCCTT	171	Hs.9754	22809	ATF5	19q13.3	Activating transcription factor 5	BX100902 in Hs.9754 rep by AB073613: Homo sapiens primary hepatoblastoma mRNA for activating transcription factor 5, partial cds, clone:HMFN0395
GATCCAACTATTTCTTT///GATCAAGTAAATTCCCA///GATCGCAGCTTTGCCCA///GATCACAGGGTCGGTTA///GATCTGGGATGGGATGT///GATCCAAGCCCATGTAT///GATCTCAAAGACTTCTT	156	Hs.325404	5053	PAH	12q22-q24.2	Phenylalanine hydroxylase	NM_000277 in Hs.325404 rep by NM_000277: Homo sapiens phenylalanine hydroxylase (PAH), mRNA
GATCAGGAAGACTGGAC///GATCCTGTTCTGTAGGG	154	Hs.519276	9261	MAPKAPK2	1q32	Mitogen-activated protein kinase-activated protein kinase 2	NM_004759 in Hs.519276 rep by NM_004759: Homo sapiens mitogen-activated protein kinase-activated protein kinase 2 (MAPKAPK2), transcript variant 1, mRNA
GATCCCAAGGCCTAGCC///GATCCTTTGGAAATGAC///GATCAGATTTGGGTGAT///GATCAGGGCAATGTCTC	149	Hs.391835	732	C8B	1p32	Complement component 8, beta polypeptide	NM_000066 in Hs.391835 rep by NM_000066: Homo sapiens complement component 8, beta polypeptide (C8B), mRNA
GATCCAGAGATTTCTCA///GATCCAATTAAATCTCT	135	Hs.284712	570	BAAT	9q22.3	Bile acid Coenzyme A: amino acid N-acyltransferase (glycine N-choloyltransferase)	BC009567 in Hs.284712 rep by NM_001701: Homo sapiens bile acid Coenzyme A: amino acid N-acyltransferase (glycine N-choloyltransferase) (BAAT), mRNA
GATCAGGGGAAGGGGAG///GATCCAGAAAAGAGATA///GATCACTTCTCCAACAA	130	Hs.143436	5340	PLG	6q26	Plasminogen	CR749293 in Hs.143436 rep by CR749293: Homo sapiens mRNA; cDNA DKFZp779M0222 (from clone DKFZp779M0222)
GATCTTCACCAAACCGG///GATCAAGGTGAAGGAGA///GATCCATTGTGGTGGCC	122	Hs.2899	3242	HPD	12q24-qter	4-hydroxyphenylpyruvate dioxygenase	NM_002150 in Hs.2899 rep by AK057510: Homo sapiens cDNA FLJ32948 fis, clone TESTI2008014, highly similar to 4-HYDROXYPHENYLPYRUVATE DIOXYGENASE (EC 1.13.11.27)
GATCCTCCTCATTCACA///GATCTTTGGGGGCTTGG///GATCCAGAAAGTTGAAA///GATCTCTAACCAGAAAT///GATCCCTAACCTCTGGT///GATCCAGGAGTTCTGTG	117	Hs.161640	6898	TAT	16q22.1	Tyrosine aminotransferase	NM_000353 in Hs.161640 rep by NM_000353: Homo sapiens tyrosine aminotransferase (TAT), nuclear gene encoding mitochondrial protein, mRNA
GATCACACCACCCCCCC	114	Hs.500761	9123	SLC16A3	17q25	Solute carrier family 16 (monocarboxylic acid transporters), member 3	BM559700 in Hs.500761 rep by AK127319: Homo sapiens cDNA FLJ45389 fis, clone BRHIP3025795, highly similar to Monocarboxylate transporter 4
GATCGTGCCACCGCCCT///GATCCAGCATGCCAATG	114	Hs.534352	6813	STXBP2	19p13.3-p13.2	Syntaxin binding protein 2	AK055767 in Hs.534352 rep by AK055767: Homo sapiens cDNA FLJ31205 fis, clone KIDNE2003316
GATCGCGGCGGAGCTGG	104	Hs.25292	3726	JUNB	19p13.2	Jun B proto-oncogene	NM_002229 in Hs.25292 rep by CR601699: full-length cDNA clone CL0BA010ZC08 of Placenta of Homo sapiens (human)
GATCACACCAATGCATT	95	Hs.289249	///			Transcribed locus, weakly similar to NP_003148.1 NIMA (never in mitosis gene a)-related kinase 4; Serine/threonine protein kinase-2; serine/threonine kinase 2 [Homo sapiens]	BE856284 in Hs.289249 rep by BE856284: 7f91g10.x1 NCI_CGAP_Brn23 Homo sapiens cDNA clone IMAGE:3304386 3' similar to contains Alu repetitive element;, mRNA sequence
GATCGTGACCGTGACCG///GATCACAGGCCAGGGCC	73	Hs.467097	6625	SNRP70	19q13.3	Small nuclear ribonucleoprotein 70kDa polypeptide (RNP antigen)	AL832819 in Hs.467097 rep by AL832819: Homo sapiens mRNA; cDNA DKFZp667C0424 (from clone DKFZp667C0424)
GATCAACAAGCAAGCCA///GATCCAGCTCCTCCCCC///GATCAACAAGGTGGGTG	72	Hs.103561	51329	ARL6IP4	12q24.31	ADP-ribosylation-like factor 6 interacting protein 4	BC015909 in Hs.103561 rep by BM907906: AGENCOURT_6619027 NIH_MGC_68 Homo sapiens cDNA clone IMAGE:5736373 5', mRNA sequence
GATCAGAGAGAACATCC///GATCCCAAATATCAGCG	70	Hs.567245	1109	AKR1C4	10p15-p14	Aldo-keto reductase family 1, member C4 (chlordecone reductase; 3-alpha hydroxysteroid dehydrogenase, type I; dihydrodiol dehydrogenase 4)	BC020744 in Hs.567245 rep by BC020744: Homo sapiens aldo-keto reductase family 1, member C4 (chlordecone reductase; 3-alpha hydroxysteroid dehydrogenase, type I; dihydrodiol dehydrogenase 4), mRNA (cDNA clone MGC:22581 IMAGE:4734943), complete cds
GATCTGGAGGAGGAGAA	70	Hs.534648	374403	TBC1D10C	11q13.2	TBC1 domain family, member 10C	BQ054011 in Hs.534648 rep by AK122585: Homo sapiens mRNA for FLJ00332 protein
GATCTGCCTGGTGAATG///GATCATGTACCAGATGG	68	Hs.117367	6580	SLC22A1	6q26	Solute carrier family 22 (organic cation transporter), member 1	NM_003057 in Hs.117367 rep by NM_003057: Homo sapiens solute carrier family 22 (organic cation transporter), member 1 (SLC22A1), transcript variant 1, mRNA
GATCTGTTTCGTGCATT///GATCCAGAAGCACAGAT	68	Hs.546248	1509	CTSD	11p15.5	Similar to RIKEN cDNA 6330512M04 gene (mouse)	NM_001909 in Hs.546248 rep by NM_001909: Homo sapiens cathepsin D (lysosomal aspartyl peptidase) (CTSD), mRNA
GATCCAGAGCTGGAGAA	65	Hs.166186	8646	CHRD	3q27	Chordin	NM_177978 in Hs.166186 rep by AB208947: Homo sapiens mRNA for chordin isoform a variant protein
GATCGAAGGCGGTGCCC	59	Hs.354056	5447	POR	7q11.2	P450 (cytochrome) oxidoreductase	CD014011 in Hs.354056 rep by CD014011: 90138962 Single gene library Homo sapiens cDNA, mRNA sequence
GATCATCGCAACTACGA	58	Hs.144914	27232	GNMT	6p12	Glycine N-methyltransferase	NM_018960 in Hs.144914 rep by AK092088: Homo sapiens cDNA FLJ34769 fis, clone NT2NE2002856
GATCAAGATGTGGAGGA///GATCCTGAACAAAAAAA	53	Hs.283683	56892	C8orf4	8p11.2	Chromosome 8 open reading frame 4	NM_020130 in Hs.283683 rep by CR600720: full-length cDNA clone CS0DI032YA04 of Placenta Cot 25-normalized of Homo sapiens (human)
GATCATCCAGCCCACCC///GATCATCCAGCCCAGCC	51	Hs.286226	4641	MYO1C	17p13	Myosin IC	AA410738 in Hs.286226 rep by BC068013: Homo sapiens myosin IC, mRNA (cDNA clone MGC:70419 IMAGE:6144867), complete cds
GATCCATGTGTAATATC///GATCAGGAAGATTTGCT	51	Hs.154224	3078	CFHL1	1q32	Complement factor H-related 1 pseudogene	BC022283 in Hs.154224 rep by BC107771: Homo sapiens cDNA clone MGC:104329 IMAGE:4712577, complete cds
GATCGCCTATGGGCAAG///GATCACCAGGGATGGGC///GATCCATCATGGAGCCC	50	Hs.368805	23498	HAAO	2p21	3-hydroxyanthranilate 3,4-dioxygenase	BC029510 in Hs.368805 rep by CR624693: full-length cDNA clone CS0DI081YG10 of Placenta Cot 25-normalized of Homo sapiens (human)
GATCTACCTGCCCAGGC	49	Hs.283923	116519	APOA5	11q23	Apolipoprotein A-V	AF202889 in Hs.283923 rep by AF202889: Homo sapiens apolipoprotein A5 (APOA5) mRNA, complete cds, alternative transcript
GATCACGAGGTAAGAAG	49	Hs.566363	///			Transcribed locus, moderately similar to XP_517655.1 PREDICTED: similar to KIAA0825 protein [Pan troglodytes]	BM672668 in Hs.566363 rep by BM672668: UI-E-CR0-adk-b-04-0-UI.s1 UI-E-CR0 Homo sapiens cDNA clone UI-E-CR0-adk-b-04-0-UI 3', mRNA sequence
GATCAGTTGCTTATAGA///GATCATCCTGAATACCC///GATCCATACTTACACAT	46	Hs.201667	6718	AKR1D1	7q32-q33	Aldo-keto reductase family 1, member D1 (delta 4-3-ketosteroid-5-beta-reductase)	NM_005989 in Hs.201667 rep by Z28339: H.sapiens mRNA for delta 4-3-oxosteroid 5 beta-reductase
GATCCCTCTGGCCCTGT///GATCTGGTCCCATGATG///GATCACACCAGGGCTTG	44	Hs.521286	5919	RARRES2	7q36.1	Retinoic acid receptor responder (tazarotene induced) 2	NM_002889 in Hs.521286 rep by AK092804: Homo sapiens cDNA FLJ35485 fis, clone SMINT2008455, moderately similar to RETINOIC ACID RECEPTOR RESPONDER PROTEIN 2 PRECURSOR
GATCGCGCAACTGCCCT	42	Hs.560950	///			CDNA FLJ42907 fis, clone BRHIP3016302	AK091865 in Hs.560950 rep by AK124897: Homo sapiens cDNA FLJ42907 fis, clone BRHIP3016302
GATCCCATGAGGTTGGG	40	Hs.121575	1509	CTSD	11p15.5	Similar to RIKEN cDNA 6330512M04 gene (mouse)	AK022293 in Hs.121575 rep by AK022293: Homo sapiens cDNA FLJ12231 fis, clone MAMMA1001191
GATCCGTGCCCGCCCCC///GATCCGTGCCCGCCTCC///GATCCAACAATCATGCT	40	Hs.467408	10155	TRIM28	19q13.4	Tripartite motif-containing 28	BX440447 in Hs.467408 rep by X97548: H.sapiens mRNA for TIF1beta zinc finger protein
GATCCTGACAATGTATC///GATCTGCCACAAAGACA	40	Hs.501549	388503	LOC388503	19p13.2	Complement C3 protein (GPC3) precursor-like	NM_001013640 in Hs.501549 rep by AK131489: Homo sapiens cDNA FLJ16677 fis, clone TLIVE2001684, weakly similar to Homo sapiens complement component 3 (C3)
GATCCTCTTCATCCTGG///GATCCTTTTCATCCTGG	39	Hs.442498	5348	FXYD1	19q13.1	FXYD domain containing ion transport regulator 1 (phospholemman)	NM_021902 in Hs.442498 rep by AK124802: Homo sapiens cDNA FLJ42812 fis, clone BRCAN2011602
GATCGTGCCCCGGGGCG	35	Hs.172847	3338	DNAJC4	11q13	DnaJ (Hsp40) homolog, subfamily C, member 4	BC044584 in Hs.172847 rep by NM_005528: Homo sapiens DnaJ (Hsp40) homolog, subfamily C, member 4 (DNAJC4), mRNA
GATCACTCCAGCCTGCT///GATCCGACCTCCTGGGG///GATCACCACCCGCCTTC	34	Hs.12056	432	ASGR1	17p13.2	Asialoglycoprotein receptor 1	BC032130 in Hs.12056 rep by AK124286: Homo sapiens cDNA FLJ42292 fis, clone TLIVE2007816
GATCGCGCCATTGTATT	34	Hs.575982	///			Transcribed locus	BQ431323 in Hs.575982 rep by BQ431323: AGENCOURT_7846336 NIH_MGC_72 Homo sapiens cDNA clone IMAGE:6064359 5', mRNA sequence
GATCAAGGCGGCCCTGG///GATCAAGGAAATCAAGA	33	Hs.109059	6182	MRPL12	17q25	Mitochondrial ribosomal protein L12	NM_002949 in Hs.109059 rep by BM557512: AGENCOURT_6578947 NIH_MGC_41 Homo sapiens cDNA clone IMAGE:5466804 5', mRNA sequence
GATCCCTCCACTTCCAT	33	Hs.545597	///			Transcribed locus	AI056628 in Hs.545597 rep by AI056628: oz10h11.x1 Soares_fetal_liver_spleen_1NFLS_S1 Homo sapiens cDNA clone IMAGE:1674981 3', mRNA sequence
GATCGAGCGAACCCAGC	32	Hs.11900	84619	ZGPAT	20q13.3	Zinc finger, CCCH-type with G patch domain	NM_181484 in Hs.11900 rep by AK122912: Homo sapiens cDNA FLJ16589 fis, clone TESTI4001441
GATCATAGGGACAGCGG	31	Hs.501624	59307	SIGIRR	11p15.5	Single immunoglobulin and toll-interleukin 1 receptor (TIR) domain	NM_021805 in Hs.501624 rep by AK093427: Homo sapiens cDNA FLJ36108 fis, clone TESTI2021895, moderately similar to Mus musculus toll/interleukin-1 receptor 8 (TIR8) mRNA
GATCAGAACTGTAAAGC///GATCACTGTGCGAAAGC///GATCGGAACTGTAAAGC	31	Hs.19710	10246	SLC17A2	6p21.3	Solute carrier family 17 (sodium phosphate), member 2	NM_005835 in Hs.19710 rep by NM_005835: Homo sapiens solute carrier family 17 (sodium phosphate), member 2 (SLC17A2), mRNA
GATCATGAACTAACTGA	29	Hs.1011	8858	PROZ	13q34	Protein Z, vitamin K-dependent plasma glycoprotein	M59303 in Hs.1011 rep by M55671: Human protein Z (plus 66 bp insertion) mRNA, complete cds
GATCCCGGGAGTTACAG///GATCCTGGGAGTTACAG	28	Hs.22616	23277	KIAA0664	17p13.3	KIAA0664 protein	BC063786 in Hs.22616 rep by AK125717: Homo sapiens cDNA FLJ43729 fis, clone TESTI1000319, highly similar to Eukaryotic translation initiation factor 3 subunit
GATCAAGCAGGAGGCAG///GATCCTGCTTCAAAGAA	28	Hs.17860	55753	OGDHL	10q11.23	Oxoglutarate dehydrogenase-like	BC026320 in Hs.17860 rep by BC026320: Homo sapiens oxoglutarate dehydrogenase-like, mRNA (cDNA clone MGC:26169 IMAGE:4797814), complete cds
GATCGGGGCCCTGGGGC	28	Hs.118463	57104	PNPLA2	11p15.5	Patatin-like phospholipase domain containing 2	NM_020376 in Hs.118463 rep by AY203925: Homo sapiens FP17548 mRNA, complete cds
GATCAGGCCGGGGCGGT	27	Hs.444441	1209	CLPTM1	19q13.2-q13.3	Cleft lip and palate associated transmembrane protein 1	NM_001294 in Hs.444441 rep by AF037339: Homo sapiens cleft lip and palate transmembrane protein 1 (CLPTM1) mRNA, complete cds
GATCATCGAGGACGAGA	26	Hs.502330	3104	HKR3	1p36.3	GLI-Kruppel family member HKR3	BX648395 in Hs.502330 rep by BX648395: Homo sapiens mRNA; cDNA DKFZp686L20213 (from clone DKFZp686L20213)
GATCTTTCCTGCTTCCT	26	Hs.240321	56973	DKFZp547I224	4q22.1	Hypothetical protein DKFZp547I224	AI817544 in Hs.240321 rep by AL390173: Homo sapiens mRNA; cDNA DKFZp547I224 (from clone DKFZp547I224)
GATCAAGGAGAAGAGAG	26	Hs.570236	///			Full-length cDNA clone CS0DF016YP11 of Fetal brain of Homo sapiens (human)	BX431105 in Hs.570236 rep by CR609970: full-length cDNA clone CS0DF016YP11 of Fetal brain of Homo sapiens (human)
GATCCGCAAGGTCTTCC///GATCTCCTGAGGCTGCT	25	Hs.493164	93100	NAPRT1	8q24.3	Nicotinate phosphoribosyltransferase domain containing 1	NM_145201 in Hs.493164 rep by NM_145201: Homo sapiens nicotinate phosphoribosyltransferase domain containing 1 (NAPRT1), mRNA
GATCGTGGGTTGCCGAG	25	Hs.516813	257054	MGC25181	2p25.3	Hypothetical protein MGC25181	BC071598 in Hs.516813 rep by BC071598: Homo sapiens hypothetical protein MGC25181, mRNA (cDNA clone MGC:87530 IMAGE:30334929), complete cds
GATCCAAAAGCTGAAAG///GATCTAAGCACTATCAG///GATCCAAACTACATAGA///GATCAAACAGCTAATTT	24	Hs.449738	10599	SLCO1B1	12p	Solute carrier organic anion transporter family, member 1B1	AV719151 in Hs.449738 rep by NM_006446: Homo sapiens solute carrier organic anion transporter family, member 1B1 (SLCO1B1), mRNA
GATCGCACCACGCCTCC	22	Hs.82482	29903	HSU79303	19q13.42	Protein predicted by clone 23882	NM_013301 in Hs.82482 rep by AK097095: Homo sapiens cDNA FLJ39776 fis, clone SPLEN2001626
GATCCCTCCGCACTAAC///GATCTGTTCCGCGTGGT	22	Hs.512686	63910	C20orf59	20q13.33	Chromosome 20 open reading frame 59	NM_022082 in Hs.512686 rep by AK074107: Homo sapiens mRNA for FLJ00178 protein
GATCAATGGACTCTTGG	21	Hs.66196	4913	NTHL1	16p13.3	Nth endonuclease III-like 1 (E. coli)	NM_002528 in Hs.66196 rep by BQ067653: AGENCOURT_6759036 NIH_MGC_115 Homo sapiens cDNA clone IMAGE:5755237 5', mRNA sequence
GATCTACCGGCAGAAAG	21	Hs.287717	10400	PEMT	17p11.2	Phosphatidylethanolamine N-methyltransferase	NM_148172 in Hs.287717 rep by BC007572: Homo sapiens, clone IMAGE:3030210, mRNA, partial cds
GATCCATCCACCTCCCC	20	Hs.21379	81571	C9orf45	9q33.3	Chromosome 9 open reading frame 45	CR749230 in Hs.21379 rep by CR749230: Homo sapiens mRNA; cDNA DKFZp779O012 (from clone DKFZp779O012)
GATCCCCGTCCGTGCGC	20	Hs.233533	283869	NPW	16p13.3	Neuropeptide W	BM985063 in Hs.233533 rep by XM_496111: PREDICTED: Homo sapiens similar to prepro-Neuropeptide W polypeptide (PPL8), mRNA
GATCAGGAGCTCGAGAC	20	Hs.448845	283985	FADS6	17q25.1	Fatty acid desaturase domain family, member 6	AY203929 in Hs.448845 rep by AY203929: Homo sapiens FP18279 mRNA, complete cds
GATCATGAGGTAAGGAA	20	Hs.443144	///			Transcribed locus	BQ082231 in Hs.443144 rep by BF344903: 602014214F1 NCI_CGAP_Brn64 Homo sapiens cDNA clone IMAGE:4150035 5', mRNA sequence
GATCCACATTGCATAAG	19	Hs.10734	1137	CHRNA4	20q13.2-q13.3	Cholinergic receptor, nicotinic, alpha polypeptide 4	BM666038 in Hs.10734 rep by AB209359: Homo sapiens mRNA for cholinergic receptor, nicotinic, alpha polypeptide 4 precursor variant protein
GATCTGGCCCTCCAGGG///GATCCAGGAAGAAATGT	19	Hs.414473	55362	TMEM63B	6p21.1	Transmembrane protein 63B	CR627460 in Hs.414473 rep by CR627460: Homo sapiens mRNA; cDNA DKFZp686N2275 (from clone DKFZp686N2275)
GATCCTGCACCAGGGAA	19	Hs.552282	///			MRNA; cDNA DKFZp313P0125 (from clone DKFZp313P0125)	CR936671 in Hs.552282 rep by CR936671: Homo sapiens mRNA; cDNA DKFZp313P0125 (from clone DKFZp313P0125)
GATCCATTCAAGGCCAA	19	Hs.282703	///			Full-length cDNA clone CS0DM004YG21 of Fetal liver of Homo sapiens (human)	CR591180 in Hs.282703 rep by CR591180: full-length cDNA clone CS0DM004YG21 of Fetal liver of Homo sapiens (human)
GATCCAAAATGCATATG	19	Hs.214343	///			Liver cancer associated non-coding mRNA, partial sequence	AY914050 in Hs.214343 rep by DB187600: DB187600 TLIVE2 Homo sapiens cDNA clone TLIVE2007762 5', mRNA sequence
GATCTTGGAGTCATCTG	18	Hs.440934	383	ARG1	6q23	Arginase, liver	NM_000045 in Hs.440934 rep by AY074488: Homo sapiens arginase type I erythroid variant mRNA, complete cds; alternatively spliced
GATCTGTGCCGGCTACA	18	Hs.1430	2160	F11	4q35	Coagulation factor XI (plasma thromboplastin antecedent)	NM_000128 in Hs.1430 rep by NM_000128: Homo sapiens coagulation factor XI (plasma thromboplastin antecedent) (F11), transcript variant 1, mRNA
GATCCCACAGAGGGGGT///GATCCCCCCAGAATGCC	18	Hs.420257	3697	ITIH1	3p21.2-p21.1	Inter-alpha (globulin) inhibitor H1	NM_002215 in Hs.420257 rep by NM_002215: Homo sapiens inter-alpha (globulin) inhibitor H1 (ITIH1), mRNA
GATCTCCATCCCCACCC	18	Hs.555951	///			CDNA FLJ34082 fis, clone FCBBF3004390	BQ448290 in Hs.555951 rep by AK091401: Homo sapiens cDNA FLJ34082 fis, clone FCBBF3004390
GATCACATGGGAATGAG///GATCCTGGGCGGCATGG	17	Hs.507076	35	ACADS	12q22-qter	Acyl-Coenzyme A dehydrogenase, C-2 to C-3 short chain	BC025963 in Hs.507076 rep by BC025963: Homo sapiens acyl-Coenzyme A dehydrogenase, C-2 to C-3 short chain, mRNA (cDNA clone MGC:39242 IMAGE:4842286), complete cds
GATCTGTGAGAAAAGGC	17	Hs.220649	339390	CLEC4G	19p13.2	C-type lectin superfamily 4, member G	BC039679 in Hs.220649 rep by AY358431: Homo sapiens clone DNA56352 DTTR431 (UNQ431) mRNA, complete cds
GATCAGAAGTTCCAGAG	17	Hs.572193	///			Transcribed locus	AA368277 in Hs.572193 rep by BI962507: ie51a11.y1 Melton Normalized Human Islet 4 N4-HIS 1 Homo sapiens cDNA clone IMAGE:5670428 5', mRNA sequence
GATCCAGCTACAGCCAA	17	Hs.366725	///			Transcribed locus	CB162805 in Hs.366725 rep by BX508715: DKFZp686F22276_r1 686 (synonym: hlcc3) Homo sapiens cDNA clone DKFZp686F22276 5', mRNA sequence
GATCGCGTCCAGGATGC///GATCAATCCATTGTATC	16	Hs.190783	3034	HAL	12q22-q24.1	Histidine ammonia-lyase	NM_002108 in Hs.190783 rep by NM_002108: Homo sapiens histidine ammonia-lyase (HAL), mRNA
GATCCTCTCATATTTTG	16	Hs.10458	6360	CCL16	17q11.2	Chemokine (C-C motif) ligand 16	NM_004590 in Hs.10458 rep by BC099663: Homo sapiens cDNA clone IMAGE:40009721
GATCTTCCTGAAAAAGG///GATCTGGCCAGCCAGCG	16	Hs.567419	11282	MGAT4B	5q35	Mannosyl (alpha-1,3-)-glycoprotein beta-1,4-N-acetylglucosaminyltransferase, isozyme B	BC051835 in Hs.567419 rep by AK023137: Homo sapiens cDNA FLJ13075 fis, clone NT2RP3001898, highly similar to Homo sapiens mRNA for UDP-N-acetylglucosamine: alpha-1,3-D-mannoside beta-1,4-N-acetylglucosaminyltransferase IV
GATCAGGAAAAAGAGAG	16	Hs.21239	22895	RPH3A	12q24.13	Rabphilin 3A homolog (mouse)	BE700355 in Hs.21239 rep by BX647281: Homo sapiens mRNA; cDNA DKFZp686N1588 (from clone DKFZp686N1588)
GATCTTCTCTGTGAATC	16	Hs.91481	51162	EGFL7	9q34.3	EGF-like-domain, multiple 7	NM_201446 in Hs.91481 rep by AK091964: Homo sapiens cDNA FLJ34645 fis, clone KIDNE2017151, highly similar to Homo sapiens NOTCH4-like protein (ZNEU1) mRNA
GATCCAGGTGGTGCTGG	16	Hs.534494	81693	AMN	14q32.3	Amnionless homolog (mouse)	NM_030943 in Hs.534494 rep by AK092824: Homo sapiens cDNA FLJ35505 fis, clone SMINT2009363
GATCTCCCCAGAAGCCT///GATCAGAGCACCCCAAG	16	Hs.321535	84447	SYVN1	11q13	Synovial apoptosis inhibitor 1, synoviolin	NM_172230 in Hs.321535 rep by NM_172230: Homo sapiens synovial apoptosis inhibitor 1, synoviolin (SYVN1), transcript variant 2, mRNA
GATCTCCGAGGCCTTGA///GATCGGGGCCCTTGGAG	16	Hs.454828	388595	LOC388595	1p36.13	Similar to Hypothetical protein MGC37938	NM_001013641 in Hs.454828 rep by NM_001013641: Homo sapiens similar to Hypothetical protein MGC37938 (LOC388595), mRNA
GATCCAAATCCAGAAGA	16	Hs.571773	///			Transcribed locus	AV683277 in Hs.571773 rep by AV694525: AV694525 GKC Homo sapiens cDNA clone GKCFCC09 5', mRNA sequence
GATCTTGCCACTGCGCT	16	Hs.542051	///			CDNA FLJ34840 fis, clone NT2NE2010781	AK092159 in Hs.542051 rep by AK092159: Homo sapiens cDNA FLJ34840 fis, clone NT2NE2010781
GATCCGGCCATAGCAAG///GATCTACTCAAACAAAC	16	Hs.378150	///			Chromosome 4 unknown transcript 1 variant 2 mRNA, partial sequence, alternatively spliced	AY429594 in Hs.378150 rep by AK096134: Homo sapiens cDNA FLJ38815 fis, clone LIVER2007548
GATCAATGCCATGACCT	15	Hs.250666	3280	HES1	3q28-q29	Hairy and enhancer of split 1, (Drosophila)	NM_005524 in Hs.250666 rep by NM_005524: Homo sapiens hairy and enhancer of split 1, (Drosophila) (HES1), mRNA
GATCGCCCCACCTCATT///GATCAGTGGACTTGGGC	15	Hs.535378	9746	CLSTN3	12p13.31	Calsyntenin 3	BC039075 in Hs.535378 rep by NM_014718: Homo sapiens calsyntenin 3 (CLSTN3), mRNA
GATCAAGGCAGAGCAGG///GATCATGGGCAGGGAAG	15	Hs.465374	79180	EFHD2	1p36.21	EF-hand domain family, member D2	NM_024329 in Hs.465374 rep by NM_024329: Homo sapiens EF-hand domain family, member D2 (EFHD2), mRNA
GATCAAGTCGAGACTGC	15	Hs.108268	283600	C14orf68	14q32.2	Chromosome 14 open reading frame 68	AY569438 in Hs.108268 rep by AY569438: Homo sapiens hepatocellular carcinoma-downregulated mitochondrial carrier protein (HDMCP) mRNA, complete cds; nuclear gene for mitochondrial product
GATCAGAGCAAAAAAAA	15	Hs.450110	339967	TMPRSS11A	4q13.2	Transmembrane protease, serine 11A	AW238432 in Hs.450110 rep by AY498712: Homo sapiens epidermal type II transmembrane serine protease (HESP) mRNA, complete cds
GATCCAGTGTGCAGTAG	15	Hs.575264	///			Transcribed locus	CB162602 in Hs.575264 rep by CB162602: K-EST0223227 L17N670205n1 Homo sapiens cDNA clone L17N670205n1-27-H11 5', mRNA sequence
GATCACGAAGTCAGGAA	15	Hs.501632	440509	LOC440509	19p13.13	LOC440509	CK023932 in Hs.501632 rep by BI825257: 603071951F1 NIH_MGC_119 Homo sapiens cDNA clone IMAGE:5164020 5', mRNA sequence
GATCGAGGACAAGTGAG	14	Hs.155651	3170	FOXA2	20p11	Forkhead box A2	CA440895 in Hs.155651 rep by NM_021784: Homo sapiens forkhead box A2 (FOXA2), transcript variant 1, mRNA
GATCCTGGAGGAGTCTG///GATCTCCTCAGTGTGTT	14	Hs.135471	10519	CIB1	15q25.3-q26	Calcium and integrin binding 1 (calmyrin)	BM969129 in Hs.135471 rep by BM467105: AGENCOURT_6431199 NIH_MGC_67 Homo sapiens cDNA clone IMAGE:5503280 5', mRNA sequence
GATCCTGCCCGCCCCCC	14	Hs.374446	57636	ARHGAP23	17q12	Rho GTPase activating protein 23	AL550728 in Hs.374446 rep by XM_290799: PREDICTED: Homo sapiens Rho GTPase activating protein 23 (ARHGAP23), mRNA
GATCCGTGCAGACGGCC	14	Hs.155823	282969	C10orf125	10q26.3	Chromosome 10 open reading frame 125	NM_198472 in Hs.155823 rep by BQ277643: AGENCOURT_7048041 NIH_MGC_109 Homo sapiens cDNA clone IMAGE:5804486 5', mRNA sequence
GATCAAAGCGTGGGCCG///GATCCCAAAGGAATGCC	14	Hs.569985	///			CDNA FLJ26446 fis, clone KDN02743	AK129956 in Hs.569985 rep by AK129956: Homo sapiens cDNA FLJ26446 fis, clone KDN02743
GATCCTCATCCTGGACG	13	Hs.442182	368	ABCC6	16p13.1	ATP-binding cassette, sub-family C (CFTR/MRP), member 6	AF076622 in Hs.442182 rep by AF076622: Homo sapiens MRP6 (MRP6) mRNA, complete cds
GATCAAGGCGCTGGTGC	13	Hs.75307	8971	H1FX	3q21.3	H1 histone family, member X	NM_006026 in Hs.75307 rep by BC000426: Homo sapiens H1 histone family, member X, mRNA (cDNA clone MGC:8350 IMAGE:2819756), complete cds
GATCAGGTCCCATTGCG	13	Hs.569907	///			CDNA FLJ41470 fis, clone BRSTN2019079	AI300126 in Hs.569907 rep by AK123464: Homo sapiens cDNA FLJ41470 fis, clone BRSTN2019079
GATCAAGTAGGTTTCAT	13	Hs.546048	///			CDNA FLJ42288 fis, clone TLIVE2006236	AK124282 in Hs.546048 rep by AK124282: Homo sapiens cDNA FLJ42288 fis, clone TLIVE2006236
GATCTACACCTGGACTG	12	Hs.76452	1401	CRP	1q21-q23	C-reactive protein, pentraxin-related	BC070257 in Hs.76452 rep by NM_000567: Homo sapiens C-reactive protein, pentraxin-related (CRP), mRNA
GATCGAGATTGCGGGCT///GATCCCCATCTCTGCAA	12	Hs.406062	126328	NDUFA11	19p13.3	NADH dehydrogenase (ubiquinone) 1 alpha subcomplex, 11, 14.7kDa	NM_175614 in Hs.406062 rep by AK127692: Homo sapiens cDNA FLJ45791 fis, clone NT2NE2016041
GATCAGAAGCAAGACCC///GATCCAGGGCACTGACG///GATCTCGGTGCAGGCAA	12	Hs.271044	9894	KIAA0683	16p13.3	KIAA0683 gene product	AL080126 in Hs.271044 rep by AL080126: Homo sapiens mRNA; cDNA DKFZp434A073 (from clone DKFZp434A073)
GATCGCTTAGGGTCAGG///GATCTCCTGACCTTGAA	12	Hs.548091	25819	CCRN4L	4q31.1	CCR4 carbon catabolite repression 4-like (S. cerevisiae)	BE062546 in Hs.548091 rep by NM_012118: Homo sapiens CCR4 carbon catabolite repression 4-like (S. cerevisiae) (CCRN4L), mRNA
GATCTTCCAACGGGAGC///GATCTTCAGTTTTACAG	12	Hs.435832	55020	FLJ20699	22q13	Hypothetical protein FLJ20699	CB129284 in Hs.435832 rep by AK127928: Homo sapiens cDNA FLJ46037 fis, clone SPLEN2034864
GATCAAGACCATCCTCG///GATCAAAGGTGTTACCC	12	Hs.387648	130340	AP1S3	2q36.1	Adaptor-related protein complex 1, sigma 3 subunit	NM_178814 in Hs.387648 rep by NM_178814: Homo sapiens adaptor-related protein complex 1, sigma 3 subunit (AP1S3), mRNA
GATCCCCAGGCAGCGAC///GATCCTGTGAAACGCCA	12	Hs.7247	90864	SPSB3	16p13.3	SplA/ryanodine receptor domain and SOCS box containing 3	BC041897 in Hs.7247 rep by BC041897: Homo sapiens splA/ryanodine receptor domain and SOCS box containing 3, mRNA (cDNA clone MGC:44509 IMAGE:5298729), complete cds
GATCTCTAAAAGTGTCT	11	Hs.952	6554	SLC10A1	14q24.1	Solute carrier family 10 (sodium/bile acid cotransporter family), member 1	L21893 in Hs.952 rep by L21893: Human Na/taurocholate cotransporting polypeptide mRNA, complete cds
GATCCTGGCTCGGGAAG///GATCAGCAGCCTGGCAG///GATCAGAGCCTGGAGAG	11	Hs.75087	10922	FASTK	7q35	Fas-activated serine/threonine kinase	NM_006712 in Hs.75087 rep by CR611266: full-length cDNA clone CS0DF007YM13 of Fetal brain of Homo sapiens (human)
GATCAGCAGCTGCCCGG	11	Hs.12271	26233	FBXL6	8q24.3	F-box and leucine-rich repeat protein 6	AL713783 in Hs.12271 rep by AL713783: Homo sapiens mRNA; cDNA DKFZp547A019 (from clone DKFZp547A019)
GATCTCCAACTTTGACC	11	Hs.7739	81932	HDHD3	9q32	Haloacid dehalogenase-like hydrolase domain containing 3	NM_031219 in Hs.7739 rep by AK097067: Homo sapiens cDNA FLJ39748 fis, clone SMINT2017436
GATCCAGTACCGGCCCT	11	Hs.238513	83590	C7orf21	7q36.1	Chromosome 7 open reading frame 21	NM_031434 in Hs.238513 rep by BM467296: AGENCOURT_6430917 NIH_MGC_85 Homo sapiens cDNA clone IMAGE:5505327 5', mRNA sequence
GATCTGCGCTGGGGGGT	11	Hs.369613	91978	C19orf20	19p13.3	Chromosome 19 open reading frame 20	NM_033513 in Hs.369613 rep by AK125401: Homo sapiens cDNA FLJ43412 fis, clone OCBBF2021323, moderately similar to Mus musculus GTRGEO22 (Gtrgeo22) mRNA
GATCCCTGCCGCCCTGG///GATCCAGGTGATTCGAG///GATCCTTGGGCCAGGCT	11	Hs.146239	374569	LOC374569	14q32.33	Similar to Lysophospholipase	BC035836 in Hs.146239 rep by XM_370777: PREDICTED: Homo sapiens Similar to Lysophospholipase (LOC374569), mRNA
GATCCAAGTGAAAAAGG///GATCCTTGCATTCCTTC///GATCTGCAGCCGGGGTC	11	Hs.567908	387742	LOC387742	11p15.5	Hypothetical gene supported by AK124823	CR627417 in Hs.567908 rep by AK124823: Homo sapiens cDNA FLJ42833 fis, clone BRCAN2018935
GATCATCAGAGAAACAC	11	Hs.576946	///			CDNA FLJ25719 fis, clone TST05340	AK098585 in Hs.576946 rep by AK098585: Homo sapiens cDNA FLJ25719 fis, clone TST05340
GATCACAGGGAGGGGGC	11	Hs.539962	///			Transcribed locus	AW474278 in Hs.539962 rep by AW474278: xs23f07.x1 NCI_CGAP_Ut2 Homo sapiens cDNA clone IMAGE:2770501 3', mRNA sequence
GATCCATGGGCACTAAC	11	Hs.325309	84895	FAM73B	9q34.11	Family with sequence similarity 73, member B	AJ420465 in Hs.325309 rep by AK074127: Homo sapiens mRNA for FLJ00199 protein
GATCAGAGACATTACTT	11	Hs.183974	///			Transcribed locus	BX105201 in Hs.183974 rep by BX105201: BX105201 Soares_fetal_liver_spleen_1NFLS_S1 Homo sapiens cDNA clone IMAGp998A111008, mRNA sequence
GATCCAGCTCCTTCCCC///GATCAGATGCCATCCAG	10	Hs.165950	2264	FGFR4	5q35.1-qter	Fibroblast growth factor receptor 4	AW118881 in Hs.165950 rep by AB209631: Homo sapiens mRNA for Fibroblast growth factor receptor 4 variant protein
GATCCAGTGGGCTTCAT	10	Hs.530653	2894	GRID1	10q22	Glutamate receptor, ionotropic, delta 1	DA101191 in Hs.530653 rep by NM_017551: Homo sapiens glutamate receptor, ionotropic, delta 1 (GRID1), mRNA
GATCTCCAGTCTTGCCC	10	Hs.2257	7448	VTN	17q11	Vitronectin (serum spreading factor, somatomedin B, complement S-protein)	AV653179 in Hs.2257 rep by NM_000638: Homo sapiens vitronectin (serum spreading factor, somatomedin B, complement S-protein) (VTN), mRNA
GATCCACGCAGAGCTCT	10	Hs.173464	23770	FKBP8	19p12	FK506 binding protein 8, 38kDa	NM_012181 in Hs.173464 rep by BX537927: Homo sapiens mRNA; cDNA DKFZp686P1489 (from clone DKFZp686P1489)
GATCAGGGAGGATGGGA///GATCGCTCCACTTTGAC	10	Hs.283015	26291	FGF21	19q13.1-qter	Fibroblast growth factor 21	BC018404 in Hs.283015 rep by BC018404: Homo sapiens fibroblast growth factor 21, mRNA (cDNA clone MGC:21502 IMAGE:3881069), complete cds
GATCAGAAGCAAGGCTG///GATCCACCATCAAGGCC	10	Hs.409834	29085	PHPT1	9q34.3	Phosphohistidine phosphatase 1	BM808461 in Hs.409834 rep by BM908690: AGENCOURT_6611083 NIH_MGC_98 Homo sapiens cDNA clone IMAGE:5431281 5', mRNA sequence
GATCTCACCTGACAACA///GATCACGTGGCAAAAGA	10	Hs.282594	81494	CFHL5	1q22-q23	Complement factor H-related 5	NM_030787 in Hs.282594 rep by AF295327: Homo sapiens complement factor H-related protein 5 mRNA, complete cds
GATCAGTTGGCTGTATG	10	Hs.573042	///			Transcribed locus	CA314739 in Hs.573042 rep by CA314739: UI-CF-FN0-afh-l-18-0-UI.s1 UI-CF-FN0 Homo sapiens cDNA clone UI-CF-FN0-afh-l-18-0-UI 3', mRNA sequence
GATCAGACAGGGCTGGG///GATCGGTTCCCTAAAGC	10	Hs.567652	114782	KIAA1881	19p13.3	KIAA1881	XM_375558 in Hs.567652 rep by XM_375558: PREDICTED: Homo sapiens KIAA1881 (KIAA1881), mRNA
GATCAGTGGTTGCCGGG	10	Hs.565036	///			Transcribed locus	AI949313 in Hs.565036 rep by AI949313: wq21c03.x1 NCI_CGAP_Gas4 Homo sapiens cDNA clone IMAGE:2471908 3', mRNA sequence
GATCATTTACCGCCGCT///GATCGCCTGAGGCAAGG///GATCATGGCGACCCCCC	9	Hs.119591	1175	AP2S1	19q13.2-q13.3	Adaptor-related protein complex 2, sigma 1 subunit	BC006337 in Hs.119591 rep by BM809524: AGENCOURT_6583804 NIH_MGC_41 Homo sapiens cDNA clone IMAGE:5467804 5', mRNA sequence
GATCATGGACCTGGTGC	9	Hs.77793	1445	CSK	15q23-q25	C-src tyrosine kinase	X59932 in Hs.77793 rep by BC106073: Homo sapiens c-src tyrosine kinase, mRNA (cDNA clone MGC:117393 IMAGE:6526810), complete cds
GATCCAGTACGCCTGCC	9	Hs.517666	1727	CYB5R3	22q13.31-qter|22q13.2-q13.31	Cytochrome b5 reductase 3	NM_007326 in Hs.517666 rep by NM_007326: Homo sapiens cytochrome b5 reductase 3 (CYB5R3), transcript variant S, mRNA
GATCAGTGACTTTGGGA	9	Hs.7636	2242	FES	15q26.1	Feline sarcoma oncogene	BC035357 in Hs.7636 rep by BC035357: Homo sapiens feline sarcoma oncogene, mRNA (cDNA clone MGC:34142 IMAGE:5170548), complete cds
GATCCCCAGGTCAGGAG///GATCAGGAGCAGGAGAG	9	Hs.527778	3732	CD82	11p11.2	CD82 antigen	AW105538 in Hs.527778 rep by NM_002231: Homo sapiens CD82 antigen (CD82), transcript variant 1, mRNA
GATCAAGAAATCTTGGA	9	Hs.1019	5745	PTHR1	3p22-p21.1	Parathyroid hormone receptor 1	NM_000316 in Hs.1019 rep by AF495723: Homo sapiens FP15529 mRNA, complete cds
GATCATCACCAACAGGT///GATCTTCTGAAATGTCT	9	Hs.551512	5833	PCYT2	17q25.3	Phosphate cytidylyltransferase 2, ethanolamine	BC010075 in Hs.551512 rep by BC010075: Homo sapiens phosphate cytidylyltransferase 2, ethanolamine, mRNA (cDNA clone MGC:19555 IMAGE:4303545), complete cds
GATCTTTCATGTTGTTG///GATCAAAAAGGATTTGC	9	Hs.76838	6906	SERPINA7	Xq22.2	Serpin peptidase inhibitor, clade A (alpha-1 antiproteinase, antitrypsin), member 7	NM_000354 in Hs.76838 rep by M14091: Human thyroxine-binding globulin mRNA, complete cds
GATCGTGTAGCCGGCGG	9	Hs.476092	7123	CLEC3B	3p22-p21.3	C-type lectin domain family 3, member B	CR749292 in Hs.476092 rep by CR749292: Homo sapiens mRNA; cDNA DKFZp686H17246 (from clone DKFZp686H17246)
GATCCGCGGCGGCTCGG///GATCCGGCAGCGGCCAG	9	Hs.303116	23753	SDF2L1	22q11.21	Stromal cell-derived factor 2-like 1	CD556076 in Hs.303116 rep by BU588938: AGENCOURT_8910379 NIH_MGC_141 Homo sapiens cDNA clone IMAGE:6387468 5', mRNA sequence
GATCCACAAGGCCGGAG	9	Hs.130685	56413	LTB4R2	14q11.2-q12	Leukotriene B4 receptor 2	BI906121 in Hs.130685 rep by NM_019839: Homo sapiens leukotriene B4 receptor 2 (LTB4R2), mRNA
GATCCCATGGGCCGTTC///GATCAGTTGAGCCCAGT	9	Hs.98541	51117	COQ4	9q34.11	Coenzyme Q4 homolog (yeast)	NM_016035 in Hs.98541 rep by AK126646: Homo sapiens cDNA FLJ44688 fis, clone BRACE3011774
GATCCGCGCCGAAAAGG	9	Hs.105779	51588	PIAS4	19p13.3	Protein inhibitor of activated STAT, 4	NM_015897 in Hs.105779 rep by AK022481: Homo sapiens cDNA FLJ12419 fis, clone MAMMA1003047, highly similar to Homo sapiens protein inhibitor of activated STAT protein PIASy mRNA
GATCAACTGGGCTTCAT	9	Hs.385956	///			Transcribed locus	AA528530 in Hs.385956 rep by BX642760: DKFZp781H1416_r1 781 (synonym: hlcc4) Homo sapiens cDNA clone DKFZp781H1416 5', mRNA sequence
GATCGAGGACACGCTGC	9	Hs.100043	115098	LOC115098	19p13.11	Hypothetical protein BC013949	NM_138442 in Hs.100043 rep by BM554853: AGENCOURT_6578699 NIH_MGC_41 Homo sapiens cDNA clone IMAGE:5468925 5', mRNA sequence
GATCACAGGATGGAGAA	9	Hs.314437	255326	LOC255326	10q11.22	Similar to ARF GTPase-activating protein	BC065722 in Hs.314437 rep by BX641006: Homo sapiens mRNA; cDNA DKFZp686J21109 (from clone DKFZp686J21109)
GATCCGTTCTGTGTGTC	9	Hs.569440	///			CDNA FLJ34598 fis, clone KIDNE2009426	AK091917 in Hs.569440 rep by AK091917: Homo sapiens cDNA FLJ34598 fis, clone KIDNE2009426
GATCAGGAAAGAGGGTG	9	Hs.522420	///			MRNA; cDNA DKFZp686A22131 (from clone DKFZp686A22131)	BX648304 in Hs.522420 rep by BX648304: Homo sapiens mRNA; cDNA DKFZp686A22131 (from clone DKFZp686A22131)
GATCACGTGAGGGGCCC///GATCTCCTCGGTCCGTG///GATCACCACAAGACTGG	9	Hs.42896	346355	LOC346355	7p22.3	Similar to RIKEN cDNA A930017N06 gene	BM682168 in Hs.42896 rep by XM_294219: PREDICTED: Homo sapiens similar to RIKEN cDNA A930017N06 gene (LOC346355), mRNA
GATCAGAAGGTCAGGAA	9	Hs.278188	///			Transcribed locus	BF837133 in Hs.278188 rep by CN430223: 17000600171867 GRN_PREHEP Homo sapiens cDNA 5', mRNA sequence
GATCATCCAGAAGGAGC	8	Hs.177446	763	CA5A	16q24.3	Carbonic anhydrase VA, mitochondrial	NM_001739 in Hs.177446 rep by AK055859: Homo sapiens cDNA FLJ31297 fis, clone LIVER1000055
GATCATGAAGGTGGACG	8	Hs.113227	1610	DAO	12q24	D-amino-acid oxidase	NM_001917 in Hs.113227 rep by BC029057: Homo sapiens D-amino-acid oxidase, mRNA (cDNA clone MGC:35381 IMAGE:5184628), complete cds
GATCTCCAAAGCCCCTC///GATCAAGTGATGCTTTT///GATCCACCCATTGCCCT	8	Hs.125180	2690	GHR	5p13-p12	Growth hormone receptor	AA682452 in Hs.125180 rep by X06562: Human mRNA for growth hormone receptor
GATCTTACCCATGAATG	8	Hs.82614	2998	GYS2	12p12.2	Glycogen synthase 2 (liver)	AV687224 in Hs.82614 rep by NM_021957: Homo sapiens glycogen synthase 2 (liver) (GYS2), mRNA
GATCAGGAAGTGGACAT	8	Hs.118651	3087	HHEX	10q23.33	Hematopoietically expressed homeobox	NM_002729 in Hs.118651 rep by BC015110: Homo sapiens hematopoietically expressed homeobox, mRNA (cDNA clone MGC:22885 IMAGE:4048691), complete cds
GATCCTGGGCTCCACCT	8	Hs.110477	54344	DPM3	1q22	Dolichyl-phosphate mannosyltransferase polypeptide 3	NM_018973 in Hs.110477 rep by AI557533: pt2.1-06.D07.r tumor2 Homo sapiens cDNA 3', mRNA sequence
GATCTGACAGTGCACAA	8	Hs.193640	54363	HAO1	20p12	Hydroxyacid oxidase (glycolate oxidase) 1	NM_017545 in Hs.193640 rep by AL121739: Novel gene on chromosome 20, similar to AF104312; mus musculus glycolate oxidase
GATCCCTGCTCCCGGGC	8	Hs.533139	55262	FLJ10925	7q22.1	Hypothetical protein FLJ10925	BC094727 in Hs.533139 rep by NM_018275: Homo sapiens hypothetical protein FLJ10925 (FLJ10925), mRNA
GATCAGACATGTGGGCT	8	Hs.466383	79156	PLEKHF1	19q12	Pleckstrin homology domain containing, family F (with FYVE domain) member 1	BC002744 in Hs.466383 rep by NM_024310: Homo sapiens pleckstrin homology domain containing, family F (with FYVE domain) member 1 (PLEKHF1), mRNA
GATCGACATCCCGGAGT///GATCACCAGGTCATGGT	8	Hs.434864	283899	FLJ90652	16p11.2	Hypothetical protein FLJ90652	BC047712 in Hs.434864 rep by AK074137: Homo sapiens mRNA for FLJ00210 protein
GATCACAACACTCAAGC///GATCATCCCAGTTCGAC	8	Hs.332119	387601	LOC387601	11q12.3	Putative UST1-like organic anion transporter	BG568691 in Hs.332119 rep by BC101314: Homo sapiens cDNA clone IMAGE:40024855
GATCGCCTTGACGCCTA	8	Hs.583775	///			Transcribed locus	BE080180 in Hs.583775 rep by BE080180: RC4-BT0629-120200-011-b10 BT0629 Homo sapiens cDNA, mRNA sequence
GATCCCCCATTCCCCCC	8	Hs.557433	///			Transcribed locus, moderately similar to NP_001645.1 v-raf murine sarcoma 3611 viral oncogene homolog 1; Oncogene ARAF1 [Homo sapiens]	AI939528 in Hs.557433 rep by AI939528: qy51g09.x5 NCI_CGAP_Brn23 Homo sapiens cDNA clone IMAGE:2015584 3' similar to gb:L24038_rna1 A-RAF PROTO-ONCOGENE SERINE/THREONINE-PROTEIN KINASE (HUMAN);, mRNA sequence
GATCACACCATTGCATC	8	Hs.531631	///			CDNA clone IMAGE:5273406	BC037873 in Hs.531631 rep by BC037873: Homo sapiens cDNA clone IMAGE:5273406
GATCAGGCATTTCTTTC	8	Hs.531585	388646	GBP7	1p22.2	Guanylate binding protein 7	NM_207398 in Hs.531585 rep by AK096141: Homo sapiens cDNA FLJ38822 fis, clone LIVER2008706, moderately similar to Mus musculus purine nucleotide binding protein mRNA
GATCCTGGGAGCCGGGG///GATCCCCATTGTTTGTA	8	Hs.512509	147710	LOC147710	19q13.31	Hypothetical LOC147710	XM_097278 in Hs.512509 rep by XM_097278: PREDICTED: Homo sapiens hypothetical LOC147710 (LOC147710), mRNA
GATCACGGTATTGCACT	8	Hs.407578	///			CDNA clone IMAGE:5538360	BC039484 in Hs.407578 rep by BC039484: Homo sapiens cDNA clone IMAGE:5538360, partial cds
GATCCAACCACCTCCCT	8	Hs.381957	441245	LOC441245	7q11.21	Hypothetical LOC441245	CV398091 in Hs.381957 rep by AK090474: Homo sapiens mRNA for FLJ00396 protein
GATCCTTCCACCTTCCA	8	Hs.206520	///			Transcribed locus	H18707 in Hs.206520 rep by BX113892: BX113892 Soares placenta Nb2HP Homo sapiens cDNA clone IMAGp998G08235, mRNA sequence
GATCACACAACTAATCA	7	Hs.73849	345	APOC3	11q23.1-q23.2	Apolipoprotein C-III	H71132 in Hs.73849 rep by BI521580: 603081418F1 NIH_MGC_120 Homo sapiens cDNA clone IMAGE:5220436 5', mRNA sequence
GATCCAGACTGGCCTGG///GATCCAGGCAAAAAAAA	7	Hs.184085	1409	CRYAA	21q22.3	Crystallin, alpha A	NM_000394 in Hs.184085 rep by X14789: H.sapiens alpha-A crystallin gene exon 1,2 and pseudoexon
GATCAGAGTTTGGCCTT///GATCAGAGTTTTGGCCT	7	Hs.348609	84875	PARP10	8q24.3	Poly (ADP-ribose) polymerase family, member 10	BC019030 in Hs.348609 rep by BC035485: Homo sapiens poly (ADP-ribose) polymerase family, member 10, mRNA (cDNA clone IMAGE:5165135)
GATCGGCGTGGGGGTGC	7	Hs.494457	4814	NINJ1	9q22	Ninjurin 1	NM_004148 in Hs.494457 rep by BQ073581: AGENCOURT_7046649 NIH_MGC_101 Homo sapiens cDNA clone IMAGE:5806415 5', mRNA sequence
GATCTGTCCAATATCTT	7	Hs.81073	26998	FETUB	3q27	Fetuin B	NM_014375 in Hs.81073 rep by NM_014375: Homo sapiens fetuin B (FETUB), mRNA
GATCAGCACAGAAGAGT	7	Hs.284450	///			Transcribed locus	CR748219 in Hs.284450 rep by BG104956: 602311479F1 NIH_MGC_84 Homo sapiens cDNA clone IMAGE:4421202 5', mRNA sequence
GATCATGAAGGGGGCGG	7	Hs.420796	84836	MGC15429	3p21.2	Hypothetical protein MGC15429	NM_032750 in Hs.420796 rep by AK092152: Homo sapiens cDNA FLJ34833 fis, clone NT2NE2010056
GATCTTGTCCCCAGAGG	7	Hs.303669	284439	MGC26694	19p13.11	Hypothetical protein MGC26694	BC045598 in Hs.303669 rep by BC045598: Homo sapiens hypothetical protein MGC26694, mRNA (cDNA clone MGC:26694 IMAGE:4819096), complete cds
GATCCCTAATCCCGTCA	7	Hs.572869	///			Transcribed locus	BU161257 in Hs.572869 rep by BU161257: AGENCOURT_7966212 NIH_MGC_72 Homo sapiens cDNA clone IMAGE:6165079 5', mRNA sequence
GATCCACCACCCACCTT	7	Hs.572461	///			Transcribed locus	DA115330 in Hs.572461 rep by BX510112: DKFZp686C0996_r1 686 (synonym: hlcc3) Homo sapiens cDNA clone DKFZp686C0996 5', mRNA sequence
GATCCCACCTCCAACCC	7	Hs.544156	///			Growth hormone receptor 5'-untranslated region V1	Z11802 in Hs.544156 rep by Z11802: H.sapiens mRNA for growth hormone receptor 5'-untranslated region V1
GATCCTGATTACAAGTT	6	Hs.444304	5207	PFKFB1	Xp11.21	6-phosphofructo-2-kinase/fructose-2,6-biphosphatase 1	BX090867 in Hs.444304 rep by NM_002625: Homo sapiens 6-phosphofructo-2-kinase/fructose-2,6-biphosphatase 1 (PFKFB1), mRNA
GATCCCGTCTTCCAGAG///GATCAGGTTCTAAAGTC///GATCTGCCCACTCCCTC	6	Hs.437846	6608	SMO	7q32.3	Smoothened homolog (Drosophila)	NM_005631 in Hs.437846 rep by NM_005631: Homo sapiens smoothened homolog (Drosophila) (SMO), mRNA
GATCGTCTCCGTCCAGC	6	Hs.512898	8764	TNFRSF14	1p36.3-p36.2	Tumor necrosis factor receptor superfamily, member 14 (herpesvirus entry mediator)	NM_003820 in Hs.512898 rep by AB208808: Homo sapiens mRNA for TNFRSF14 protein variant protein
GATCTTGCCTTGAGGAA	6	Hs.389277	10139	ARFRP1	20q13.3	ADP-ribosylation factor related protein 1	BC092480 in Hs.389277 rep by AL833084: Homo sapiens mRNA; cDNA DKFZp451K0719 (from clone DKFZp451K0719)
GATCTGTTCCAAAAAAA///GATCACTGCTCTCTCTC///GATCTGGTCCAAAAAAA	6	Hs.522087	10280	OPRS1	9p13.3	Opioid receptor, sigma 1	NM_147160 in Hs.522087 rep by NM_147160: Homo sapiens opioid receptor, sigma 1 (OPRS1), transcript variant 5, mRNA
GATCTGACCCCACAGCC	6	Hs.513520	10295	BCKDK	16p11.2	Branched chain ketoacid dehydrogenase kinase	NM_005881 in Hs.513520 rep by BG115993: 602318166F1 NIH_MGC_88 Homo sapiens cDNA clone IMAGE:4418273 5', mRNA sequence
GATCCTGAGGACCCGGG	6	Hs.121549	10423	CDIPT	16p11.2	CDP-diacylglycerol--inositol 3-phosphatidyltransferase (phosphatidylinositol synthase)	NM_006319 in Hs.121549 rep by AK131349: Homo sapiens cDNA FLJ16371 fis, clone THYMU2040925, moderately similar to CDP-DIACYLGLYCEROL--INOSITOL 3-PHOSPHATIDYLTRANSFERASE (EC 2.7.8.11)
GATCCTGGAAGTTCCTT///GATCAAGGACCTCCACA	6	Hs.473788	55611	OTUB1	11q13.1	OTU domain, ubiquitin aldehyde binding 1	NM_017670 in Hs.473788 rep by AK091830: Homo sapiens cDNA FLJ34511 fis, clone HLUNG2006397
GATCTGGATATCTGGGG	6	Hs.416925	56971	CEACAM19	19q13.31	Carcinoembryonic antigen-related cell adhesion molecule 19	BC083499 in Hs.416925 rep by BC083499: Homo sapiens carcinoembryonic antigen-related cell adhesion molecule 19, mRNA (cDNA clone MGC:105097 IMAGE:30390224), complete cds
GATCCTGACACCCGCCC///GATCAGCAGATAAAAGG	6	Hs.477498	60678	EEFSEC	3q21.3	Eukaryotic elongation factor, selenocysteine-tRNA-specific	NM_021937 in Hs.477498 rep by NM_021937: Homo sapiens eukaryotic elongation factor, selenocysteine-tRNA-specific (EEFSEC), mRNA
GATCATCCTGGAGCTGG	6	Hs.410965	85359	DGCR6L	22q11	DiGeorge syndrome critical region gene 6-like	NM_033257 in Hs.410965 rep by BF210090: 601874669F1 NIH_MGC_54 Homo sapiens cDNA clone IMAGE:4101233 5', mRNA sequence
GATCGAGCTGCTGCGGG	6	Hs.553531	27341	CGI-96	22q13.2-q13.31	CGI-96 protein	NM_015703 in Hs.553531 rep by BC073834: Homo sapiens CGI-96 protein, mRNA (cDNA clone IMAGE:5533064)
GATCAGCCAGAAGCAGA///GATCCCTGGCTTGGAGC	6	Hs.513313	124402	LOC124402	16p13.3	Family with sequence similarity 100, member A	AF447881 in Hs.513313 rep by AK123636: Homo sapiens cDNA FLJ41642 fis, clone FEBRA2008009
GATCCAGAACAGGAGGT///GATCTGGGAATGGAAGG	6	Hs.370885	164656	TMPRSS6	22q12.3-q13.1	Transmembrane protease, serine 6	BC039082 in Hs.370885 rep by NM_153609: Homo sapiens transmembrane protease, serine 6 (TMPRSS6), mRNA
GATCCCTGGGCTCGGGC	6	Hs.515259	170463	SSBP4	19p13.1	Single stranded DNA binding protein 4	BC000274 in Hs.515259 rep by NM_032627: Homo sapiens single stranded DNA binding protein 4 (SSBP4), transcript variant 1, mRNA
GATCAGCAGTGAGTCAC	6	Hs.454779	391059	SDFR2	1p21.3	Stromal cell derived factor receptor 2 homolog (mouse)	NM_001013660 in Hs.454779 rep by AK131302: Homo sapiens cDNA FLJ16275 fis, clone NT2RI2027157, moderately similar to Mouse SDR2 mRNA
GATCACGAGTTCAGGAA	6	Hs.129360	///			Transcribed locus, weakly similar to XP_518970.1 PREDICTED: similar to GLCCI1 protein [Pan troglodytes]	BE738737 in Hs.129360 rep by BE738737: 601572987T1 NIH_MGC_57 Homo sapiens cDNA clone IMAGE:3839828 3', mRNA sequence
GATCTGGGGCCGGTGGG	6	Hs.568254	440792	LOC440792	22q11.21	Similar to proline dehydrogenase (oxidase) 1; tumor protein p53 inducible protein 6; p53 induced protein; proline oxidase 2; proline dehydrogenase (proline oxidase )	AB051440 in Hs.568254 rep by AB051440: Homo sapiens mRNA for KIAA1653 protein, partial cds
GATCATGCCATTGTAGT	6	Hs.463231	440441	LOC440441	17q21.31	LOC440441	AF088058 in Hs.463231 rep by CB990805: AGENCOURT_13623641 NIH_MGC_148 Homo sapiens cDNA clone IMAGE:30336345 5', mRNA sequence
GATCGCTTGATGTCAGG	6	Hs.581648	///			Transcribed locus	DA142573 in Hs.581648 rep by DA142573: DA142573 BRALZ2 Homo sapiens cDNA clone BRALZ2017784 5', mRNA sequence
GATCCACAAAACTAGAA	6	Hs.575870	///			Transcribed locus	AA302524 in Hs.575870 rep by AA302524: EST10356 Adipose tissue, white I Homo sapiens cDNA 3' end similar to EST containing L1 repeat, mRNA sequence
GATCACCTGACATCAGA	6	Hs.573628	///			Transcribed locus	BF823689 in Hs.573628 rep by BF674503: 602137283F1 NIH_MGC_83 Homo sapiens cDNA clone IMAGE:4273556 5', mRNA sequence
GATCTCAAATCACCAAC///GATCACATGGTTTTTGC	6	Hs.565397	///			Homo sapiens, clone IMAGE:4093039, mRNA	BC016356 in Hs.565397 rep by BC016356: Homo sapiens, clone IMAGE:4093039, mRNA
GATCACGAGGCCAGAAG	6	Hs.505172	///			Transcribed locus, weakly similar to XP_513462.1 PREDICTED: similar to Adenylate kinase isoenzyme 4, mitochondrial (ATP-AMP transphosphorylase) [Pan troglodytes]	DA250246 in Hs.505172 rep by BM563242: AGENCOURT_6564879 NIH_MGC_119 Homo sapiens cDNA clone IMAGE:5743889 5', mRNA sequence
GATCCTTCGAAGTCGGC	6	Hs.455755	440094	LOC440094	12p11.1	LOC440094	CV814095 in Hs.455755 rep by BG167469: 602345777F1 NIH_MGC_89 Homo sapiens cDNA clone IMAGE:4455666 5', mRNA sequence
GATCAGCTGTATCACAT///GATCCTTTCTTGAAAAA///GATCGTCTTGTCTTCAC	6	Hs.439127	134526	ACOT12	5q14.1	Acyl-CoA thioesterase 12	NM_130767 in Hs.439127 rep by AK122960: Homo sapiens cDNA FLJ16680 fis, clone TLIVE2008221, moderately similar to Rattus norvegicus rACH mRNA for cytoplasmic acetyl-CoA hydrolase
GATCACAACGAAGAAAA	6	Hs.407582	///			Homo sapiens, clone IMAGE:5519753, mRNA	BC039471 in Hs.407582 rep by BC039471: Homo sapiens, clone IMAGE:5519753, mRNA
GATCGTCAAAAGAAGAT	6	Hs.402870	///			Transcribed locus, moderately similar to XP_514856.1 PREDICTED: similar to C21orf7 form C [Pan troglodytes]	BM956107 in Hs.402870 rep by CB154241: K-EST0212067 L17N670205 Homo sapiens cDNA clone L17N670205-5-F11 5', mRNA sequence
GATCTCACTTGGCTCCG///GATCCAGGCACTGCACT	6	Hs.321391	84337	ELOF1	19p13.2	Elongation factor 1 homolog (ELF1, S. cerevisiae)	NM_032377 in Hs.321391 rep by BM925263: AGENCOURT_6625065 NIH_MGC_114 Homo sapiens cDNA clone IMAGE:5762983 5', mRNA sequence
GATCCAGTAGGCAGAAA	6	Hs.201806	///			Transcribed locus	AW196465 in Hs.201806 rep by CN264801: 17000424505504 GRN_ES Homo sapiens cDNA 5', mRNA sequence
GATCCGCTTCCTGCCCC///GATCCAGGGTTTGGCCC	5	Hs.1360	1555	CYP2B6	19q13.2	Cytochrome P450, family 2, subfamily B, polypeptide 6	BC067430 in Hs.1360 rep by NM_000767: Homo sapiens cytochrome P450, family 2, subfamily B, polypeptide 6 (CYP2B6), mRNA
GATCAGTATCCAGGGCC///GATCTGAAAAGTTCCAG	5	Hs.198003	1757	SARDH	9q33-q34	Sarcosine dehydrogenase	NM_007101 in Hs.198003 rep by NM_007101: Homo sapiens sarcosine dehydrogenase (SARDH), mRNA
GATCAACTTCTTCATCT	5	Hs.208	2642	GCGR	17q25	Glucagon receptor	NM_000160 in Hs.208 rep by NM_000160: Homo sapiens glucagon receptor (GCGR), mRNA
GATCACTCACCTGTCCA///GATCCGGTGCAGCCCCA	5	Hs.157394	3029	HAGH	16p13.3	Hydroxyacylglutathione hydrolase	NM_005326 in Hs.157394 rep by CR614453: full-length cDNA clone CS0DF007YH06 of Fetal brain of Homo sapiens (human)
GATCCGGGAGAACCGGG	5	Hs.411695	3101	HK3	5q35.2	Hexokinase 3 (white cell)	BC028129 in Hs.411695 rep by AB208951: Homo sapiens mRNA for Hexokinase 3 variant protein
GATCGAGGCAGGGGTCG	5	Hs.14468	56342	PPAN	19p13	Peter pan homolog (Drosophila)	NM_020230 in Hs.14468 rep by NM_020230: Homo sapiens peter pan homolog (Drosophila) (PPAN), mRNA
GATCTAAAAATTTAAAA///GATCTGGGAAAGCTTGG	5	Hs.75317	6567	SLC16A2	Xq13.2	Solute carrier family 16 (monocarboxylic acid transporters), member 2	AB085789 in Hs.75317 rep by NM_006517: Homo sapiens solute carrier family 16 (monocarboxylic acid transporters), member 2 (SLC16A2), mRNA
GATCTGAGATTGCGCCA///GATCCTCCCACCGTGTT	5	Hs.493218	7553	ZNF7	8q24	Zinc finger protein 7 (KOX 4, clone HF.16)	BG724088 in Hs.493218 rep by AB209619: Homo sapiens mRNA for zinc finger protein 7 (KOX 4, clone HF.16) variant protein
GATCAATGGGCAGAGTG	5	Hs.465607	9546	APBA3	19p13.3	Amyloid beta (A4) precursor protein-binding, family A, member 3 (X11-like 2)	BC086306 in Hs.465607 rep by AB209603: Homo sapiens mRNA for amyloid beta (A4) precursor protein-binding, family A, member 3 variant protein
GATCCGCCAGCTGCCCC///GATCCTCCGAAGCACTG	5	Hs.370671	23130	KIAA0404	11q13.1	Hypothetical protein LOC23130	BC053596 in Hs.370671 rep by NM_015104: Homo sapiens KIAA0404 protein (KIAA0404), mRNA
GATCAAAGAAGGCAAGA	5	Hs.534675	///			Transcribed locus	BF899523 in Hs.534675 rep by BM911099: AGENCOURT_6613451 NIH_MGC_98 Homo sapiens cDNA clone IMAGE:5455087 5', mRNA sequence
GATCATTGTGATGGGCG///GATCACCCACATGTCCA	5	Hs.437957	51025	Magmas	16p13.3	Mitochondria-associated protein involved in granulocyte-macrophage colony-stimulating factor signal transduction	NM_016069 in Hs.437957 rep by BC006120: Homo sapiens cDNA clone IMAGE:3505922, partial cds
GATCTCGCCTGGGGACC///GATCTTGCTGCAGCGTC	5	Hs.105547	56654	NPDC1	9q34.3	Neural proliferation, differentiation and control, 1	NM_015392 in Hs.105547 rep by AK054950: Homo sapiens cDNA FLJ30388 fis, clone BRACE2008251, highly similar to Homo sapiens NPDC-1 mRNA
GATCTGAGCCACCCTCC	5	Hs.5345	57140	RNPEPL1	2q37.3	Arginyl aminopeptidase (aminopeptidase B)-like 1	NM_018226 in Hs.5345 rep by AK130805: Homo sapiens cDNA FLJ27295 fis, clone TMS03537, highly similar to Homo sapiens arginyl aminopeptidase (aminopeptidase B)-like 1 (RNPEPL1)
GATCAATGCCCCTGCTT///GATCAATGCCCCTGTTT///GATCATGCCCCTGTTTC	5	Hs.488827	57414	RHBDL7	7q11.23	Rhomboid, veinlet-like 7 (Drosophila)	AV706886 in Hs.488827 rep by CR611490: full-length cDNA clone CS0DN004YJ18 of Adult brain of Homo sapiens (human)
GATCCTGGAGCCCCCGC	5	Hs.8595	60672	IIP45	1p36.22	Invasion inhibitory protein 45	BC008068 in Hs.8595 rep by NM_001025374: Homo sapiens invasion inhibitory protein 45 (IIP45), transcript variant 2, mRNA
GATCTGGTCACCAAAAA	5	Hs.376617	79778	MICAL-L2	7p22.3	MICAL-like 2	NM_182924 in Hs.376617 rep by AK074068: Homo sapiens mRNA for FLJ00139 protein
GATCAGGCAGAAGAGAG	5	Hs.183983	83394	PITPNM3	17p13	PITPNM family member 3	AB209130 in Hs.183983 rep by AB209130: Homo sapiens mRNA for Hypothetical protein protein
GATCCTGGTGCCTGCCT	5	Hs.12999	92714	ARRDC1	9q34.3	Arrestin domain containing 1	NM_152285 in Hs.12999 rep by CR627251: Homo sapiens mRNA; cDNA DKFZp781H1423 (from clone DKFZp781H1423)
GATCCCTTCGATGTGGA	5	Hs.134846	115939	MGC24381	16p13.3	Hypothetical protein MGC24381	BC013943 in Hs.134846 rep by BC013943: Homo sapiens hypothetical protein MGC24381, mRNA (cDNA clone MGC:24381 IMAGE:4064325), complete cds
GATCTGCAGCGGCACTC///GATCGGTGGCTTCTTAG	5	Hs.528111	246778	IL27	-	Interleukin 27	BG548365 in Hs.528111 rep by BC062422: Homo sapiens interleukin 27, mRNA (cDNA clone MGC:71873 IMAGE:4703457), complete cds
GATCCTGCAACAGAAGG	5	Hs.155488	283777	FLJ39743	15q26.3	Hypothetical protein FLJ39743	CD359917 in Hs.155488 rep by NM_182562: Homo sapiens hypothetical protein FLJ39743 (FLJ39743), mRNA
GATCCAAAAAAGCAAAC///GATCTCCAATCACTGCA///GATCTGAGTTCAAATTC	5	Hs.573273	340184	LOC340184	6p24.1	Hypothetical protein LOC340184	AL832413 in Hs.573273 rep by AL832413: Homo sapiens mRNA; cDNA DKFZp667M1713 (from clone DKFZp667M1713)
GATCTGCCTTATGAGAC	5	Hs.282513	340811	AKR1CL1	10p15.1	Aldo-keto reductase family 1, member C-like 1	NM_001007536 in Hs.282513 rep by AK131335: Homo sapiens cDNA FLJ16347 fis, clone TESTI2036288, moderately similar to PROSTAGLANDIN-F SYNTHASE 1 (EC 1.1.1.188)
GATCAGGCCCCACCTGC///GATCCACCCAACCTCGG///GATCGTGCCGCTCCACT	5	Hs.78482	5064	PALM	19p13.3	Paralemmin	BC032449 in Hs.78482 rep by NM_002579: Homo sapiens paralemmin (PALM), mRNA
GATCGTGCCTCTGCGCT	5	Hs.575971	///			MRNA; cDNA DKFZp686A10125 (from clone DKFZp686A10125)	CR749479 in Hs.575971 rep by CR749479: Homo sapiens mRNA; cDNA DKFZp686A10125 (from clone DKFZp686A10125)
GATCAGAAAAAAGGCAA	5	Hs.575577	///			CDNA clone IMAGE:5310996	BC040841 in Hs.575577 rep by BC040841: Homo sapiens cDNA clone IMAGE:5310996
GATCCTCTTGATTTATG	5	Hs.573200	///			Transcribed locus	AW971151 in Hs.573200 rep by AW971151: EST383239 MAGE resequences, MAGL Homo sapiens cDNA, mRNA sequence
GATCCGAAATTGCACCA	5	Hs.571921	///			Transcribed locus	BM992765 in Hs.571921 rep by BM992765: UI-H-DT0-atv-e-04-0-UI.s1 NCI_CGAP_DT0 Homo sapiens cDNA clone IMAGE:5864811 3', mRNA sequence
GATCCAAAAAAGAGCCC	5	Hs.570644	///			CDNA FLJ37375 fis, clone BRAMY2025024	AK094694 in Hs.570644 rep by AK094694: Homo sapiens cDNA FLJ37375 fis, clone BRAMY2025024
GATCAAAAATAAGGCTC	5	Hs.559444	///			CDNA clone IMAGE:4827348	AK093114 in Hs.559444 rep by AK093114: Homo sapiens cDNA FLJ35795 fis, clone TESTI2005827
GATCCGCTCACCTCCGC	5	Hs.534574	163050	ZNF564	19p13.2	Zinc finger protein 564	DA978223 in Hs.534574 rep by BC028367: Homo sapiens zinc finger protein 564, mRNA (cDNA clone IMAGE:4836980), partial cds
GATCCTGGACACCGTGT	5	Hs.515088	163154	MGC24975	19p13.3	Hypothetical protein MGC24975	BC023278 in Hs.515088 rep by BC023278: Homo sapiens hypothetical protein MGC24975, mRNA (cDNA clone MGC:24975 IMAGE:4213314), complete cds
GATCACAGGGTCAGGAA	5	Hs.502368	///			MRNA; cDNA DKFZp686E1848 (from clone DKFZp686E1848)	BX538225 in Hs.502368 rep by BX538225: Homo sapiens mRNA; cDNA DKFZp686E1848 (from clone DKFZp686E1848)
GATCGAGACTATCCAGG	5	Hs.486886	441175	LOC441175	6q25.2	Hypothetical gene supported by BX649111	CV809612 in Hs.486886 rep by XM_499047: PREDICTED: Homo sapiens hypothetical gene supported by BX649111 (LOC441175), mRNA
GATCTTCCCACGTGGGC	5	Hs.460618	80270	HSD3B7	16p12-p11.2	Hydroxy-delta-5-steroid dehydrogenase, 3 beta- and steroid delta-isomerase 7	NM_025193 in Hs.460618 rep by AL834347: Homo sapiens mRNA; cDNA DKFZp761C1717 (from clone DKFZp761C1717)
GATCCCTGGAGCTGGTC///GATCCTGGGTAGGGTGG///GATCCCTGGAGCTGGCC	5	Hs.337228	125950	RAVER1	19p13.2	RAVER1	BU739776 in Hs.337228 rep by AB075858: Homo sapiens mRNA for KIAA1978 protein
GATCAAAAAAGAAATTG	5	Hs.163682	114036	C21orf82	21q22.11	Chromosome 21 open reading frame 82	AW937304 in Hs.163682 rep by AK092704: Homo sapiens cDNA FLJ35385 fis, clone SKMUS2009232
GATCAGAGACACTCAGC	4	Hs.368549	124	ADH1A	4q21-q23	Alcohol dehydrogenase 1A (class I), alpha polypeptide	AV699378 in Hs.368549 rep by NM_000667: Homo sapiens alcohol dehydrogenase 1A (class I), alpha polypeptide (ADH1A), mRNA
GATCTCACAAGAAGCCT	4	Hs.31053	1155	CKAP1	19q13.11-q13.12	Cytoskeleton associated protein 1	BC052812 in Hs.31053 rep by NM_001281: Homo sapiens cytoskeleton associated protein 1 (CKAP1), mRNA
GATCCAGTTCTCTCAGG///GATCCGGGGGCTCCTGT	4	Hs.89560	3425	IDUA	4p16.3	Iduronidase, alpha-L-	NM_000203 in Hs.89560 rep by AB208901: Homo sapiens mRNA for solute carrier family 26, member 1 isoform a variant protein
GATCTAACTCCCTGCTG///GATCAGGAGAGGGCAGG	4	Hs.489354	57876	MUC3B	7q22	Mucin 3A, intestinal	CD176081 in Hs.489354 rep by XM_168578: PREDICTED: Homo sapiens mucin 3B (MUC3B), mRNA
GATCTTTTCCACCAGCA///GATCTAATTTTTTTTGG	4	Hs.159628	5267	SERPINA4	14q31-q32.1	Serpin peptidase inhibitor, clade A (alpha-1 antiproteinase, antitrypsin), member 4	NM_006215 in Hs.159628 rep by BX248009: human full-length cDNA clone CS0DM007YE13 of Fetal liver of Homo sapiens (human)
GATCAACAGCTGGAGAT	4	Hs.43812	8677	STX10	19p13.13	Syntaxin 10	BC017237 in Hs.43812 rep by BQ057394: AGENCOURT_6739469 NIH_MGC_99 Homo sapiens cDNA clone IMAGE:5813005 5', mRNA sequence
GATCTGCAAAAAGCCCG	4	Hs.421437	10332	CLEC4M	19p13	C-type lectin domain family 4, member M	NM_214677 in Hs.421437 rep by NM_214677: Homo sapiens C-type lectin domain family 4, member M (CLEC4M), transcript variant 4, mRNA
GATCACGAAGTCCAGAG///GATCAGTGGTGCAGGAG	4	Hs.446425	11159	RABL2A	2q13	RAB, member of RAS oncogene family-like 2A	AW964587 in Hs.446425 rep by AK092971: Homo sapiens cDNA FLJ35652 fis, clone SPLEN2013673, moderately similar to Homo sapiens RAB-like protein 2A (RABL2A) mRNA
GATCCAGACTTGGAAGT	4	Hs.499552	26095	PTPN20	10q11.22	Protein tyrosine phosphatase, non-receptor type 20	CV403305 in Hs.499552 rep by AL050040: Homo sapiens mRNA; cDNA DKFZp566K0524 (from clone DKFZp566K0524); partial cds
GATCTATGAAGAAACCT	4	Hs.118620	51156	SERPINA10	14q32.13	Serpin peptidase inhibitor, clade A (alpha-1 antiproteinase, antitrypsin), member 10	NM_016186 in Hs.118620 rep by NM_016186: Homo sapiens serpin peptidase inhibitor, clade A (alpha-1 antiproteinase, antitrypsin), member 10 (SERPINA10), mRNA
GATCCGCCCCCAGCACT///GATCCCTGGGAGAACCC	4	Hs.25829	51655	RASD1	17p11.2	RAS, dexamethasone-induced 1	BC042688 in Hs.25829 rep by BC042688: Homo sapiens RAS, dexamethasone-induced 1, mRNA (cDNA clone IMAGE:5192139)
GATCAGAAGGCGCTGCC///GATCCTGCGGTGAGTTC	4	Hs.469881	55679	LIMS2	2q14.3	LIM and senescent cell antigen-like domains 2	AK093692 in Hs.469881 rep by AK123014: Homo sapiens cDNA FLJ16826 fis, clone UTERU3006687, highly similar to Homo sapiens LIM and senescent cell antigen-like domains 1 (LIMS1)
GATCCTGAGGAGGATGA	4	Hs.325081	116841	C1orf142	1q42.13	Chromosome 1 open reading frame 142	BC018760 in Hs.325081 rep by AK054633: Homo sapiens cDNA FLJ30071 fis, clone ASTRO2000095
GATCCTGGGTGCATTGT///GATCTTGAAAAAGAAAA	4	Hs.8719	78986	DUSP26	8p12	Dual specificity phosphatase 26 (putative)	BX440640 in Hs.8719 rep by AB158288: Homo sapiens NATA1 mRNA, complete cds
GATCAGGACAGAGGCCC///GATCCTGTTCTTCGTGC	4	Hs.324844	79001	VKORC1	16p11.2	Vitamin K epoxide reductase complex, subunit 1	AI277854 in Hs.324844 rep by CD251196: AGENCOURT_14214332 NIH_MGC_179 Homo sapiens cDNA clone IMAGE:30383735 5', mRNA sequence
GATCAAGGACATCTCTC	4	Hs.196584	83597	TMEM7	3p21.3	Transmembrane protein 7	NM_031440 in Hs.196584 rep by AJ312776: Homo sapiens mRNA for transmembrane protein 7 (TMEM7 gene)
GATCCAGAACATCCTGG	4	Hs.147762	255101	DKFZp434O0527	2q35	Hypothetical protein DKFZp434O0527	NM_194302 in Hs.147762 rep by NM_194302: Homo sapiens hypothetical protein DKFZp434O0527 (DKFZp434O0527), transcript variant 1, mRNA
GATCCGGGCTTCCCCGG///GATCCGCCCCTCAGTGG	4	Hs.32194	256158	HMCN2	9q34.11	Hemicentin 2	BQ446498 in Hs.32194 rep by AK074396: Homo sapiens cDNA FLJ23816 fis, clone HSI02685
GATCAGGAGCAGAAGAT	4	Hs.372394	283685	FLJ36144	15q11.2	Hypothetical protein FLJ36144	AK097414 in Hs.372394 rep by NM_182561: Homo sapiens hypothetical protein FLJ36144 (FLJ36144), mRNA
GATCCCGGGGTCAGGAG	4	Hs.361778	339766	LOC339766	2q37.1	Hypothetical protein LOC339766	BC042133 in Hs.361778 rep by XM_291007: PREDICTED: Homo sapiens hypothetical protein LOC339766 (LOC339766), mRNA
GATCCACTTACCTCCCA	4	Hs.583701	///			Transcribed locus	CA449625 in Hs.583701 rep by CA449625: UI-H-EI1-ayv-k-08-0-UI.s1 NCI_CGAP_EI1 Homo sapiens cDNA clone UI-H-EI1-ayv-k-08-0-UI 3', mRNA sequence
GATCCAGGCTCCTAACA	4	Hs.583020	///			Transcribed locus	BG219731 in Hs.583020 rep by BG219731: RST39496 Athersys RAGE Library Homo sapiens cDNA, mRNA sequence
GATCCTGTCACTAAAAA	4	Hs.582549	///			Transcribed locus	AI478753 in Hs.582549 rep by AI478753: tm24b10.x1 Soares_NFL_T_GBC_S1 Homo sapiens cDNA clone IMAGE:2157499 3', mRNA sequence
GATCCTGACAATGAAAT	4	Hs.579379	///			Transcribed locus	BU567355 in Hs.579379 rep by BU567355: AGENCOURT_10403712 NIH_MGC_82 Homo sapiens cDNA clone IMAGE:6613923 5', mRNA sequence
GATCATAGCCGAAACAT	4	Hs.576065	///			CDNA FLJ45201 fis, clone BRCAN2006955	AK127144 in Hs.576065 rep by AK127144: Homo sapiens cDNA FLJ45201 fis, clone BRCAN2006955
GATCTTACCTGTGTCAT	4	Hs.575443	///			Transcribed locus	BE068992 in Hs.575443 rep by BU729009: UI-E-CQ1-aex-e-23-0-UI.s1 UI-E-CQ1 Homo sapiens cDNA clone UI-E-CQ1-aex-e-23-0-UI 3', mRNA sequence
GATCTGATTGTGAAATT///GATCACATCACTGAATC	4	Hs.573811	///			Transcribed locus	BG200709 in Hs.573811 rep by BG187849: RST6852 Athersys RAGE Library Homo sapiens cDNA, mRNA sequence
GATCATGGAGGTATAGC	4	Hs.572385	///			Transcribed locus	CF890783 in Hs.572385 rep by CF890783: UI-CF-EC1-abk-k-12-18-UI.s18 UI-CF-EC1 Homo sapiens cDNA clone UI-CF-EC1-abk-k-12-18-UI 3', mRNA sequence
GATCCCAGGATTTGAAG	4	Hs.572267	///			CDNA FLJ39800 fis, clone SPLEN2006875	CV410888 in Hs.572267 rep by AK097119: Homo sapiens cDNA FLJ39800 fis, clone SPLEN2006875
GATCCAGGTATGTGAGT	4	Hs.571338	///			Transcribed locus, weakly similar to XP_527756.1 PREDICTED: zinc finger protein 479 [Pan troglodytes]	BX102251 in Hs.571338 rep by BX102251: BX102251 Soares_testis_NHT Homo sapiens cDNA clone IMAGp998C062577, mRNA sequence
GATCCCGGCTACCTGGG	4	Hs.570591	///			CDNA FLJ43913 fis, clone TESTI4011118	BU728104 in Hs.570591 rep by AK125901: Homo sapiens cDNA FLJ43913 fis, clone TESTI4011118
GATCTGAGTTCAGGAGA	4	Hs.570523	///			Transcribed locus	BG190177 in Hs.570523 rep by BG182771: RST1648 Athersys RAGE Library Homo sapiens cDNA, mRNA sequence
GATCATGAGCATTTTTT	4	Hs.569447	///			Transcribed locus	BX495888 in Hs.569447 rep by BX644078: DKFZp781P1230_r1 781 (synonym: hlcc4) Homo sapiens cDNA clone DKFZp781P1230 5', mRNA sequence
GATCCGTAGTGCCACCG///GATCTCTTAAGCCCAGC	4	Hs.569073	///			Transcribed locus	AA224213 in Hs.569073 rep by BX111068: BX111068 Soares retina N2b4HR Homo sapiens cDNA clone IMAGp998F05440, mRNA sequence
GATCTTAACAAACAAAC	4	Hs.566685	///			Transcribed locus	DN919070 in Hs.566685 rep by BX106048: BX106048 NCI_CGAP_Gas4 Homo sapiens cDNA clone IMAGp998P055591, mRNA sequence
GATCCCAGAAAGCAGAG	4	Hs.560408	///			CDNA FLJ46610 fis, clone TKIDN2010278	AI921002 in Hs.560408 rep by AK128467: Homo sapiens cDNA FLJ46610 fis, clone TKIDN2010278
GATCCTGTCTCTTAAAC	4	Hs.557677	///			Putative protein product of Nbla11895	BE542940 in Hs.557677 rep by AB072904: Homo sapiens mRNA for putative protein product of Nbla11895, complete cds
GATCTGAGAAAAAAAAT	4	Hs.553129	///			Transcribed locus	CR746024 in Hs.553129 rep by CR746024: CR746024 Soares_multiple_sclerosis_2NbHMSP Homo sapiens cDNA clone IMAGp971O0126 ; IMAGE:279386 5', mRNA sequence
GATCAGTGTTTCTCATC	4	Hs.553081	///			Transcribed locus, weakly similar to NP_872301.1 hypothetical protein FLJ25224 [Homo sapiens]	AW238750 in Hs.553081 rep by AW238750: xp03b06.x1 NCI_CGAP_HN8 Homo sapiens cDNA clone IMAGE:2739251 3' similar to contains Alu repetitive element;contains element LTR1 repetitive element ;, mRNA sequence
GATCAGGAGATGAGGAG	4	Hs.545431	///			Transcribed locus, weakly similar to XP_517454.1 PREDICTED: similar to hypothetical protein MGC45438 [Pan troglodytes]	AW439227 in Hs.545431 rep by AW439227: xt16h08.x1 NCI_CGAP_Ut4 Homo sapiens cDNA clone IMAGE:2779359 3' similar to contains Alu repetitive element;contains element PTR5 repetitive element ;, mRNA sequence
GATCACAGAAATACAAA	4	Hs.534711	390856	LOC390856	18q21.2	Similar to ribosomal protein L29	BU664209 in Hs.534711 rep by BG422138: 602448861F1 NIH_MGC_14 Homo sapiens cDNA clone IMAGE:4587375 5', mRNA sequence
GATCCTGTCACTGCAAT	4	Hs.513529	///			Full length insert cDNA clone ZD81C11	AL601687 in Hs.513529 rep by BX371350: BX371350 Homo sapiens NEUROBLASTOMA COT 10-NORMALIZED Homo sapiens cDNA clone CS0DB007YH23 3-PRIME, mRNA sequence
GATCCAATTCAAGATTT	4	Hs.511536	///			MRNA; cDNA DKFZp686C03114 (from clone DKFZp686C03114)	BX537880 in Hs.511536 rep by BX537880: Homo sapiens mRNA; cDNA DKFZp686C03114 (from clone DKFZp686C03114)
GATCAGAAATGGCAAGA///GATCTCTCATTTCCCTT	4	Hs.496271	///			Transcribed locus	AA661481 in Hs.496271 rep by BU188864: AGENCOURT_7962018 NIH_MGC_39 Homo sapiens cDNA clone IMAGE:6106891 5', mRNA sequence
GATCAGGAGGAAGAAGA///GATCCTTCCTCTTGGAG	4	Hs.482898	///			CDNA FLJ41955 fis, clone PROST2019398	AK123949 in Hs.482898 rep by AK123949: Homo sapiens cDNA FLJ41955 fis, clone PROST2019398
GATCCCGGAAGACCCCA	4	Hs.465918	57572	DOCK6	19p13.2	Dedicator of cytokinesis 6	BC008335 in Hs.465918 rep by NM_020812: Homo sapiens dedicator of cytokinesis 6 (DOCK6), mRNA
GATCCAAAGCTGCTTAT///GATCTTCTCCTAGAAAC	4	Hs.440144	///			MRNA; cDNA DKFZp686B03118 (from clone DKFZp686B03118)	BX537940 in Hs.440144 rep by BX537940: Homo sapiens mRNA; cDNA DKFZp686B03118 (from clone DKFZp686B03118)
GATCACCTCAAATCAGG	4	Hs.390675	///			Transcribed locus, moderately similar to XP_517655.1 PREDICTED: similar to KIAA0825 protein [Pan troglodytes]	AL708211 in Hs.390675 rep by AL708211: DKFZp686L2450_r1 686 (synonym: hlcc3) Homo sapiens cDNA clone DKFZp686L2450 5', mRNA sequence
GATCTGGTGGCAGGGGG	4	Hs.382845	///			Homo sapiens, clone IMAGE:4516253, mRNA	BG291438 in Hs.382845 rep by BG291438: 602387320F1 NIH_MGC_93 Homo sapiens cDNA clone IMAGE:4516253 5', mRNA sequence
GATCGAGACCATCACGG	4	Hs.362690	///			Transcribed locus, moderately similar to XP_524454.1 PREDICTED: hypothetical protein XP_524454 [Pan troglodytes]	AW809236 in Hs.362690 rep by AW809236: MR4-ST0118-151299-023-a08 ST0118 Homo sapiens cDNA, mRNA sequence
GATCTTAAAGGAAAGTT	4	Hs.332597	///			Transcribed locus	BX478658 in Hs.332597 rep by BX478658: DKFZp686I13205_r1 686 (synonym: hlcc3) Homo sapiens cDNA clone DKFZp686I13205 5', mRNA sequence
GATCAGGGCCTCTGAAA///GATCATGCCATTATTGC	4	Hs.283302	///			Transcribed locus, weakly similar to XP_517195.1 PREDICTED: similar to hypothetical protein MGC35043 [Pan troglodytes]	BQ648520 in Hs.283302 rep by BQ648520: AGENCOURT_8304124 NIH_MGC_100 Homo sapiens cDNA clone IMAGE:6269351 5', mRNA sequence
GATCTGAGAGAGTGCTT	4	Hs.224421	339855	KY	3q22.1	Kyphoscoliosis peptidase	AK126993 in Hs.224421 rep by BC024014: Homo sapiens kyphoscoliosis peptidase, mRNA (cDNA clone IMAGE:4823170), with apparent retained intron
