# Supplementary material for: Discovering multiple transcripts of human hepatocytes using massively parallel signature sequencing (MPSS)
Source: BMC Genomics. 2007 Jul 2;8:207. doi: 10.1186/1471-2164-8-207 (PMC1929076; doi:10.1186/1471-2164-8-207)
Supplement: Additional File 4 — List of sense and antisense transcripts co-expressed in human hepatocytes [file 1471-2164-8-207-S4.xls]

## Sheet: Additional File_4
Supplementary Table 4. List of sense and antisense transcripts co-expressed in human hepatocytes
Sense_signature	Human_sense_TPM	Anti_signature	Human_antisense_TPM	UniGene_ID	Gene_ID	Symbol	Chromosome	Title	Description
GATCGTCTTGGAAGGCC///GATCGTCTTGGAAGCCC///GATCGTCTTGGAAGGGA///GATCGTCTTGGAAAGCC///GATCGTCTTGGAAGGTT///GATCTCAAGGGAGTGGT	7941	GATCGACAGAACCACCA	8	Hs.110675	341	APOC1	19q13.2	Apolipoprotein C-I	BC055093 in Hs.110675 rep by AJ249921: Homo sapiens intergenic region between apoE and apoCI genes
GATCTGGTTGGTGGATG///GATCTGGTTGGGGGATG///GATCTGGTGGGTGGATG///GATCTGGTCGGTGGATG///GATCTGCTTCCCTAGGA///GATCCTAGTGACAAGTT///GATCCTTGTCTACTTTG///GATCTACAGTCTTTGGA///GATCTGGTGGGTGGCTG	7025	GATCATCGCCAAAATCA//GATCCATCCTGTTCAGC	19	Hs.546255	2266	FGG	4q28	Fibrinogen gamma chain	BC007044 in Hs.546255 rep by CR620626: full-length cDNA clone CS0DM007YB10 of Fetal liver of Homo sapiens (human)
GATCAAATTTCACACAG///GATCAAATTTCACACAA///GATCCTCTAACTATTAG///GATCAAATTTCTCACAG///GATCATGACAACAAAAC///GATCAGAGACTCACAAG	5425	GATCAGGTCCTTGGTAT	101	Hs.530274	229	ALDOB	9q21.3-q22.2	Aldolase B, fructose-bisphosphate	NM_000035 in Hs.530274 rep by NM_000035: Homo sapiens aldolase B, fructose-bisphosphate (ALDOB), mRNA
GATCCATGAGTTTGCCC///GATCCATGGGCTAAGAA///GATCCATGAGTTTGCAC///GATCTGGGAGCTTCTCA///GATCATCTGCGTTCCCA///GATCCATGAGTTTGCCT///GATCTTCTTCAGAGCCA///GATCAGGGTTTTTTCCT///GATCCACAGACTTTCTA///GATCAATTTCTGTGCTG	4456	GATCAGGGTTTTTTTCC//GATCAGGGTTTTTTCCC	29	Hs.518267	7018	TF	3q22.1	Transferrin	CR936810 in Hs.518267 rep by CR936810: Homo sapiens mRNA; cDNA DKFZp781D0156 (from clone DKFZp781D0156)
GATCAGGTTAGGGCGAG///GATCAGGTAAGGGCGAG///GATCAGGTTAGGGCAAG///GATCAGGTTAGGGCGAT///GATCCTGGGAGATGGAG///GATCCTGGGAGCTGGAG///GATCAGGCTAGGGCGAG	3820	GATCTGAGAGACTGAGG	2	Hs.384598	710	SERPING1	11q12-q13.1	Serpin peptidase inhibitor, clade G (C1 inhibitor), member 1, (angioedema, hereditary)	NM_000062 in Hs.384598 rep by NM_000062: Homo sapiens serpin peptidase inhibitor, clade G (C1 inhibitor), member 1, (angioedema, hereditary) (SERPING1), transcript variant 1, mRNA
GATCAGGGGGTGGGCAA///GATCAGGGGGTGGACAA///GATCATGGACAGGATGA	2953	GATCCCTGGGTTACAAC//GATCCGAGAGATATTGA//GATCTTCTTCAGCCAGG	32	Hs.436911	259	AMBP	9q32-q33	Alpha-1-microglobulin/bikunin precursor	NM_001633 in Hs.436911 rep by NM_001633: Homo sapiens alpha-1-microglobulin/bikunin precursor (AMBP), mRNA
GATCTGAGTTATTTTGC///GATCTCACCAACAATGG///GATCCTCGCCCACTGGT///GATCCCACCTCTCATTG///GATCCTATGTGGCTAAG///GATCCAGATGGAAAAGG///GATCTGAGTTATTTGCT///GATCTCCATCTGCGCTA///GATCGCAGACTTTGAGT	2272	GATCCAAAGCAGCAATG//GATCCAGAGCATTGTAT//GATCCCCTGCAGAGTGC//GATCCTGATTTTCTTTA//GATCTCATCTTGGATAT	58	Hs.120759	338	APOB	2p24-p23	Apolipoprotein B (including Ag(x) antigen)	AI114807 in Hs.120759 rep by NM_000384: Homo sapiens apolipoprotein B (including Ag(x) antigen) (APOB), mRNA
GATCAGAAAGAAACCTT///GATCAATCTCTACAGTT///GATCAGAAAGAAACCCT///GATCAGAAAGAAACTTT///GATCGTCCACAACGGTT	2068	GATCCAGTGGTCATCAT	28	Hs.50223	5950	RBP4	10q23-q24	Retinol binding protein 4, plasma	NM_006744 in Hs.50223 rep by BQ064708: AGENCOURT_6885696 NIH_MGC_99 Homo sapiens cDNA clone IMAGE:5926459 5', mRNA sequence
GATCAAATGGAAAGGAG	1917	GATCCAATTTGTCTGCA//GATCCATGGGGCTTGAA//GATCTCTCTTCTCAGGC	17	Hs.1498	3273	HRG	3q27	Histidine-rich glycoprotein	NM_000412 in Hs.1498 rep by CR749302: Homo sapiens mRNA; cDNA DKFZp779H1622 (from clone DKFZp779H1622)
GATCCAGAAAAGTTTAA///GATCCGAGATTGCACCC///GATCCCGGGACACAATA///GATCGAAGAGAAGCTCC	1667	GATCAGGAAATTCTTGG//GATCCGGCTCTCATTGC	20	Hs.12907	1571	CYP2E1	10q24.3-qter	Cytochrome P450, family 2, subfamily E, polypeptide 1	BQ575808 in Hs.12907 rep by AB209700: Homo sapiens mRNA for cytochrome P450, family 2, subfamily E, polypeptide 1 variant protein
GATCTGTCAAAGAAAAC///GATCAGGCCCTTCTCCC///GATCAGGCCCTTCCTCC///GATCCCAGAAAACAGTG///GATCAGGCCTTTCTTCC///GATCAGGCCCATCTTCC///GATCTGTCAAAGAACAC///GATCTGAAAATCTCACA///GATCTGTTGGGAAAATC///GATCTGTAATTATTTGG///GATCAGGCCCTTCATTC///GATCAACAGGTCAACAA///GATCCATCAACTGGCTG///GATCAAGTCTTCACCAA///GATCATTATTGAGTTTC///GATCTTAAGCAAATTAT	1497	GATCCCATTTCCTGCCA	14	Hs.300774	2244	FGB	4q28	Fibrinogen beta chain	NM_005141 in Hs.300774 rep by NM_005141: Homo sapiens fibrinogen beta chain (FGB), mRNA
GATCCACAAGGCCTGAG///GATCACAAGGCCTGAGG///GATCCCCAAGGCCTGAG///GATCGAGAATAACAGAA///GATCCTCCCTCTGTGGT///GATCAGCAGGATGGAAA///GATCCACAAGGCCTAAG	1334	GATCAGCAGAGCTCGAA//GATCCATTGACTGTGAT	3	Hs.546239	563	AZGP1	7q22.1	Alpha-2-glycoprotein 1, zinc	BC014470 in Hs.546239 rep by BC014470: Homo sapiens cDNA clone IMAGE:4866070, with apparent retained intron
GATCAGGAAAGAGACTT///GATCACGAACAATAGCT	1214	GATCAGAAAGAGACTTC//GATCCCGAGGGTTGTGT	3	Hs.58663	64747	MFSD1	3q25.32	Major facilitator superfamily domain containing 1	BG502019 in Hs.58663 rep by BC030542: Homo sapiens major facilitator superfamily domain containing 1, mRNA (cDNA clone IMAGE:4915325), containing frame-shift errors
GATCCGAGAGGGCATGG///GATCCGAGAGGGCATAG///GATCCGAGGGGGCATGG	1065	GATCCAAAGCTTGCTTC//GATCTCGGAGCACACGC	3	Hs.437178	37	ACADVL	17p13-p11	Acyl-Coenzyme A dehydrogenase, very long chain	NM_000018 in Hs.437178 rep by NM_000018: Homo sapiens acyl-Coenzyme A dehydrogenase, very long chain (ACADVL), nuclear gene encoding mitochondrial protein, transcript variant 1, mRNA
GATCAGTTTGGAGAGTA///GATCGCACCACACACTC///GATCCGCATCACTGACA	870	GATCCGGGTGGAGTCCT	2	Hs.76530	2147	F2	11p11-q12	Coagulation factor II (thrombin)	BC051332 in Hs.76530 rep by BC051332: Homo sapiens coagulation factor II (thrombin), mRNA (cDNA clone MGC:59803 IMAGE:6283420), complete cds
GATCAGTCTTGATGTTC///GATCATCACGAATAGGG///GATCTCACTGATGGCCT///GATCCAGGTAAAGAAGC///GATCAGCACAGAAGTGT///GATCCCTGATATCCAGA///GATCAGAGTCCTGAAAG	868	GATCATTCCCAGTGGTT	8	Hs.77741	3827	KNG1	3q27	Kininogen 1	BC060039 in Hs.77741 rep by NM_000893: Homo sapiens kininogen 1 (KNG1), mRNA
GATCACAAGGAAAGGAG///GATCAGTGGTTGTCGGG///GATCAGTGATAAAGCTT///GATCTCAACAGCAGACT///GATCAGCTGGAAATCTT///GATCCTCTCGCCCCAGC	674	GATCAGGAAAGCGGTTC	1	Hs.20131	2649	NR6A1	9q33-q34.1	Nuclear receptor subfamily 6, group A, member 1	AA315293 in Hs.20131 rep by AK021895: Homo sapiens cDNA FLJ11833 fis, clone HEMBA1006579
GATCCGAGTGAATGCAG///GATCCTTTGAGGTGAAC	673	GATCCGCCTGAGTCCGG//GATCTGTCAAAGGCCTC	6	Hs.9857	51181	DCXR	17q25.3	Dicarbonyl/L-xylulose reductase	BC001470 in Hs.9857 rep by BM918881: AGENCOURT_6653591 NIH_MGC_120 Homo sapiens cDNA clone IMAGE:5747999 5', mRNA sequence
GATCAGTTTTTCTTGTA///GATCCTCAACAGTAGAG///GATCAGGTTTTCTTGTA	667	GATCGTGTTGGGATATT	11	Hs.445358	350	APOH	17q23-qter	Apolipoprotein H (beta-2-glycoprotein I)	BC026283 in Hs.445358 rep by BC026283: Homo sapiens apolipoprotein H (beta-2-glycoprotein I), mRNA (cDNA clone MGC:23898 IMAGE:4734357), complete cds
GATCCAGATAAACTTTC///GATCAAGGGGCAGTAAG///GATCCTGTCATAAATAA	664	GATCTGCAGAACACCTT	3	Hs.59889	3158	HMGCS2	1p13-p12	3-hydroxy-3-methylglutaryl-Coenzyme A synthase 2 (mitochondrial)	BC044217 in Hs.59889 rep by BC044217: Homo sapiens 3-hydroxy-3-methylglutaryl-Coenzyme A synthase 2 (mitochondrial), mRNA (cDNA clone MGC:49912 IMAGE:5744956), complete cds
GATCAGGACAAAGACTT///GATCCGGACAGAGACTT///GATCAGGACAGAGACTC///GATCCTCAGGGACACCA///GATCAGGACCGAGACTT///GATCAGGACACAGACTT	589	GATCAGCAAGTGAGCGA	9	Hs.567311	5004	ORM1	9q31-q32	Orosomucoid 1	AV650855 in Hs.567311 rep by BG564683: 602584188F1 NIH_MGC_76 Homo sapiens cDNA clone IMAGE:4711940 5', mRNA sequence
GATCTTCGTGGGGCCCC	588	GATCAGCTCGAGGTTCG	3	Hs.529161	1	A1BG	19q13.4	Alpha-1-B glycoprotein	BC035719 in Hs.529161 rep by NM_130786: Homo sapiens alpha-1-B glycoprotein (A1BG), mRNA
GATCCAGGAGCTCGAGG///GATCAGGAGCTCGAGGA///GATCCCCCCACTGAGCT	568	GATCCCCATTGTCCCCA	2	Hs.282975	8824	CES2	16q22.1	Carboxylesterase 2 (intestine, liver)	BC032095 in Hs.282975 rep by NM_003869: Homo sapiens carboxylesterase 2 (intestine, liver) (CES2), transcript variant 1, mRNA
GATCCCCCTGAAATTAA///GATCTGGAGCTCGTGGC///GATCAATGGGATGTTCA///GATCAAGGAGCCCATCA	551	GATCAAAAAAGGCATAA//GATCCAAAAAATCAAAT	6	Hs.567254	1576	CYP3A4	7q21.1	Cytochrome P450, family 3, subfamily A, polypeptide 4	M18907 in Hs.567254 rep by NM_017460: Homo sapiens cytochrome P450, family 3, subfamily A, polypeptide 4 (CYP3A4), mRNA
GATCAAAGTGTGGGATG	531	GATCTGGGAGCTCAGTG	2	Hs.8821	57817	HAMP	19q13.1	Hepcidin antimicrobial peptide	BC020612 in Hs.8821 rep by DR004094: TC112995 Human liver, large insert, pCMV expression library Homo sapiens cDNA clone TC112995 5' similar to Homo sapiens hepcidin antimicrobial peptide (HAMP), mRNA sequence
GATCCATTTCTTTTGTG///GATCCAGAGATACAGTG///GATCATGTAATTGGCAG	484	GATCAATCTCTTCCTGG//GATCTGGTATGAGGGTG	28	Hs.282871	1558	CYP2C8	10q23.33	Cytochrome P450, family 2, subfamily C, polypeptide 8	CD013969 in Hs.282871 rep by CD013969: 90127948 Single gene library Homo sapiens cDNA, mRNA sequence
GATCATGAAGGAACACA///GATCAGAGACGGAAAGC///GATCACTGAATTTTAAC///GATCAGCAGAAGCAACT	462	GATCCCGGTAGCTTGAT	7	Hs.351593	2243	FGA	4q28	Fibrinogen alpha chain	BC070246 in Hs.351593 rep by M58569: Homo sapiens fibrinogen alpha subunit and fibrinogen alpha subunit precursor, genes, complete cds
GATCAAGAAAGAGATGG///GATCATCAAGTGCCCCC	458	GATCAGTGTTCGGGTCC//GATCTCGGTGGTGTAGC	7	Hs.524224	715	C1R	12p13	Complement component 1, r subcomponent	NM_001733 in Hs.524224 rep by AK094009: Homo sapiens cDNA FLJ36690 fis, clone UTERU2008707, highly similar to COMPLEMENT C1R COMPONENT PRECURSOR (EC 3.4.21.41)
GATCCCCCAGGTTCAGA///GATCCCCCAGGGTTCAG	406	GATCAGGGGAGTAGGGG	149	Hs.75615	344	APOC2	19q13.2	Apolipoprotein C-II	NM_000483 in Hs.75615 rep by BG568052: 602586928F1 NIH_MGC_76 Homo sapiens cDNA clone IMAGE:4715574 5', mRNA sequence
GATCCACAGGCAGAGCC///GATCCGAGTTGGCTACA///GATCCACAGGCAGAGCT	362	GATCCAAATCAAGCCTG	2	Hs.155742	9380	GRHPR	9q12	Glyoxylate reductase/hydroxypyruvate reductase	BC000605 in Hs.155742 rep by AK024386: Homo sapiens cDNA FLJ14324 fis, clone PLACE4000100, highly similar to Homo sapiens hydroxypyruvate reductase (GRHPR) gene
GATCTGTGCAGCAAAGC///GATCCTGAAATGAAAAG///GATCATGTACTTTCATT///GATCAACAACTAATGGA///GATCTAGTAGCCAAGAT///GATCTCCGCAGGAAACC	358	GATCCACCTGCACAGTC	2	Hs.1219	127	ADH4	4q21-q24|4q22	Alcohol dehydrogenase 4 (class II), pi polypeptide	NM_000670 in Hs.1219 rep by M15943: Human class II alchohol dehydrogenase (ADH4) pi subunit mRNA, complete cds
GATCTTTTCAGTGTTTT///GATCATGACGCGGATGG///GATCCTTGCCTTGAAGC///GATCATCCAAAGAGAAG///GATCATCTCCTTTGGCA///GATCTGAAAGGCACACT///GATCAGGGATTCAGAAA///GATCAAGTCAATGCCGA	333	GATCCGGTTGAACATCC//GATCCTCCAGATACTTC//GATCTCATGGCCGCCCC	22	Hs.1872	5105	PCK1	20q13.31	Phosphoenolpyruvate carboxykinase 1 (soluble)	BC023978 in Hs.1872 rep by BX648510: Homo sapiens mRNA; cDNA DKFZp779F2021 (from clone DKFZp779F2021)
GATCAAAGCGCCACTGC///GATCTTATGACCTGCAG///GATCCAGCCTCACTATG///GATCAAAGCGCCACTGT	313	GATCAGCAGCAGGCAGG//GATCATACACAGCAAAC	9	Hs.19383	183	AGT	1q42-q43	Angiotensinogen (serpin peptidase inhibitor, clade A, member 8)	NM_000029 in Hs.19383 rep by NM_000029: Homo sapiens angiotensinogen (serpin peptidase inhibitor, clade A, member 8) (AGT), mRNA
GATCCTCCCGAATCACC///GATCCCAAAGAAATACA///GATCCTGTTCTTTCAGC///GATCCAGGCTTTCAGCC///GATCCTCAACTGTGTCC///GATCACTGTACAATGAG///GATCAGATATTCCTTAC	311	GATCTAGCGGTTAATGG	1	Hs.478000	4154	MBNL1	3q25	Muscleblind-like (Drosophila)	CV421306 in Hs.478000 rep by NM_021038: Homo sapiens muscleblind-like (Drosophila) (MBNL1), transcript variant 1, mRNA
GATCTGCCCGCCTCCCT///GATCAGCTTTACCTATG	307	GATCAACTGTCCAGAGT	9	Hs.445803	58505	DC2	4q25	DC2 protein	BG197015 in Hs.445803 rep by BF698884: 602126455F1 NIH_MGC_56 Homo sapiens cDNA clone IMAGE:4283340 5', mRNA sequence
GATCATTCTCAGTATCC///GATCGTGCTGTTCGCCT///GATCTGTGCTGGAGGAG///GATCCAATGCCCTGCCC///GATCCCAATGACAAGAC///GATCAAACTCTACCTGT///GATCAAGTAAATGGAGT	305	GATCAGTCCCAGGTCCC	2	Hs.458355	716	C1S	12p13	Complement component 1, s subcomponent	NM_201442 in Hs.458355 rep by AK126711: Homo sapiens cDNA FLJ44757 fis, clone BRACE3031185
GATCCTACTCAACAAAA///GATCCCTGGGAAAAATA///GATCTATGATTTGGGCA	280	GATCCATTCTCTGGCAT//GATCTTCCACGTCTGCC	2	Hs.512937	1361	CPB2	13q14.11	Carboxypeptidase B2 (plasma, carboxypeptidase U)	NM_001872 in Hs.512937 rep by M75106: Human prepro-plasma carboxypeptidase B mRNA, complete cds
GATCAGTTTAGCAAATC///GATCAAGGCAGTTTTCT	278	GATCAAGGTCATTTGGA	1	Hs.1012	722	C4BPA	1q32	Complement component 4 binding protein, alpha	NM_000715 in Hs.1012 rep by BC022312: Homo sapiens complement component 4 binding protein, alpha, mRNA (cDNA clone MGC:22604 IMAGE:4688428), complete cds
GATCTAGTGTTTGGAAC///GATCTCAGGTGCTAGAG///GATCCAACAGTGGGCGA///GATCATCACCAGGGGCT///GATCTAGTGTTTGGAAT///GATCCCGATTTCACCAG	271	GATCAGCTTCTGCCCCT//GATCCAATTTAGCAGGG	4	Hs.75285	3698	ITIH2	10p15	Inter-alpha (globulin) inhibitor H2	NM_002216 in Hs.75285 rep by NM_002216: Homo sapiens inter-alpha (globulin) inhibitor H2 (ITIH2), mRNA
GATCAGTCTGGCTGGTG///GATCCTCCCACTTCGTC///GATCTTGGAAGCAAGAG///GATCGCCAGAGGCCAGG	255	GATCAAATTCTTTTGTG//GATCGTCTCTGAATTAC	4	Hs.491143	2267	FGL1	8p22-p21.3	Fibrinogen-like 1	NM_201553 in Hs.491143 rep by CR598703: full-length cDNA clone CL0BB014ZB10 of Neuroblastoma of Homo sapiens (human)
GATCCGGTTTCTTTTTG///GATCACGCTGGGGGCGC///GATCAGTGTGTCTGCCC///GATCTCAACACATTCTG	252	GATCAAGGCAGTTATGC	1	Hs.171695	1843	DUSP1	5q34	Dual specificity phosphatase 1	BC022463 in Hs.171695 rep by AK127679: Homo sapiens cDNA FLJ45777 fis, clone NETRP2004385, highly similar to Dual specificity protein phosphatase 1 (EC 3.1.3.48)
GATCCTCATTCTCACCC///GATCAAGGTAGGAAAAG///GATCCGTTCCGCCTATG///GATCCTTGAGAAGACAG///GATCCTTCCCCTTTGTT///GATCGCTCCATCTTCTC///GATCAAACAAATGAGGG///GATCAGATGAAAGCCAG///GATCAGTGCAAATTGTT///GATCATGTTCTCCAAAA///GATCATGTTTTAGTACA///GATCCATTTGGTCCAAT	247	GATCAAAAACAAATTTA//GATCACCATTAATCAGC//GATCATCACTGGGTAGC//GATCCACAAAATCCACA//GATCTTCAAAGTAAACC	220	Hs.149252	1373	CPS1	2q35	Carbamoyl-phosphate synthetase 1, mitochondrial	NM_001875 in Hs.149252 rep by NM_001875: Homo sapiens carbamoyl-phosphate synthetase 1, mitochondrial (CPS1), mRNA
GATCCACCATCGTGTTT///GATCCCGCCCTTCCGCG///GATCATCGAGTACCTGG	240	GATCAGGCGCCGCATCG	2	Hs.415846	10841	FTCD	21q22.3	Formiminotransferase cyclodeaminase	NM_006657 in Hs.415846 rep by AF289022: Homo sapiens formiminotransferase cyclodeaminase form C (FTCD) mRNA, complete cds
GATCTTTTTTGTCAGTT///GATCCCCGTGGCTCTGC///GATCCAGGGAGGCTGGT	238	GATCACTTCTGCCTAAC	5	Hs.282670	4143	MAT1A	10q22	Methionine adenosyltransferase I, alpha	NM_000429 in Hs.282670 rep by NM_000429: Homo sapiens methionine adenosyltransferase I, alpha (MAT1A), mRNA
GATCAGAGCTTGAACAC///GATCAGAGCTTGAAAAA///GATCAGAGGTTGGACAC///GATCAGTGCTTCCTAAC///GATCCACCTTCCAAAGT///GATCCCTTATTCAGCAG///GATCTGAGCTTGAACAC	213	GATCAGCAGAAAGGAGC//GATCCTTTGCCATTCTT	2	Hs.476365	6342	SCP2	1p32	Sterol carrier protein 2	NM_002979 in Hs.476365 rep by AB208789: Homo sapiens mRNA for sterol carrier protein X isoform 1 proprotein variant protein
GATCCTTGCGTGCTGAA///GATCAGCAACAAAACCA///GATCATTCCGTGGAATT	206	GATCAGGTTGGCCACAT//GATCTTGCTGAACTTTC	2	Hs.436437	217	ALDH2	12q24.2	Aldehyde dehydrogenase 2 family (mitochondrial)	NM_000690 in Hs.436437 rep by NM_000690: Homo sapiens aldehyde dehydrogenase 2 family (mitochondrial) (ALDH2), nuclear gene encoding mitochondrial protein, mRNA
GATCCGGGAGCACACCG///GATCGGGCTGTGGTGAC	196	GATCCAGGCCAGGTAGT//GATCCCCAGCTGATGAT//GATCCGTGCACGTCCGG	8	Hs.1321	2161	F12	5q33-qter	Coagulation factor XII (Hageman factor)	BC012390 in Hs.1321 rep by NM_000505: Homo sapiens coagulation factor XII (Hageman factor) (F12), mRNA
GATCACAGGCAAACCCA///GATCCAGGCAAACCCAT	186	GATCTTGCTAAAGTCTG	1	Hs.532768	5176	SERPINF1	17p13.1	Serpin peptidase inhibitor, clade F (alpha-2 antiplasmin, pigment epithelium derived factor), member 1	BC013984 in Hs.532768 rep by BM918904: AGENCOURT_6653322 NIH_MGC_120 Homo sapiens cDNA clone IMAGE:5748054 5', mRNA sequence
GATCAGAAGTACTTCGC///GATCTTTGTTAGCAGCC///GATCTTTTCTCGACAGG///GATCCCCCACTTTGCTT///GATCCGTAAAGTTTGGC	172	GATCGACAGTCAGGTTA	5	Hs.440967	5446	PON3	7q21.3	Paraoxonase 3	BC070374 in Hs.440967 rep by AK096114: Homo sapiens cDNA FLJ38795 fis, clone LIVER2004392, highly similar to SERUM PARAOXONASE/ARYLESTERASE 3 (EC 3.1.1.2)
GATCTCCTTCCCTCCTT	171	GATCCAGAAATACGCAA	18	Hs.9754	22809	ATF5	19q13.3	Activating transcription factor 5	BX100902 in Hs.9754 rep by AB073613: Homo sapiens primary hepatoblastoma mRNA for activating transcription factor 5, partial cds, clone:HMFN0395
GATCCAGAAGTACAAGG///GATCACAGGGCAATCAG	166	GATCAGCCTTGCGAGGA//GATCGCTGCAGGCAGCC	3	Hs.516700	1593	CYP27A1	2q33-qter	Cytochrome P450, family 27, subfamily A, polypeptide 1	BC051851 in Hs.516700 rep by BC017044: Homo sapiens cDNA clone IMAGE:3887033, containing frame-shift errors
GATCAAGCTCAAGAATA///GATCCCAAGAGACAAGT///GATCAGGGCAACGTCAT///GATCTCAGTCATTCGCC///GATCTGTGACAACGGAG	164	GATCCCTGGGGCCGGGC	3	Hs.69771	629	BF	6p21.3	B-factor, properdin	NM_001710 in Hs.69771 rep by NM_001710: Homo sapiens B-factor, properdin (BF), mRNA
GATCCAAGTTCTGACTT///GATCAACGATTACGTGG///GATCCACGAAGGCTTCC///GATCTGAAGTGCGTCCT///GATCCTTTTCTGTGGCC///GATCACCCCCAAAACTG///GATCTGAAGAGCGTTCT///GATCTGTTTCTTGGCCT	162	GATCTGAGCCTCCGGAA	6	Hs.525557	5265	SERPINA1	14q32.1	Serpin peptidase inhibitor, clade A (alpha-1 antiproteinase, antitrypsin), member 1	AW294025 in Hs.525557 rep by CR594071: full-length cDNA clone CS0DM004YA23 of Fetal liver of Homo sapiens (human)
GATCCAACTATTTCTTT///GATCAAGTAAATTCCCA///GATCGCAGCTTTGCCCA///GATCACAGGGTCGGTTA///GATCTGGGATGGGATGT///GATCCAAGCCCATGTAT///GATCTCAAAGACTTCTT	156	GATCTCCATCAACAGAT	8	Hs.325404	5053	PAH	12q22-q24.2	Phenylalanine hydroxylase	NM_000277 in Hs.325404 rep by NM_000277: Homo sapiens phenylalanine hydroxylase (PAH), mRNA
GATCCCAAGGCCTAGCC///GATCCTTTGGAAATGAC///GATCAGATTTGGGTGAT///GATCAGGGCAATGTCTC	149	GATCCTTTCAGGACAGG	2	Hs.391835	732	C8B	1p32	Complement component 8, beta polypeptide	NM_000066 in Hs.391835 rep by NM_000066: Homo sapiens complement component 8, beta polypeptide (C8B), mRNA
GATCAACGACCGGATAC///GATCTCCTGGCGACCCT	136	GATCCAGTCCACATAGT//GATCCGGTGACAGTTGG	4	Hs.104	3083	HGFAC	4p16	HGF activator	NM_001528 in Hs.104 rep by NM_001528: Homo sapiens HGF activator (HGFAC), mRNA
GATCAACAGGAAGAACA///GATCAAACAGGAAAGAA	136	GATCATCATGGACAGCC	1	Hs.76716	3699	ITIH3	3p21.2-p21.1	Inter-alpha (globulin) inhibitor H3	NM_002217 in Hs.76716 rep by AK222757: Homo sapiens mRNA for inter-alpha (globulin) inhibitor H3 variant, clone: HEP00907
GATCCAGAGATTTCTCA///GATCCAATTAAATCTCT	135	GATCAAAGCCTTATAGC//GATCATGGTCCTGCAGG//GATCTCCTTCCAAGCAT	13	Hs.284712	570	BAAT	9q22.3	Bile acid Coenzyme A: amino acid N-acyltransferase (glycine N-choloyltransferase)	BC009567 in Hs.284712 rep by NM_001701: Homo sapiens bile acid Coenzyme A: amino acid N-acyltransferase (glycine N-choloyltransferase) (BAAT), mRNA
GATCCACCTAGTGCCTC///GATCTCCCAGAATTCCC///GATCCACAGTTTGAAAA	126	GATCCAAACCCAGTAGT//GATCCAGTGTTGACTAG	6	Hs.80756	635	BHMT	5q13.1-q15	Betaine-homocysteine methyltransferase	NM_001713 in Hs.80756 rep by BC012616: Homo sapiens betaine-homocysteine methyltransferase, mRNA (cDNA clone MGC:13645 IMAGE:4045543), complete cds
GATCAATTTGTAATTGC///GATCTCACTTGGCGGCA///GATCGGGGGATTCCAGA///GATCAGAAGGTTAGAAC	126	GATCCGGACTGCACAAA	1	Hs.502302	847	CAT	11p13	Catalase	NM_001752 in Hs.502302 rep by NM_001752: Homo sapiens catalase (CAT), mRNA
GATCCCAGACTTTTTTA///GATCTTAAGGAGTGTAA///GATCCCTTCCTTGTTAA	126	GATCAGAGCAATAATAA//GATCCAGAGTGTTTTGG//GATCCCATGACTCAACT	11	Hs.515835	6822	SULT2A1	19q13.3	Sulfotransferase family, cytosolic, 2A, dehydroepiandrosterone (DHEA)-preferring, member 1	NM_003167 in Hs.515835 rep by NM_003167: Homo sapiens sulfotransferase family, cytosolic, 2A, dehydroepiandrosterone (DHEA)-preferring, member 1 (SULT2A1), mRNA
GATCTGTGCTCTCCTAG///GATCCGGGGCATTGGGC///GATCCCACTCACCCCAA	126	GATCAACTGAGTAGATA	2	Hs.439023	10993	SDS	12q24.13	Serine dehydratase	NM_006843 in Hs.439023 rep by AK124290: Homo sapiens cDNA FLJ42296 fis, clone TLIVE2008712
GATCCACGCTGGGCCGA///GATCCACGCTGGGCCTA///GATCCAGCCTCAAGTGC///GATCTTCCAGGCCATAA	125	GATCACCTCGGGCCCTG//GATCTGGTTTCCATAGA	3	Hs.182385	3249	HPN	19q11-q13.2	Hepsin (transmembrane protease, serine 1)	BC025716 in Hs.182385 rep by AK125670: Homo sapiens cDNA FLJ43682 fis, clone TBAES2001258, weakly similar to SERINE PROTEASE HEPSIN (EC 3.4.21.-)
GATCCCATGAGCTCCTT///GATCCCAACACTGCCAG	125	GATCTCAGGCTGCTCCA//GATCTCGAGGAGCCGTG	7	Hs.159509	5345	SERPINF2	17p13	Serpin peptidase inhibitor, clade F (alpha-2 antiplasmin, pigment epithelium derived factor), member 2	BC031592 in Hs.159509 rep by BC031592: Homo sapiens serpin peptidase inhibitor, clade F (alpha-2 antiplasmin, pigment epithelium derived factor), member 2, mRNA (cDNA clone MGC:34213 IMAGE:5190061), complete cds
GATCGCCTATGAGTTAC///GATCAGTAGCTGGCTGA	122	GATCAGCAGTTTTCCAC	2	Hs.104624	366	AQP9	15q22.1-22.2	Aquaporin 9	NM_020980 in Hs.104624 rep by NM_020980: Homo sapiens aquaporin 9 (AQP9), mRNA
GATCTTCACCAAACCGG///GATCAAGGTGAAGGAGA///GATCCATTGTGGTGGCC	122	GATCAGGCTGGTTTCCC	3	Hs.2899	3242	HPD	12q24-qter	4-hydroxyphenylpyruvate dioxygenase	NM_002150 in Hs.2899 rep by AK057510: Homo sapiens cDNA FLJ32948 fis, clone TESTI2008014, highly similar to 4-HYDROXYPHENYLPYRUVATE DIOXYGENASE (EC 1.13.11.27)
GATCCATTTCATGCAGG	122	GATCCAAAGTATGCTGA	7	Hs.285887	7363	UGT2B4	4q13	UDP glucuronosyltransferase 2 family, polypeptide B4	BC026264 in Hs.285887 rep by BC026264: Homo sapiens UDP glucuronosyltransferase 2 family, polypeptide B4, mRNA (cDNA clone MGC:22623 IMAGE:4709436), complete cds
GATCTAGTGAACATTCG///GATCCGGCGTTTCTCCC///GATCAAGTAGCCTTCAT	118	GATCCACAGGCTGTACA//GATCCAGGGGCTGCTCA//GATCTTCAGGGAAGGGA	17	Hs.282624	1559	CYP2C9	10q24	Cytochrome P450, family 2, subfamily C, polypeptide 9	NM_000771 in Hs.282624 rep by M61855: Human cytochrome P4502C9 (CYP2C9) mRNA, clone 25
GATCCTCCTCATTCACA///GATCTTTGGGGGCTTGG///GATCCAGAAAGTTGAAA///GATCTCTAACCAGAAAT///GATCCCTAACCTCTGGT///GATCCAGGAGTTCTGTG	117	GATCCGGCTGCACGCCT	7	Hs.161640	6898	TAT	16q22.1	Tyrosine aminotransferase	NM_000353 in Hs.161640 rep by NM_000353: Homo sapiens tyrosine aminotransferase (TAT), nuclear gene encoding mitochondrial protein, mRNA
GATCAGAACCTCCAAAT///GATCTGGTGGATGTCAA///GATCAGGTCTAAGCAGC///GATCAAGATGCCGAACC///GATCAAGAGTTCCTCCT	117	GATCCACTACTTCAAAG//GATCTCCACAAGCACTC	4	Hs.533977	10628	TXNIP	1q21.1	Thioredoxin interacting protein	BC024305 in Hs.533977 rep by NM_006472: Homo sapiens thioredoxin interacting protein (TXNIP), mRNA
GATCCACAAATTCTCAG///GATCTGGGAGGGGGAAG///GATCCGATTAACTCTTC	114	GATCATCTGTAGAGGGA	1	Hs.289347	9249	DHRS3	1p36.1	Dehydrogenase/reductase (SDR family) member 3	NM_004753 in Hs.289347 rep by NM_004753: Homo sapiens dehydrogenase/reductase (SDR family) member 3 (DHRS3), mRNA
GATCTGTGCAGAGGACA///GATCCCTGTACACGTGG	111	GATCCTTACTTAGGACA	3	Hs.134958	8608	RDH16	12q13.3	Retinol dehydrogenase 16 (all-trans and 13-cis)	NM_003708 in Hs.134958 rep by AB209332: Homo sapiens mRNA for microsomal NAD+-dependent retinol dehydrogenase 4 variant protein
GATCTTACATCTGCAGC///GATCATTTTGTATGAAG///GATCTGGTCAAAGCACT	106	GATCACTATAGGCTCGA//GATCCAAAGCAGCGGCT	15	Hs.507080	325	APCS	1q21-q23	Amyloid P component, serum	BC007058 in Hs.507080 rep by BG533315: 601860690F2 NIH_MGC_76 Homo sapiens cDNA clone IMAGE:4071886 5', mRNA sequence
GATCATGGGACCCTCTC///GATCAGAAATCGGAATC///GATCGTCTTAGAAGGCC///GATCCACCCGCATCGAC///GATCTCCTCTGGCAAGC///GATCAGAGAAGGCTTTA///GATCCAGGGGCACTCAG///GATCTGGCAAGTTTAAG	101	GATCCAGATGAATAGAT//GATCCTGTGCAAGTCTT	4	Hs.207459	6480	ST6GAL1	3q27-q28	ST6 beta-galactosamide alpha-2,6-sialyltranferase 1	NM_003032 in Hs.207459 rep by AK128726: Homo sapiens cDNA FLJ46893 fis, clone UTERU3019230, highly similar to CMP-N-acetylneuraminate-beta-galactosamide-alpha-2, 6-sialyltransferase (EC 2.4.99.1)
GATCAGTGGCTTTGAAT///GATCAGTGGCTTTGATT///GATCAGTGGTTTGAATG	100	GATCATGTGGGCAATAT	2	Hs.89545	5692	PSMB4	1q21	Proteasome (prosome, macropain) subunit, beta type, 4	BQ683628 in Hs.89545 rep by CR601408: full-length cDNA clone CS0DN001YP01 of Adult brain of Homo sapiens (human)
GATCATGTCATTCAATT///GATCCTGTCACACCTGG	98	GATCCAGCCCGCTGGCA	1	Hs.433901	1351	COX8A	11q12-q13	Cytochrome c oxidase subunit 8A (ubiquitous)	NM_004074 in Hs.433901 rep by CD555987: AGENCOURT_14400997 NIH_MGC_173 Homo sapiens cDNA 5', mRNA sequence
GATCAGGTTGGGGGGCA	97	GATCACCTGAGCTCATC	2	Hs.491494	7203	CCT3	1q23	Chaperonin containing TCP1, subunit 3 (gamma)	BC008019 in Hs.491494 rep by NM_005998: Homo sapiens chaperonin containing TCP1, subunit 3 (gamma) (CCT3), transcript variant 1, mRNA
GATCCATCCAACAGATT///GATCTATGTGAATCCTA///GATCTATCGCTGCAAAC	97	GATCCCAAGTAGAAAAC	3	Hs.209153	27329	ANGPTL3	1p31.1-p22.3	Angiopoietin-like 3	BC058287 in Hs.209153 rep by NM_014495: Homo sapiens angiopoietin-like 3 (ANGPTL3), mRNA
GATCCAGGGAGCCCCCA	96	GATCCGCTCCAGGACCT	3	Hs.438102	3485	IGFBP2	2q33-q34	Insulin-like growth factor binding protein 2, 36kDa	BC004312 in Hs.438102 rep by AB209509: Homo sapiens mRNA for insulin-like growth factor binding protein 2 variant protein
GATCGCTGGCACCATAG///GATCCTCACATCCCCGT	94	GATCAGCAATGAGAGGT	2	Hs.544932	7036	TFR2	7q22	Transferrin receptor 2	AK000421 in Hs.544932 rep by NM_003227: Homo sapiens transferrin receptor 2 (TFR2), mRNA
GATCTTTCATAAAGCAG///GATCTCTTGCCCATTAA///GATCCATCCACCTAGGC///GATCCTTTGGTTTCATT///GATCATCCAGGAACGAA	87	GATCCCACACAATAATC	2	Hs.81934	36	ACADSB	10q25-q26	Acyl-Coenzyme A dehydrogenase, short/branched chain	NM_001609 in Hs.81934 rep by NM_001609: Homo sapiens acyl-Coenzyme A dehydrogenase, short/branched chain (ACADSB), nuclear gene encoding mitochondrial protein, mRNA
GATCGCATGGAAGACGC///GATCAGTTCAGAAGAGC///GATCGCTCCAATAAACA///GATCCTTTTGTCTCTTT///GATCCAGAACTTGGCCC///GATCACTGGGGTAAAGT///GATCAGGTCAGGATAGA///GATCAGTAAAAGTGAAA///GATCCAAGTTTAAAATT	87	GATCCACCCAGCATGTC	1	Hs.490203	800	CALD1	7q33	Caldesmon 1	NM_033139 in Hs.490203 rep by NM_033138: Homo sapiens caldesmon 1 (CALD1), transcript variant 1, mRNA
GATCCCACAGAAATGTT	87	GATCATGATGATGAAGG	1	Hs.532635	866	SERPINA6	14q32.1	Serpin peptidase inhibitor, clade A (alpha-1 antiproteinase, antitrypsin), member 6	BC036818 in Hs.532635 rep by BC036818: Homo sapiens serpin peptidase inhibitor, clade A (alpha-1 antiproteinase, antitrypsin), member 6, mRNA (cDNA clone IMAGE:5754260), with apparent retained intron
GATCCTAAGTAGAACCA///GATCCAAAATAGAATCA///GATCCTTGGTCACTAAA///GATCCATCCACCTATGC///GATCTAAGTAGAACCAG	87	GATCTGTGTATGTTCTA	3	Hs.75335	2628	GATM	15q21.1	Glycine amidinotransferase (L-arginine:glycine amidinotransferase)	NM_001482 in Hs.75335 rep by AK098055: Homo sapiens cDNA FLJ40736 fis, clone TKIDN2003597, highly similar to GLYCINE AMIDINOTRANSFERASE PRECURSOR (EC 2.1.4.1)
GATCCTGGAATTTCTCT	86	GATCAGAAGAGTGGTCC	2	Hs.195040	3290	HSD11B1	1q32-q41	Hydroxysteroid (11-beta) dehydrogenase 1	BC012593 in Hs.195040 rep by BF698867: 602126436F1 NIH_MGC_56 Homo sapiens cDNA clone IMAGE:4283192 5', mRNA sequence
GATCAGTTGACAGTGGC///GATCACTGTAGGAGCTG///GATCTGTGTTCTATGAC	85	GATCCACAGATGCTGGA	1	Hs.166975	6430	SFRS5	14q24	Splicing factor, arginine/serine-rich 5	NM_006925 in Hs.166975 rep by BX640605: Homo sapiens mRNA; cDNA DKFZp686L2175 (from clone DKFZp686L2175); complete cds
GATCACAGTGTCAGAGA///GATCAGAGCCGACACCA///GATCATGACAGGGGTTC///GATCCTGAGCATGTGGG///GATCTTATTTGGTGTGT///GATCTTCTCAGTTACAA///GATCCTGCACAGGAGGG	85	GATCCGGTCGTGAGGTT	4	Hs.75069	6472	SHMT2	12q12-q14	Serine hydroxymethyltransferase 2 (mitochondrial)	BC013677 in Hs.75069 rep by AK055053: Homo sapiens cDNA FLJ30491 fis, clone BRAWH2000177, moderately similar to SERINE HYDROXYMETHYLTRANSFERASE, MITOCHONDRIAL PRECURSOR (EC 2.1.2.1)
GATCAGTGTTGAAGAAA///GATCCCCCAGAATCAGC///GATCAAAGCAAATGTGG	83	GATCTAACTACTGAGTT	1	Hs.290404	5250	SLC25A3	12q23	Solute carrier family 25 (mitochondrial carrier; phosphate carrier), member 3	BC001328 in Hs.290404 rep by BX647062: Homo sapiens mRNA; cDNA DKFZp686J11229 (from clone DKFZp686J11229)
GATCAACTGTGAGTGAT///GATCCTGAAACTGCTGG	83	GATCGCAGGTAGTGATA//GATCTCTCGAACAGAAT	5	Hs.183671	6999	TDO2	4q31-q32	Tryptophan 2,3-dioxygenase	NM_005651 in Hs.183671 rep by BX647341: Homo sapiens mRNA; cDNA DKFZp779D1612 (from clone DKFZp779D1612)
GATCAAACTAGCTCAGG///GATCAGTGCTCAGAAAA///GATCACGCCACTGCCTA///GATCAACCTGGTTAAAG///GATCCCTCAAGACCAGG	81	GATCTTCAAGTTTTCTC	3	Hs.11223	3417	IDH1	2q33.3	Isocitrate dehydrogenase 1 (NADP+), soluble	BC093020 in Hs.11223 rep by AF020038: Homo sapiens NADP-dependent isocitrate dehydrogenase (IDH) mRNA, complete cds
GATCTGGTCAGAATAAA	80	GATCATCTTCTCACTTG	2	Hs.498732	5264	PHYH	10pter-p11.2	Phytanoyl-CoA hydroxylase	NM_006214 in Hs.498732 rep by CR623416: full-length cDNA clone CS0DL003YK19 of B cells (Ramos cell line) Cot 25-normalized of Homo sapiens (human)
GATCTACTACTTGGCCT	80	GATCCCTGAGCAGCGGG//GATCTCCACAATGAAAA	4	Hs.409223	6748	SSR4	Xq28	Signal sequence receptor, delta (translocon-associated protein delta)	BC003371 in Hs.409223 rep by AK057117: Homo sapiens cDNA FLJ32555 fis, clone SPLEN1000116, moderately similar to TRANSLOCON-ASSOCIATED PROTEIN, DELTA SUBUNIT PRECURSOR
GATCTAGAAATTGTCCT	78	GATCTTCTGTTTCCTAC	1	Hs.507333	2802	GOLGA3	12q24.33	Golgi autoantigen, golgin subfamily a, 3	CV316250 in Hs.507333 rep by NM_005895: Homo sapiens golgi autoantigen, golgin subfamily a, 3 (GOLGA3), mRNA
GATCCTACCACCTACTG///GATCATCCAGCCCATCC///GATCCTTCCACCTACTG	78	GATCAGCACCTTGGTTC//GATCCTGCTCTTCAGGG//GATCTCCTGGGCCAGTG	5	Hs.476319	55268	ECHDC2	1p32.3	Enoyl Coenzyme A hydratase domain containing 2	BC044574 in Hs.476319 rep by BX647186: Homo sapiens mRNA; cDNA DKFZp686K13244 (from clone DKFZp686K13244)
GATCTGTTCAGCCCTGA///GATCCCGGAGGCCACCA///GATCCACTTCTTCTTTG///GATCTTGAGCCAAAAAT	76	GATCGACAAGGCCCATG//GATCTTCTGTTCTGAGC	15	Hs.75599	462	SERPINC1	1q23-q25.1	Serpin peptidase inhibitor, clade C (antithrombin), member 1	NM_000488 in Hs.75599 rep by AF130100: Homo sapiens clone FLB1413 PRO0309 mRNA, complete cds
GATCCCACTCAAAAAAA	76	GATCCACTTGAGGAAGG	2	Hs.361463	2159	F10	13q34	Coagulation factor X	BC046125 in Hs.361463 rep by BC040125: Homo sapiens coagulation factor X, mRNA (cDNA clone IMAGE:5764698), partial cds
GATCAGCCCCCAGAATG///GATCAAGAAGATAACGG	75	GATCAGCCAATTGTTAA	2	Hs.30054	2153	F5	1q23	Coagulation factor V (proaccelerin, labile factor)	NM_000130 in Hs.30054 rep by NM_000130: Homo sapiens coagulation factor V (proaccelerin, labile factor) (F5), mRNA
GATCGACTTTGTGTCTC///GATCTGCAGGGTGAGGC///GATCAACAGAGTGCAAC///GATCCAGTACCACAGCA///GATCCTCCGGGAGAAGG	72	GATCTCATCAGCGGTGG	1	Hs.533013	875	CBS	21q22.3	Cystathionine-beta-synthase	NM_000071 in Hs.533013 rep by L00972: Human cystathionine-beta-synthase (CBS) mRNA
GATCTGAGAAGTGAGTG///GATCTGGAGGGACACAC///GATCCTCAGAGGCACAG	71	GATCCAAGGGCAGGGAA	3	Hs.528631	414	ARSD	Xp22.3	Arylsulfatase D	NM_001669 in Hs.528631 rep by NM_001669: Homo sapiens arylsulfatase D (ARSD), transcript variant 1, mRNA
GATCCTGAGCATGGTGC///GATCTGCAGGAGGGTGG	70	GATCTGGTCCTTGTTGA	2	Hs.54457	975	CD81	11p15.5	CD81 antigen (target of antiproliferative antibody 1)	BC093047 in Hs.54457 rep by AB209380: Homo sapiens mRNA for CD81 antigen variant protein
GATCTGCCTGGTGAATG///GATCATGTACCAGATGG	68	GATCGCCACCGTTCTTC	2	Hs.117367	6580	SLC22A1	6q26	Solute carrier family 22 (organic cation transporter), member 1	NM_003057 in Hs.117367 rep by NM_003057: Homo sapiens solute carrier family 22 (organic cation transporter), member 1 (SLC22A1), transcript variant 1, mRNA
GATCCAAGCTATGAAAT///GATCCTCTATTTACCCT	68	GATCAGGCGGAGCAGGT	3	Hs.444959	8309	ACOX2	3p14.3	Acyl-Coenzyme A oxidase 2, branched chain	BC033517 in Hs.444959 rep by BC033517: Homo sapiens cDNA clone IMAGE:5175667, containing frame-shift errors
GATCCCAGAGAAATCAG///GATCCTTCCAGAGAGTC///GATCCTAGTTCGCCTGT///GATCCTCATTAAGTGGC	67	GATCTCTCCTTTCATAA//GATCTGAGGTTCAGGTT	2	Hs.212088	2053	EPHX2	8p21-p12	Epoxide hydrolase 2, cytoplasmic	BC011628 in Hs.212088 rep by NM_001979: Homo sapiens epoxide hydrolase 2, cytoplasmic (EPHX2), mRNA
GATCGAGCTCATGATGA///GATCGAGAGCGGGAAAG///GATCCGAGAAGATAGGA///GATCAAAATTGTCCCCG///GATCATCCATACAGAAC///GATCAACTTTCCCTGGA	66	GATCCTCCTCTTTCCAT	1	Hs.136102	23091	KIAA0853	13q14.13	KIAA0853	AY283618 in Hs.136102 rep by AY283618: Homo sapiens hypothetical protein mRNA, complete cds
GATCCAGAGACCCTGAG///GATCATCTTCAACCCCT///GATCCAGGGCTGCTAAT///GATCTCCAATTCCGGAG	66	GATCAGCCCTCACCCTC	1	Hs.474388	51733	UPB1	22q11.2	Ureidopropionase, beta	NM_016327 in Hs.474388 rep by CR627429: Homo sapiens mRNA; cDNA DKFZp779O1248 (from clone DKFZp779O1248)
GATCAAAAGGTCTCAGA///GATCCTGGTGGGCACTG///GATCCAGCCGAAGTACT///GATCAAGTGTTCTTCCA///GATCACAGAACAAAAAA///GATCAGAAATCTATGTT///GATCAAGAAAAAACAGC///GATCTTCCACTTCAGAC	64	GATCAGTACCATTGGTT	3	Hs.377155	92140	MTDH	8q22.1	Metadherin	BC045642 in Hs.377155 rep by BC045642: Homo sapiens metadherin, mRNA (cDNA clone MGC:41931 IMAGE:5298467), complete cds
GATCAACAAGGCCACGC	63	GATCATGACGGAGTACT	1	Hs.198269	4696	NDUFA3	19q13.42	NADH dehydrogenase (ubiquinone) 1 alpha subcomplex, 3, 9kDa	NM_004542 in Hs.198269 rep by CD248715: AGENCOURT_14212335 NIH_MGC_172 Homo sapiens cDNA 5', mRNA sequence
GATCTCCGAGTCAGGAC///GATCAGACCCAAATCTA	62	GATCAGTGTGAATTCCA//GATCCCTGAGCTGCGCC	3	Hs.370937	6892	TAPBP	6p21.3	TAP binding protein (tapasin)	NM_003190 in Hs.370937 rep by NM_003190: Homo sapiens TAP binding protein (tapasin) (TAPBP), transcript variant 1, mRNA
GATCAGTTGTTCCCAAC///GATCTGCTGAGGACACA///GATCCTGAACAAATTAA///GATCAGAGGCTCAGTTA///GATCCCAGCCGGGTGCG	61	GATCATGTTTGTCTGAT//GATCCATTCTGCTTGTT	4	Hs.120323	26010	DNAPTP6	2q33.1	DNA polymerase-transactivated protein 6	NM_015535 in Hs.120323 rep by BX537813: Homo sapiens mRNA; cDNA DKFZp686H08144 (from clone DKFZp686H08144)
GATCATGTTGGGATTAA///GATCCAACTCAGAACCA///GATCAGAAACATAGCAC///GATCAGTTCATTGGCAT	60	GATCCAGGTAACTCTTT	1	Hs.406678	2180	ACSL1	4q34-q35	Acyl-CoA synthetase long-chain family member 1	NM_001995 in Hs.406678 rep by NM_001995: Homo sapiens acyl-CoA synthetase long-chain family member 1 (ACSL1), mRNA
GATCGAAGGCGGTGCCC	59	GATCAACTTCCACAGGT	1	Hs.354056	5447	POR	7q11.2	P450 (cytochrome) oxidoreductase	CD014011 in Hs.354056 rep by CD014011: 90138962 Single gene library Homo sapiens cDNA, mRNA sequence
GATCGTGCCACTGACCT	59	GATCAAATGAGAATTCA	2	Hs.369755	22876	INPP5F	10q26.11-q26.12	Inositol polyphosphate-5-phosphatase F	NM_014937 in Hs.369755 rep by NM_014937: Homo sapiens inositol polyphosphate-5-phosphatase F (INPP5F), transcript variant 1, mRNA
GATCAGAGAAGCAGATA///GATCAGAGAAGCCAGAT///GATCAGCTGACCGAAGA///GATCGAGACCCTCCTTG	57	GATCCTGGCCATACAAG	2	Hs.282410	801	CALM1	14q24-q31	Calmodulin 1 (phosphorylase kinase, delta)	AY189287 in Hs.282410 rep by BC047523: Homo sapiens calmodulin 1 (phosphorylase kinase, delta), mRNA (cDNA clone MGC:26695 IMAGE:4819353), complete cds
GATCAGCCTGCAGCCAT///GATCCTGTGTGTGCGCG	57	GATCAGGACGTCAAACG	2	Hs.76460	10991	SLC38A3	3p21.3	Solute carrier family 38, member 3	BX537382 in Hs.76460 rep by BX537382: Homo sapiens mRNA; cDNA DKFZp686O2282 (from clone DKFZp686O2282); complete cds
GATCTCTCTCTTCATTC	55	GATCAGACAACTTAAAC	2	Hs.312485	3426	IF	4q25	I factor (complement)	NM_000204 in Hs.312485 rep by AK122686: Homo sapiens cDNA FLJ16144 fis, clone BRAMY2039314, highly similar to COMPLEMENT FACTOR I PRECURSOR (EC 3.4.21.45)
GATCCAATCCTTTTCTA///GATCACCTGAGGCAGGG///GATCCAGCCCTGCCGTA///GATCTGCACTCTCACGC///GATCCAGTTCATTAAAG	55	GATCACGGGGCTGGGCA//GATCCTAGTCACAAAGG//GATCCTGCCAGCACGGG	3	Hs.7884	11309	SLCO2B1	11q13	Solute carrier organic anion transporter family, member 2B1	NM_007256 in Hs.7884 rep by AK127289: Homo sapiens cDNA FLJ45356 fis, clone BRHIP3012868, highly similar to Homo sapiens solute carrier family 21 (organic anion transporter), member 9 (SLC21A9)
GATCCCGAGACTTGTGT	55	GATCCATGTGGCTCCCT	2	Hs.513233	26063	DECR2	16p13.3	2,4-dienoyl CoA reductase 2, peroxisomal	NM_020664 in Hs.513233 rep by AK055839: Homo sapiens cDNA FLJ31277 fis, clone KIDNE2006378, highly similar to Rattus norvegicus putative peroxisomal 2,4-dienoyl-CoA reductase (DCR-AKL) mRNA
GATCAGGAAACCAGAAA///GATCCACGAGGCCTCGG///GATCAGGAAACAGAAAT	53	GATCAGGAGGCTTGCAA	14	Hs.413482	8209	C21orf33	21q22.3	Chromosome 21 open reading frame 33	NM_004649 in Hs.413482 rep by AK127364: Homo sapiens cDNA FLJ45438 fis, clone BRSSN2004303
GATCGGTGCTTTGTGTA///GATCACATGAGGACAGG///GATCATGGGGCCCAAGA///GATCCAGCAACTGTGTT///GATCACTTGCATAATGG	52	GATCCCCCAAAAGAGTC	1	Hs.163893	8301	PICALM	11q14	Phosphatidylinositol binding clathrin assembly protein	BC064357 in Hs.163893 rep by NM_007166: Homo sapiens phosphatidylinositol binding clathrin assembly protein (PICALM), transcript variant 1, mRNA
GATCAAGTGACTTCTGC///GATCAAGTGACTTCCGC	52	GATCCTTTGGCACTTTG	2	Hs.156316	1634	DCN	12q21.33	Decorin	NM_001920 in Hs.156316 rep by NM_001920: Homo sapiens decorin (DCN), transcript variant A1, mRNA
GATCTCTGATGACCTAA///GATCCAGGAAACACCAA///GATCTGAAATGGCTATT///GATCTGGAGGATGTTTT///GATCCAAAGGAATATGC	51	GATCAGCAGTAGGCACT//GATCATTCCCCTGGGTG	11	Hs.418497	2638	GC	4q12-q13	Group-specific component (vitamin D binding protein)	NM_000583 in Hs.418497 rep by AK223458: Homo sapiens mRNA for vitamin D-binding protein precursor variant, clone: FCC115E11
GATCAACTCTCTAATGG///GATCAACCAAAAGAGAC///GATCATGCTGCATACCA///GATCTGAATAAAATGGC	51	GATCAAAAGTTCTTACA	2	Hs.8360	28970	PTD012	11q21	LP4947	NM_014039 in Hs.8360 rep by BC046477: Homo sapiens PTD012 protein, mRNA (cDNA clone MGC:42896 IMAGE:4831227), complete cds
GATCTTGGCCCAAACCA	50	GATCTAGTCAAAATGTA	2	Hs.524513	8630	HSD17B6	12q13	Hydroxysteroid (17-beta) dehydrogenase 6	NM_003725 in Hs.524513 rep by NM_003725: Homo sapiens hydroxysteroid (17-beta) dehydrogenase 6 (HSD17B6), mRNA
GATCTTGTTCACAAGTA///GATCCCAACAGTTGTCA	49	GATCACTTTGTACGCTT//GATCCTCCAAGGGCAAA	5	Hs.336768	18	ABAT	16p13.2	4-aminobutyrate aminotransferase	NM_020686 in Hs.336768 rep by NM_020686: Homo sapiens 4-aminobutyrate aminotransferase (ABAT), nuclear gene encoding mitochondrial protein, transcript variant 1, mRNA
GATCTCCCTTCGTGGAG///GATCACTGGAAGCCGGG	49	GATCCAAGGGGCTGGCA//GATCCGTCACTGTTGGG	4	Hs.111903	2217	FCGRT	19q13.3	Fc fragment of IgG, receptor, transporter, alpha	AV706510 in Hs.111903 rep by AK074734: Homo sapiens cDNA FLJ90253 fis, clone NT2RM4000284, highly similar to Human IgG Fc receptor hFcRn mRNA
GATCCAAGAAGAAAGAG///GATCCTCACTCATCAAC///GATCCGCCAGTGAGCGC///GATCCTGACAGAGCCCT///GATCAAGAATGTGTGAA///GATCATCTGAGCAAAGA///GATCCAGAATCTAAAAT	49	GATCCCTTATCAGTTCA	1	Hs.527348	10142	AKAP9	7q21-q22	A kinase (PRKA) anchor protein (yotiao) 9	NM_147171 in Hs.527348 rep by NM_147171: Homo sapiens A kinase (PRKA) anchor protein (yotiao) 9 (AKAP9), transcript variant 1, mRNA
GATCGAGGCTGCAGGAT///GATCCGATTCTTTCCAG///GATCACGACCTCCGCAG///GATCCAGCCCATGGCAG	47	GATCCGCTCAGCTCGGC	4	Hs.9613	51129	ANGPTL4	19p13.3	Angiopoietin-like 4	NM_139314 in Hs.9613 rep by NM_139314: Homo sapiens angiopoietin-like 4 (ANGPTL4), transcript variant 1, mRNA
GATCAGTTGCTTATAGA///GATCATCCTGAATACCC///GATCCATACTTACACAT	46	GATCCAGTTAAGTTTTC	3	Hs.201667	6718	AKR1D1	7q32-q33	Aldo-keto reductase family 1, member D1 (delta 4-3-ketosteroid-5-beta-reductase)	NM_005989 in Hs.201667 rep by Z28339: H.sapiens mRNA for delta 4-3-oxosteroid 5 beta-reductase
GATCATCAACAAAGAAA///GATCCAACAAAACTTTA///GATCAAGTTTCAGCTTT	45	GATCATGAGTGGAAGGG//GATCTTCACCTGTTAGT	8	Hs.303476	2330	FMO5	1q21.1	Flavin containing monooxygenase 5	BM981837 in Hs.303476 rep by NM_001461: Homo sapiens flavin containing monooxygenase 5 (FMO5), mRNA
GATCCTGTGACAGGGAA///GATCCTATTCTACCAGG	44	GATCAGGAAAGAGGGAG	15	Hs.77854	9104	RGN	Xp11.3	Regucalcin (senescence marker protein-30)	NM_152869 in Hs.77854 rep by NM_152869: Homo sapiens regucalcin (senescence marker protein-30) (RGN), transcript variant 2, mRNA
GATCTTCAGTAAGTCTC///GATCCAGAAAAAGAAAA///GATCAGAGCCACTCAGC///GATCATGTGGAATGTAT	43	GATCACACCAAGGCTCA//GATCTTGTAGGGTAGAG	18	Hs.4	125	ADH1B	4q21-q23	Alcohol dehydrogenase IB (class I), beta polypeptide	BU687181 in Hs.4 rep by BX641105: Homo sapiens mRNA; cDNA DKFZp686C06125 (from clone DKFZp686C06125)
GATCCCAGGTCTTCAGC///GATCAATGGAAAAGGAA	43	GATCAATGGAAAGGAAT//GATCTCCTGGACTGGAA	7	Hs.528368	1370	CPN2	3q29	Carboxypeptidase N, polypeptide 2, 83kD	BC042334 in Hs.528368 rep by BC042334: Homo sapiens, Similar to RIKEN cDNA 1300018K11 gene, clone IMAGE:5190234, mRNA, partial cds
GATCATCAGTGTTCCTT///GATCAAAGAGTTAGACC	43	GATCAGTCGGAAAAGGT//GATCCCAGACCATCTTT	3	Hs.448520	6542	SLC7A2	8p22-p21.3	Solute carrier family 7 (cationic amino acid transporter, y+ system), member 2	NM_003046 in Hs.448520 rep by NM_003046: Homo sapiens solute carrier family 7 (cationic amino acid transporter, y+ system), member 2 (SLC7A2), transcript variant 2, mRNA
GATCCCAGAGGAGGGAA///GATCAGACATAGGAGAA///GATCCTGGAGCACTCGG///GATCATAGGAATCTTTT///GATCCAGCCCATTCTTC	43	GATCCTGATTTTCTTCC//GATCGGGTGTTCTCAGG	3	Hs.122514	51312	SLC25A37	8p21.2	Solute carrier family 25, member 37	NM_016612 in Hs.122514 rep by AK127666: Homo sapiens cDNA FLJ45764 fis, clone NETRP1000034, highly similar to Homo sapiens mitochondrial solute carrier
GATCCCCTGAGCAAGTC///GATCATAAATTCTCCCC///GATCCTCAAAGAAAGAG///GATCAAGCAGCAGGATT	43	GATCAAAGGATTGTCTC	1	Hs.499886	224	ALDH3A2	17p11.2	Aldehyde dehydrogenase 3 family, member A2	U46689 in Hs.499886 rep by U46689: Human microsomal aldehyde dehydrogenase (ALD10) mRNA, complete cds
GATCAGAAATGTTGATT///GATCCACTGTTGAAAGC///GATCATTTCAACAAAAC///GATCCACCTATCTCCTT///GATCAGTCAGAGCCCCT///GATCTGATTCCTGAGGA///GATCCACAGGAACTGGA///GATCCAGAAACAGTTGC///GATCCCATTTGTCAAAA///GATCTGTTTTTGTGTTT///GATCAGAAGACTACAAA///GATCATCGAATTCTCCA///GATCCAAGTGTCAGATT	42	GATCAACAGTATAAACC	2	Hs.488293	1956	EGFR	7p12	Epidermal growth factor receptor (erythroblastic leukemia viral (v-erb-b) oncogene homolog, avian)	BM982318 in Hs.488293 rep by NM_005228: Homo sapiens epidermal growth factor receptor (erythroblastic leukemia viral (v-erb-b) oncogene homolog, avian) (EGFR), transcript variant 1, mRNA
GATCATGGTGTAATAAG///GATCCTGAAAGCAAAAG///GATCAAGAGGATTTGGT	42	GATCATGGTCATCAAAA//GATCCTGGCTAATAGCT	8	Hs.487774	3181	HNRPA2B1	7p15	Heterogeneous nuclear ribonucleoprotein A2/B1	NM_031243 in Hs.487774 rep by BX537494: Homo sapiens mRNA; cDNA DKFZp686G0349 (from clone DKFZp686G0349)
GATCAAAGTGGTAAAGA///GATCAAGTTGCACCTGT///GATCCTTGTAGGAGCAG///GATCAGGGAAGAAGAAA///GATCAAGTCTGTAGATG///GATCCGAATAAGGTCAG	42	GATCATCTTCTACTGCC	2	Hs.509414	3895	KTN1	14q22.1	Kinectin 1 (kinesin receptor)	NM_182926 in Hs.509414 rep by BX537523: Homo sapiens mRNA; cDNA DKFZp686L034 (from clone DKFZp686L034)
GATCTGAATCTGCCGGG///GATCATCGCAGCACAGG	42	GATCGAGGTACAGCAGC	1	Hs.375001	7094	TLN1	9p13	Talin 1	NM_006289 in Hs.375001 rep by AB028950: Homo sapiens mRNA for KIAA1027 protein, partial cds
GATCTGGAGGGGTCAAC	42	GATCCTATTCCTTACTC	1	Hs.288568	80168	MOGAT2	11q13.5	Monoacylglycerol O-acyltransferase 2	AK000245 in Hs.288568 rep by AK128620: Homo sapiens cDNA FLJ46779 fis, clone TRACH3027229, weakly similar to Homo sapiens diacylglycerol O-acyltransferase homolog 2 (mouse) (DGAT2)
GATCTGGGTTTCTGAGG///GATCTTAAGCAAGTTTT///GATCAATGTTCTGAAAG///GATCCACTTAAGATTTA///GATCCATTCTAACCTCC///GATCAAGGAATTTAGAA///GATCCATTGTAAGTTGG///GATCAGAAGCCAGACTG///GATCAGGAACAAGGTCA///GATCAACCAGCTGACCA///GATCAGAGGCAGTGGAG///GATCTCCTTAGTTATCC	42	GATCAGGACAGCAGGTG//GATCAGGAGGGAATACG	4	Hs.434948	6660	SOX5	12p12.1	SRY (sex determining region Y)-box 5	BC036484 in Hs.434948 rep by NM_152989: Homo sapiens SRY (sex determining region Y)-box 5 (SOX5), transcript variant 2, mRNA
GATCCCAGGATTCAGTA///GATCCAGGATTCAGTAT///GATCAGGGGTGCCTCTT	40	GATCCTCACAGTCTCCC	2	Hs.531064	4738	NEDD8	14q11.2	Neural precursor cell expressed, developmentally down-regulated 8	BC104664 in Hs.531064 rep by AK125214: Homo sapiens cDNA FLJ43224 fis, clone HCASM2001285
GATCCGTGCCCGCCCCC///GATCCGTGCCCGCCTCC///GATCCAACAATCATGCT	40	GATCAACTTCTTAGAAA	1	Hs.467408	10155	TRIM28	19q13.4	Tripartite motif-containing 28	BX440447 in Hs.467408 rep by X97548: H.sapiens mRNA for TIF1beta zinc finger protein
GATCTCGAGTGTTATTT///GATCAGGTTTTCCCAAA///GATCTTCCGACTTCTGG	40	GATCCGTAGTTTCAGTT	1	Hs.5912	25793	FBXO7	22q12-q13	F-box protein 7	BC008361 in Hs.5912 rep by AK054739: Homo sapiens cDNA FLJ30177 fis, clone BRACE2001065
GATCCTGACAATGTATC///GATCTGCCACAAAGACA	40	GATCACGGAGGAGGGCA	1	Hs.501549	388503	LOC388503	19p13.2	Complement C3 protein (GPC3) precursor-like	NM_001013640 in Hs.501549 rep by AK131489: Homo sapiens cDNA FLJ16677 fis, clone TLIVE2001684, weakly similar to Homo sapiens complement component 3 (C3)
GATCACAGGGGTGATGG///GATCCAACAGTGCTATG///GATCCTAGTTCTGTGTC///GATCCCTGTCTACCAAG	39	GATCTTGGATGTTCTGT	1	Hs.3416	123	ADFP	9p22.1	Adipose differentiation-related protein	NM_001122 in Hs.3416 rep by NM_001122: Homo sapiens adipose differentiation-related protein (ADFP), mRNA
GATCTCCGTGGCTTTGG///GATCAGCTGATGCGGTC///GATCACCATCTAAGAAC///GATCATAGGCATGGATG///GATCCTTCACAAGGTCC	39	GATCTCCCATGCTGATT	1	Hs.518525	2752	GLUL	1q31	Glutamate-ammonia ligase (glutamine synthetase)	BC051726 in Hs.518525 rep by BC051726: Homo sapiens glutamate-ammonia ligase (glutamine synthetase), mRNA (cDNA clone MGC:48617 IMAGE:5261804), complete cds
GATCAAAGGACAAAAGA///GATCCAAGGACAAAAGA	39	GATCCTGGGGCGGTGTG	4	Hs.508725	79587	FLJ12118	13q34	Hypothetical protein FLJ12118	BX648882 in Hs.508725 rep by BX648882: Homo sapiens mRNA; cDNA DKFZp686G08243 (from clone DKFZp686G08243)
GATCACGTAGACATGTA	39	GATCTGGACACAATGCC	2	Hs.270428	8802	SUCLG1	2p11.2	Succinate-CoA ligase, GDP-forming, alpha subunit	BC000504 in Hs.270428 rep by AK125502: Homo sapiens cDNA FLJ43513 fis, clone PERIC2005305, highly similar to Homo sapiens succinyl-CoA synthetase alpha subunit (SUCLA1) mRNA
GATCGTGCCACGGCATT///GATCACTCCCAACCAGA///GATCATAAAGGACACTT///GATCTACTTTGGCTAGT///GATCTTGTTTCCTCACA	38	GATCACCACAGAAAGAA	2	Hs.558563	83875	BCDO2	11q22.3-q23.1	Beta-carotene dioxygenase 2	CA419760 in Hs.558563 rep by NM_031938: Homo sapiens beta-carotene dioxygenase 2 (BCDO2), transcript variant 1, mRNA
GATCATTAAAGCCTGAG///GATCTTGTCTGCAGTTC	37	GATCAGTTTCCTGTTCC//GATCCAAGTCAGATGTC//GATCTTCCCATTGCACT	7	Hs.494997	727	C5	9q33-q34	Complement component 5	NM_001735 in Hs.494997 rep by AB209031: Homo sapiens mRNA for complement component 5 variant protein
GATCATAAGTCATTCCC///GATCATGGAGGATGAGA///GATCAGAGGCAGCACAG	37	GATCTTCCTACCTCCCT	5	Hs.435120	10749	KIF1C	17p13.2	Kinesin family member 1C	NM_006612 in Hs.435120 rep by AB014606: Homo sapiens mRNA for KIAA0706 protein, partial cds
GATCCAGGATTTGTTGG///GATCCGGAACCAGCCAG///GATCAAGGCTGTAGAGA///GATCAGGGCCAATCAAC///GATCTTCAAACAAACCA	37	GATCACAGGATGTCCAA	2	Hs.291030	10788	IQGAP2	5q13.3	IQ motif containing GTPase activating protein 2	NM_006633 in Hs.291030 rep by NM_006633: Homo sapiens IQ motif containing GTPase activating protein 2 (IQGAP2), mRNA
GATCATGTCTTTCAGAA///GATCACCTGGCGTTGGG///GATCATGGCCTTGCCAG///GATCGCACCATTGCTGT	37	GATCCAGCCGCCTAAGC	1	Hs.104980	55526	DHTKD1	10p14	Dehydrogenase E1 and transketolase domain containing 1	NM_018706 in Hs.104980 rep by NM_018706: Homo sapiens dehydrogenase E1 and transketolase domain containing 1 (DHTKD1), mRNA
GATCTCAGAACTGAAGG///GATCTCAGAACTGAAAG	37	GATCCATTTCCGGGGCA	1	Hs.534468	55937	APOM	6p21.33	Apolipoprotein M	NM_019101 in Hs.534468 rep by BG567934: 602586772F1 NIH_MGC_76 Homo sapiens cDNA clone IMAGE:4715753 5', mRNA sequence
GATCCTTCCCAGTGGAC///GATCAGTGCTCAATAAA	37	GATCAGGATACGGAAAG	2	Hs.567309	4708	NDUFB2	7q34	NADH dehydrogenase (ubiquinone) 1 beta subcomplex, 2, 8kDa	NM_004546 in Hs.567309 rep by AK129584: Homo sapiens cDNA FLJ26073 fis, clone RCT01314
GATCGGCAAACAGGCTA	37	GATCCCCCCAAGAGGTA	3	Hs.444159	8501	SLC43A1	11p11.2-p11.1	Solute carrier family 43, member 1	NM_003627 in Hs.444159 rep by NM_003627: Homo sapiens solute carrier family 43, member 1 (SLC43A1), mRNA
GATCACCGACTGAAAAT///GATCGGCGGCCACTGCG///GATCCAGCCTGGGCTGA///GATCAGCGCCCTGACGG	36	GATCTCGCCGTTGAGGG	2	Hs.504609	3397	ID1	20q11	Inhibitor of DNA binding 1, dominant negative helix-loop-helix protein	BC012420 in Hs.504609 rep by BG165657: 602345155F1 NIH_MGC_89 Homo sapiens cDNA clone IMAGE:4455349 5', mRNA sequence
GATCCCACAAGTTCAAG///GATCAGCCCTGTAAGCC///GATCCCACAAAAGTGAT///GATCCAGTGATGATAGG///GATCTGCTAAAAATGGC///GATCAAGAGAAAACAAA///GATCAGAGGTATGTGAG///GATCCACCCCTCAGCCT///GATCGCACCACGCACTC///GATCTCAGAAAGTTCCA	36	GATCCTAATGCCAGAAA	1	Hs.44693	4289	MKLN1	7q32	Muskelin 1, intracellular mediator containing kelch motifs	AI038122 in Hs.44693 rep by NM_013255: Homo sapiens muskelin 1, intracellular mediator containing kelch motifs (MKLN1), mRNA
GATCCCCGTTCTTCCAG///GATCAGATTCACGGACC///GATCCAAAGTAGGCTCT	36	GATCAGAAGTCGGTTTA	1	Hs.49774	5797	PTPRM	18p11.2	Protein tyrosine phosphatase, receptor type, M	BC022425 in Hs.49774 rep by BC051651: Homo sapiens protein tyrosine phosphatase, receptor type, M, mRNA (cDNA clone MGC:51345 IMAGE:5274244), complete cds
GATCAGCAGTTCCTGGG///GATCTCTTTGATACAGC	36	GATCTGGGCAGCGTTTT	2	Hs.29679	9439	CRSP3	6q22.33-q24.1	Cofactor required for Sp1 transcriptional activation, subunit 3, 130kDa	BI029659 in Hs.29679 rep by NM_004830: Homo sapiens cofactor required for Sp1 transcriptional activation, subunit 3, 130kDa (CRSP3), transcript variant 1, mRNA
GATCCCTGCATTTCCTG///GATCTACTGTCATTTGT///GATCCCTGAATAGAAAA///GATCCTGTGTCAAAAGA///GATCAATGCAGAACACA	36	GATCTCGACTTCTTGAG	1	Hs.282901	9584	RNPC2	20q11.22	RNA-binding region (RNP1, RRM) containing 2	CR749443 in Hs.282901 rep by CR749443: Homo sapiens mRNA; cDNA DKFZp781C0423 (from clone DKFZp781C0423)
GATCCAGCTGCCAGAGG///GATCAGAAGGGCATTTC	36	GATCTTGCTGGGGTCGA	5	Hs.521969	54539	NDUFB11	Xp11.3	NADH dehydrogenase (ubiquinone) 1 beta subcomplex, 11, 17.3kDa	BC010665 in Hs.521969 rep by BQ278575: AGENCOURT_6773204 NIH_MGC_128 Homo sapiens cDNA clone IMAGE:5811710 5', mRNA sequence
GATCTTGACTCTAAAAA///GATCGAGGGCTGGTTCG	36	GATCACCAGGTGAATGA	4	Hs.522636	10682	EBP	Xp11.23-p11.22	Emopamil binding protein (sterol isomerase)	BC046501 in Hs.522636 rep by BE253850: 601112811F1 NIH_MGC_16 Homo sapiens cDNA clone IMAGE:3353451 5', mRNA sequence
GATCTGGAGGAGGTGGA	36	GATCCAGCATTGTGGTC	1	Hs.464848	9331	B4GALT6	18q11	UDP-Gal:betaGlcNAc beta 1,4- galactosyltransferase, polypeptide 6	CN414166 in Hs.464848 rep by AB209194: Homo sapiens mRNA for UDP-Gal:betaGlcNAc beta 1,4-galactosyltransferase 6 variant protein
GATCCTGACCAGCAAGC///GATCCACCTGCTTTGAG	35	GATCTTCTTGCCCCCAT	1	Hs.77269	2771	GNAI2	3p21	Guanine nucleotide binding protein (G protein), alpha inhibiting activity polypeptide 2	NM_002070 in Hs.77269 rep by AK126708: Homo sapiens cDNA FLJ44754 fis, clone BRACE3030748, highly similar to Guanine nucleotide-binding protein G(i), alpha-2 subunit
GATCTCAACTGTAACAA///GATCGTCAGGGAATAGC///GATCAAAGCCTGGAATG///GATCCTGAGGAGCAGCA///GATCAATACTCCAACAA	35	GATCAGCCCAGATGGAG	2	Hs.59757	23528	ZNF281	1q32.1	Zinc finger protein 281	BU153628 in Hs.59757 rep by BC060820: Homo sapiens zinc finger protein 281, mRNA (cDNA clone MGC:71675 IMAGE:30344180), complete cds
GATCTGACCAACAAGGC///GATCAAAGCTAACATCA///GATCCCCAAAAGAGAAA///GATCGCTCATGCTAGGA	35	GATCCACAGAGGTAAAT	9	Hs.9676	55856	THEM2	6p22.2	Thioesterase superfamily member 2	NM_018473 in Hs.9676 rep by AK096103: Homo sapiens cDNA FLJ38784 fis, clone LIVER2001265
GATCAGAGGATGTCCAG///GATCACTTGAGCCCAAT	34	GATCCTTCTCACCGTGC	2	Hs.10136	670	BPHL	6p25	Biphenyl hydrolase-like (serine hydrolase; breast epithelial mucin-associated antigen)	CX753070 in Hs.10136 rep by AK124783: Homo sapiens cDNA FLJ42793 fis, clone BRAWH3007726
GATCGGGGACCAAGAGG///GATCGAGCTGGTCTTGG	34	GATCTCCTTAACGGATG	1	Hs.476453	1776	DNASE1L3	3p21.1-3p14.3	Deoxyribonuclease I-like 3	BC015831 in Hs.476453 rep by AB209613: Homo sapiens mRNA for deoxyribonuclease I-like 3 precursor variant protein
GATCTGATTTGTAACCC///GATCTGGATTTGTTAAC	34	GATCTGGTGACAACATG	1	Hs.506748	3068	HDGF	1q21-q23	Hepatoma-derived growth factor (high-mobility group protein 1-like)	BC018991 in Hs.506748 rep by NM_004494: Homo sapiens hepatoma-derived growth factor (high-mobility group protein 1-like) (HDGF), mRNA
GATCAGTTTCAATCTGT///GATCCCAAGAGAACCAA	34	GATCAGAAGAAAAATCA//GATCCGATGATACCAGA	12	Hs.444488	6694	SPP2	2q37-qter	Secreted phosphoprotein 2, 24kDa	BX097970 in Hs.444488 rep by NM_006944: Homo sapiens secreted phosphoprotein 2, 24kDa (SPP2), mRNA
GATCGTGCCACTATACC	34	GATCCGAGCAATCTCAG	1	Hs.108332	7322	UBE2D2	5q31.2	Ubiquitin-conjugating enzyme E2D 2 (UBC4/5 homolog, yeast)	BG007181 in Hs.108332 rep by NM_181838: Homo sapiens ubiquitin-conjugating enzyme E2D 2 (UBC4/5 homolog, yeast) (UBE2D2), transcript variant 2, mRNA
GATCAGGAGGCCCACTT///GATCACCATTTCTTGGC///GATCCCATATCTATTAC///GATCAAAATTTTGGCTT///GATCAGAGAGACAGACA	34	GATCAAGGGGCAGGTCA	2	Hs.485365	10768	AHCYL1	1p13.2	S-adenosylhomocysteine hydrolase-like 1	NM_006621 in Hs.485365 rep by AK131563: Homo sapiens cDNA FLJ16815 fis, clone THYMU3044175, highly similar to Adenosylhomocysteinase (EC 3.3.1.1)
GATCCAGTTCATTGCTC///GATCCAGATTTCAAACA///GATCAGAGCAACCCACC///GATCCAACAGGAGGCAG///GATCCAGAGGAAGCTGA///GATCTAAAAGTGTAAAC///GATCCAAACTCGTAGAA///GATCAATTCAATGTCGA///GATCATTTCTCCAAAAA///GATCCCCTTCCAAACTC///GATCCTACAGTGGTCTG///GATCTGCCGCTGCTGAG	34	GATCGCACCACTGCATG	8	Hs.431498	27086	FOXP1	3p14.1	Forkhead box P1	DB335051 in Hs.431498 rep by BX538242: Homo sapiens mRNA; cDNA DKFZp686F08109 (from clone DKFZp686F08109)
GATCTTTTGCATTGCAG///GATCAACACAGCTTCAT	34	GATCCCTTTCATCCCCG//GATCTGGCTCAAAGGCA	5	Hs.9850	83606	C22orf13	22q11.2	Chromosome 22 open reading frame 13	BC070109 in Hs.9850 rep by BC070109: Homo sapiens chromosome 22 open reading frame 13, mRNA (cDNA clone MGC:87632 IMAGE:4838028), complete cds
GATCCAAACTGGAAAGG///GATCCAACAACAGTGAC///GATCAGCATCTTAACAA///GATCAGAAATAAACATG///GATCAGAACAGCTGGCT///GATCCTCAGCAGGAGCC///GATCCTGAACAAATTAT///GATCTGAGAACCTATGT	33	GATCGACACTCCTTTGT	1	Hs.491148	5108	PCM1	8p22-p21.3	Pericentriolar material 1	AK094672 in Hs.491148 rep by NM_006197: Homo sapiens pericentriolar material 1 (PCM1), mRNA
GATCGAGGCTTGCAAAG	33	GATCAGGAATTTAACAA	1	Hs.212606	27165	GLS2	12q13	Glutaminase 2 (liver, mitochondrial)	BC048344 in Hs.212606 rep by BC048344: Homo sapiens, Similar to liver mitochondrial glutaminase, clone IMAGE:5243009, mRNA
GATCTCTCAGCAAACAA///GATCCCCTGGTTGAGAG///GATCAGTAACACGGCAA///GATCTTGTCCTTGCTCG	33	GATCAAGGTGATGGCTG//GATCCTCTGTTGTCACC//GATCTTTCCATACTACC	7	Hs.399496	284111	SLC13A5	17p13.1	Solute carrier family 13 (sodium-dependent citrate transporter), member 5	BX647354 in Hs.399496 rep by BX647354: Homo sapiens mRNA; cDNA DKFZp686K21244 (from clone DKFZp686K21244)
GATCCCCGGGGGCGAGA///GATCCCGGGGGCGAGAT	32	GATCAGAGGCGGGGGTG	4	Hs.502876	388	RHOB	2p24	Ras homolog gene family, member B	NM_004040 in Hs.502876 rep by NM_004040: Homo sapiens ras homolog gene family, member B (RHOB), mRNA
GATCGAGGTGTGAGGTG///GATCAGGACTCCATCTC///GATCAGGTGTCGGAAAA	32	GATCCACAGACAGACGC	1	Hs.162757	4035	LRP1	12q13-q14	Low density lipoprotein-related protein 1 (alpha-2-macroglobulin receptor)	NM_002332 in Hs.162757 rep by NM_002332: Homo sapiens low density lipoprotein-related protein 1 (alpha-2-macroglobulin receptor) (LRP1), mRNA
GATCCAAGTTTTGCGGG	32	GATCCAGTCGAGGTAGC	7	Hs.224698	5624	PROC	2q13-q14	Protein C (inactivator of coagulation factors Va and VIIIa)	NM_000312 in Hs.224698 rep by NM_000312: Homo sapiens protein C (inactivator of coagulation factors Va and VIIIa) (PROC), mRNA
GATCAGACCTTCTTTCC///GATCACCACTAAAGAAG///GATCAGGAATGAATGAC	32	GATCCTCTTTATGAGCA	3	Hs.406096	7763	ZA20D2	9q13-q21	Zinc finger, A20 domain containing 2	BX648551 in Hs.406096 rep by BX648551: Homo sapiens mRNA; cDNA DKFZp779J1631 (from clone DKFZp779J1631)
GATCCAGTGAGATAGAA///GATCTCCACCTTGTCTC///GATCTTTTTATATTCTT	32	GATCAGGAATTACAAAC	5	Hs.439060	9076	CLDN1	3q28-q29	Claudin 1	AY358652 in Hs.439060 rep by NM_021101: Homo sapiens claudin 1 (CLDN1), mRNA
GATCTTGCAACTCCATT///GATCTTGCAACTGAATC///GATCCCTCGGGTTTTGT///GATCGCTGCGCCCTCCG	32	GATCCCGGCGCAGCCCC//GATCCGGAGTGCTTTAC	3	Hs.9914	10468	FST	5q11.2	Follistatin	NM_013409 in Hs.9914 rep by NM_006350: Homo sapiens follistatin (FST), transcript variant FST317, mRNA
GATCAGAGAGAGAGGGA	32	GATCCTCCCTCCATCTC	7	Hs.194329	79921	TCEAL4	Xq22.2	Transcription elongation factor A (SII)-like 4	NM_024863 in Hs.194329 rep by CR594284: full-length cDNA clone CS0DF017YM04 of Fetal brain of Homo sapiens (human)
GATCCTTAACCAATAAT///GATCAGGATGACATGTG///GATCAGATGGACAATGC///GATCAATGGTCTCAGAA///GATCGGGAGTTCAAGGC	32	GATCAAAGACACCGGAG//GATCTTCCCAGTTGCCA	5	Hs.554822	54578	UGT1A6	2q37	UDP glucuronosyltransferase 1 family, polypeptide A9	BC011409 in Hs.554822 rep by BC011409: Homo sapiens cDNA clone IMAGE:3854370, containing frame-shift errors
GATCCCACAGAAATCCC///GATCAACTTCCCACAAA///GATCCTTTCTTCCAGAG///GATCCTTCAGTTAAGCA///GATCACATGAGGTCCGG///GATCCTCTTTCTCTGCT///GATCTCACATAAAACCC	32	GATCCTCCAGTTTCATC	1	Hs.472475	23499	MACF1	1p32-p31	Microtubule-actin crosslinking factor 1	AK127519 in Hs.472475 rep by NM_033044: Homo sapiens microtubule-actin crosslinking factor 1 (MACF1), transcript variant 2, mRNA
GATCTGTACCAGGTGCC///GATCATGACGGATAATT///GATCCCAGCCAACAGGG///GATCAGAAGAGACCAAG///GATCAGACCTCCTTGTC///GATCCACTTCACCAAGA///GATCCAGGATGGCGAAC///GATCCTGGAGAAGCAGA///GATCAGGAGTGAGGATG	31	GATCAGCCATTTAACAG//GATCTTGGAGCTGCGGC	7	Hs.529053	718	C3	19p13.3-p13.2	Complement component 3	BE068875 in Hs.529053 rep by BC063852: Homo sapiens cDNA clone IMAGE:6184508, containing frame-shift errors
GATCAGGTAACCAGAGC	31	GATCAGCACTGAAGTTG	2	Hs.534333	4695	NDUFA2	5q31	NADH dehydrogenase (ubiquinone) 1 alpha subcomplex, 2, 8kDa	NM_002488 in Hs.534333 rep by BF686835: 602139990F1 NIH_MGC_46 Homo sapiens cDNA clone IMAGE:4301134 5', mRNA sequence
GATCAAGTTCGGGGGAA///GATCTCTACTCCCCCAG///GATCAGTTTCCAATGTT	31	GATCCGTGCTCTGTGTA	1	Hs.527295	5167	ENPP1	6q22-q23	Ectonucleotide pyrophosphatase/phosphodiesterase 1	NM_006208 in Hs.527295 rep by NM_006208: Homo sapiens ectonucleotide pyrophosphatase/phosphodiesterase 1 (ENPP1), mRNA
GATCAGTGTATTTCCGA///GATCAGAAGTTGTTAGA///GATCAGCCATAAGTAAT///GATCCGCTGTGGAAACA///GATCTGAAAGCAGTAAT///GATCAGTCACAGGCAAT	31	GATCTTCAGAAAGTGAC	2	Hs.196102	9821	RB1CC1	8p22-q21.13	RB1-inducible coiled-coil 1	NM_014781 in Hs.196102 rep by NM_014781: Homo sapiens RB1-inducible coiled-coil 1 (RB1CC1), mRNA
GATCAGGGAACTAAGCA///GATCCCCAGATACCTTC	31	GATCCTTTGACCTCCTT	1	Hs.143736	116151	C20orf108	20q13.31	Chromosome 20 open reading frame 108	AJ311123 in Hs.143736 rep by AJ311123: Homo sapiens mRNA for hypothetical protein (ORF1)
GATCAGGGACCCTCCCC///GATCTGTGCGCTGGTTG	30	GATCCATCACCTCCACC	1	Hs.523004	5660	PSAP	10q21-q22	Prosaposin (variant Gaucher disease and variant metachromatic leukodystrophy)	NM_002778 in Hs.523004 rep by BC007612: Homo sapiens prosaposin (variant Gaucher disease and variant metachromatic leukodystrophy), mRNA (cDNA clone MGC:15695 IMAGE:3351606), complete cds
GATCCATCAGTCATGTA///GATCAGTTGAGATTGTC///GATCGCTGATGATTACG	30	GATCAGTTTGAGATTTG	2	Hs.150580	10209	EIF1	17q21.2	Eukaryotic translation initiation factor 1	BC005118 in Hs.150580 rep by BQ278455: AGENCOURT_6773209 NIH_MGC_128 Homo sapiens cDNA clone IMAGE:5811447 5', mRNA sequence
GATCCCATTAACTCGAT///GATCAGATGGGAAGAGG	30	GATCCCAATGAGGACAC	2	Hs.352656	27069	GHITM	10q23.1	Growth hormone inducible transmembrane protein	BC010354 in Hs.352656 rep by NM_014394: Homo sapiens growth hormone inducible transmembrane protein (GHITM), mRNA
GATCATGCCTACTGCAC///GATCAGAAAAAGGAAGT///GATCCGGCGACTGAGTC///GATCCTCCTGCTCTCTC///GATCAAGGCCGCAGTAT///GATCTTCTGAGGTGGAC	30	GATCAGCTTCATTTTTA	2	Hs.225641	65979	PHACTR4	1p35.3	Phosphatase and actin regulator 4	CR749449 in Hs.225641 rep by NM_023923: Homo sapiens phosphatase and actin regulator 4 (PHACTR4), mRNA
GATCGCAACGCCAAAGG///GATCTTGTTCCAGAAAG	30	GATCTCGAAGCCCAGCC	1	Hs.390667	373156	GSTK1	-	Glutathione S-transferase kappa 1	NM_015917 in Hs.390667 rep by BM912672: AGENCOURT_6616168 NIH_MGC_41 Homo sapiens cDNA clone IMAGE:5474625 5', mRNA sequence
GATCCACTTCTCAAAGA///GATCCTGACTCAGCCCT	30	GATCGTCTGGCAGCCAG	2	Hs.560777	22837	COBLL1	2q24.3	COBL-like 1	AI821126 in Hs.560777 rep by BX649112: Homo sapiens mRNA; cDNA DKFZp686E02109 (from clone DKFZp686E02109)
GATCGCATGGCCACCGG///GATCAACTCTCTGGCTT///GATCAAGGCAGGCACAT	29	GATCCATCACGGGGCCC	2	Hs.465808	4670	HNRPM	19p13.3-p13.2	Heterogeneous nuclear ribonucleoprotein M	NM_005968 in Hs.465808 rep by NM_005968: Homo sapiens heterogeneous nuclear ribonucleoprotein M (HNRPM), transcript variant 1, mRNA
GATCAGGTGAGCTGTGT///GATCCCTATGGTTCAGG	29	GATCAGCCTTCATTCAA//GATCCTGCTAGAAACGT	5	Hs.355934	6421	SFPQ	1p34.3	Splicing factor proline/glutamine-rich (polypyrimidine tract binding protein associated)	AL831889 in Hs.355934 rep by AK095702: Homo sapiens cDNA FLJ38383 fis, clone FEBRA2003726
GATCGGGGCCATCCTGG///GATCCTGTGCTTCTGCA///GATCTGGTGCCTACAAG	29	GATCTGGTGCCTCACAG//GATCTTCCGCTTGTTGT	4	Hs.14894	10618	TGOLN2	2p11.2	Trans-golgi network protein 2	BQ775049 in Hs.14894 rep by NM_006464: Homo sapiens trans-golgi network protein 2 (TGOLN2), mRNA
GATCCCTCATCCCTGAA///GATCACAGACCACTGTG///GATCAACGGTCCTGAAA	29	GATCAGAAGCTTTCAAT//GATCAGTTAAGTCACTC	3	Hs.523302	10935	PRDX3	10q25-q26	Peroxiredoxin 3	BC021691 in Hs.523302 rep by BF572308: 602077758F1 NIH_MGC_62 Homo sapiens cDNA clone IMAGE:4251998 5', mRNA sequence
GATCATACCGGTAAAGC///GATCAGAGATTGGTTTG///GATCTCAAAATCTAGAG///GATCAGAACCAGAGCAC///GATCTCGCTACATAAGC///GATCTGGGGCCGACCAT///GATCCATTTTGCTTCTT	29	GATCAAGACGTCGCTAG	1	Hs.429581	57142	RTN4	2p16.3	Reticulon 4	NM_020532 in Hs.429581 rep by NM_020532: Homo sapiens reticulon 4 (RTN4), transcript variant 1, mRNA
GATCTTCGTAACGGCCT	29	GATCATGTCACGCACAG	2	Hs.365405	83642	SELO	22q13.33	Selenoprotein O	AY324823 in Hs.365405 rep by AY324823: Homo sapiens selenoprotein O mRNA, complete cds
GATCATTGGTTGAGGGG///GATCAAAGCCCTAAAAA	29	GATCATGCCGCACTCAG	2	Hs.532401	127845	GOLT1A	1q32.1	Golgi transport 1 homolog A (S. cerevisiae)	BC058832 in Hs.532401 rep by AB075871: Homo sapiens mRNA for putative protein product of HMFN1187, partial cds
GATCAACAACAGGTGAA	29	GATCTCATCAGTGGTCG	2	Hs.558412	7069	THRSP	11q13.5	Thyroid hormone responsive (SPOT14 homolog, rat)	NM_003251 in Hs.558412 rep by NM_003251: Homo sapiens thyroid hormone responsive (SPOT14 homolog, rat) (THRSP), mRNA
GATCAAGACCAGAAAGA///GATCACAAACAATCAAT///GATCTCTCCACTGCACC///GATCCAAGACAGCAAAG///GATCACAAGTATCACCT	29	GATCACGATTCGCTGCC	1	Hs.500118	132	ADK	10q22|10q11-q24	Adenosine kinase	BC003568 in Hs.500118 rep by AK130378: Homo sapiens cDNA FLJ26868 fis, clone PRS08581
GATCTCTTTGTAGCCAT///GATCAGGGGTTAGGGTG///GATCCGAGGGGTGAATT///GATCCAGTGTGAATTCT///GATCGCCTTGGAGTCCG	28	GATCTTTCTCATCTGCT	2	Hs.437277	8878	SQSTM1	5q35	Sequestosome 1	BC001874 in Hs.437277 rep by BC017222: Homo sapiens sequestosome 1, mRNA (cDNA clone MGC:14328 IMAGE:4298142), complete cds
GATCAGGAAAGTCATAC	28	GATCCAGAACAGTTTGG	13	Hs.82071	10370	CITED2	6q23.3	Cbp/p300-interacting transactivator, with Glu/Asp-rich carboxy-terminal domain, 2	BC004377 in Hs.82071 rep by NM_006079: Homo sapiens Cbp/p300-interacting transactivator, with Glu/Asp-rich carboxy-terminal domain, 2 (CITED2), mRNA
GATCCTCCAGGGCAGGT	28	GATCCGCTTGTTAAAGG	1	Hs.109752	10591	C6orf108	6p21.1	Chromosome 6 open reading frame 108	NM_199184 in Hs.109752 rep by BU599901: AGENCOURT_8957711 NIH_MGC_142 Homo sapiens cDNA clone IMAGE:6463219 5', mRNA sequence
GATCGGGAGGACCTGTA///GATCGGGGAGGGGGGAT///GATCAACAAGAGACTGA///GATCATGGCTGACAACC///GATCTCATGAGGCGCAT	28	GATCCGCAGAGTAAACC	3	Hs.181368	10594	PRPF8	17p13.3	PRP8 pre-mRNA processing factor 8 homolog (yeast)	BC064370 in Hs.181368 rep by BC064370: Homo sapiens PRP8 pre-mRNA processing factor 8 homolog (yeast), mRNA (cDNA clone MGC:74762 IMAGE:5587081), complete cds
GATCCCGGGAGTTACAG///GATCCTGGGAGTTACAG	28	GATCCGTAATTGGGCCC	2	Hs.22616	23277	KIAA0664	17p13.3	KIAA0664 protein	BC063786 in Hs.22616 rep by AK125717: Homo sapiens cDNA FLJ43729 fis, clone TESTI1000319, highly similar to Eukaryotic translation initiation factor 3 subunit
GATCAGGAACAAGAAAG///GATCAGGAGCAAGGTAA///GATCCCCTGAGGCCAAG///GATCCCAGGCTTCTGCG	28	GATCCGGACAGGTGGAG//GATCCTATTAGACGAGG//GATCCTCATTAATGCCC	4	Hs.474384	23384	KIAA0376	22q11.23	KIAA0376 protein	AI810682 in Hs.474384 rep by NM_015330: Homo sapiens KIAA0376 protein (KIAA0376), mRNA
GATCAAGCAGGAGGCAG///GATCCTGCTTCAAAGAA	28	GATCAGGTCGAAGGGGA	2	Hs.17860	55753	OGDHL	10q11.23	Oxoglutarate dehydrogenase-like	BC026320 in Hs.17860 rep by BC026320: Homo sapiens oxoglutarate dehydrogenase-like, mRNA (cDNA clone MGC:26169 IMAGE:4797814), complete cds
GATCCGAAGAGGAAGGG	28	GATCCCCGGGGCCAGCG	1	Hs.515155	79002	MGC2803	19p13.13	Hypothetical protein MGC2803	NM_024038 in Hs.515155 rep by BC040846: Homo sapiens hypothetical protein MGC2803, mRNA (cDNA clone IMAGE:4394494), partial cds
GATCAGGTCTTATCCAT///GATCATGCTTGGGTACA///GATCCTTGTTGACTCTG///GATCCTAATAAGCCCCC///GATCCTAGAGCTCATTT	28	GATCCAGACTTATGAGT//GATCTGCACATGCTGTT	5	Hs.567339	6641	SNTB1	8q23-q24	Syntrophin, beta 1 (dystrophin-associated protein A1, 59kDa, basic component 1)	BP421759 in Hs.567339 rep by AK026095: Homo sapiens cDNA: FLJ22442 fis, clone HRC09342, highly similar to AF028828 Homo sapiens Tax interaction protein 43 mRNA
GATCCACAATGCATGGA///GATCCAAGTGAAAAAAA///GATCTGGGTTGGTGGGG///GATCAGGTTTGTTCTGT///GATCAACTCCTCACCTC///GATCATAAAAAAGAAAA///GATCGCCTAAGCTCAGG///GATCCTGGGTTCAAGCA///GATCAGATGAAAAAAGA///GATCCTTTCCCCTCTCC	28	GATCTGTACCATTATTT	1	Hs.567246	1112	CHES1	14q24.3-q32.11	Checkpoint suppressor 1	NM_005197 in Hs.567246 rep by NM_005197: Homo sapiens checkpoint suppressor 1 (CHES1), mRNA
GATCTGCTGGGTTTTGA///GATCCTTCATGATGAGA	28	GATCTGGCTGTGAGGTC	5	Hs.343911	9538	EI24	11q24	Etoposide induced 2.4 mRNA	NM_004879 in Hs.343911 rep by NM_004879: Homo sapiens etoposide induced 2.4 mRNA (EI24), transcript variant 1, mRNA
GATCGGGGCCCTGGGGC	28	GATCACGGGCCGGGCCT	3	Hs.118463	57104	PNPLA2	11p15.5	Patatin-like phospholipase domain containing 2	NM_020376 in Hs.118463 rep by AY203925: Homo sapiens FP17548 mRNA, complete cds
GATCTAGTATTCTGTCA///GATCTGAAACCAGCCAT///GATCAGAAAAAAACAAC///GATCCAAGAAGAAGGAA///GATCGCCATGTAGGAGG	27	GATCTGGGCCTCAGTGT	1	Hs.212838	2	A2M	12p13.3-p12.3	Alpha-2-macroglobulin	BX495869 in Hs.212838 rep by CR749334: Homo sapiens mRNA; cDNA DKFZp779B086 (from clone DKFZp779B086)
GATCATGTGCTACTGGT///GATCCAGGCGCCTGGGC	27	GATCCAGCATAAAGGCA	1	Hs.512464	6834	SURF1	9q34.2	Surfeit 1	BC071658 in Hs.512464 rep by BM923055: AGENCOURT_6632207 NIH_MGC_118 Homo sapiens cDNA clone IMAGE:5757021 5', mRNA sequence
GATCTGGAGAAAGGGAG///GATCACTTTGAAGAAGC///GATCACTTACAGTTGTG///GATCATGAGCAAATTGC	27	GATCACCAACCAGGGGA	2	Hs.529782	7415	VCP	9p13.3	Valosin-containing protein	BQ958495 in Hs.529782 rep by NM_007126: Homo sapiens valosin-containing protein (VCP), mRNA
GATCTTCAGGTTTCTAC///GATCCCATGTAGTTCTT	27	GATCTCGCCGCTGCCGG	2	Hs.335139	51133	KCTD3	1q41	Potassium channel tetramerisation domain containing 3	NM_016121 in Hs.335139 rep by NM_016121: Homo sapiens potassium channel tetramerisation domain containing 3 (KCTD3), mRNA
GATCTCAAAGATACACA///GATCTTTAAATTTTGAG///GATCAAAGGATACAAAG///GATCCTGTTCCCAAAAA///GATCGAGTCAGCATAAA	27	GATCAATTTCCCCAGAG//GATCATGTATTTGTCTC	4	Hs.444569	81671	TMEM49	17q23.2	Transmembrane protein 49	BC053563 in Hs.444569 rep by BC053563: Homo sapiens microRNA 21, mRNA (cDNA clone IMAGE:6190064)
GATCTCGCCACAGCACT///GATCAGAGCAGTCAAGT///GATCATGTCCACTGCAC///GATCTGCCCTACTCGGC///GATCTGGATTAAAGCTT///GATCCTGTCTGTAACAA	27	GATCAGGATAGGTGGTA//GATCTGGATGTGAAGGA	2	Hs.405514	284058	LOC284058	17q21.31	LOC284058 protein	AA643338 in Hs.405514 rep by BX538006: Homo sapiens mRNA; cDNA DKFZp686L2032 (from clone DKFZp686L2032); complete cds
GATCAAGAATTTGGTGT	26	GATCAGGACCACCAATG	2	Hs.443625	1281	COL3A1	2q31	Collagen, type III, alpha 1 (Ehlers-Danlos syndrome type IV, autosomal dominant)	BC028178 in Hs.443625 rep by NM_000090: Homo sapiens collagen, type III, alpha 1 (Ehlers-Danlos syndrome type IV, autosomal dominant) (COL3A1), mRNA
GATCACCCCGAGAAAGT///GATCTTGTAGGGAAGAA///GATCATGAGAGAGGACA///GATCGACTCAAGGCCAA	26	GATCAGTTGTAAGGCAT	3	Hs.558314	1356	CP	3q23-q25	Ceruloplasmin (ferroxidase)	NM_000096 in Hs.558314 rep by NM_000096: Homo sapiens ceruloplasmin (ferroxidase) (CP), mRNA
GATCACCAGTTTGAGGA///GATCCAGGAGAGGAGGA	26	GATCACAGGGTCTGGAG	7	Hs.333388	1936	EEF1D	8q24.3	Eukaryotic translation elongation factor 1 delta (guanine nucleotide exchange protein)	BE729851 in Hs.333388 rep by BC046445: Homo sapiens cDNA clone IMAGE:4838699
GATCAAAACCTTCCTTC	26	GATCGAGTAATCCCCAG	2	Hs.333303	2705	GJB1	Xq13.1	Gap junction protein, beta 1, 32kDa (connexin 32, Charcot-Marie-Tooth neuropathy, X-linked)	NM_000166 in Hs.333303 rep by BF570961: 602076166F1 NIH_MGC_62 Homo sapiens cDNA clone IMAGE:4243168 5', mRNA sequence
GATCAAATTCAAGACCA///GATCAGCCAAGAAAAAG///GATCAGGAAGCCAAACT///GATCAGCAAAATAAAAG///GATCCTGTAAGGGATTA///GATCTGCCCTCCCCAGC///GATCAGACTCAGAAAAT///GATCAAGTTTCATCCCC///GATCAGCAAGAAAAAGA///GATCGGAGCCATGACTG///GATCTCAAATTGAAAGA///GATCTGTTGAATATTTG///GATCTTCTGTAGAGTAT	26	GATCAAAACTGGCAGTA//GATCTGGGTACAATTAA	4	Hs.344151	2803	GOLGA4	3p22-p21.3	Golgi autoantigen, golgin subfamily a, 4	AI001870 in Hs.344151 rep by NM_002078: Homo sapiens golgi autoantigen, golgin subfamily a, 4 (GOLGA4), mRNA
GATCAAGGAGGATGAGC	26	GATCCTGAAGAGCACGC	1	Hs.523332	4942	OAT	10q26	Ornithine aminotransferase (gyrate atrophy)	BC016928 in Hs.523332 rep by AB208817: Homo sapiens mRNA for ornithine aminotransferase precursor variant protein
GATCAAAATGCATACGT///GATCCACAGTAATCTTT	26	GATCAATTGTGCTTGTG	1	Hs.443874	6529	SLC6A1	3p25-p24	Solute carrier family 6 (neurotransmitter transporter, GABA), member 1	NM_003042 in Hs.443874 rep by NM_003042: Homo sapiens solute carrier family 6 (neurotransmitter transporter, GABA), member 1 (SLC6A1), mRNA
GATCCTACTGATGAAAT///GATCCAAGTCAAGGGAA///GATCTTTTGTTTTGCCA///GATCACCTCAATAAATG///GATCCTCAGGTTCAACA///GATCTGGGCTTAGGAGA	26	GATCTTAATGAAGAGTC	2	Hs.517262	6651	SON	21q22.1-q22.2|21q22.11	SON DNA binding protein	NM_058183 in Hs.517262 rep by NM_058183: Homo sapiens SON DNA binding protein (SON), transcript variant e, mRNA
GATCATGCTGAAAACCA///GATCCTGGAATATGTCG///GATCCCCTCCAGGCCAT///GATCACACTCCTTGCCA///GATCCACAGTTACAAAA	26	GATCTTCTTCCAAAAAG	2	Hs.516578	7035	TFPI	2q31-q32.1	Tissue factor pathway inhibitor (lipoprotein-associated coagulation inhibitor)	AI695676 in Hs.516578 rep by AB209866: Homo sapiens mRNA for tissue factor pathway inhibitor (lipoprotein-associated coagulation inhibitor) variant protein
GATCCAGGGAATGAAAA///GATCGTGTTGGGCATAG	26	GATCCAGTAGAGGAGCC	1	Hs.507074	9761	KIAA0152	12q24.31	KIAA0152	NM_014730 in Hs.507074 rep by NM_014730: Homo sapiens KIAA0152 (KIAA0152), mRNA
GATCAGACTGTTGCTTT///GATCCAAACTTCTTCCA///GATCCACATTGCTTGGT///GATCCCAATGCTTCCAG///GATCGGAAGTCCAGGTT	26	GATCTCCAGGTTATGAA	1	Hs.253726	10914	PAPOLA	14q32.31	Poly(A) polymerase alpha	NM_032632 in Hs.253726 rep by NM_032632: Homo sapiens poly(A) polymerase alpha (PAPOLA), mRNA
GATCCGCAGGAGGGTGG///GATCTGGAGAGGAGCTG///GATCACTCCAAGGAGTC///GATCCCATCGTTCTTCC///GATCGTGAGCCTCTAAA///GATCCTTGCTGTGTCTG///GATCACTTGAGTCGTTG///GATCCTAGTTTATGGAA	26	GATCAGGAATAAACCTT//GATCTCCAGCAGCCGCT	5	Hs.459211	11214	AKAP13	15q24-q25	A kinase (PRKA) anchor protein 13	NM_006738 in Hs.459211 rep by NM_006738: Homo sapiens A kinase (PRKA) anchor protein 13 (AKAP13), transcript variant 1, mRNA
GATCCATGAGGAAAAGA///GATCTGGCAAGTTAGGC///GATCACACGGCTGCACC	26	GATCATGGGTCAGGGAG	1	Hs.523829	57804	POLD4	11q13	Polymerase (DNA-directed), delta 4	NM_021173 in Hs.523829 rep by AB209274: Homo sapiens mRNA for DNA polymerase delta subunit 4 variant protein
GATCCCAATATCCTGAG	26	GATCTGTTGCCAAAGCC	1	Hs.348350	115817	DHRS1	14q11.2	Dehydrogenase/reductase (SDR family) member 1	BC014057 in Hs.348350 rep by AK126383: Homo sapiens cDNA FLJ44419 fis, clone UTERU2002176
GATCATAAGTCAAAAAT///GATCAAAACTCAGAGGC///GATCTCAAGGCTGCCGT	25	GATCCTCAGGCAGTATT	1	Hs.1227	210	ALAD	9q33.1	Aminolevulinate, delta-, dehydratase	NM_001003945 in Hs.1227 rep by NM_001003945: Homo sapiens aminolevulinate, delta-, dehydratase (ALAD), transcript variant 1, mRNA
GATCACCAAGCGAGTGA///GATCGCGTGAAGCCAGG///GATCTATACGAAGCCTG///GATCAGACAGGGCAGGG///GATCATGGTTTGCTTCA	25	GATCACAGAGAGAATGT	2	Hs.201712	2734	GLG1	16q22-q23	Golgi apparatus protein 1	NM_012201 in Hs.201712 rep by AK027032: Homo sapiens cDNA: FLJ23379 fis, clone HEP16264, highly similar to HSU64791 Human Golgi membrane sialoglycoprotein MG160 (GLG1) mRNA
GATCAGGGGATAGTGAA	25	GATCTCTTCAAAGAACC	1	Hs.490394	6742	SSBP1	7q34	Single-stranded DNA binding protein 1	BC000895 in Hs.490394 rep by BC008402: Homo sapiens single-stranded DNA binding protein 1, mRNA (cDNA clone IMAGE:4294746), partial cds
GATCAGAGTAAACAAAA///GATCATCCAAAACACGA///GATCCTACTATGACAGA///GATCCGATAGTGATGGG	25	GATCCTTTTTACCTGTT	2	Hs.158688	9669	EIF5B	2p11.1-q11.1	Eukaryotic translation initiation factor 5B	NM_015904 in Hs.158688 rep by AB018284: Homo sapiens mRNA for KIAA0741 protein, partial cds
GATCATTACAAACAAAA///GATCCACATACTGCCTA///GATCCAAAGTCAGAGGA///GATCAGGGGTCAGGGGT///GATCTGACCTCACACCA	25	GATCAAGGGTCTTCACC//GATCTTTGTTCACCACC	2	Hs.122337	11057	ABHD2	15q26.1	Abhydrolase domain containing 2	CR749694 in Hs.122337 rep by CR749694: Homo sapiens mRNA; cDNA DKFZp434O0910 (from clone DKFZp434O0910)
GATCATCAAAAATGCTA///GATCTTAAGCAAAAATA///GATCTTAACAACAGCAG	25	GATCACACAGGCGGTAG//GATCAGGAGCGGGCAGT//GATCATACCAAAGTTGT	4	Hs.369042	54996	MOSC2	1q41	MOCO sulphurase C-terminal domain containing 2	NM_017898 in Hs.369042 rep by AK125512: Homo sapiens cDNA FLJ43524 fis, clone PLACE5000297
GATCCACTCACCTCCCT	25	GATCAGGAATGAGACGA	3	Hs.389678	284131	FLJ35220	17q25.3	Hypothetical protein FLJ35220	BP425415 in Hs.389678 rep by NM_173627: Homo sapiens hypothetical protein FLJ35220 (FLJ35220), mRNA
GATCACCAATAAATAAT///GATCCAGGGTCTAAAAC///GATCTTTGTGAGCCTGA///GATCCCCATCCCCATTG	24	GATCCTGGACATGATTC	2	Hs.1645	1579	CYP4A11	1p33	Cytochrome P450, family 4, subfamily A, polypeptide 11	NM_000778 in Hs.1645 rep by NM_000778: Homo sapiens cytochrome P450, family 4, subfamily A, polypeptide 11 (CYP4A11), mRNA
GATCCTTGAGTCTCCTC	24	GATCATGCTAAGTAGGG	1	Hs.533444	3155	HMGCL	1p36.1-p35	3-hydroxymethyl-3-methylglutaryl-Coenzyme A lyase (hydroxymethylglutaricaciduria)	BC010570 in Hs.533444 rep by AK122801: Homo sapiens cDNA FLJ16378 fis, clone TKIDN2016399, highly similar to HYDROXYMETHYLGLUTARYL-COA LYASE, MITOCHONDRIAL PRECURSOR (EC 4.1.3.4)
GATCAACAGTGACAGTT///GATCCAGAAATAGACAT///GATCACTGTTTCACAGC///GATCGGGTAAATGAAGA///GATCTCAGAAGCGAAAA///GATCTCCAGACACTTTA///GATCCAAGTCCTCTGTT///GATCACAATTCATGAAT///GATCACTGAATAAAGAA///GATCCACAGGTACCCCA	24	GATCGCAACTGCTATCC	1	Hs.512235	3709	ITPR2	12p11	Family with sequence similarity 20, member C	NM_002223 in Hs.512235 rep by NM_002223: Homo sapiens inositol 1,4,5-triphosphate receptor, type 2 (ITPR2), mRNA
GATCAATCTGAGGAGAC///GATCCCCACTACACTGT///GATCAGTCATGGTACAT	24	GATCTGATGTGCCTAGG	1	Hs.106242	4051	CYP4F3	19p13.2	Cytochrome P450, family 4, subfamily F, polypeptide 3	AI805531 in Hs.106242 rep by AB002454: Homo sapiens mRNA for leukotriene B4 omega-hydroxylase, complete cds
GATCAAGCTGTAAAAAA///GATCTGCTATGGGTCCA///GATCCTCAAATGAGAGA///GATCCTCCCTCCTCAAA///GATCTCAACAGTTAAGC	24	GATCACATATTCTTTCA	1	Hs.480190	4299	AFF1	4q21	AF4/FMR2 family, member 1	NM_005935 in Hs.480190 rep by NM_005935: Homo sapiens AF4/FMR2 family, member 1 (AFF1), mRNA
GATCCATGTTGAACATT///GATCAATGTATATGAAG///GATCCAACTGAGATTAG///GATCAAATTTGGGTATA	24	GATCAAAAATTGTTGAA	4	Hs.195799	4547	MTP	4q24	Microsomal triglyceride transfer protein	X91148 in Hs.195799 rep by X91148: H.sapiens mRNA for microsomal triglyceride transfer protein
GATCACCTGAGCTGCCT///GATCTGCATTTTTTGAA///GATCGTGTGGAATGGGG	24	GATCGCCAGGACGGATG	2	Hs.502829	7536	SF1	11q13	Splicing factor 1	NM_004630 in Hs.502829 rep by NM_004630: Homo sapiens splicing factor 1 (SF1), transcript variant 1, mRNA
GATCAACCACATGCACA///GATCATGATGGCCTTCT///GATCCAGGGCCTGGCAC///GATCCTCAGTTTTTCCA///GATCATGTCTATTTTGC	24	GATCCATATGGTTACAT	1	Hs.405156	8613	PPAP2B	1pter-p22.1	Phosphatidic acid phosphatase type 2B	NM_003713 in Hs.405156 rep by AF480883: Homo sapiens vascular endothelial growth factor and type I collagen inducible protein (VCIP) mRNA, complete cds
GATCAGACCAACCCGGC	24	GATCTCCATACTCCTGG	1	Hs.474536	8897	MTMR3	22q12.2	Myotubularin related protein 3	BF770906 in Hs.474536 rep by NM_021090: Homo sapiens myotubularin related protein 3 (MTMR3), transcript variant 3, mRNA
GATCAGGCCACATAAGG///GATCAGCTTGCTGGGCC	24	GATCCGTGAGCCCAGGA	1	Hs.130836	9866	TRIM66	11p15.4	Tripartite motif-containing 66	BC031354 in Hs.130836 rep by XM_084529: PREDICTED: Homo sapiens KIAA0298 gene product (KIAA0298), mRNA
GATCCAAAAGCTGAAAG///GATCTAAGCACTATCAG///GATCCAAACTACATAGA///GATCAAACAGCTAATTT	24	GATCCAAAGTAACTCAC//GATCCCAGGGTAAAGCC	4	Hs.449738	10599	SLCO1B1	12p	Solute carrier organic anion transporter family, member 1B1	AV719151 in Hs.449738 rep by NM_006446: Homo sapiens solute carrier organic anion transporter family, member 1B1 (SLCO1B1), mRNA
GATCAGAGCTCAGTTCC///GATCTTGCCACTGGACT///GATCCCCTTCATGCAGG	24	GATCCTAGAGTGATGAA	4	Hs.500842	10724	MGEA5	10q24.1-q24.3	Meningioma expressed antigen 5 (hyaluronidase)	AK027008 in Hs.500842 rep by AF036144: Homo sapiens meningioma-expressed antigen 5 (MEA5) mRNA, complete cds
GATCATGGAAGGCTTTA///GATCTGGAAGATTTGAT///GATCATGAGAATGTGAC///GATCATGTTTTTTGCAG///GATCTTGCCACTGACTC///GATCAGACAAGCAAAAA///GATCTGGCTGACCTGCT	24	GATCAGAGACCAATGGC//GATCTTCTCAGTTACTA	2	Hs.12967	23345	SYNE1	6q25	Spectrin repeat containing, nuclear envelope 1	NM_182961 in Hs.12967 rep by NM_182961: Homo sapiens spectrin repeat containing, nuclear envelope 1 (SYNE1), transcript variant longest, mRNA
GATCATGAAGAATAGCC	24	GATCCTGCTCTCAAGAA	3	Hs.114172	23743	BHMT2	5q13	Betaine-homocysteine methyltransferase 2	BC020665 in Hs.114172 rep by NM_017614: Homo sapiens betaine-homocysteine methyltransferase 2 (BHMT2), mRNA
GATCAACCATTTCAAAC///GATCAACAAAATTGACG///GATCACCTGTAATCTTG///GATCAGAAATTTTGTCA///GATCAAGATGACGTTTC	24	GATCATCACCCTGACTG	1	Hs.480712	55132	LARP2	4q28.2	La ribonucleoprotein domain family, member 2	NM_018078 in Hs.480712 rep by NM_018078: Homo sapiens La ribonucleoprotein domain family, member 2 (LARP2), transcript variant 1, mRNA
GATCAGCTACAATGCCC///GATCAGAGCTCACATTT///GATCTGAGAAGGAGGAC///GATCAGTGGTCGTGAAG	24	GATCCTGTCAGATAAAG	1	Hs.368598	55854	LEREPO4	2q32.1	Likely ortholog of mouse immediate early response, erythropoietin 4	NM_018471 in Hs.368598 rep by NM_018471: Homo sapiens likely ortholog of mouse immediate early response, erythropoietin 4 (LEREPO4), mRNA
GATCTGAAAGACAGAGT///GATCTGAATCCCATCCT///GATCCTACGTTCCTTGG	23	GATCAAGTCAGAGTAGT//GATCCAGGTTCATCTCT//GATCCCCCGTCAGGCAG//GATCTAGCATCTTCCAG	17	Hs.406238	316	AOX1	2q33	Aldehyde oxidase 1	L11005 in Hs.406238 rep by L11005: Human aldehyde oxidase (hAOX) mRNA, complete cds
GATCTGGTTGGTCAGGA///GATCCATAGTGTGCATG///GATCGCAGCCCCTGCAA///GATCCTTTGATTTGGGA	23	GATCTACCATCAGTGAA//GATCTGTCAATACAAGA	3	Hs.370359	4781	NFIB	9p24.1	Nuclear factor I/B	AI675944 in Hs.370359 rep by BX537698: Homo sapiens mRNA; cDNA DKFZp686F09166 (from clone DKFZp686F09166)
GATCAAGAAAAAGACAA///GATCGTATTCCCTGCTT	23	GATCATGGCATCAGTTT	2	Hs.507475	5981	RFC1	4p14-p13	Replication factor C (activator 1) 1, 145kDa	AF040250 in Hs.507475 rep by NM_002913: Homo sapiens replication factor C (activator 1) 1, 145kDa (RFC1), mRNA
GATCCAGAGCGACACTG///GATCCCCGCCACTGCAC	23	GATCAAATGGTTGTCAG	1	Hs.513987	6470	SHMT1	17p11.2	Serine hydroxymethyltransferase 1 (soluble)	NM_004169 in Hs.513987 rep by AK091498: Homo sapiens cDNA FLJ34179 fis, clone FCBBF3016622, weakly similar to SERINE HYDROXYMETHYLTRANSFERASE, CYTOSOLIC (EC 2.1.2.1)
GATCCATTTGTCCTTGT///GATCAGAAGCTGGGTTG	23	GATCGCGGAGGTCGGTC	1	Hs.522500	9919	KIAA0310	9q34.3	KIAA0310	BC028183 in Hs.522500 rep by AB002308: Homo sapiens mRNA for KIAA0310 protein, partial cds
GATCACTTGCACTTAGG///GATCCCCCTAAGGACAA///GATCTCTTTGCCCTTTT///GATCTTCTTGACATTTT	23	GATCCAGGGAGAGAATC	2	Hs.159430	64778	FNDC3B	3q26.31	Fibronectin type III domain containing 3B	AK022461 in Hs.159430 rep by NM_022763: Homo sapiens fibronectin type III domain containing 3B (FNDC3B), mRNA
GATCCCTGGTGTGTTGT///GATCTTCTCAATGGGCA	23	GATCAGAGCCAGGTCAA	1	Hs.441378	84129	FLJ12592	3q22.1	Putative acyl-CoA dehydrogenase	AL833721 in Hs.441378 rep by AL833721: Homo sapiens mRNA; cDNA DKFZp666D245 (from clone DKFZp666D245)
GATCAAAGTCTTAAGTG///GATCTGAGAGATGAAGA///GATCCACCATGCTAATG	23	GATCTCCTCGGAAGAAT//GATCTTCATAGTATGGC	6	Hs.210850	25831	HECTD1	14q12	HECT domain containing 1	NM_015382 in Hs.210850 rep by AY254380: Homo sapiens E3 ligase for inhibin receptor mRNA, complete cds
GATCATGTAGCAGAAAC///GATCAACCCAATCGCTC///GATCCAGAACTTGACAT///GATCACCCATTTACAAA///GATCACCATTTACAAAT///GATCAGAAAAGATTCCT///GATCATCTTGTGGTGCC///GATCCTGTTCTGCGCTG///GATCGCATGTGCCTTGT	22	GATCGAAGCTGCAGTGA//GATCTTCTAAATCTGTG	7	Hs.270492	58508	MLL3	7q34-q36	Myeloid/lymphoid or mixed-lineage leukemia 3	BU623509 in Hs.270492 rep by AY024361: Homo sapiens MLL3 mRNA, complete cds
GATCTTGCTGCAGCCAC///GATCCAGGATATCAGTG///GATCAAGGAAAAATTAC	22	GATCTCCTCAGATGCAT	1	Hs.503178	6711	SPTBN1	2p21	Spectrin, beta, non-erythrocytic 1	BC009640 in Hs.503178 rep by NM_003128: Homo sapiens spectrin, beta, non-erythrocytic 1 (SPTBN1), transcript variant 1, mRNA
GATCTGGGAACTTTTTG///GATCTGCCACATAGAAG	22	GATCACAGTCTCTACCA	3	Hs.463506	8165	AKAP1	17q21-q23	A kinase (PRKA) anchor protein 1	NM_139275 in Hs.463506 rep by BC036702: Homo sapiens cDNA clone IMAGE:5266735
GATCTGGTCTTTGCCTA///GATCACAGGCACATCAG///GATCATCGCCTGTTCTG///GATCCAGTTCATGTTCT///GATCCTAAATAGTGGCT///GATCTTCTGGCAGTCTG///GATCAAACACCTTGAAA///GATCACCCCTATTTGAC///GATCAGGTACTCAAGAT///GATCTTGAATTTCTATG	22	GATCCTCTCAAATCCCA//GATCCTTGTTATTCATC	7	Hs.125715	10150	MBNL2	13q32.1	Muscleblind-like 2 (Drosophila)	AF339768 in Hs.125715 rep by NM_144778: Homo sapiens muscleblind-like 2 (Drosophila) (MBNL2), transcript variant 1, mRNA
GATCATTATTCTCCCCT///GATCCTTGCCAGTGTGC///GATCATCAACAAGTGAG	21	GATCAGAGCATTCAGCA//GATCCTGATTGTTTCTG	3	Hs.481992	729	C6	5p13	Complement component 6	NM_000065 in Hs.481992 rep by BC035723: Homo sapiens complement component 6, mRNA (cDNA clone MGC:46183 IMAGE:5591446), complete cds
GATCAATGGACTCTTGG	21	GATCTCGTGCCACAGCT	2	Hs.66196	4913	NTHL1	16p13.3	Nth endonuclease III-like 1 (E. coli)	NM_002528 in Hs.66196 rep by BQ067653: AGENCOURT_6759036 NIH_MGC_115 Homo sapiens cDNA clone IMAGE:5755237 5', mRNA sequence
GATCAGAGACTGGAGAG///GATCGTCTCCTTGCTGG	21	GATCATCTATAGGAATG	1	Hs.18069	5641	LGMN	14q32.1	Legumain	NM_001008530 in Hs.18069 rep by NM_001008530: Homo sapiens legumain (LGMN), transcript variant 2, mRNA
GATCAGTTCGGCTCAAG///GATCCAGAAAAGCTTAT///GATCAAATTTTTGCATT///GATCAAGTCAACAGAAG///GATCTATTTCTACAGAA	21	GATCCTTAGCATTTTCA	1	Hs.35433	8476	CDC42BPA	1q42.11	CDC42 binding protein kinase alpha (DMPK-like)	BF941338 in Hs.35433 rep by NM_003607: Homo sapiens CDC42 binding protein kinase alpha (DMPK-like) (CDC42BPA), transcript variant B, mRNA
GATCCTGTCTCAGAAAG///GATCTCAGTTACAGTTT///GATCCTTCCACAGAAAA///GATCCTGTAACGCTGCT///GATCTTTCCACTAAAAT///GATCAAACTGGTTGTTC///GATCAACTGAGGCACAG///GATCAAGAATCAGAATG///GATCTGGGTCTATTTTG	21	GATCAGAGTTACCTTTC	1	Hs.38621	10580	SORBS1	10q23.3-q24.1	Sorbin and SH3 domain containing 1	NM_001034954 in Hs.38621 rep by NM_001034954: Homo sapiens sorbin and SH3 domain containing 1 (SORBS1), transcript variant 3, mRNA
GATCATAGCCCTGGGCC	21	GATCCAAAGTGACGGGC	2	Hs.370703	51084	CRYL1	13q12.11	Crystallin, lambda 1	BC071810 in Hs.370703 rep by BC071810: Homo sapiens cDNA clone IMAGE:6451755, containing frame-shift errors
GATCAAGCAATCCTTCC	21	GATCCTTACAGCTTAAC	1	Hs.232054	55244	FLJ10847	17p11.2	Hypothetical protein FLJ10847	NM_018242 in Hs.232054 rep by BC010661: Homo sapiens hypothetical protein FLJ10847, mRNA (cDNA clone MGC:8805 IMAGE:3874616), complete cds
GATCACACCATTACAGT///GATCCCAGGTGCAAGGT///GATCCAAACAGTGAAGA///GATCAGAAGGCTCTGGG///GATCAATGTTGAAGAAT///GATCCTTTCAAAACAGG///GATCCATGTCACTTGAC///GATCTTCTACCCTGAAT	21	GATCCAAGCTCCCACAT	1	Hs.435741	55827	IQWD1	1q24.2	IQ motif and WD repeats 1	BI524619 in Hs.435741 rep by AF116725: Homo sapiens MSTP055 mRNA, complete cds
GATCAGGTGTTCAAGAC///GATCATGTTGTTCTGCT	21	GATCAACGAAGTGTTTT	2	Hs.106601	57563	KLHL8	4q22.1	Kelch-like 8 (Drosophila)	BX538173 in Hs.106601 rep by BX640744: Homo sapiens mRNA; cDNA DKFZp686H07112 (from clone DKFZp686H07112); complete cds
GATCTGGGGCAGCGGAA///GATCATCGCCGTTGAAA///GATCAGGTGAAGATGAC	21	GATCATTGGCAAATCCA	1	Hs.502116	89797	NAV2	11p15.1	Neuron navigator 2	T99400 in Hs.502116 rep by NM_182964: Homo sapiens neuron navigator 2 (NAV2), transcript variant 1, mRNA
GATCAGAGAAAAACAGA///GATCCAAATCAAGATGA///GATCTCCTTGCCTCGTG///GATCAGACCAGAACTAA	21	GATCACACCAAAACTTA//GATCTAATGAACGAATT//GATCTGGGCAATAAGTA	5	Hs.463303	124989	FLJ40342	17q21.32	Hypothetical protein FLJ40342	DA275629 in Hs.463303 rep by BX537519: Homo sapiens mRNA; cDNA DKFZp686M03114 (from clone DKFZp686M03114)
GATCGCCTCAGCCCAGG///GATCAAGGTGTTGTCAG	21	GATCACAATGCCCACCC	2	Hs.565302	22859	LPHN1	19p13.2	Latrophilin 1	AA778576 in Hs.565302 rep by NM_001008701: Homo sapiens latrophilin 1 (LPHN1), transcript variant 1, mRNA
GATCCCACTGGAGGGTA///GATCTGCTCGCCGCCGA	20	GATCAATTTTTGGAGTA	1	Hs.293753	666	BOK	2q37.3	BCL2-related ovarian killer	CD368833 in Hs.293753 rep by NM_032515: Homo sapiens BCL2-related ovarian killer (BOK), mRNA
GATCCTTCCTCGGGGGA///GATCCCTGAATTCTACC	20	GATCAGAGAAGTAGTGG//GATCCATCATTAGTATT	3	Hs.530077	5445	PON2	7q21.3	Paraoxonase 2	NM_000305 in Hs.530077 rep by AK054688: Homo sapiens cDNA FLJ30126 fis, clone BRACE1000114
GATCCTGTGTGGAGAGG///GATCCCAAATAAAAAAA///GATCCAAATGGTGAGAG	20	GATCATGTCCAGCGTTT//GATCCATATTCGTCAAA	7	Hs.192374	7184	TRA1	12q24.2-q24.3	Tumor rejection antigen (gp96) 1	BQ961721 in Hs.192374 rep by AB209534: Homo sapiens mRNA for tumor rejection antigen (gp96) 1 variant protein
GATCTCCCAGTCTTGTC///GATCAGACAAGAGAAGA///GATCAGGACACGAGGAA///GATCACAGCAGTCAGGC	20	GATCAATGGGTCTTGTT	2	Hs.485041	7726	TRIM26	6p21.3	Tripartite motif-containing 26	NM_003449 in Hs.485041 rep by BX640628: Homo sapiens mRNA; cDNA DKFZp686I17223 (from clone DKFZp686I17223)
GATCCTCTTGTACTGGG	20	GATCTCGCCCACTGCGC	1	Hs.474705	10043	TOM1	22q13.1	Target of myb1 (chicken)	BC046151 in Hs.474705 rep by AK097926: Homo sapiens cDNA FLJ40607 fis, clone THYMU2012273, highly similar to Target of myb1
GATCCCGCCGCTGCACT///GATCCTCAGACCGGAGT///GATCAGGATTTTGAGAC///GATCACAAGGCAGGAGG///GATCCGGAGAGAGTGGA	20	GATCATCTAATACCTGC	1	Hs.558463	23013	SPEN	1p36.33-p36.11	Spen homolog, transcriptional regulator (Drosophila)	BG541785 in Hs.558463 rep by NM_015001: Homo sapiens spen homolog, transcriptional regulator (Drosophila) (SPEN), mRNA
GATCCAACTCATACTTG///GATCCTTGTAAATGTCC///GATCTCTCTCTGACACA///GATCAAAGCCCCTATCA///GATCAAAACAAGGACAG///GATCACAGCAGAGTCAG///GATCACAGGGACAGGAA///GATCAGCAGCCTGGAAG///GATCAGTTTGCTAAAAT///GATCCTTCTACATCAGC///GATCTTCAGTTTGCAGT	20	GATCCAACCAGTGGACC//GATCCATTGTGTAATGT	2	Hs.122417	26137	ZBTB20	3q13.2	Zinc finger and BTB domain containing 20	AA648628 in Hs.122417 rep by BX648237: Homo sapiens mRNA; cDNA DKFZp686E07108 (from clone DKFZp686E07108)
GATCCGCCAACCTCCAC///GATCAAAAAGTTCCACA///GATCCAAAAACAGAGCA///GATCAGAAAGTGGGCGT///GATCCCATTTGTGAACA///GATCCTTTACAGAGAAA	20	GATCCAAGATGCTCTCA//GATCTGTCATGATGCTT//GATCTGTCTGATTAAAC	6	Hs.519313	27125	AFF4	5q31	AF4/FMR2 family, member 4	AI252456 in Hs.519313 rep by NM_014423: Homo sapiens AF4/FMR2 family, member 4 (AFF4), mRNA
GATCTGAAAAGCTCACT///GATCAACCCCTGATGTA///GATCAAAGGAAGAGGCC	20	GATCCTATAAGTGCATC	1	Hs.185489	57149	LOC57149	16p11.2	Hypothetical protein A-211C6.1	NM_020424 in Hs.185489 rep by NM_020424: Homo sapiens hypothetical protein A-211C6.1 (LOC57149), mRNA
GATCCAGCGGCAGTGAC	20	GATCCCTGGAATGACGA	1	Hs.373741	81502	HM13	20q11.21	Histocompatibility (minor) 13	BC062595 in Hs.373741 rep by BX647112: Homo sapiens mRNA; cDNA DKFZp686O07111 (from clone DKFZp686O07111)
GATCTGTTTCTCTAGAA///GATCAAACCACAGACTT///GATCAGGAAAGCAGGGC	20	GATCCCACCACGAAAAC	4	Hs.500333	84293	C10orf58	10q22.3	Chromosome 10 open reading frame 58	BU616103 in Hs.500333 rep by AK027858: Homo sapiens cDNA FLJ14952 fis, clone PLACE3000070
GATCAGGTTTTGTCCTC	20	GATCCCGTTCAGAGATG	2	Hs.293884	150678	MYEOV2	2q37.3	Myeloma overexpressed 2	BC033955 in Hs.293884 rep by AK126809: Homo sapiens cDNA FLJ44859 fis, clone BRALZ2003330
GATCCACAAACACAAGC///GATCGGGAATGGTCTGT///GATCTGGAATAGTGCAC///GATCCCAGAGGTGCATT	20	GATCCGTGAGGAGGGCT	2	Hs.567371	8602	C4orf9	4p16.3	Chromosome 4 open reading frame 9	BC053635 in Hs.567371 rep by AB000464: Homo sapiens mRNA, exon 1, 2, 3, 4, clone:RES4-24A
GATCTTGGTGTTCAAAA	20	GATCAGACACAGCCCCC	5	Hs.272011	2683	B4GALT1	9p13	UDP-Gal:betaGlcNAc beta 1,4- galactosyltransferase, polypeptide 1	BC034244 in Hs.272011 rep by NM_001497: Homo sapiens UDP-Gal:betaGlcNAc beta 1,4- galactosyltransferase, polypeptide 1 (B4GALT1), mRNA
GATCCTGGAGGACCCTG///GATCACCCCACCACAAA	19	GATCTTCACTCATTCAC	2	Hs.515032	2872	MKNK2	19p13.3	MAP kinase interacting serine/threonine kinase 2	NM_199054 in Hs.515032 rep by AB209074: Homo sapiens mRNA for MAP kinase-interacting serine/threonine kinase 2 variant protein
GATCAGGCCAGTAGGTT///GATCGAATGGCTTTTTG///GATCAGGGAGAATGATG///GATCACATGCTAAAGTC	19	GATCAGAAACAGTTCAA	1	Hs.250899	3281	HSBP1	16q23.3	Heat shock factor binding protein 1	NM_001537 in Hs.250899 rep by BX648254: Homo sapiens mRNA; cDNA DKFZp686D02115 (from clone DKFZp686D02115)
GATCAGGTGTTTGAGAC///GATCCAAAAGGTCATTC///GATCTGAGGTGAAGACA///GATCAGAAATCAGATGT	19	GATCGCCGCGAAATCCA	2	Hs.155919	5796	PTPRK	6q22.2-23.1	Protein tyrosine phosphatase, receptor type, K	CV373240 in Hs.155919 rep by CR749277: Homo sapiens mRNA; cDNA DKFZp686C2268 (from clone DKFZp686C2268)
GATCCAGCCATTCCTGA	19	GATCCAGGTATCATGTT	1	Hs.515369	7305	TYROBP	19q13.1	TYRO protein tyrosine kinase binding protein	NM_003332 in Hs.515369 rep by BI838734: 603082174F1 NIH_MGC_120 Homo sapiens cDNA clone IMAGE:5221219 5', mRNA sequence
GATCCAGCTAGGCTGGG	19	GATCCAGCAACTTGTTC//GATCCTGGGTTCTGGGG	5	Hs.213264	8565	YARS	1p35.1	Tyrosyl-tRNA synthetase	NM_003680 in Hs.213264 rep by AK125213: Homo sapiens cDNA FLJ43223 fis, clone FEBRA2026984, highly similar to TYROSYL-TRNA SYNTHETASE (EC 6.1.1.1)
GATCCTCACCAACCCAC///GATCCAGACACTATAGG///GATCTCAACGAGACAAA	19	GATCCACTATGTCAAAT	17	Hs.78183	8644	AKR1C3	10p15-p14	Aldo-keto reductase family 1, member C3 (3-alpha hydroxysteroid dehydrogenase, type II)	BM914167 in Hs.78183 rep by BQ939577: AGENCOURT_8929345 NIH_MGC_40 Homo sapiens cDNA clone IMAGE:6484457 5', mRNA sequence
GATCAAGAATCCTGCTC///GATCAGAAAAAAGGCAG///GATCAGACCTCGGCCCT	19	GATCAGGAAGGCTCGGC	1	Hs.14623	10437	IFI30	19p13.1	Interferon, gamma-inducible protein 30	BI819058 in Hs.14623 rep by AK123477: Homo sapiens cDNA FLJ41483 fis, clone BRTHA2002808, highly similar to GAMMA-INTERFERON-INDUCIBLE PROTEIN IP-30 PRECURSOR
GATCCCCCACTGTCCCC	19	GATCTGCTGCTGGATTT	1	Hs.7158	26001	RNF167	17p13.2	Ring finger protein 167	NM_015528 in Hs.7158 rep by CR595664: full-length cDNA clone CS0DL002YA11 of B cells (Ramos cell line) Cot 25-normalized of Homo sapiens (human)
GATCATAACAAACGGGT	19	GATCAACGTTGGATACT	1	Hs.55041	51069	MRPL2	6p21.3	Mitochondrial ribosomal protein L2	NM_015950 in Hs.55041 rep by NM_015950: Homo sapiens mitochondrial ribosomal protein L2 (MRPL2), nuclear gene encoding mitochondrial protein, mRNA
GATCTGGCCCTCCAGGG///GATCCAGGAAGAAATGT	19	GATCCACCTGCCCCCCC	10	Hs.414473	55362	TMEM63B	6p21.1	Transmembrane protein 63B	CR627460 in Hs.414473 rep by CR627460: Homo sapiens mRNA; cDNA DKFZp686N2275 (from clone DKFZp686N2275)
GATCCAGAAATTCAAAC///GATCATGAACATGGAGG	19	GATCGTCCTTCACTCCC	2	Hs.288959	80221	FLJ20920	17q21.33	Hypothetical protein FLJ20920	NM_025149 in Hs.288959 rep by NM_025149: Homo sapiens hypothetical protein FLJ20920 (FLJ20920), mRNA
GATCTGAATGCCTCAGG	19	GATCTCCGGCAGCCGGG	3	Hs.380929	197257	LDHD	16q22.3	Lactate dehydrogenase D	NM_153486 in Hs.380929 rep by NM_153486: Homo sapiens lactate dehydrogenase D (LDHD), nuclear gene encoding mitochondrial protein, transcript variant 1, mRNA
GATCCAAATGTCTTTCA	19	GATCATGAAATTGCCTG	1	Hs.13188	///			CDNA clone IMAGE:6271971, containing frame-shift errors	BC075833 in Hs.13188 rep by BC075833: Homo sapiens cDNA clone IMAGE:6271971, containing frame-shift errors
GATCTCATGAGGCGAAT///GATCTGCTTTCATTAAC///GATCCAAATGTGTCCAA	18	GATCCAAATGTGTCCAC	9	Hs.433702	1983	EIF5	14q32.32	Eukaryotic translation initiation factor 5	CR456712 in Hs.433702 rep by NM_001969: Homo sapiens eukaryotic translation initiation factor 5 (EIF5), transcript variant 1, mRNA
GATCTGTGCCGGCTACA	18	GATCCTCAGATGGTGAT	1	Hs.1430	2160	F11	4q35	Coagulation factor XI (plasma thromboplastin antecedent)	NM_000128 in Hs.1430 rep by NM_000128: Homo sapiens coagulation factor XI (plasma thromboplastin antecedent) (F11), transcript variant 1, mRNA
GATCGATGGGATTGGAA///GATCAACAAGGCAGGAG///GATCACTCACAAAGGAG	18	GATCACTTCTCAAGGAT	1	Hs.293970	4329	ALDH6A1	14q24.3	Aldehyde dehydrogenase 6 family, member A1	BC032371 in Hs.293970 rep by NM_005589: Homo sapiens aldehyde dehydrogenase 6 family, member A1 (ALDH6A1), nuclear gene encoding mitochondrial protein, mRNA
GATCTTCAAGAAGTGAA///GATCTGGTTGGCATTTT	18	GATCCACGCTCCTTCTG	2	Hs.409965	5411	PNN	14q21.1	Pinin, desmosome associated protein	BC062602 in Hs.409965 rep by Y09703: H.sapiens mRNA for MEMA protein
GATCCAGGAAAAATAAA///GATCAGAAAAAAGTACC///GATCACTTGGGCCCACA///GATCGGGGTGGTGAGAC///GATCCACAAATTAGCTC///GATCCCGAGGCAGGAGA///GATCACAATGAAAGCTT///GATCATATGGTTTTCCT	18	GATCAGAACTGAGTGGT	1	Hs.554831	55339	WDR33	2q14.3	WD repeat domain 33	BC068484 in Hs.554831 rep by NM_018383: Homo sapiens WD repeat domain 33 (WDR33), transcript variant 1, mRNA
GATCTCATTTACTAACA///GATCAATCCTTCTTATG///GATCAGGAATAGTGATT///GATCATATAGCGTGGGT	18	GATCAATCCTTTACTTC	1	Hs.167584	6514	SLC2A2	3q26.1-q26.2	Solute carrier family 2 (facilitated glucose transporter), member 2	H92984 in Hs.167584 rep by NM_000340: Homo sapiens solute carrier family 2 (facilitated glucose transporter), member 2 (SLC2A2), mRNA
GATCGTGCCATTGTGTC///GATCTCTAGTTTTTGTG///GATCAAGACGTCAGTGG///GATCCAATTGCTGGGGG///GATCCTACCAAAGCATT///GATCAAAGATTCTGGCA	18	GATCCTGTTCTGTTGGT	2	Hs.462323	9611	NCOR1	17p11.2	Nuclear receptor co-repressor 1	AI287315 in Hs.462323 rep by AF087856: Homo sapiens nuclear receptor co-repressor mRNA, complete cds
GATCCTGGACAAAGCTT///GATCCAGGCTGTAGTGA///GATCCAGGTGCTCTATT	18	GATCCAAAGGCCCTTTT	2	Hs.273397	9924	USP52	12q13.2-q13.3	Ubiquitin specific peptidase 52	BX648106 in Hs.273397 rep by BX648106: Homo sapiens mRNA; cDNA DKFZp686B2132 (from clone DKFZp686B2132)
GATCTCCCCCTGCCCAT	18	GATCTGGCTGCTGGCAC	2	Hs.6764	10013	HDAC6	Xp11.23	Histone deacetylase 6	BC069243 in Hs.6764 rep by BC069243: Homo sapiens histone deacetylase 6, mRNA (cDNA clone MGC:78509 IMAGE:6584427), complete cds
GATCAAGGTTCAAAAGC///GATCAGGAAAAAAGAGA///GATCCCCAGTCAAATTT///GATCCTCACTGAAAAAT///GATCAGGTCCCATTAAA///GATCATCAAAGAGATTG///GATCCCAAAGTGCTTTT	18	GATCAGATGACGAAGGT//GATCGAAAGAAGGGGGA//GATCTGAAGAGTTCTGA	4	Hs.494614	23215	BAT2D1	1q23.3	BAT2 domain containing 1	NM_015172 in Hs.494614 rep by NM_015172: Homo sapiens BAT2 domain containing 1 (BAT2D1), mRNA
GATCACCTTAGTTTGAT///GATCACCAGTAGAGTGA///GATCAGGAAATGGTCCA	18	GATCAGAATGGTCCAAG	5	Hs.472024	29058	C20orf30	20p12.3	Chromosome 20 open reading frame 30	NM_001009924 in Hs.472024 rep by NM_001009924: Homo sapiens chromosome 20 open reading frame 30 (C20orf30), transcript variant 2, mRNA
GATCGGTGGTTTTCTGA///GATCATCTCAGAAGACT///GATCCTGCCCTGCCAGC///GATCCAGGCAAAATGTT///GATCACATCAAGTTCAA///GATCATGCCACTGGTCT///GATCTTTTGCCCGTTTT	18	GATCTACAGGGGAGGGG	1	Hs.335003	29123	ANKRD11	16q24.3	Ankyrin repeat domain 11	AY373756 in Hs.335003 rep by AY373756: Homo sapiens ankyrin repeat-containing protein (ANKRD11) mRNA, complete cds
GATCCAAACTTCTACAG///GATCTCACAAAAAACAA///GATCAGGTATCATTCAA	18	GATCCACTTCCTGGCCC	1	Hs.145386	51115	FAM82B	8q21.3	Family with sequence similarity 82, member B	NM_016033 in Hs.145386 rep by AK000672: Homo sapiens cDNA FLJ20665 fis, clone KAIA713, highly similar to AF151848 Homo sapiens CGI-90 protein mRNA
GATCCTGGTGGAGAAGC///GATCCCACCAATCCTCG	18	GATCCGGTCTGTCTCTT	3	Hs.250905	51234	LOC51234	15q14	Hypothetical protein LOC51234	NM_016454 in Hs.250905 rep by AK091678: Homo sapiens cDNA FLJ34359 fis, clone FEBRA2013951
GATCTAGTGTAATGGAA///GATCTTTAAGTGTTCAG	18	GATCAGAATTGGCACAG//GATCCAGATGCTGCAAG//GATCCGGAGTTCTGTAA//GATCTACATCTGCATAA	7	Hs.221847	54407	SLC38A2	12q	Solute carrier family 38, member 2	NM_018976 in Hs.221847 rep by NM_018976: Homo sapiens solute carrier family 38, member 2 (SLC38A2), mRNA
GATCCCTTCACAGCAGT///GATCCCTTCACAGCAGG	18	GATCGCAGCTTTGAATT	1	Hs.397010	84153	AYP1	11q13.1	AYP1 protein	BC023588 in Hs.397010 rep by CR602154: full-length cDNA clone CS0DJ012YI19 of T cells (Jurkat cell line) Cot 10-normalized of Homo sapiens (human)
GATCCGGAGAGCCGAAG///GATCAAGGTATCTGTGA///GATCACAGGGTCATCCC///GATCACAAGCCGGAGAA	17	GATCCAGGAAGTTCAGG	3	Hs.391860	115	ADCY9	16p13.3	Adenylate cyclase 9	BC068612 in Hs.391860 rep by NM_001116: Homo sapiens adenylate cyclase 9 (ADCY9), mRNA
GATCGGGGCGGACGCCG///GATCAAGGGAAAGATGA///GATCTGAGCAGCAAACC///GATCCTGAGTTTTCACT///GATCTGTGCTTTGAAAA	17	GATCTTCAGTGGCATCA	1	Hs.432491	2098	ESD	13q14.1-q14.2	Esterase D/formylglutathione hydrolase	AI916961 in Hs.432491 rep by AK021825: Homo sapiens cDNA FLJ11763 fis, clone HEMBA1005679
GATCATTGCTGTCAATG///GATCCAGTACATCTGAG///GATCTGAGTTCTATGCT	17	GATCAGAAGCAAAAATT	2	Hs.169378	8777	MPDZ	9p24-p22	Multiple PDZ domain protein	NM_003829 in Hs.169378 rep by AB210041: Homo sapiens mRNA for MPDZ variant protein, partial cds, clone: pf00482
GATCTAATGGACCAGAC	17	GATCAAGGTCATCTGTC//GATCCCAGCACACAGGG	3	Hs.145384	10249	GLYAT	11q12.1	Glycine-N-acyltransferase	NM_201648 in Hs.145384 rep by NM_201648: Homo sapiens glycine-N-acyltransferase (GLYAT), nuclear gene encoding mitochondrial protein, transcript variant 1, mRNA
GATCAGGATTGTAGTAT///GATCATCTTTGTGTAGA///GATCAACCACTGAACTG///GATCCAACTTATAGACC///GATCGGAACAAGACTCC	17	GATCAAGTTCACTGGAA//GATCAGTGTGCTCAAGC//GATCCTCCTCATAACCT	7	Hs.371987	10725	NFAT5	16q22.1	Nuclear factor of activated T-cells 5, tonicity-responsive	BM979590 in Hs.371987 rep by AF346509: Homo sapiens nuclear factor of activated T-cells (NFAT5) mRNA, complete cds
GATCCAGAGAGCTTCCT///GATCCTCCAGTGCTTCT///GATCCATGCCCAGGCTC///GATCTTTTGAATTTGTA	17	GATCAGGGTTTCCTTAT	1	Hs.148078	23352	RBAF600	1p36.13	Retinoblastoma-associated factor 600	BC007962 in Hs.148078 rep by NM_020765: Homo sapiens retinoblastoma-associated factor 600 (RBAF600), mRNA
GATCATGTGTTAGGTCA///GATCAAAGCCATAACAA///GATCATCTTAGTAGATG///GATCTTGGCATAGAAGA///GATCCCCAGCAAATGGC///GATCAAAAATGCAGTCT///GATCAACGACGCAGGAT	17	GATCAGGACATTGCAGA	3	Hs.458986	49855	ZNF291	15q24	Zinc finger protein 291	BC018004 in Hs.458986 rep by AB040887: Homo sapiens mRNA for KIAA1454 protein, partial cds
GATCCCATGGAACTGAG///GATCAGTCCTCTGGAAG///GATCCTCCAAATTCCAA///GATCCAATCTGTAAAGA///GATCGCGGGAGGCTGCC	17	GATCCAAAACAGGTAGA	4	Hs.446077	55089	SLC38A4	12q13	Solute carrier family 38, member 4	NM_018018 in Hs.446077 rep by NM_018018: Homo sapiens solute carrier family 38, member 4 (SLC38A4), mRNA
GATCAGGCAGATGTGGT///GATCTTTGACTTCTAAT///GATCATAGCTGCAGTGG///GATCAGAGGTAAAAGTG	17	GATCTGCTGTTCATCTC	1	Hs.59486	84263	HSDL2	9q32	Hydroxysteroid dehydrogenase like 2	AY093428 in Hs.59486 rep by AY093428: Homo sapiens hydroxysteroid dehydrogenase-like protein mRNA, complete cds
GATCAGTTGGTACAGAA	17	GATCCAGGATGGCTGAC//GATCGGATTGTTTTGTC	3	Hs.16064	154043	CNKSR3	6q25.2	CNKSR family member 3	AY328891 in Hs.16064 rep by AY328891: Homo sapiens maguin-like protein variant I mRNA, complete cds, alternatively spliced
GATCCCAGCATTTTCCA///GATCAAACAAGCAAGCC	17	GATCCCTCCTTACACCC	1	Hs.117167	283537	LOC283537	13q12.3	Hypothetical protein LOC283537	NM_181785 in Hs.117167 rep by AK124604: Homo sapiens cDNA FLJ42613 fis, clone BRACE3014005
GATCCTGGGGGACCAAT	17	GATCAAAAGTAATCCCA	21	Hs.76171	1050	CEBPA	19q13.1	CCAAT/enhancer binding protein (C/EBP), alpha	BC063874 in Hs.76171 rep by NM_004364: Homo sapiens CCAAT/enhancer binding protein (C/EBP), alpha (CEBPA), mRNA
GATCCATTGCAGGGGCA///GATCAACAGGTTAAGAA///GATCATGTTGGCTACAT///GATCAACATGTTGAAAC///GATCTATTTGAGGTCTT///GATCTGGAGTGTCATGG///GATCCACACATTTCTTT///GATCTCAAAACTTGAAG	17	GATCCGGAAGTTCCATT//GATCTTTGTCAACTGGT	3	Hs.445748	9873	FCHSD2	11q13.4	FCH and double SH3 domains 2	AL707559 in Hs.445748 rep by AB018312: Homo sapiens mRNA for KIAA0769 protein, partial cds
GATCCTCTCTCCCAGGG///GATCAAGAAGGTGGAGA///GATCCTCTAAACAAGTG	16	GATCAGGGAGGAGGTGA	1	Hs.529451	1729	DIAPH1	5q31	Diaphanous homolog 1 (Drosophila)	NM_005219 in Hs.529451 rep by NM_005219: Homo sapiens diaphanous homolog 1 (Drosophila) (DIAPH1), mRNA
GATCAAAAGTAAACAAG///GATCCACTCATCAGCAG///GATCCCAAATTTGATAG///GATCCTGTTTTCAAGAA///GATCACAGAAACTCGAG///GATCACCTTTGTCTTTT///GATCACTCCTTGAGCCC///GATCCAACATCTCACAA	16	GATCAGCGGCATGTAGC	2	Hs.492618	2131	EXT1	8q24.11-q24.13	Exostoses (multiple) 1	BX538229 in Hs.492618 rep by BX538229: Homo sapiens mRNA; cDNA DKFZp686H2244 (from clone DKFZp686H2244)
GATCTGAAGAAATGATG///GATCCAAGCAGTGTGTC///GATCTGAAGCAATGCAT	16	GATCAAGTGGAAAATAT	1	Hs.84928	4801	NFYB	12q22-q23	Nuclear transcription factor Y, beta	BC005316 in Hs.84928 rep by NM_006166: Homo sapiens nuclear transcription factor Y, beta (NFYB), mRNA
GATCCCTCATGCCACTG///GATCTGGAAAAGTCCAG///GATCAGGACCTACTGCC///GATCCTATAAGTACAGT///GATCAGGGGCTGTTAGT	16	GATCAAGTTCCTTTAAA	2	Hs.434219	54882	ANKHD1	5q31.2	Ankyrin repeat and KH domain containing 1	NM_003732 in Hs.434219 rep by NM_020690: Homo sapiens MASK-4E-BP3 alternate reading frame gene (MASK-BP3), mRNA
GATCAGGTGGTACATCA///GATCAGGAAATAGGGGA///GATCTGAGTTACATTTT///GATCACTTGGAGTTCCA///GATCCACGAGGCACATT	16	GATCCAGCTTCTATTGA	2	Hs.62578	10564	ARFGEF2	20q13.13	ADP-ribosylation factor guanine nucleotide-exchange factor 2 (brefeldin A-inhibited)	CA314750 in Hs.62578 rep by NM_006420: Homo sapiens ADP-ribosylation factor guanine nucleotide-exchange factor 2 (brefeldin A-inhibited) (ARFGEF2), mRNA
GATCCAGTACTTGGCAG///GATCGAGACCAGCCCAG	16	GATCCTGTGATATGCCA//GATCTTCATAATGAAAC	3	Hs.407368	26065	FAM61A	19q13.11	Family with sequence similarity 61, member A	NM_015578 in Hs.407368 rep by AK127401: Homo sapiens cDNA FLJ45492 fis, clone BRTHA2008502
GATCAGGAATAAGGCAA///GATCATGTTACTCCAAA///GATCCTCACTTCATTAC	16	GATCATCCCCAGAGTAT//GATCTTGCTGCTGTGAT	2	Hs.483329	96459	KIAA1961	5q23.3	KIAA1961 gene	AL599269 in Hs.483329 rep by NM_133372: Homo sapiens KIAA1961 gene (KIAA1961), transcript variant 1, mRNA
GATCGTGATGAGCGTCT	16	GATCAGGTTCTTCGGTT	4	Hs.130293	51747	CROP	17q21.33	Cisplatin resistance-associated overexpressed protein	NM_016424 in Hs.130293 rep by NM_016424: Homo sapiens cisplatin resistance-associated overexpressed protein (CROP), transcript variant 1, mRNA
GATCCGGCCGTGTACAT///GATCTGCTCGGGGAAGT///GATCACCTCCTGCTACG	16	GATCAACAGAAAAAGCA//GATCTGATGCCTTGGTC	3	Hs.558505	54764	ZRANB1	10q26.13	Zinc finger, RAN-binding domain containing 1	NM_017580 in Hs.558505 rep by AL832925: Homo sapiens mRNA; cDNA DKFZp762P2216 (from clone DKFZp762P2216)
GATCATTGAGTTGTCTT///GATCCTGACTTTCTTGG///GATCAAACATAGCTTCC///GATCAAATTTTTTGGTT	16	GATCTCATCAGAAGTTA//GATCTGACAGCCATGAG	3	Hs.248785	56894	AGPAT3	21q22.3	1-acylglycerol-3-phosphate O-acyltransferase 3	AL832919 in Hs.248785 rep by AL832919: Homo sapiens mRNA; cDNA DKFZp762M1415 (from clone DKFZp762M1415)
GATCTGCCCTGATTAAG	16	GATCAGGGTGTCTTGGT	13	Hs.547580	///			Transcribed locus	BX119829 in Hs.547580 rep by AA639753: nq82c12.s1 NCI_CGAP_Co9 Homo sapiens cDNA clone IMAGE:1158838 3', mRNA sequence
GATCTTGAGTATCAAAA///GATCAACAGTGAAAAGA	16	GATCATGGGGCAGGGCC//GATCCAGCTTATTCCTG	2	Hs.522995	1979	EIF4EBP2	10q21-q22	Eukaryotic translation initiation factor 4E binding protein 2	AA999669 in Hs.522995 rep by CR627373: Homo sapiens mRNA; cDNA DKFZp762K067 (from clone DKFZp762K067)
GATCTCTTATCAATTAG///GATCCTCCTGAATGCCT	15	GATCCTGGACAGAACGG	4	Hs.88778	873	CBR1	21q22.13	Carbonyl reductase 1	BC015640 in Hs.88778 rep by BM810059: AGENCOURT_6579801 NIH_MGC_41 Homo sapiens cDNA clone IMAGE:5470002 5', mRNA sequence
GATCTGTGCAATGAATT///GATCTCCCTGTGGTCTG	15	GATCCAAAGATTTTGGA	3	Hs.131555	957	ENTPD5	14q24	Ectonucleoside triphosphate diphosphohydrolase 5	AK025209 in Hs.131555 rep by CR749537: Homo sapiens mRNA; cDNA DKFZp686I15206 (from clone DKFZp686I15206)
GATCTTACAGACTGTAT///GATCCGGCCTGCGGGGG///GATCTGTCAGAGTGGAG	15	GATCCAGTCGAAATGGT	2	Hs.433732	1195	CLK1	2q33	CDC-like kinase 1	BC031549 in Hs.433732 rep by NM_004071: Homo sapiens CDC-like kinase 1 (CLK1), transcript variant 1, mRNA
GATCTGCATTTCTAAAC///GATCCAAGAATTTTGAA///GATCTTTAGAATTTCCA///GATCAGGGAAACCAAAA///GATCGAAGGAATAAATT	15	GATCAGGGGGCAGCCGA	2	Hs.444362	4026	LPP	3q28	LIM domain containing preferred translocation partner in lipoma	CR738459 in Hs.444362 rep by NM_005578: Homo sapiens LIM domain containing preferred translocation partner in lipoma (LPP), mRNA
GATCCTCCACTCCAGAG///GATCTGAAGAATGTCCG///GATCAGGTCCCAGCCCT///GATCATGAGGTGCTGGG///GATCCTCCTTGCTTGAC	15	GATCCCAGGGAATGGGA	3	Hs.517949	4134	MAP4	3p21	Microtubule-associated protein 4	NM_002375 in Hs.517949 rep by NM_002375: Homo sapiens microtubule-associated protein 4 (MAP4), transcript variant 1, mRNA
GATCCACTTCTGTGATT///GATCCTTTGAGGAAGGC	15	GATCTTGCTACATAGTT	1	Hs.1600	22948	CCT5	5p15.2	Chaperonin containing TCP1, subunit 5 (epsilon)	BC035499 in Hs.1600 rep by NM_012073: Homo sapiens chaperonin containing TCP1, subunit 5 (epsilon) (CCT5), mRNA
GATCTAAAAGAAGAGAG///GATCATAGTCCAACATT///GATCCAGGACATACAAG///GATCCTCAAATTCACCA	15	GATCAGGCTGTAATGAC	2	Hs.464585	23253	ANKRD12	18p11.22	Ankyrin repeat domain 12	AY533564 in Hs.464585 rep by AY533564: Homo sapiens ankyrin repeat-containing cofactor-2 (ANCO2) mRNA, complete cds
GATCCTTTGGAAAGGTG///GATCACCGGCTATTACT///GATCTTTGGCAGAGAAT///GATCTGAGGCCCAAAGT	15	GATCTGGTTGGCGGATG	121	Hs.124953	23316	CUTL2	12q24.11-q24.12	Cut-like 2 (Drosophila)	NM_015267 in Hs.124953 rep by NM_015267: Homo sapiens cut-like 2 (Drosophila) (CUTL2), mRNA
GATCTAAGAGTTGTACC///GATCATAGGAAAGCATT///GATCCAAGTGCCAGTCT	15	GATCTGGTGCTGGTCTT	2	Hs.483993	54873	PALMD	1p22-p21	Palmdelphin	BC012570 in Hs.483993 rep by BX648213: Homo sapiens mRNA; cDNA DKFZp686P04226 (from clone DKFZp686P04226)
GATCATCAGAGCCACAG///GATCTCATGAGTCCAAG///GATCTCATGAGGCCAGG///GATCAAGACTGCCCTTA///GATCAGCGAGTTGTGTG///GATCCCTGTCAGAGCCA///GATCTGAAACTGCTGAT	15	GATCATGTAGCAGAGTG	1	Hs.484363	55819	RNF130	5q35.3	Ring finger protein 130	NM_018434 in Hs.484363 rep by AL831873: Homo sapiens mRNA; cDNA DKFZp547C1510 (from clone DKFZp547C1510)
GATCAAGGAAAAGGAAA///GATCAGTGCTTTTTATT///GATCGCCAAGAACATCA	15	GATCGAAAGTTGTGTTA	4	Hs.519347	140890	SFRS12	5q12.3	Splicing factor, arginine/serine-rich 12	NM_139168 in Hs.519347 rep by AB209694: Homo sapiens mRNA for splicing factor, arginine/serine-rich 12 variant protein
GATCGGGAAAGTAAGTG///GATCTGAAGAGAAAGAA///GATCCTGTTTCCTCCCT///GATCATGAGTGTGGGCT	15	GATCGGGTTTCGTCTTC	2	Hs.487498	221955	LOC221955	7p22.1	KCCR13L	AF450090 in Hs.487498 rep by AF450090: Homo sapiens KCCR13L mRNA, complete cds
GATCAACAGTTACTGTG///GATCAGGAGGAGGGAGG	15	GATCTTCTTGTAGGAGG	1	Hs.567375	8683	SFRS9	12q24.31	Splicing factor, arginine/serine-rich 9	NM_003769 in Hs.567375 rep by CR591670: full-length cDNA clone CS0DF030YN16 of Fetal brain of Homo sapiens (human)
GATCAAATGTGCTGCAG///GATCCCAAAGCACAACA///GATCCTGTCTCCAAATC///GATCCAATCTCAGTGTC///GATCCTTTTCTTCCTGG	15	GATCCAGATACCCTCCA	1	Hs.465744	3643	INSR	19p13.3-p13.2	Insulin receptor	AL365454 in Hs.465744 rep by X02160: Human mRNA for insulin receptor precursor
GATCAGCATTTAGGAAA///GATCTCTTTTTTCGTGA///GATCTTTTTTTTGCCTA///GATCCTTGTGAGCAAGA	14	GATCCGGCTTAGAAGCC	1	Hs.271264	2729	GCLC	6p12	Glutamate-cysteine ligase, catalytic subunit	M90656 in Hs.271264 rep by AK094940: Homo sapiens cDNA FLJ37621 fis, clone BRCOC2013675
GATCTGGCTCCCATAGG///GATCCATGGACAGTTGA	14	GATCACATTGAAGGTGC	2	Hs.171280	3028	HADH2	Xp11.2	Hydroxyacyl-Coenzyme A dehydrogenase, type II	NM_004493 in Hs.171280 rep by BQ940058: AGENCOURT_8878452 NIH_MGC_71 Homo sapiens cDNA clone IMAGE:6464699 5', mRNA sequence
GATCAAAAGCTTATTTT///GATCTTAAAACTAACAC	14	GATCCACCGAACGTTTA	1	Hs.494622	7046	TGFBR1	9q22	Transforming growth factor, beta receptor I (activin A receptor type II-like kinase, 53kDa)	BX369050 in Hs.494622 rep by NM_004612: Homo sapiens transforming growth factor, beta receptor I (activin A receptor type II-like kinase, 53kDa) (TGFBR1), mRNA
GATCGGGAACAAATGAA///GATCCTTTCTCAAAAAC	14	GATCAGACTTAGATTTG	1	Hs.170563	7103	TSPAN8	12q14.1-q21.1	Tetraspanin 8	BC070168 in Hs.170563 rep by BC070168: Homo sapiens tetraspanin 8, mRNA (cDNA clone IMAGE:4289024)
GATCACTTGGTCAGGAG///GATCTGAGCAATGGAAA	14	GATCAAAAGCTTTGTTC//GATCTCTCTCATGTTAG	3	Hs.463439	9043	SPAG9	17q21.33	Sperm associated antigen 9	BC007524 in Hs.463439 rep by AY850123: Homo sapiens sperm associated antigen 9 transcript variant 1 (SPAG9) mRNA, complete cds, alternatively spliced
GATCTGGGAAAATGAAA///GATCTTGCTGGTGGATG///GATCCTATGGGACTGGA///GATCCTGCAGGAGTAAC///GATCTTGGAAGTTAAGC	14	GATCATCTCTCGAGTTG//GATCCTCACACAGACTT	2	Hs.269944	23788	MTCH2	11p11.2	Mitochondrial carrier homolog 2 (C. elegans)	H06168 in Hs.269944 rep by AY380792: Homo sapiens Met-induced mitochondrial protein long form (MIMP) mRNA, complete cds; nuclear gene for mitochondrial product
GATCACTTGTGTTCAGT///GATCTGTCATCTCTGTT///GATCCTGCATTAAATTT	14	GATCTTGCATGCTATTA	1	Hs.483512	148534	TMEM56	1p21.3	Transmembrane protein 56	AI916588 in Hs.483512 rep by BX537731: Homo sapiens mRNA; cDNA DKFZp686O0762 (from clone DKFZp686O0762)
GATCTCCTTACGTAGCA	14	GATCAGGGACTATGTTC	1	Hs.438830	29103	DNAJC15	13q14.1	DnaJ (Hsp40) homolog, subfamily C, member 15	BC010910 in Hs.438830 rep by NM_013238: Homo sapiens DnaJ (Hsp40) homolog, subfamily C, member 15 (DNAJC15), mRNA
GATCAGACCTCTATGCT	14	GATCACAAAACACTGAC	2	Hs.439152	56954	NIT2	3q12.2	Nitrilase family, member 2	NM_020202 in Hs.439152 rep by BF984981: 602306265F1 NIH_MGC_88 Homo sapiens cDNA clone IMAGE:4397465 5', mRNA sequence
GATCTGGTGGCACACAC///GATCCTTACCACGACAG///GATCCCGCCATTGCCCT///GATCGGGGAGGAACTGC///GATCAAGGCTAACATCA///GATCATCTGAATTCCAA///GATCCTCAACAGTTGAG///GATCTGGAAGTAGGAGG	14	GATCAGCTGCTCTCCTG	1	Hs.291587	57492	ARID1B	6q25.1	AT rich interactive domain 1B (SWI1-like)	H38752 in Hs.291587 rep by NM_017519: Homo sapiens AT rich interactive domain 1B (SWI1-like) (ARID1B), transcript variant 1, mRNA
GATCAAGCAATCATTGT///GATCACAGGGGTGAGTT///GATCCTTGAGGACACAA	14	GATCACAGGGGTGAGTG	3	Hs.238432	60313	GPBP1L1	1p34.1	GC-rich promoter binding protein 1-like 1	NM_021639 in Hs.238432 rep by NM_021639: Homo sapiens GC-rich promoter binding protein 1-like 1 (GPBP1L1), mRNA
GATCCCATTTCCTTGAG///GATCCATTTCCTTGAGT	14	GATCCCAAATATCACTG	1	Hs.516522	65123	C1orf60	1q21.3	Chromosome 1 open reading frame 60	CR749376 in Hs.516522 rep by CR749376: Homo sapiens mRNA; cDNA DKFZp686O20115 (from clone DKFZp686O20115)
GATCCTCAGTGTCCTTA///GATCATCCCCCCCGCCC	14	GATCAGGTCTCCAGCAG	1	Hs.460558	79008	GIYD2	16p11.2	BolA-like 2 (E. coli)	NM_024044 in Hs.460558 rep by BM909368: AGENCOURT_6640602 NIH_MGC_99 Homo sapiens cDNA clone IMAGE:5433936 5', mRNA sequence
GATCCCTCCTGCTGCCA///GATCCCAGCTTAGCCCC///GATCCAGTGGGCTTCTT	14	GATCCGAGCGCTGAGAT	2	Hs.494892	85301	COL27A1	9q32	Collagen, type XXVII, alpha 1	BQ574973 in Hs.494892 rep by NM_032888: Homo sapiens collagen, type XXVII, alpha 1 (COL27A1), mRNA
GATCATCGGGGGAGGGT///GATCAGCAGCTGCAGCG	14	GATCAACAGGCACTGCA//GATCAGGCCCATTCCCA	3	Hs.213541	552889	LOC552889	12q21	Hypothetical LOC552889	BC009111 in Hs.213541 rep by AK056642: Homo sapiens cDNA FLJ32080 fis, clone OCBBF2000015
GATCAGAAACTTGCTAT///GATCAGCAGGTCAGGAG///GATCCCAGGAAAATAAC	14	GATCTTGAAGTACTGAA	2	Hs.380334	7707	ZNF148	3q21	Zinc finger protein 148 (pHZ-52)	BC018971 in Hs.380334 rep by AL137447: Homo sapiens mRNA; cDNA DKFZp434J0927 (from clone DKFZp434J0927)
GATCAAAGTTTTCAGTG	14	GATCATTTCTAAAACCT	1	Hs.130014	9936	CD302	2q24.2	CD302 antigen	AY314007 in Hs.130014 rep by AY314007: Homo sapiens type I transmembrane C-type lectin receptor DCL-1 mRNA, complete cds
GATCAGACACTTCAAGG///GATCTTAGTTTACTGCA///GATCCAGAAACTGAGGA	13	GATCATCGCAGTTCGGT//GATCGCATGTGACACTT	14	Hs.324746	197	AHSG	3q27	Alpha-2-HS-glycoprotein	CB163697 in Hs.324746 rep by BC048198: Homo sapiens alpha-2-HS-glycoprotein, mRNA (cDNA clone MGC:52261 IMAGE:5798874), complete cds
GATCTGGTAGGCTGGTC///GATCAGTGTGGTCAAGG///GATCAGGCTAGTCTCGA///GATCCTTGGGAACTTCA///GATCTGTACTACAAAAG	13	GATCTTGGCACCTTTGT	1	Hs.115242	4733	DRG1	22q12.2	Developmentally regulated GTP binding protein 1	NM_004147 in Hs.115242 rep by AF078103: Homo sapiens developmentally regulated GTP-binding protein (DRG) mRNA, complete cds
GATCAGTCACTTGTATG///GATCTTTTGAGGCTGTC	13	GATCAGTCACAAGCAAC	48	Hs.133527	7104	TM4SF4	3q25	Transmembrane 4 L six family member 4	BX507411 in Hs.133527 rep by AK055577: Homo sapiens cDNA FLJ31015 fis, clone HLUNG2000281, highly similar to TETRASPAN MEMBRANE PROTEIN IL-TMP
GATCAACAGTGACTCAG///GATCCATCTTCATCCAT///GATCTTGCTACGTCTGC///GATCTTGCCAAGGTGGA///GATCAGAGCCAAAATAA///GATCCTGAAGATGTTGC	13	GATCTGGACTTAATGAT	2	Hs.133135	7402	UTRN	6q24	Utrophin (homologous to dystrophin)	NM_007124 in Hs.133135 rep by NM_007124: Homo sapiens utrophin (homologous to dystrophin) (UTRN), mRNA
GATCTGAAACAAATCTC///GATCTTAATGGGCAGGG///GATCTTCCTGGGAACTT	13	GATCACAGTAAACATAC	2	Hs.149367	23376	KIAA0776	6q16.1	KIAA0776	NM_015323 in Hs.149367 rep by BX538302: Homo sapiens mRNA; cDNA DKFZp686D06116 (from clone DKFZp686D06116)
GATCCTGGCTAACACAG///GATCTGCTACTAAACAG///GATCAGGAGTAAGATGA	13	GATCAAACAATGAAACC	3	Hs.152536	9861	PSMD6	3p14.1	Proteasome (prosome, macropain) 26S subunit, non-ATPase, 6	BQ181374 in Hs.152536 rep by AK124742: Homo sapiens cDNA FLJ42752 fis, clone BRAWH3000604
GATCGAGGCTTGTGATG	13	GATCCTCTAGTGTAGAC	1	Hs.107740	10365	KLF2	19p13.13-p13.11	Kruppel-like factor 2 (lung)	BC071983 in Hs.107740 rep by BC071983: Homo sapiens Kruppel-like factor 2 (lung), mRNA (cDNA clone MGC:88680 IMAGE:5480246), complete cds
GATCTTAAAGCAGAATG///GATCTCCTTTACGAATG	13	GATCAGAAAAAATCAGC	4	Hs.504895	11171	STRAP	12p12.3	Serine/threonine kinase receptor associated protein	BC062306 in Hs.504895 rep by BC062306: Homo sapiens serine/threonine kinase receptor associated protein, mRNA (cDNA clone MGC:71292 IMAGE:3349549), complete cds
GATCATGCTCCAACTTG///GATCCGGCCGCTTCGGC///GATCAGGACAGGGGAGG///GATCAAAACTCCAGCAA///GATCTGAGAGGAATTAG	13	GATCCCAAAGATGCTCA	2	Hs.407740	27327	TNRC6A	16p11.2	Trinucleotide repeat containing 6A	BQ005998 in Hs.407740 rep by AY035864: Homo sapiens GW182 autoantigen (GW1) mRNA, complete cds
GATCACAGGAAGACTTT///GATCCCATTTTTCAGAC///GATCCAGAAGGGAGATT	13	GATCCACAACAAAGACA	1	Hs.517941	29072	HYPB	3p21.31	Huntingtin interacting protein B	AL831959 in Hs.517941 rep by BX649110: Homo sapiens mRNA; cDNA DKFZp686C14109 (from clone DKFZp686C14109)
GATCAGGAATCAGAATG///GATCCCTTCCTTACTCC///GATCCATGAGGAAAATA	13	GATCAGAGCAGAGCTGG	1	Hs.23862	55331	PHCA	11q13.5	Phytoceramidase, alkaline	BX646606 in Hs.23862 rep by BC049837: Homo sapiens phytoceramidase, alkaline, mRNA (cDNA clone IMAGE:5214265), partial cds
GATCCTTCCTACAACAA///GATCCTAGAGGACTGGG///GATCTGAAATCTGAAAT	13	GATCAATTTCCAGATTC	1	Hs.59804	79048	SECISBP2	9q22.2	SECIS binding protein 2	BC001189 in Hs.59804 rep by BX648787: Homo sapiens mRNA; cDNA DKFZp686C09169 (from clone DKFZp686C09169)
GATCCAAACTATTTTAC///GATCTTCCCACTTCCGC	13	GATCAGGGTCAAATAAC	1	Hs.521008	79689	STEAP4	7q21.12	STEAP family member 4	AL832955 in Hs.521008 rep by AL832955: Homo sapiens mRNA; cDNA DKFZp666M1410 (from clone DKFZp666M1410)
GATCTGAAACAAAATCT	13	GATCTGAGCAAAGTCAC	3	Hs.99195	166647	GPR125	4p15.31	G protein-coupled receptor 125	NM_145290 in Hs.99195 rep by NM_145290: Homo sapiens G protein-coupled receptor 125 (GPR125), mRNA
GATCTGAAGATTATGGC	13	GATCCGTCCCAAATTGG	2	Hs.8373	202299	FIS	5q15	FIS	CB997195 in Hs.8373 rep by AK096140: Homo sapiens cDNA FLJ38821 fis, clone LIVER2008580
GATCAAGTAGGTTTCAT	13	GATCAGATAGTTGTAAG//GATCATGGCAGATAAGC	3	Hs.546048	///			CDNA FLJ42288 fis, clone TLIVE2006236	AK124282 in Hs.546048 rep by AK124282: Homo sapiens cDNA FLJ42288 fis, clone TLIVE2006236
GATCCCAGAAAGAGTTT///GATCGCAGGGGTTCTTA	13	GATCGAAGCAACCCTAG//GATCTACTTATCCAAAG	7	Hs.423725	7586	ZKSCAN1	7q21.3-q22.1	Zinc finger with KRAB and SCAN domains 1	AF454940 in Hs.423725 rep by BX640646: Homo sapiens mRNA; cDNA DKFZp686L21110 (from clone DKFZp686L21110); complete cds
GATCACGCCACTACATT///GATCAGAAATGTTGAAA///GATCAGTGGGTAGACTG	13	GATCACGAGTTACCAAG//GATCTGCTCCACCACTC	3	Hs.369586	54799	MBTD1	17q21.33	Mbt domain containing 1	NM_017643 in Hs.369586 rep by AK000062: Homo sapiens cDNA FLJ20055 fis, clone COL00943
GATCCCCTTTGTCAGTG///GATCATGCTGGCACCAG	13	GATCAGGACGAGCAGGG	2	Hs.184877	8402	SLC25A11	17p13.3	Solute carrier family 25 (mitochondrial carrier; oxoglutarate carrier), member 11	BC016473 in Hs.184877 rep by BC016473: Homo sapiens solute carrier family 25 (mitochondrial carrier; oxoglutarate carrier), member 11, mRNA (cDNA clone IMAGE:4186740), with apparent retained intron
GATCGTGCCACCCTTTG///GATCACTTCAAAGGTCT///GATCAGGGGTTGTTGCT	12	GATCCCATTACAGACAG	2	Hs.429294	19	ABCA1	9q31.1	ATP-binding cassette, sub-family A (ABC1), member 1	AF285167 in Hs.429294 rep by AF285167: Homo sapiens ATP-binding cassette transporter 1 (ABCA1) mRNA, complete cds
GATCCAAAAACATCCTG///GATCCAACAATTTTGAA	12	GATCCAACCCCCCACTA	1	Hs.412117	309	ANXA6	5q32-q34	Annexin A6	AI566871 in Hs.412117 rep by NM_001155: Homo sapiens annexin A6 (ANXA6), transcript variant 1, mRNA
GATCTACACCTGGACTG	12	GATCTGTCCAACTTGAA	1	Hs.76452	1401	CRP	1q21-q23	C-reactive protein, pentraxin-related	BC070257 in Hs.76452 rep by NM_000567: Homo sapiens C-reactive protein, pentraxin-related (CRP), mRNA
GATCCGGGTGGATGCAC	12	GATCATCCCAGTGCACT	1	Hs.79064	1725	DHPS	19p13.2-p13.1	Deoxyhypusine synthase	AI674432 in Hs.79064 rep by BC014016: Homo sapiens deoxyhypusine synthase, transcript variant 1, mRNA (cDNA clone MGC:20308 IMAGE:4129051), complete cds
GATCCTAACTGAGAATT///GATCGCAGACCTCAGGA///GATCCTTACAAGAAAGG	12	GATCACGGACACCAAGA//GATCCAGTGGGGTGGAT	2	Hs.212293	2538	G6PC	17q21	Glucose-6-phosphatase, catalytic (glycogen storage disease type I, von Gierke disease)	NM_000151 in Hs.212293 rep by NM_000151: Homo sapiens glucose-6-phosphatase, catalytic (glycogen storage disease type I, von Gierke disease) (G6PC), mRNA
GATCTCTTGTCCACTAA///GATCTCAACTACTTGAG///GATCATCTGAAGAGTGT	12	GATCCACATTCTGAAGG	5	Hs.436062	2632	GBE1	3p12.3	Glucan (1,4-alpha-), branching enzyme 1 (glycogen branching enzyme, Andersen disease, glycogen storage disease type IV)	NM_000158 in Hs.436062 rep by AK125918: Homo sapiens cDNA FLJ43930 fis, clone TESTI4013441, highly similar to 1,4-alpha-glucan branching enzyme (EC 2.4.1.18)
GATCCAGAAGTGAACTG///GATCCCCTCGAGGAAAA///GATCACATTCATTGCAC///GATCACAAGTTTAAAGA	12	GATCAGGAACTAAGTGT//GATCCCATCTTCCATTT	3	Hs.363396	3075	CFH	1q32	Complement factor H	NM_000186 in Hs.363396 rep by NM_000186: Homo sapiens complement factor H (CFH), transcript variant 1, mRNA
GATCATCAAGGAGAAGG///GATCAGGACTTGACCAC///GATCTCAGCCTCCCAGG///GATCCTGGGAGGGGAGT	12	GATCAGGATTTGAGGTG//GATCCCCAGAGCACCTC//GATCTTGATTAGGGCTT	20	Hs.518000	3700	ITIH4	3p21-p14	Inter-alpha (globulin) inhibitor H4 (plasma Kallikrein-sensitive glycoprotein)	NM_002218 in Hs.518000 rep by CR749404: Homo sapiens mRNA; cDNA DKFZp686G21125 (from clone DKFZp686G21125)
GATCCAGTGAAGCCAGA	12	GATCCCGAGGCTAAGAC	2	Hs.502872	4296	MAP3K11	11q13.1-q13.3	Mitogen-activated protein kinase kinase kinase 11	BC064543 in Hs.502872 rep by AB209655: Homo sapiens mRNA for mitogen-activated protein kinase kinase kinase 11 variant protein
GATCAAGAAATGCCTTT///GATCTCCTGCAAGAATA///GATCCAATTTCTCTTTC	12	GATCCTGATATACAGTC	2	Hs.161000	5926	ARID4A	14q23.1	AT rich interactive domain 4A (RBP1-like)	NM_002892 in Hs.161000 rep by NM_002892: Homo sapiens AT rich interactive domain 4A (RBP1-like) (ARID4A), transcript variant 1, mRNA
GATCTGTAGTTTGTATA///GATCCAGAAGAAAATGT///GATCCACCTTCTGTTAC///GATCTGGGATTATGTAG	12	GATCAGAAAGAAAAAAC//GATCATTCCTCAGCAGT	3	Hs.287749	6309	SC5DL	11q23.3	Sterol-C5-desaturase (ERG3 delta-5-desaturase homolog, fungal)-like	BC050427 in Hs.287749 rep by AF069469: Homo sapiens sterol-C5-desaturase incompletely processed mRNA
GATCCTTGTCTCCAATG///GATCACCTGAGGTTGCG///GATCCAGACCATGGTGA	12	GATCAGGCTAAATAAAC	1	Hs.491611	6575	SLC20A2	8p12-q21	Solute carrier family 20 (phosphate transporter), member 2	NM_006749 in Hs.491611 rep by NM_006749: Homo sapiens solute carrier family 20 (phosphate transporter), member 2 (SLC20A2), mRNA
GATCAGCCGATGACAGA///GATCAGCCGTGAGTTGG///GATCCTTTCCAATCCTG	12	GATCCAACCGTTCCTTG	2	Hs.533273	7317	UBE1	Xp11.23	Ubiquitin-activating enzyme E1 (A1S9T and BN75 temperature sensitivity complementing)	BC009900 in Hs.533273 rep by BC009900: Homo sapiens cDNA clone IMAGE:2988153, containing frame-shift errors
GATCACCTCAAGTTTCT///GATCTTGTCTCTGAAGA///GATCATTTTCTGTCTGT///GATCTGATTTTGTGAAG	12	GATCCTTTATGTAACTG	1	Hs.250	7498	XDH	2p23-p22	Xanthine dehydrogenase	CV574002 in Hs.250 rep by NM_000379: Homo sapiens xanthine dehydrogenase (XDH), mRNA
GATCAGCAGAGGAATCA///GATCAGGATTTGGGAAA///GATCAGTTGAAGGCCAG///GATCCAGCTGGGAGGAG///GATCATTTTCCAGAGAC	12	GATCCACAAGATAGGCA	3	Hs.492740	22926	ATF6	1q22-q23	Activating transcription factor 6	AF005887 in Hs.492740 rep by BX538263: Homo sapiens mRNA; cDNA DKFZp686P2194 (from clone DKFZp686P2194)
GATCCTATCATTCCTTA///GATCCAGACACTTTGCA	12	GATCTATTGGGAATGCT	4	Hs.491232	23516	SLC39A14	8p21.3	Solute carrier family 39 (zinc transporter), member 14	AK172810 in Hs.491232 rep by AK172810: Homo sapiens cDNA FLJ23971 fis, clone HEP18208
GATCCAGAGCTGTTGCC///GATCAGGAAAAGAGAGT	12	GATCCAGCTCATTCTCC	2	Hs.533019	54487	DGCR8	22q11.2	DiGeorge syndrome critical region gene 8	NM_022720 in Hs.533019 rep by BC071568: Homo sapiens DiGeorge syndrome critical region gene 8, mRNA (cDNA clone IMAGE:30342289)
GATCGTGCCACTGCGCC///GATCCATTGGGGTTTTT	12	GATCTGTTTCTCCAGGA	1	Hs.484844	54901	CDKAL1	6p22.3	CDK5 regulatory subunit associated protein 1-like 1	BG183932 in Hs.484844 rep by AK000349: Homo sapiens cDNA FLJ20342 fis, clone HEP13572
GATCTGGAAACTGAAGG///GATCAGTGTTGGTAAGG///GATCAGTTGTGAATAGA	12	GATCAAGAAACTGAAGT	1	Hs.536535	80824	DUSP16	12p13	Dual specificity phosphatase 16	AV719865 in Hs.536535 rep by AL833073: Homo sapiens mRNA; cDNA DKFZp451D0719 (from clone DKFZp451D0719)
GATCCACCGTCCAAATG///GATCTAAAGGGGACACT///GATCCTGCCACCCAGAT///GATCCGGAGCCCAGAAA///GATCAGTGGTGCTAAGA	12	GATCACGGGAGAAAGGC//GATCCAGAAGATAGGAG	5	Hs.495349	84726	KIAA0515	9q34.13	KIAA0515	BC012289 in Hs.495349 rep by XM_497080: PREDICTED: Homo sapiens KIAA0515 (KIAA0515), mRNA
GATCAGTGTGCAAAAAA///GATCTTTTCAGAGTGGT	12	GATCATAAAGATGCCTC	1	Hs.483454	1266	CNN3	1p22-p21	Calponin 3, acidic	CA429551 in Hs.483454 rep by NM_001839: Homo sapiens calponin 3, acidic (CNN3), mRNA
GATCAGCAAAACACAAT///GATCATACTTGGAGCCC///GATCACAAATTCCTTGA///GATCTGCCTTTCTAACA///GATCCACCCAAGCAAGT	12	GATCTAACTACCAACTC	4	Hs.446271	401504	LOC401504	9p13.2	Hypothetical gene supported by AK091718	BQ001138 in Hs.446271 rep by XM_379634: PREDICTED: Homo sapiens similar to 60S ribosomal protein L32 (LOC401504), mRNA
GATCCTCCTGCAGGGCT	12	GATCTTGTGTCACAGCC	1	Hs.437056	6829	SUPT5H	19q13	Suppressor of Ty 5 homolog (S. cerevisiae)	NM_003169 in Hs.437056 rep by AK091476: Homo sapiens cDNA FLJ34157 fis, clone FCBBF3013506, highly similar to H.sapiens mRNA for supt5h protein
GATCCAGACCAACCTGG///GATCAGAGAAGGTTCCA///GATCCAACCACTACATT///GATCAGGAACAGGAATA///GATCCTGACACCTTTCC///GATCTATCCTTCACTTA	12	GATCATTGCTCGGCACG	1	Hs.434980	351	APP	21q21.2|21q21.3	Amyloid beta (A4) precursor protein (peptidase nexin-II, Alzheimer disease)	CV356875 in Hs.434980 rep by BX537935: Homo sapiens mRNA; cDNA DKFZp686A05118 (from clone DKFZp686A05118)
GATCCAGCCTCCAGGAG///GATCACTTGGGCCCCGG///GATCTGGAGAGGGAGAA	12	GATCTGAATGGAGTCCA	1	Hs.335274	27351	D15Wsu75e	22q13.2	DNA segment, Chr 15, Wayne State University 75, expressed	NM_015704 in Hs.335274 rep by AK090725: Homo sapiens cDNA FLJ33406 fis, clone BRACE2010477
GATCAGGAGGTTGAGAC///GATCCAGCTCCCTCGGT///GATCCACCCACTATGGC///GATCAGGAGGCTGAGGT///GATCCACCCGCTATGGC///GATCTGTTGTGCCTCTT	12	GATCAAATCCACCTTCT//GATCCTCTTAGATTAGG	2	Hs.205952	201895	LOC201895	4p14	Hypothetical protein LOC201895	AW892219 in Hs.205952 rep by BC047541: Homo sapiens cDNA clone IMAGE:5271877
GATCTGTTTGTTCCCTG///GATCTATTCAGTGTCTC	11	GATCCAACTAACATTTA	4	Hs.470907	204	AK2	1p34	Adenylate kinase 2	NM_013411 in Hs.470907 rep by NM_013411: Homo sapiens adenylate kinase 2 (AK2), transcript variant AK2B, mRNA
GATCTGCCTCTCAGGAA///GATCAGCACTGAAGAGT///GATCCCGATGTTCTTAA///GATCTGTCTCTCAGGAA	11	GATCTAACAGCTGCAGA	2	Hs.429666	1054	CEBPG	19q13.11	CCAAT/enhancer binding protein (C/EBP), gamma	NM_001806 in Hs.429666 rep by NM_001806: Homo sapiens CCAAT/enhancer binding protein (C/EBP), gamma (CEBPG), mRNA
GATCCTTGAACGCTGCT///GATCAGAAAGGGTTAGC///GATCAGAAATCTTATGA	11	GATCAGTGGAAGAAGCA	5	Hs.429879	1962	EHHADH	3q26.3-q28	Enoyl-Coenzyme A, hydratase/3-hydroxyacyl Coenzyme A dehydrogenase	NM_001966 in Hs.429879 rep by NM_001966: Homo sapiens enoyl-Coenzyme A, hydratase/3-hydroxyacyl Coenzyme A dehydrogenase (EHHADH), mRNA
GATCTAAAGGAGCATGT///GATCTACAAGAGCCTGA	11	GATCCACAACAATACAT//GATCTAGTAGGCTTCAT	5	Hs.42151	3176	HNMT	2q22.1	Histamine N-methyltransferase	R19286 in Hs.42151 rep by NM_006895: Homo sapiens histamine N-methyltransferase (HNMT), transcript variant 1, mRNA
GATCACGAGGTCTGGAA	11	GATCGGAGTATGCATTC	1	Hs.47338	3437	IFIT3	10q24	Interferon-induced protein with tetratricopeptide repeats 3	AW130535 in Hs.47338 rep by AF026939: Homo sapiens CIG49 (cig49) mRNA, complete cds
GATCAATTCCCTTGAAT///GATCCTAGGATTCAGTC	11	GATCCGTGGTGACGATT	1	Hs.498494	5046	PCSK6	15q26.3	Proprotein convertase subtilisin/kexin type 6	BX649058 in Hs.498494 rep by NM_002570: Homo sapiens proprotein convertase subtilisin/kexin type 6 (PCSK6), transcript variant 1, mRNA
GATCTAAGATGTCCCAG	11	GATCCAGGGGAGGGAGG	2	Hs.89890	5091	PC	11q13.4-q13.5	Pyruvate carboxylase	NM_000920 in Hs.89890 rep by NM_000920: Homo sapiens pyruvate carboxylase (PC), nuclear gene encoding mitochondrial protein, transcript variant A, mRNA
GATCTGCTCGTGGAGCT///GATCTTCTCTGTTAATG	11	GATCATTTCCTGGACTA	1	Hs.80741	5095	PCCA	13q32	Propionyl Coenzyme A carboxylase, alpha polypeptide	NM_000282 in Hs.80741 rep by AL122056: Homo sapiens mRNA; cDNA DKFZp434P088 (from clone DKFZp434P088)
GATCGTGTTTTAACTTT///GATCGGCGCAATTAAGC	11	GATCAGCAATCAGGCAT	2	Hs.171825	8553	BHLHB2	3p26	Basic helix-loop-helix domain containing, class B, 2	NM_003670 in Hs.171825 rep by NM_003670: Homo sapiens basic helix-loop-helix domain containing, class B, 2 (BHLHB2), mRNA
GATCATTGCGCACTCAT///GATCCTGAATCGTAAGA///GATCTCCTTCCATGGGC///GATCCATCACAACTTCC	11	GATCCTGCAGAAAAAAG	1	Hs.533339	8863	PER3	1p36.23	Period homolog 3 (Drosophila)	NM_016831 in Hs.533339 rep by AB047686: Homo sapiens mRNA for period (Drosophila) homolog 3 hPER3, partial cds
GATCTTGGCAGAGTAAA///GATCTGGCCAGAGGGGT	11	GATCAACTCAAAAGACC	2	Hs.488671	9031	BAZ1B	7q11.23	Bromodomain adjacent to zinc finger domain, 1B	NM_023005 in Hs.488671 rep by NM_023005: Homo sapiens bromodomain adjacent to zinc finger domain, 1B (BAZ1B), transcript variant 1, mRNA
GATCCCAAGCAAAAGCC///GATCTCCCCTTTCTCCC///GATCTATACTCGAGGTT///GATCATTTTGGTGGGCA	11	GATCTGGAAGGGGTTTC//GATCTTACAGATGAGCA	8	Hs.528305	10521	DDX17	22q13.1	DEAD (Asp-Glu-Ala-Asp) box polypeptide 17	CB243945 in Hs.528305 rep by NM_006386: Homo sapiens DEAD (Asp-Glu-Ala-Asp) box polypeptide 17 (DDX17), transcript variant 1, mRNA
GATCCTTGCCAACCCAG///GATCAACATAATGGAGG///GATCCAAGAGAGAGAGA	11	GATCAAAATGGAGGTTT	1	Hs.527078	10891	PPARGC1A	4p15.1	Peroxisome proliferative activated receptor, gamma, coactivator 1, alpha	AK129851 in Hs.527078 rep by NM_013261: Homo sapiens peroxisome proliferative activated receptor, gamma, coactivator 1, alpha (PPARGC1A), mRNA
GATCCTATGGCCATGAC	11	GATCTTCTCCAAAGCCT	2	Hs.406423	10992	SF3B2	11q13.1	Splicing factor 3b, subunit 2, 145kDa	BC007610 in Hs.406423 rep by NM_006842: Homo sapiens splicing factor 3b, subunit 2, 145kDa (SF3B2), mRNA
GATCACAACACCAGTAC///GATCATCAGCCGAAGTG///GATCCTGGCTCTGCAGA	11	GATCCCCTCTTCTCATC	1	Hs.446240	23613	PRKCBP1	20q13.12	Protein kinase C binding protein 1	AF454056 in Hs.446240 rep by NM_183047: Homo sapiens protein kinase C binding protein 1 (PRKCBP1), transcript variant 1, mRNA
GATCCGGGAGGACCCAC///GATCCGCGTAGTGAGGA	11	GATCGGGTTTCAAGCAT	1	Hs.406223	54883	FLJ20291	17q12	Hypothetical protein FLJ20291	NM_017748 in Hs.406223 rep by NM_017748: Homo sapiens hypothetical protein FLJ20291 (FLJ20291), mRNA
GATCCACTTTAAAAAGG///GATCGGGAGTAAGGAAT///GATCTGAGAGACTCCAT///GATCTGGAAAGACAATA///GATCCCTGCTGTTCCCT	11	GATCATGGCTTTCAAGC	2	Hs.119815	55252	ASXL2	2p24.1	Additional sex combs like 2 (Drosophila)	AW572552 in Hs.119815 rep by BX648218: Homo sapiens mRNA; cDNA DKFZp686L2369 (from clone DKFZp686L2369)
GATCCAGAGGCCATGGA///GATCAAGCGGTGCTGAT///GATCGGAACCTCTTTGG	11	GATCATCCTGCCCGTGA	2	Hs.464243	57602	USP36	17q25.3	Ubiquitin specific peptidase 36	NM_025090 in Hs.464243 rep by AB040886: Homo sapiens mRNA for KIAA1453 protein, partial cds
GATCTGCATTCCGACTG///GATCTGACATTTTGAAA///GATCCTTTCACCTCCTG	11	GATCTTAAGGCACTCAC	1	Hs.195642	57674	C17orf27	17q25.3	Chromosome 17 open reading frame 27	BC032220 in Hs.195642 rep by NM_020914: Homo sapiens chromosome 17 open reading frame 27 (C17orf27), mRNA
GATCAGGAAGAAGACAC///GATCCAGCCTATTGGCC///GATCTTCTGATGAAGTT///GATCACACGTAGGCTTG	11	GATCCAAGTTTCCTTCA	1	Hs.369592	63892	THADA	2p21	Thyroid adenoma associated	BE145751 in Hs.369592 rep by BX641038: Homo sapiens mRNA; cDNA DKFZp686G054 (from clone DKFZp686G054)
GATCCGGGCTCGAAATC///GATCCCTCTGAGAGTTG	11	GATCCCTGGCATCCATG	2	Hs.512693	64745	FLJ20859	14q11.2	FLJ20859 gene	NM_001029992 in Hs.512693 rep by NM_001029992: Homo sapiens FLJ20859 gene (FLJ20859), transcript variant 3, mRNA
GATCGGAGCCTACTTCC///GATCACAGCCAAGCGGT	11	GATCCTCTTCCGCACCC	1	Hs.71912	64788	FLJ12681	16p13.3	Hypothetical protein FLJ12681	BC010738 in Hs.71912 rep by AK127296: Homo sapiens cDNA FLJ45363 fis, clone BRHIP3015854
GATCCAGTACCGGCCCT	11	GATCTGGCAGTACCAGA	2	Hs.238513	83590	C7orf21	7q36.1	Chromosome 7 open reading frame 21	NM_031434 in Hs.238513 rep by BM467296: AGENCOURT_6430917 NIH_MGC_85 Homo sapiens cDNA clone IMAGE:5505327 5', mRNA sequence
GATCATTGTATTCAGAG///GATCCGTGAACCAGAAA///GATCAAAGCACTTTCAT///GATCAACAAAGTGAAAT	11	GATCTACACTTCATGAA	3	Hs.369440	94081	SFXN1	-	Sideroflexin 1	BC063241 in Hs.369440 rep by BC063241: Homo sapiens sideroflexin 1, mRNA (cDNA clone MGC:60019 IMAGE:6187994), complete cds
GATCACAAGGTTGGGAG	11	GATCCATAAAAACGTGG	2	Hs.507087	121665	SPPL3	12q24.31	Signal peptide peptidase 3	AL110147 in Hs.507087 rep by NM_139015: Homo sapiens signal peptide peptidase 3 (SPPL3), mRNA
GATCGCCTGACGTCAGG///GATCCTGTCCTAGAAAG	11	GATCCGCGGCGTTTCAG	1	Hs.461727	197322	LOC197322	16q24.3	Hypothetical protein LOC197322	DB121169 in Hs.461727 rep by AK090408: Homo sapiens mRNA for FLJ00299 protein
GATCCTCAACTATTGGA	11	GATCTTTTCTGTATTTG	1	Hs.349092	388789	LOC388789	20p11.23	Hypothetical gene supported by AF147354	BC015983 in Hs.349092 rep by BQ646970: AGENCOURT_8342650 NIH_MGC_100 Homo sapiens cDNA clone IMAGE:6269019 5', mRNA sequence
GATCCCATTGGGGGTTG///GATCTTTGTGAAAGTAG///GATCGACGGGAATTGCA///GATCGGGCCACTGGACC///GATCCTGAAGTGTTAGC	11	GATCACACAGTTTTGCA//GATCTGTAGTTATGCGT	4	Hs.567540	55904	MLL5	7q22.1	Myeloid/lymphoid or mixed-lineage leukemia 5 (trithorax homolog, Drosophila)	NM_182931 in Hs.567540 rep by NM_182931: Homo sapiens myeloid/lymphoid or mixed-lineage leukemia 5 (trithorax homolog, Drosophila) (MLL5), mRNA
GATCTCTTGGCAGGAGT///GATCCTATAAATTTTCA///GATCAAATGAAATTGCC///GATCAAGTGTTGGAGCA///GATCATAAATTTCTTTG///GATCTACCCTTCCCCCC	11	GATCAGAAGGTAGTTTT	1	Hs.558528	64062	C13orf10	13q31.1	Chromosome 13 open reading frame 10	BX953062 in Hs.558528 rep by BX648672: Homo sapiens mRNA; cDNA DKFZp686G2145 (from clone DKFZp686G2145)
GATCATCAGACAGAGAG	11	GATCGGCTGTCTGAAAA	2	Hs.535961	10210	TOPORS	9p21	Topoisomerase I binding, arginine/serine-rich	NM_005802 in Hs.535961 rep by NM_005802: Homo sapiens topoisomerase I binding, arginine/serine-rich (TOPORS), mRNA
GATCACAGCATGTGAGG///GATCAATTCTACAGAAA	11	GATCCCGACAATTTTTC	1	Hs.523628	7818	DAP3	1q21-q22	Death associated protein 3	NM_033657 in Hs.523628 rep by CR615460: full-length cDNA clone CS0DI026YA01 of Placenta Cot 25-normalized of Homo sapiens (human)
GATCATGAAGCCACCGG///GATCTTCTGCCTTGGCT///GATCCATTTTCTATGGC///GATCCTGGGCAGAGCAT	11	GATCAGTGCAGTGGGCA	2	Hs.514728	22905	EPN2	17p11.2	Epsin 2	BC070036 in Hs.514728 rep by NM_014964: Homo sapiens epsin 2 (EPN2), transcript variant 2, mRNA
GATCAGGAGCATGCCAA///GATCATATTTACCCCAG///GATCAGACACTTAGTAC	11	GATCCAACACCAGAATG	3	Hs.493361	55664	CDC37L1	-	CDC37 cell division cycle 37 homolog (S. cerevisiae)-like 1	NM_017913 in Hs.493361 rep by CR598577: full-length cDNA clone CS0DL005YK14 of B cells (Ramos cell line) Cot 25-normalized of Homo sapiens (human)
GATCCTGACACATTCTG///GATCCACATGCTTTGGC///GATCTTTCATACCTCTA	11	GATCACACAACACAAGA	1	Hs.131494	405	ARNT	1q21	Aryl hydrocarbon receptor nuclear translocator	NM_001668 in Hs.131494 rep by NM_001668: Homo sapiens aryl hydrocarbon receptor nuclear translocator (ARNT), transcript variant 1, mRNA
GATCCACATATGTGGGA///GATCAAGTTTGTCTTCC///GATCAACAAAAAGCACA///GATCACTCAACTAGTAA	10	GATCAAAAGTGCTAGTA	3	Hs.144114	817	CAMK2D	4q26	Calcium/calmodulin-dependent protein kinase (CaM kinase) II delta	AA371637 in Hs.144114 rep by BX647363: Homo sapiens mRNA; cDNA DKFZp686I2288 (from clone DKFZp686I2288)
GATCCATCAGTCTTGCA///GATCAAGACTCTGTCAC	10	GATCCTGGTGACCCCCC	4	Hs.405639	1723	DHODH	16q22	Dihydroorotate dehydrogenase	NM_001361 in Hs.405639 rep by NM_001361: Homo sapiens dihydroorotate dehydrogenase (DHODH), nuclear gene encoding mitochondrial protein, transcript variant 1, mRNA
GATCCCAAACTGTTCCC///GATCTGTGGAAATTTGG///GATCAAAAAGTCTGAGA///GATCCCCTTCTCCGCTG///GATCTCCAAAATCATAG	10	GATCCGCAGTTTCTCCC	2	Hs.133421	3977	LIFR	5p13-p12	Leukemia inhibitory factor receptor	NM_002310 in Hs.133421 rep by NM_002310: Homo sapiens leukemia inhibitory factor receptor (LIFR), mRNA
GATCGTGCCTCTTTAAA///GATCTGGGAAGGGGCCT	10	GATCACCGAGGTCTGGG//GATCAGCTCGGGGTAGG	4	Hs.289019	4054	LTBP3	11q12	Latent transforming growth factor beta binding protein 3	AL117551 in Hs.289019 rep by AK024477: Homo sapiens mRNA for FLJ00070 protein, partial cds
GATCAAAACTACAGGAG///GATCAGAAAAATGCAAG///GATCCTTTTTCCTAGCC///GATCAGAGGCTACCAGA///GATCCTGTCATTTGTGA	10	GATCAATGTCAGAAAGA	1	Hs.160324	6453	ITSN1	21q22.1-q22.2	Intersectin 1 (SH3 domain protein)	AF064244 in Hs.160324 rep by AF064244: Homo sapiens intersectin long form mRNA, complete cds
GATCTCCTATGTTACCA///GATCCTGCAAAAGAAGA	10	GATCCCTCCTCTCCATC//GATCTTCAGACTTGGTG	6	Hs.298990	6595	SMARCA2	9p22.3	SWI/SNF related, matrix associated, actin dependent regulator of chromatin, subfamily a, member 2	NM_003070 in Hs.298990 rep by X72889: H.sapiens hbrm mRNA
GATCTTCCCACACCAGC	10	GATCCAGGATTTGGATG	2	Hs.479898	6783	SULT1E1	4q13.1	Sulfotransferase family 1E, estrogen-preferring, member 1	BC027956 in Hs.479898 rep by BC027956: Homo sapiens sulfotransferase family 1E, estrogen-preferring, member 1, mRNA (cDNA clone MGC:34459 IMAGE:5210178), complete cds
GATCACGTTAACACCTA///GATCTGGGGATAGGGAG	10	GATCTTCCGGCTACAGA	1	Hs.117176	8106	PABPN1	14q11.2-q13	Poly(A) binding protein, nuclear 1	BM977909 in Hs.117176 rep by NM_004643: Homo sapiens poly(A) binding protein, nuclear 1 (PABPN1), mRNA
GATCATGTCTTTTGCTG///GATCTTTTGCCAGAAAT	10	GATCGTGCACCAAGCGC//GATCTGGCTGTCGCCCA	2	Hs.529989	8635	RNASET2	6q27	Ribonuclease T2	DB031233 in Hs.529989 rep by AK001769: Homo sapiens cDNA FLJ10907 fis, clone OVARC1000060
GATCGGAGCGCAGCCTG///GATCAACTGAAAAAAGC///GATCAAGTGAGATTTTT///GATCATCTTTTAATATC///GATCTAGTGTTCAATAG	10	GATCAGTGCTGTGGGAT//GATCCTTGGAGCAGCCT	4	Hs.510324	9444	QKI	6q26-27	Quaking homolog, KH domain RNA binding (mouse)	AK074562 in Hs.510324 rep by NM_206855: Homo sapiens quaking homolog, KH domain RNA binding (mouse) (QKI), transcript variant 4, mRNA
GATCGGCCGTACCAGCC///GATCCTAGACAGGGCTC	10	GATCAGAGATAAAGGTA	2	Hs.131846	10629	TAF6L	11q12.3	TAF6-like RNA polymerase II, p300/CBP-associated factor (PCAF)-associated factor, 65kDa	BC008785 in Hs.131846 rep by BC008785: Homo sapiens TAF6-like RNA polymerase II, p300/CBP-associated factor (PCAF)-associated factor, 65kDa, mRNA (cDNA clone MGC:4288 IMAGE:3629165), complete cds
GATCATTAATGAGCAGA	10	GATCTGAAAGAAGAAGA	2	Hs.6396	10899	JTB	1q21	Jumping translocation breakpoint	NM_006694 in Hs.6396 rep by BQ062593: AGENCOURT_6861844 NIH_MGC_99 Homo sapiens cDNA clone IMAGE:5924087 5', mRNA sequence
GATCCAAGAGCGGGCAA	10	GATCTCCTATGCGGAGG	2	Hs.504009	22897	Cep164	11q23.3	Centrosomal protein 164kDa	NM_014956 in Hs.504009 rep by AB028975: Homo sapiens mRNA for KIAA1052 protein, partial cds
GATCTGTGCCAGTAATG///GATCAAAAATATTCAAG///GATCCCAAAATCCACAG	10	GATCCAATCCACTGTTC	2	Hs.534189	23137	SMC5L1	9q21.11	SMC5 structural maintenance of chromosomes 5-like 1 (yeast)	BQ024482 in Hs.534189 rep by AB011166: Homo sapiens mRNA for KIAA0594 protein, partial cds
GATCTCCAAGGGGCCTC	10	GATCCCAGCCAGATGAG	2	Hs.8361	25987	LRRC54	11q13.5	Leucine rich repeat containing 54	NM_015516 in Hs.8361 rep by AK126536: Homo sapiens cDNA FLJ44572 fis, clone UTERU3015500, weakly similar to Homo sapiens G protein-coupled receptor 49 (GPR49)
GATCCCGGAGTGGTAGC///GATCCTCTCAGGGCCCA	10	GATCACAATGCCCACGG	1	Hs.235750	26519	TIMM10	11q12.1-q12.3	Translocase of inner mitochondrial membrane 10 homolog (yeast)	BC032133 in Hs.235750 rep by BF032596: 601453272F1 NIH_MGC_66 Homo sapiens cDNA clone IMAGE:3857153 5', mRNA sequence
GATCGTCACATGCCGGG	10	GATCACCGCTTTGAGCA	2	Hs.27059	29926	GMPPA	2q35	GDP-mannose pyrophosphorylase A	NM_205847 in Hs.27059 rep by AB209592: Homo sapiens mRNA for GDP-mannose pyrophosphorylase A variant protein
GATCCAGGGATTTGGGG///GATCAGCCAGTGCATTC///GATCAGGTCTGCTTTTA///GATCATACATTGGACCA///GATCCAGTCGGCAGCAG///GATCCTTGCTGCTCTGC	10	GATCATGTCCAGGAGGT	2	Hs.118964	54815	GATAD2A	19p13.11	GATA zinc finger domain containing 2A	AL390164 in Hs.118964 rep by AK125974: Homo sapiens cDNA FLJ43986 fis, clone TESTI4019140, moderately similar to Xenopus laevis Mi-2 histone deacetylase complex protein 66
GATCCAACGAAGCAAGA///GATCACAGAAACTCCAG	10	GATCTGTTTCTTCAGTA	1	Hs.442199	55035	NOL8	9q22.31	Nucleolar protein 8	NM_017948 in Hs.442199 rep by CR627363: Homo sapiens mRNA; cDNA DKFZp686P12242 (from clone DKFZp686P12242)
GATCCCCAAAAAGAGTT///GATCAAGGAAATAGAAG///GATCACCAAACATTTGA///GATCAGGAGATTGACAC///GATCAGTTAGCAAAACT	10	GATCAAATTTGGAAGAT	1	Hs.173001	84146	ZNF644	1p22.2	Zinc finger protein 644	NM_201269 in Hs.173001 rep by NM_201269: Homo sapiens zinc finger protein 644 (ZNF644), transcript variant 1, mRNA
GATCCATAGCGAGAGTG	10	GATCCAGGCAAAGACAG	1	Hs.40919	85365	ALG2	9q22.33	Asparagine-linked glycosylation 2 homolog (yeast, alpha-1,3-mannosyltransferase)	BC017876 in Hs.40919 rep by NM_197973: Homo sapiens asparagine-linked glycosylation 2 homolog (yeast, alpha-1,3-mannosyltransferase) (ALG2), transcript variant 2, mRNA
GATCTTTTTTTGGTTCA///GATCCTGCCCTTGTGGA///GATCATGGAGTTGTGAC///GATCTGAGAAAGCCTTT	10	GATCACTTCAGAGCAAA	1	Hs.161220	90634	CG018	13q12-q13	Hypothetical gene CG018	BX648509 in Hs.161220 rep by AL832677: Homo sapiens mRNA; cDNA DKFZp313I0517 (from clone DKFZp313I0517)
GATCAGCGATGAAGAGG	10	GATCAAAAGGTCTGGGC	1	Hs.567662	123169	LEO1	15q21.2	Leo1, Paf1/RNA polymerase II complex component, homolog (S. cerevisiae)	AY302186 in Hs.567662 rep by AY302186: Homo sapiens replicative senescence downregulated leo1-like protein mRNA, complete cds
GATCGTCCCCCTTTGTG	10	GATCTTGCCACCCAGGT	4	Hs.533771	10273	STUB1	16p13.3	STIP1 homology and U-box containing protein 1	NM_005861 in Hs.533771 rep by NM_005861: Homo sapiens STIP1 homology and U-box containing protein 1 (STUB1), mRNA
GATCCAAGCCCTTGTTC///GATCAGTGGGGAAAAGA	10	GATCGGGGCGGAAACTC	3	Hs.507307	57634	EP400	12q24.33	E1A binding protein p400	BU622039 in Hs.507307 rep by NM_015409: Homo sapiens E1A binding protein p400 (EP400), mRNA
GATCCCTTTAGCCCAGG///GATCACTGTCATCTCAG	10	GATCAAGAAAACAAAGG	3	Hs.472509	83737	ITCH	20q11.22-q11.23	Itchy homolog E3 ubiquitin protein ligase (mouse)	BC011571 in Hs.472509 rep by NM_031483: Homo sapiens itchy homolog E3 ubiquitin protein ligase (mouse) (ITCH), mRNA
GATCTGTTATGAAACGA	10	GATCAGGGATTTGCCTT	6	Hs.379253	///			CDNA FLJ39164 fis, clone OCBBF2002656	CA502808 in Hs.379253 rep by BX537823: Homo sapiens mRNA; cDNA DKFZp686J23256 (from clone DKFZp686J23256)
GATCCGGCTCTGGGAGC///GATCACAGCCCAGCAGA///GATCAATACACACAGGG	9	GATCTGGTCGGTGATGG	1	Hs.485070	2968	GTF2H4	6p21.3	General transcription factor IIH, polypeptide 4, 52kDa	NM_001517 in Hs.485070 rep by NM_001517: Homo sapiens general transcription factor IIH, polypeptide 4, 52kDa (GTF2H4), mRNA
GATCATTTACCGCCGCT///GATCGCCTGAGGCAAGG///GATCATGGCGACCCCCC	9	GATCATGGCGACCCCCG//GATCTTAAAGTTCCGGA	5	Hs.119591	1175	AP2S1	19q13.2-q13.3	Adaptor-related protein complex 2, sigma 1 subunit	BC006337 in Hs.119591 rep by BM809524: AGENCOURT_6583804 NIH_MGC_41 Homo sapiens cDNA clone IMAGE:5467804 5', mRNA sequence
GATCAACCTGCCAGTGG///GATCATGCCACGTCACT///GATCTAAAAAGTTTCCA	9	GATCTGGGAACGGGCTG	1	Hs.532491	1408	CRY2	11p11.2	Cryptochrome 2 (photolyase-like)	BC035161 in Hs.532491 rep by BC035161: Homo sapiens cryptochrome 2 (photolyase-like), mRNA (cDNA clone MGC:43304 IMAGE:5265444), complete cds
GATCAATAGACTGTACT///GATCGTGGCATAGGGGT///GATCACACAGAAACAGT///GATCCAAACAGAAAAGT	9	GATCCGTGATGCATGCT	8	Hs.557403	3554	IL1R1	2q12	Interleukin 1 receptor, type I	CB240976 in Hs.557403 rep by M27492: Human interleukin 1 receptor mRNA, complete cds
GATCAGGAAAAAACTAT///GATCCAAGTGGCCCAGC///GATCAATGACAAAAATC///GATCAGAAAGTCTTATC	9	GATCCTCGGGGTCCGAT	1	Hs.558364	5000	ORC4L	2q22-q23	Origin recognition complex, subunit 4-like (yeast)	BF680415 in Hs.558364 rep by NM_002552: Homo sapiens origin recognition complex, subunit 4-like (yeast) (ORC4L), transcript variant 2, mRNA
GATCCTCATAGGCACTT///GATCCTCGAGTGGGAGT///GATCAAGTACCTTGAGA///GATCTCTTTGCAGGCAA	9	GATCAACTTTGTGAAGA	1	Hs.188634	6642	SNX1	15q22.31	Sorting nexin 1	NM_003099 in Hs.188634 rep by NM_003099: Homo sapiens sorting nexin 1 (SNX1), transcript variant 1, mRNA
GATCTTTCATGTTGTTG///GATCAAAAAGGATTTGC	9	GATCCGAAAGTTCAACT	4	Hs.76838	6906	SERPINA7	Xq22.2	Serpin peptidase inhibitor, clade A (alpha-1 antiproteinase, antitrypsin), member 7	NM_000354 in Hs.76838 rep by M14091: Human thyroxine-binding globulin mRNA, complete cds
GATCCTCACCGTGGAGG///GATCCAGAGCAAAAAGA///GATCTTTTCTTTCTTCA	9	GATCAGGAATGAAAGAG	1	Hs.89643	7086	TKT	3p14.3	Transketolase (Wernicke-Korsakoff syndrome)	BX647248 in Hs.89643 rep by BX649193: Homo sapiens mRNA; cDNA DKFZp686J13123 (from clone DKFZp686J13123)
GATCAATGAAATGCACA///GATCGTGCCAGTGGGCT///GATCAGGCAGAGTAGAA///GATCATCCAGGGAAATC	9	GATCCAAATAGGGCCGC	1	Hs.77578	8239	USP9X	Xp11.4	Ubiquitin specific peptidase 9, X-linked (fat facets-like, Drosophila)	NM_004652 in Hs.77578 rep by NM_004652: Homo sapiens ubiquitin specific peptidase 9, X-linked (fat facets-like, Drosophila) (USP9X), transcript variant 1, mRNA
GATCAAGAATTCTACCA///GATCCTCCAGAAAGAGC	9	GATCAGAAGTGAAAGAA	12	Hs.258576	9069	CLDN12	7q21	Claudin 12	NM_012129 in Hs.258576 rep by BC068532: Homo sapiens claudin 12, mRNA (cDNA clone MGC:87367 IMAGE:5294796), complete cds
GATCAAAATCTGGGGAC///GATCATGTTTCTGTGCT	9	GATCCAGAGAGCAAGTG	2	Hs.463511	9563	H6PD	1p36	Hexose-6-phosphate dehydrogenase (glucose 1-dehydrogenase)	NM_004285 in Hs.463511 rep by NM_004285: Homo sapiens hexose-6-phosphate dehydrogenase (glucose 1-dehydrogenase) (H6PD), mRNA
GATCTGGCCAGTTGTAC///GATCCAAGTCCAAAATC	9	GATCACAAATTGTTTAC	1	Hs.471156	10152	ABI2	2q33	Abl interactor 2	BC033944 in Hs.471156 rep by AK125205: Homo sapiens cDNA FLJ43215 fis, clone FEBRA2021908
GATCATGGCTGCCCGGC///GATCTGGGCTGAAGTTT///GATCCATCCCAGAACTG	9	GATCTTGCGAAAGGCGT	1	Hs.386390	10474	TADA3L	3p25.3	Transcriptional adaptor 3 (NGG1 homolog, yeast)-like	NM_006354 in Hs.386390 rep by BC009240: Homo sapiens transcriptional adaptor 3 (NGG1 homolog, yeast)-like, transcript variant 2, mRNA (cDNA clone MGC:3508 IMAGE:3009860), complete cds
GATCAAAGACCCCAAAA///GATCTACTGGGGCTGTT	9	GATCTCCTCATTCCCGA	2	Hs.459590	10850	CCL27	9p13	Chemokine (C-C motif) ligand 27	BQ004834 in Hs.459590 rep by BC037171: Homo sapiens, clone IMAGE:5248278, mRNA, partial cds
GATCTTTTCACTGGCTG///GATCGACTTTCTAGAAG///GATCTTACCAACAGTAA	9	GATCCAGGAAAGACCCT//GATCTCCTAACTGGCCT	4	Hs.204564	23167	KIAA0143	8q24.22	KIAA0143 protein	NM_015137 in Hs.204564 rep by D63477: Homo sapiens mRNA for KIAA0143 gene, partial cds
GATCTCATCACTGCTCC///GATCCCAGTAGACCAAG///GATCTCACTGATTTTTC///GATCAACGTGCTGATGG///GATCCACTTCCAAGCTG	9	GATCAGAGTCATTCAGC	2	Hs.88025	23339	VPS39	15q15.1	Vacuolar protein sorting 39 (yeast)	NM_015289 in Hs.88025 rep by NM_015289: Homo sapiens vacuolar protein sorting 39 (yeast) (VPS39), mRNA
GATCACACCGTACTTGA///GATCATGATAGTCCAGG///GATCAGCGGCCAGGGGA	9	GATCACACCATTTCGGA	2	Hs.187763	23476	BRD4	19p13.1	Bromodomain containing 4	BU632510 in Hs.187763 rep by AF386649: Homo sapiens bromodomain-containing 4 (BRD4) mRNA, complete cds
GATCCGCGGCGGCTCGG///GATCCGGCAGCGGCCAG	9	GATCCGTATTTGATGTC	2	Hs.303116	23753	SDF2L1	22q11.21	Stromal cell-derived factor 2-like 1	CD556076 in Hs.303116 rep by BU588938: AGENCOURT_8910379 NIH_MGC_141 Homo sapiens cDNA clone IMAGE:6387468 5', mRNA sequence
GATCAGTCCAACAGTAA///GATCAGCGGAGACTGAC///GATCCTGAAATCTACTA///GATCAAATCTTGGTTTT///GATCAGGAAGTGTTCTA	9	GATCCACAAAGGTGCTT	1	Hs.475125	25814	ATXN10	22q13.31	Ataxin 10	BM685835 in Hs.475125 rep by NM_013236: Homo sapiens ataxin 10 (ATXN10), mRNA
GATCGCAAGCTGTTGAT	9	GATCAACACTGGAATAA	2	Hs.412019	25901	CCDC28A	6q23.1-q24.1	Coiled-coil domain containing 28A	NM_015439 in Hs.412019 rep by AK092592: Homo sapiens cDNA FLJ35273 fis, clone PROST2006020
GATCAGAGAACAAAACG///GATCAGTGGAATAGAGG	9	GATCATGTCACTTGTTT	2	Hs.517820	51244	C3orf19	3p25.1	Chromosome 3 open reading frame 19	BC033897 in Hs.517820 rep by BC033897: Homo sapiens chromosome 3 open reading frame 19, mRNA (cDNA clone MGC:33484 IMAGE:4812977), complete cds
GATCTGTGTGTTGTGGG///GATCTGATTTCTGTCAC	9	GATCTCTTTGTTTCCTT	3	Hs.204559	51430	C1orf9	1q24	Chromosome 1 open reading frame 9	AJ250075 in Hs.204559 rep by NM_016227: Homo sapiens chromosome 1 open reading frame 9 (C1orf9), transcript variant 2, mRNA
GATCTGGGCCTCAAAAT///GATCCCGAGGTGGCAGG	9	GATCATACTTACAAACA	1	Hs.439381	55187	VPS13D	1p36.22-p36.21	Vacuolar protein sorting 13D (yeast)	NM_015378 in Hs.439381 rep by NM_015378: Homo sapiens vacuolar protein sorting 13D (yeast) (VPS13D), transcript variant 1, mRNA
GATCAAGTTTTTGCAGG///GATCGAACAGTTTCAGC	9	GATCGACTTCCATCTAT	3	Hs.526728	79677	SMC6L1	2p24.2	SMC6 structural maintenance of chromosomes 6-like 1 (yeast)	NM_024624 in Hs.526728 rep by NM_024624: Homo sapiens SMC6 structural maintenance of chromosomes 6-like 1 (yeast) (SMC6L1), mRNA
GATCCTCCCACCTTGTC///GATCAGTCTCAGGAAAA///GATCCGGATACACACCT///GATCCAGATGATAAACC	9	GATCTCAGGTTTAAAAT	2	Hs.497873	80232	WDR26	1q42.12	WD repeat domain 26	BU679467 in Hs.497873 rep by AY221751: Homo sapiens myocardial ischemic preconditioning upregulated protein 2 (MIP2) mRNA, complete cds
GATCAAAGGCTGGTGGG	9	GATCCTGGAGCAGAGAG	1	Hs.488835	83862	TMPIT	7q11.23	Transmembrane protein induced by tumor necrosis factor alpha	NM_031925 in Hs.488835 rep by BM805119: AGENCOURT_6490462 NIH_MGC_125 Homo sapiens cDNA clone IMAGE:5725987 5', mRNA sequence
GATCAGGAACAAGACCA///GATCACATAGTCCTCAT///GATCAGGGATGTGGAGT///GATCATCTGTCTGTTAA///GATCTGGCTGAAAGACC	9	GATCGACCCCCGGAGAC	1	Hs.118161	83938	C10orf11	10q22.2-q22.3	Chromosome 10 open reading frame 11	CA447385 in Hs.118161 rep by AK125328: Homo sapiens cDNA FLJ43338 fis, clone NT2RI3007213, highly similar to Homo sapiens CDA017 mRNA
GATCAACGATGGGAAGC	9	GATCACAAGTCGGTATC	1	Hs.70573	84681	HINT2	9p13.3	Histidine triad nucleotide binding protein 2	NM_032593 in Hs.70573 rep by BC033538: Homo sapiens, clone IMAGE:5163796, mRNA
GATCAGGCCACTGCACG///GATCGCGTGACTGCACT///GATCTTTCGCCAGGAAG	9	GATCCTTAACTTCATTA	1	Hs.135259	129138	LOC129138	22q13.1	Hypothetical protein BC014641	AI307372 in Hs.135259 rep by AK127583: Homo sapiens cDNA FLJ45678 fis, clone ERLTF2001452
GATCCCCAAGTATCCTT///GATCCAGGAATGGTATT///GATCAGGAATGGTATGA	9	GATCCCTGTGGGCCATT	3	Hs.478682	152137	C3orf6	-	Chromosome 3 open reading frame 6	AK055652 in Hs.478682 rep by AK055652: Homo sapiens cDNA FLJ31090 fis, clone IMR321000102
GATCTAAGAGTATGGCT///GATCTTAAACATCGGTC	9	GATCAACAAGAGCGGTA	1	Hs.523470	10527	IPO7	11p15.4	Importin 7	BQ014459 in Hs.523470 rep by AK074908: Homo sapiens cDNA FLJ90427 fis, clone NT2RP3000481, highly similar to Homo sapiens RanBP7/importin 7 mRNA
GATCACCTACAAAAGAA///GATCCACATTCTAGAGA///GATCTTCAGGACATGTT	9	GATCACAGAGAATTTGT	2	Hs.522309	4686	NCBP1	9q34.1	Nuclear cap binding protein subunit 1, 80kDa	BU929874 in Hs.522309 rep by D32002: Human mRNA for nuclear cap binding protein, complete cds
GATCACAAGCAGTCACA///GATCAGAAAAGAAAACT///GATCCACAGTGAAAATC///GATCTATTCCTTGAAAT///GATCTGTAGTTCCCAGG	9	GATCCACTTTTTCTAAT	1	Hs.519304	53918	PELO	5q11.2	Pelota homolog (Drosophila)	AW003757 in Hs.519304 rep by BX648284: Homo sapiens mRNA; cDNA DKFZp686B03125 (from clone DKFZp686B03125)
GATCGGGGCTAAAAAAA///GATCATGCTCCAGCCTG	9	GATCACAAGTGCAAAAA//GATCCACTGTTGGTATA//GATCCTTGGTTGTTTTC	6	Hs.489873	23126	POGZ	1q21.3	Pogo transposable element with ZNF domain	CB135674 in Hs.489873 rep by BX537838: Homo sapiens mRNA; cDNA DKFZp686O0793 (from clone DKFZp686O0793); complete cds
GATCAGTTCAGTTTGCT///GATCCACTTTAGGGAAG///GATCCTAAATCTGCCTT	9	GATCAACTGAATTACAT//GATCAGTCCAATCCAGA	3	Hs.429052	3688	ITGB1	10p11.2	Integrin, beta 1 (fibronectin receptor, beta polypeptide, antigen CD29 includes MDF2, MSK12)	NM_002211 in Hs.429052 rep by NM_002211: Homo sapiens integrin, beta 1 (fibronectin receptor, beta polypeptide, antigen CD29 includes MDF2, MSK12) (ITGB1), transcript variant 1A, mRNA
GATCTGTTGCCCACAAG///GATCAATAAAACGTTGG	9	GATCCTTGCTTCACAAT	1	Hs.274150	55124	PIWIL2	8p21.3	Piwi-like 2 (Drosophila)	BX537789 in Hs.274150 rep by AK056418: Homo sapiens cDNA FLJ31856 fis, clone NT2RP7001080, highly similar to Mus musculus mRNA for MILI (Miwi like)
GATCTTGCATGTTGGAT///GATCAGGGTGGAGGGAA///GATCCATAGTGCTACCT	8	GATCAGACAGTCCAGTA	2	Hs.438918	91	ACVR1B	12q13	Activin A receptor, type IB	CB047776 in Hs.438918 rep by BC040531: Homo sapiens activin A receptor, type IB, transcript variant 1, mRNA (cDNA clone MGC:39605 IMAGE:5260767), complete cds
GATCAGGAGGAAGTGAG	8	GATCACAGGCCTAAATG	1	Hs.295137	267	AMFR	16q21	Autocrine motility factor receptor	NM_001144 in Hs.295137 rep by NM_001144: Homo sapiens autocrine motility factor receptor (AMFR), transcript variant 1, mRNA
GATCATAAGTTTTTACT///GATCTTGTTTAGTGCAT///GATCAAATCACAGAGAA	8	GATCATTCATTTTGGCA	1	Hs.499725	288	ANK3	10q21	Ankyrin 3, node of Ranvier (ankyrin G)	NM_020987 in Hs.499725 rep by NM_020987: Homo sapiens ankyrin 3, node of Ranvier (ankyrin G) (ANK3), transcript variant 1, mRNA
GATCAGAGAGAAGAGAA///GATCTCCTTCTCTCCTT///GATCCTAAACTCTCTAG///GATCAATTTCTCCCAAG///GATCCTAAACTCTCAAA///GATCTTAAAGACCTTTT	8	GATCCTTTGTTTGTGTT	1	Hs.481980	1601	DAB2	5p13	Disabled homolog 2, mitogen-responsive phosphoprotein (Drosophila)	BX389813 in Hs.481980 rep by NM_001343: Homo sapiens disabled homolog 2, mitogen-responsive phosphoprotein (Drosophila) (DAB2), mRNA
GATCAAAAATAATGCAT	8	GATCATCCTTTCCTAAA	3	Hs.200250	1390	CREM	10p11.21	CAMP responsive element modulator	NM_183013 in Hs.200250 rep by AB209533: Homo sapiens mRNA for cAMP responsive element modulator isoform u variant protein
GATCTAACAAAAATGAA///GATCATCCCACCTCCGT	8	GATCCTAATGTTGGTAA//GATCTGCCCAACATGTC	2	Hs.75262	1519	CTSO	4q31-q32	Cathepsin O	NM_001334 in Hs.75262 rep by NM_001334: Homo sapiens cathepsin O (CTSO), mRNA
GATCCAGAGAAGCGCAA///GATCACTGTATAGACTG	8	GATCCTGACGGTAAAGT	2	Hs.517517	2033	EP300	22q13.2	E1A binding protein p300	U01877 in Hs.517517 rep by U01877: Human p300 protein mRNA, complete cds
GATCCTTCTCTCTGGAG///GATCAGAGCTCAGGGTA///GATCAGGAGTTTGAAGA	8	GATCTGGGGCCTTGCTC	2	Hs.404568	3257	HPS1	10q23.1-q23.3	Hermansky-Pudlak syndrome 1	NM_000195 in Hs.404568 rep by NM_000195: Homo sapiens Hermansky-Pudlak syndrome 1 (HPS1), transcript variant 1, mRNA
GATCTTTAGCAACTTTT///GATCAGAAGCCAGGGAA///GATCACAACTGAAACTC	8	GATCGGGGGCTGTTCTG	3	Hs.9333	5151	PDE8A	15q25.3	Phosphodiesterase 8A	NM_173457 in Hs.9333 rep by NM_173457: Homo sapiens phosphodiesterase 8A (PDE8A), transcript variant 5, mRNA
GATCACTTTGAGAAACA	8	GATCCACAGAAATAGCA	2	Hs.501778	10346	TRIM22	11p15	Tripartite motif-containing 22	NM_006074 in Hs.501778 rep by BC035582: Homo sapiens tripartite motif-containing 22, mRNA (cDNA clone MGC:44863 IMAGE:5583800), complete cds
GATCGTCATCTCTGGTT///GATCGATTCAATGCCCG	8	GATCCAGGCAGCTACTC	2	Hs.297343	10645	CAMKK2	12q24.2	Calcium/calmodulin-dependent protein kinase kinase 2, beta	BC026060 in Hs.297343 rep by NM_006549: Homo sapiens calcium/calmodulin-dependent protein kinase kinase 2, beta (CAMKK2), transcript variant 1, mRNA
GATCCTGCAAAAAAAAA	8	GATCCAGCTTCACGATG	1	Hs.517981	11334	TUSC2	3p21.3	Tumor suppressor candidate 2	BC023976 in Hs.517981 rep by AF055479: Homo sapiens lung cancer candidate FUS1 (FUS1) mRNA, complete cds
GATCAGACCAACTTCAG///GATCTTATTCAGCGCTG///GATCACGCCATTGCTGT///GATCCTGAATTGTTACT	8	GATCTGCCATGCTCCAA	1	Hs.370024	22872	SEC31L1	4q21.3	SEC31-like 1 (S. cerevisiae)	NM_014933 in Hs.370024 rep by AK128047: Homo sapiens cDNA FLJ46167 fis, clone TESTI4003179
GATCTGCTATTGTTATT	8	GATCAACCCAAATATTA	2	Hs.5324	27249	C2orf25	2q23.3	Chromosome 2 open reading frame 25	NM_015702 in Hs.5324 rep by BF572337: 602077783F1 NIH_MGC_62 Homo sapiens cDNA clone IMAGE:4252052 5', mRNA sequence
GATCTGCTGTTCCACTC///GATCAAGAGAGTTTTGG///GATCAGTGCGACAGAAG	8	GATCTGCTGATGTTTGC	3	Hs.432562	50618	ITSN2	2pter-p25.1	Intersectin 2	AW905593 in Hs.432562 rep by NM_006277: Homo sapiens intersectin 2 (ITSN2), transcript variant 1, mRNA
GATCCCATCATGAATTC///GATCCACCACACCTGAC	8	GATCCTGTATGTAGAAA	2	Hs.142442	50809	HP1BP3	1p36.12	Heterochromatin protein 1, binding protein 3	BC045660 in Hs.142442 rep by BC045660: Homo sapiens heterochromatin protein 1, binding protein 3, mRNA (cDNA clone MGC:43701 IMAGE:5271429), complete cds
GATCCTTCCTGAGCGTT///GATCACACTCAAAAAAA///GATCACACTTAAAAAAA///GATCCTCAGATTGAAAA	8	GATCCTTTCCAATGTTG	1	Hs.282984	51170	DHRS8	4q22.1	Dehydrogenase/reductase (SDR family) member 8	NM_016245 in Hs.282984 rep by BX648838: Homo sapiens mRNA; cDNA DKFZp686C0544 (from clone DKFZp686C0544)
GATCGCAAATTCACCTA///GATCCTGCCCGTCATCC	8	GATCCAGACGCCCTGGC	3	Hs.298658	51274	KLF3	4p14	Kruppel-like factor 3 (basic)	CB240832 in Hs.298658 rep by BC030662: Homo sapiens Kruppel-like factor 3 (basic), mRNA (cDNA clone MGC:33736 IMAGE:5262512), complete cds
GATCAAATTCACATGAA///GATCACTATGTGAGGCT	8	GATCTTGTTTCTCTAGA	1	Hs.483136	51397	COMMD10	5q23.1	COMM domain containing 10	AU148224 in Hs.483136 rep by BC036897: Homo sapiens, clone IMAGE:5497723, mRNA
GATCTACTCAGACAGGA///GATCAGGTGAAGGTCAA///GATCACTGTTAAAGCTG///GATCCAACAGCAAGGAT	8	GATCACATGATTTGATT//GATCAGTGTGCAAGAAA	2	Hs.26837	51592	TRIM33	1p13.1	Tripartite motif-containing 33	AF119043 in Hs.26837 rep by NM_015906: Homo sapiens tripartite motif-containing 33 (TRIM33), transcript variant a, mRNA
GATCTGACAGTGCACAA	8	GATCTTGGAAACGGCCA	3	Hs.193640	54363	HAO1	20p12	Hydroxyacid oxidase (glycolate oxidase) 1	NM_017545 in Hs.193640 rep by AL121739: Novel gene on chromosome 20, similar to AF104312; mus musculus glycolate oxidase
GATCAAGGCTGCAATAA///GATCTGAGTCTGGGAGT///GATCTGGAGAATGTACA///GATCAAAGTTCGGGGAA///GATCCTACCATCTCGGC	8	GATCCAGGAGCTGTCTC	1	Hs.520334	55665	URG4	7p13	Up-regulated gene 4	BU952073 in Hs.520334 rep by AL832134: Homo sapiens mRNA; cDNA DKFZp686J1610 (from clone DKFZp686J1610)
GATCATGCCGCTTTACT///GATCTTGGCCTCCCAAA///GATCCTGAGAGAGGACC	8	GATCCAAAATCTGACTA	4	Hs.133512	56829	ZC3HAV1	7q34	Zinc finger CCCH-type, antiviral 1	BF854153 in Hs.133512 rep by NM_020119: Homo sapiens zinc finger CCCH-type, antiviral 1 (ZC3HAV1), transcript variant 1, mRNA
GATCCTGCCTTTTCACA///GATCTCCTGTGGTCAGG	8	GATCTTCCCACGCCTTC	2	Hs.506458	56899	EB-1	12q23.1	E2a-Pbx1-associated protein	BI034824 in Hs.506458 rep by NM_152788: Homo sapiens E2a-Pbx1-associated protein (EB-1), transcript variant 1, mRNA
GATCCAGCAATCCCCCT///GATCCTATTAAGCAGAC	8	GATCCAGGCTGACTCAC//GATCCTGCCTGGTGCCC	2	Hs.486095	57107	C6orf210	6q21	Chromosome 6 open reading frame 210	AL597471 in Hs.486095 rep by NM_020381: Homo sapiens chromosome 6 open reading frame 210 (C6orf210), mRNA
GATCAGCTTTTACAGCT///GATCCTAGAGACAACCT///GATCTGCAAACTGGATT	8	GATCCACCAACTGTGCC	1	Hs.191539	57120	GOPC	6q21	Golgi associated PDZ and coiled-coil motif containing	NM_020399 in Hs.191539 rep by AB209385: Homo sapiens mRNA for golgi associated PDZ and coiled-coil motif containing protein variant protein
GATCAAAGAGGTTATCT///GATCCTCAGGCCACCAG///GATCGCTTCAAGTGAAG	8	GATCACAGGGCCTTCCA//GATCTTCAGCAATTTTA	2	Hs.136398	79670	ZCCHC6	9q21	Zinc finger, CCHC domain containing 6	BC015897 in Hs.136398 rep by BX641077: Homo sapiens mRNA; cDNA DKFZp686E246 (from clone DKFZp686E246)
GATCATGCAGTTTGGAA///GATCAAAAGATTTGCTT///GATCTCGCAGTTCTTGC	8	GATCTTGTGTCTGCATG	1	Hs.325846	79882	FLJ11806	14q31.3	Nuclear protein UKp68	BC011793 in Hs.325846 rep by NM_024824: Homo sapiens nuclear protein UKp68 (FLJ11806), transcript variant 1, mRNA
GATCCTTGAGTTCAGGA///GATCATGTGAAGGACAA///GATCACTTGGTGTCAGT	8	GATCTCCTGTTCCAGCA	1	Hs.445817	80167	FLJ21106	4q28.2	Hypothetical protein FLJ21106	W94980 in Hs.445817 rep by BC075793: Homo sapiens hypothetical protein FLJ21106, mRNA (cDNA clone IMAGE:30349215), partial cds
GATCGCCACAAAGAAAA///GATCTTCCTCAACTTGA///GATCCCAGCACTACTTT	8	GATCTTGCCTTTTCTTC	1	Hs.445498	22938	SNW1	14q24.3	SNW domain containing 1	AW275361 in Hs.445498 rep by AF045184: Homo sapiens nuclear receptor coactivator NCoA-62 mRNA, complete cds
GATCCGAAATAAAGTAT	8	GATCAGGCAGTCTTAGA	4	Hs.247744	84699	CREB3L3	19p13.3	CAMP responsive element binding protein 3-like 3	AB050902 in Hs.247744 rep by AB050902: Homo sapiens mRNA for CREB/ATF family transcription factor, complete cds
GATCCACCAGCAGAGGC///GATCCTGGCCATGCAGG	8	GATCACCTGAAGCAGGA	3	Hs.352240	124565	MGC15523	17q25.3	Hypothetical protein MGC15523	BC014156 in Hs.352240 rep by AK128330: Homo sapiens cDNA FLJ46472 fis, clone THYMU3023400
GATCCAAGAGAGAAAAG///GATCGTGCACTGTGCTC///GATCTGAAATGATGGTT	8	GATCTGGGGCAAAAGAA	4	Hs.525781	161742	SPRED1	15q14	Sprouty-related, EVH1 domain containing 1	BE904404 in Hs.525781 rep by BX538234: Homo sapiens mRNA; cDNA DKFZp686C2148 (from clone DKFZp686C2148)
GATCAGAGAAGTTTATG///GATCAGGGACCGTGTGC///GATCAGAGGTTCCTTGG	8	GATCCCAGGAGATGGAG	8	Hs.269909	171546	C14orf147	14q13.1	Chromosome 14 open reading frame 147	BC068480 in Hs.269909 rep by BC068480: Homo sapiens chromosome 14 open reading frame 147, mRNA (cDNA clone MGC:87133 IMAGE:5294549), complete cds
GATCCGTATTTCCAATA///GATCAGGAATGAGAATG///GATCAAATGAGAATAAA	8	GATCACCATCAGGAGTT	1	Hs.463607	348235	FAM33A	17q23.2	Family with sequence similarity 33, member A	NM_182620 in Hs.463607 rep by AK056473: Homo sapiens cDNA FLJ31911 fis, clone NT2RP7004751
GATCGTCTCACACCTAG///GATCCATCACAGGAATC///GATCCTTGGAAAAATGG	8	GATCTTAAAGGTGGCTT	3	Hs.513817	10260	MYCPBP	15q22.31	C-myc promoter binding protein	BC041706 in Hs.513817 rep by AL833317: Homo sapiens mRNA; cDNA DKFZp313L197 (from clone DKFZp313L197)
GATCTACAATGAGATAT///GATCTTGTGGCTTATGG///GATCTATGGACCAATAT///GATCTCACTGTTTCCCA	8	GATCCAAGAACCAAAAC	1	Hs.433075	10157	AASS	7q31.3	Aminoadipate-semialdehyde synthase	CB052693 in Hs.433075 rep by AJ007714: Homo sapiens mRNA for lysine-ketoglutarate reductase/saccharopine dehydrogenase, partial CDS
GATCCCAAATAACCAAA///GATCAAATGTACAACAT	8	GATCAAAGCACTCACGA//GATCCACAGGACCCTTC	4	Hs.276976	///			CDNA FLJ43311 fis, clone NT2RI2009855	AI863351 in Hs.276976 rep by BX649033: Homo sapiens mRNA; cDNA DKFZp686K1098 (from clone DKFZp686K1098)
GATCTCAGTGTGGTGTG///GATCCAGAGAAAGAGAG	8	GATCATAGCAAAGAAGT	2	Hs.149991	57187	THOC2	Xq25-q26.3	THO complex 2	NM_020449 in Hs.149991 rep by NM_020449: Homo sapiens THO complex 2 (THOC2), mRNA
GATCTTTGTGATTTACA	8	GATCATGGTCTGTGAAT	2	Hs.144845	8424	BBOX1	11p14.2	Butyrobetaine (gamma), 2-oxoglutarate dioxygenase (gamma-butyrobetaine hydroxylase) 1	AF082868 in Hs.144845 rep by AF082868: Homo sapiens gamma butyrobetaine hydroxylase (BBH) mRNA, complete cds
GATCCATTTCTGATATG	7	GATCAGACTTGGTTACT	1	Hs.904	178	AGL	1p21	Amylo-1, 6-glucosidase, 4-alpha-glucanotransferase (glycogen debranching enzyme, glycogen storage disease type III)	BM999394 in Hs.904 rep by NM_000028: Homo sapiens amylo-1, 6-glucosidase, 4-alpha-glucanotransferase (glycogen debranching enzyme, glycogen storage disease type III) (AGL), transcript variant 4, mRNA
GATCTCCAGACTCCTTT///GATCCTCGGTGTTTCTG///GATCCTCATTTAACAGC///GATCAGATGCTGACATT	7	GATCAGGAGCCGCGAGG//GATCCTAGGGAGTTGAA//GATCTTCAACACCATTC//GATCTTGGTAAAATCAT	8	Hs.443161	1807	DPYS	8q22	Hypothetical protein PRO2949	AK055858 in Hs.443161 rep by AK055858: Homo sapiens cDNA FLJ31296 fis, clone LIVER1000050
GATCTTATGTGTTACAA///GATCAGAGGAGTAAATA	7	GATCCTAACAGGCGTCT	1	Hs.533683	2263	FGFR2	10q26	Fibroblast growth factor receptor 2 (bacteria-expressed kinase, keratinocyte growth factor receptor, craniofacial dysostosis 1, Crouzon syndrome, Pfeiffer syndrome, Jackson-Weiss syndrome)	NM_023028 in Hs.533683 rep by NM_023028: Homo sapiens fibroblast growth factor receptor 2 (bacteria-expressed kinase, keratinocyte growth factor receptor, craniofacial dysostosis 1, Crouzon syndrome, Pfeiffer syndrome, Jackson-Weiss syndrome) (FGFR2), tra
GATCACTTTGTGGCAGG///GATCCTATTGAGGGGAT	7	GATCATTTCACAGTACC	1	Hs.1466	2710	GK	Xp21.3	Glycerol kinase	BC042421 in Hs.1466 rep by BC042421: Homo sapiens glycerol kinase, transcript variant 1, mRNA (cDNA clone MGC:42376 IMAGE:4820945), complete cds
GATCAAGGAGAAAATAA///GATCTGGGATTTCCTTG	7	GATCCTAATGAAAACAA	2	Hs.446309	2938	GSTA1	6p12.1	Glutathione S-transferase A1	BM971299 in Hs.446309 rep by AL096729: Homo sapiens mRNA; cDNA DKFZp434D044 (from clone DKFZp434D044)
GATCAGTAGACATTCAC///GATCCATGAGTGTAAGG	7	GATCTACTTCCATACAG	3	Hs.296169	5867	RAB4A	1q42-q43	RAB4A, member RAS oncogene family	BC002438 in Hs.296169 rep by NM_004578: Homo sapiens RAB4A, member RAS oncogene family (RAB4A), mRNA
GATCCATGAGTTCAGAT///GATCCTAACTTTGCTAG///GATCCCACATATGCCAT	7	GATCCTTTATCTAGGAC//GATCTTCTTCCAGTTAG	2	Hs.406861	3295	HSD17B4	5q21	Hydroxysteroid (17-beta) dehydrogenase 4	BF507766 in Hs.406861 rep by AB208932: Homo sapiens mRNA for hydroxysteroid (17-beta) dehydrogenase 4 variant protein
GATCCAGAGCCTCCCGG	7	GATCAGGCTGGTCTGGG	1	Hs.503048	3508	IGHMBP2	11q13.3	Immunoglobulin mu binding protein 2	BC041808 in Hs.503048 rep by AB208802: Homo sapiens mRNA for immunoglobulin mu binding protein 2 variant protein
GATCAGGTTTATGTGGG///GATCATCTCAGAAAGGG///GATCCCAAAGGAATTTC///GATCCTGGCAGCCCATA///GATCTGGTTCTTCAGCC	7	GATCGGCATACAGCAGG	2	Hs.501684	4676	NAP1L4	11p15.5	Nucleosome assembly protein 1-like 4	AI052470 in Hs.501684 rep by NM_005969: Homo sapiens nucleosome assembly protein 1-like 4 (NAP1L4), mRNA
GATCACTTGACCCCAGA///GATCACAAATTCAGGTT///GATCTTGGTTTGATTTA	7	GATCCATTTTCTGATTC	1	Hs.493649	5451	POU2F1	1q22-q23	POU domain, class 2, transcription factor 1	CF887724 in Hs.493649 rep by AK091438: Homo sapiens cDNA FLJ34119 fis, clone FCBBF3009464, highly similar to OCTAMER-BINDING TRANSCRIPTION FACTOR 1
GATCAGGATGCTCACTC///GATCCTTAAAACTTCTG///GATCCTTTGGGAGAAAA///GATCAATAGTCTATTTT	7	GATCCAGTGGCCTAAAA	1	Hs.440833	5586	PKN2	1p22.2	Protein kinase N2	N70114 in Hs.440833 rep by NM_006256: Homo sapiens protein kinase N2 (PKN2), mRNA
GATCAGCTTTCAAAGCA///GATCAAGCACAGCAGCC///GATCACCAGACATTATG///GATCCTTCCTCACACGC	7	GATCACTGGAGGTCATG	3	Hs.491682	5591	PRKDC	8q11	Protein kinase, DNA-activated, catalytic polypeptide	NM_006904 in Hs.491682 rep by NM_006904: Homo sapiens protein kinase, DNA-activated, catalytic polypeptide (PRKDC), mRNA
GATCCTCCCTATCAAGC///GATCAGAGCCAGATTAT	7	GATCTGAAATAGTAAAA	2	Hs.190334	5906	RAP1A	1p13.3	RAP1A, member of RAS oncogene family	BC014086 in Hs.190334 rep by AK094737: Homo sapiens cDNA FLJ37418 fis, clone BRAWH2000488
GATCCCCACAACCCCCC///GATCTGGCACTTTCCAG	7	GATCCAGAAATACAGCT	3	Hs.546286	6188	RPS3	11q13.3-q13.5	Ribosomal protein S3	BM474166 in Hs.546286 rep by BF303909: 601886536F2 NIH_MGC_17 Homo sapiens cDNA clone IMAGE:4120376 5', mRNA sequence
GATCCAGGAAACTCAAA///GATCAGAAACAAGCCAA	7	GATCTTAGTGAGAAAGC	1	Hs.567337	6581	SLC22A3	6q26-q27	Solute carrier family 22 (extraneuronal monoamine transporter), member 3	AL700237 in Hs.567337 rep by BX640965: Homo sapiens mRNA; cDNA DKFZp686N10184 (from clone DKFZp686N10184)
GATCTCCTCTCCCCTCC///GATCCCTAGGAACTGCC	7	GATCACACCACTGTTAC	3	Hs.112444	6882	TAF11	6p21.31	TAF11 RNA polymerase II, TATA box binding protein (TBP)-associated factor, 28kDa	NM_005643 in Hs.112444 rep by BX647568: Homo sapiens mRNA; cDNA DKFZp313C0811 (from clone DKFZp313C0811)
GATCTGGGGTGTGTGGC///GATCAAGGAAAGGAGAA	7	GATCAACGGCGTCTTAA	1	Hs.232072	7399	USH2A	1q41	Usher syndrome 2A (autosomal recessive, mild)	NM_206933 in Hs.232072 rep by AY481573: Homo sapiens Usher syndrome 2A isoform B (USH2A) mRNA, complete cds
GATCAGGTGCAGCAAAC///GATCAAGGAAGATGGAA///GATCCTGGGAATTAAAA///GATCAAAACTCAACACC	7	GATCAACAGCCCCATTT	1	Hs.567389	9223	MAGI1	3p14.1	Membrane associated guanylate kinase, WW and PDZ domain containing 1	BQ006704 in Hs.567389 rep by NM_015520: Homo sapiens membrane associated guanylate kinase, WW and PDZ domain containing 1 (MAGI1), transcript variant 1, mRNA
GATCAGAAAGAAGAGGA///GATCAAGGGGACTGGAT	7	GATCGAACCTGGGTAAC	1	Hs.407604	9282	CRSP2	Xp11.4-p11.2	Cofactor required for Sp1 transcriptional activation, subunit 2, 150kDa	BF990248 in Hs.407604 rep by AB006651: Homo sapiens EXLM1 mRNA, complete cds
GATCCTGTGTTTGTGGC	7	GATCCACGCAGGAACAC	2	Hs.522543	9719	ADAMTSL2	9q34.2	ADAMTS-like 2	NM_014694 in Hs.522543 rep by AB011177: Homo sapiens mRNA for KIAA0605 protein, partial cds
GATCTAAAGTGACTAAT///GATCCCTTCAACATGTA///GATCCCTGGGTTGCACA///GATCCCTGTGCTGAAAG///GATCGAGACCAGGCTGG///GATCTGGCAAGATGGCC	7	GATCGAGCCACTGCACC	19	Hs.475629	9779	TBC1D5	3p24.3	TBC1 domain family, member 5	BI051667 in Hs.475629 rep by NM_014744: Homo sapiens TBC1 domain family, member 5 (TBC1D5), mRNA
GATCACAGGAGGTTGAG	7	GATCACACTAGGAATAT	1	Hs.432862	10299	2007-03-06	5p15.2	Membrane-associated ring finger (C3HC4) 6	H29289 in Hs.432862 rep by NM_005885: Homo sapiens membrane-associated ring finger (C3HC4) 6 (MARCH6), mRNA
GATCCAGATTTCCACAA///GATCCATCTGTGCAGCA///GATCGGAGGAACGAGAA///GATCATTGACCTCTGTG	7	GATCCAGATTTTCCACA	2	Hs.150087	10613	SPFH1	10q21-q22	SPFH domain family, member 1	AA205821 in Hs.150087 rep by AK127017: Homo sapiens cDNA FLJ45073 fis, clone BRAWH3027420
GATCAATCCACTGCACT///GATCAGGCGGGGGAGCC///GATCAGACATATCTGTG///GATCCAAATGCACAAAT///GATCCGGAAGGAGTATG	7	GATCAAAGGTCAGTAGG	2	Hs.309288	10659	CUGBP2	10p13	CUG triplet repeat, RNA binding protein 2	BF878428 in Hs.309288 rep by NM_001025077: Homo sapiens CUG triplet repeat, RNA binding protein 2 (CUGBP2), transcript variant 3, mRNA
GATCAAGGAAGGCTGCC///GATCCTGGAATAGGAGA	7	GATCCACAGCCAACCCT	1	Hs.62003	11094	C9orf7	9q34	Chromosome 9 open reading frame 7	NM_017586 in Hs.62003 rep by AK074852: Homo sapiens cDNA FLJ90371 fis, clone NT2RP2004524
GATCAGTTGGAGCCAGG///GATCAGACAACTGGAGA///GATCACTTAAAAAACTT	7	GATCCATGCTGCAAAAG	2	Hs.406460	150275	FLJ33814	22q12.1	Hypothetical protein FLJ33814	BQ026297 in Hs.406460 rep by NM_173510: Homo sapiens hypothetical protein FLJ33814 (FLJ33814), mRNA
GATCATTTTTTCGGTCT///GATCAGCGTTTTGTAGG	7	GATCTCACAGGGCTACG	2	Hs.397465	28996	HIPK2	7q32-q34	Homeodomain interacting protein kinase 2	BC041926 in Hs.397465 rep by BX538009: Homo sapiens mRNA; cDNA DKFZp686F1546 (from clone DKFZp686F1546)
GATCCTCTGCCACGGGT	7	GATCCAGGCACATATAG	1	Hs.99962	29015	SLC43A3	11q11	Solute carrier family 43, member 3	NM_014096 in Hs.99962 rep by NM_014096: Homo sapiens solute carrier family 43, member 3 (SLC43A3), mRNA
GATCCAATTCACCAAAA	7	GATCCTGCTAAGAATAC	2	Hs.531701	51136	LOC51136	17q23.2	PTD016 protein	NM_016125 in Hs.531701 rep by BC088365: Homo sapiens PTD016 protein, mRNA (cDNA clone MGC:111090 IMAGE:30390062), complete cds
GATCTCCTTTTCTGCTC///GATCGTCATTGGCCAGT	7	GATCCTCCCGATGAAGT	1	Hs.258326	51760	SYT17	16p12.3	Synaptotagmin XVII	BF327807 in Hs.258326 rep by NM_016524: Homo sapiens synaptotagmin XVII (SYT17), mRNA
GATCAACTTATTCCATT///GATCAGAAAGGGCACAG///GATCTGAACAGAGGCCA///GATCCAGTGTGCATGTC	7	GATCATAGATTTGTAAA	1	Hs.438641	51768	TM7SF3	12q11-q12	Transmembrane 7 superfamily member 3	BC005176 in Hs.438641 rep by AK091115: Homo sapiens cDNA FLJ33796 fis, clone CTONG2000031, highly similar to Homo sapiens mRNA for seven transmembrane protein TM7SF3
GATCAGAATCATTAAAA///GATCTGGGTGGCCACGT///GATCCTGTCAGGAACAT	7	GATCTGCTGCAGAAACA	2	Hs.11169	54206	ERRFI1	1p36.12-36.33	ERBB receptor feedback inhibitor 1	NM_018948 in Hs.11169 rep by AK096149: Homo sapiens cDNA FLJ38830 fis, clone MESAN1000080, highly similar to Gene 33/Mig-6
GATCAAGTGGAAATTGA///GATCTGGGGTACATTTT///GATCCAAGCGCTATCAA	7	GATCAATAACCGCACTG	1	Hs.435381	54875	C9orf39	9p22.2	Chromosome 9 open reading frame 39	NM_017738 in Hs.435381 rep by BX647069: Homo sapiens mRNA; cDNA DKFZp686K1269 (from clone DKFZp686K1269)
GATCCTTACCGTCCTAG	7	GATCCAGGCGCTGGAGC	6	Hs.11747	54915	YTHDF1	20q13.33	YTH domain family, member 1	BC050284 in Hs.11747 rep by BC050284: Homo sapiens YTH domain family, member 1, mRNA (cDNA clone MGC:41808 IMAGE:5298438), complete cds
GATCTCATTGATGTGAT///GATCCTGAGCTGAGAGT	7	GATCTTCAAGACAAATT	2	Hs.503074	55107	TMEM16A	11q13.3	Transmembrane protein 16A	NM_018043 in Hs.503074 rep by AY728143: Homo sapiens tumor amplified and overexpressed sequence 2 (TMEM16A) mRNA, complete cds
GATCTGGACAACAAAAC///GATCCATCAGGAAAATG///GATCATCAGAAATGCAA///GATCCTGCTGAAATACA	7	GATCATAGTAGTGGACA	2	Hs.523744	64326	RFWD2	1q25.1-q25.2	Ring finger and WD repeat domain 2	AA776263 in Hs.523744 rep by AK022076: Homo sapiens cDNA FLJ12014 fis, clone HEMBB1001685
GATCGAGGACCTGAAAG///GATCATCTGATTATTGG///GATCAGAAGATGAAAAG///GATCAATATGCTATTGA	7	GATCGGGGTTAGTTCTT	4	Hs.148989	84952	CGNL1	15q21.3	Cingulin-like 1	NM_032866 in Hs.148989 rep by NM_032866: Homo sapiens cingulin-like 1 (CGNL1), mRNA
GATCAGGAGAGAGGAGC///GATCCCTGATTTGAAAA///GATCCAGCCAGTCTTCT	7	GATCGGGGCTGAGAATG	2	Hs.175955	91746	YT521	4q13.2	Splicing factor YT521-B	BX098015 in Hs.175955 rep by AB075846: Homo sapiens mRNA for KIAA1966 protein
GATCCAGATAGCCTAGG///GATCATTGTCCTGGTGG	7	GATCGGGGGTAGCACCA	1	Hs.368171	94097	SFXN5	-	Sideroflexin 5	NM_144579 in Hs.368171 rep by BX640669: Homo sapiens mRNA; cDNA DKFZp686D1992 (from clone DKFZp686D1992)
GATCTTTGACAAAGCAG	7	GATCAAGTAACAGCCAA//GATCACGCAGTCCTGAA	6	Hs.203691	131566	DCBLD2	3q12.1|3	Discoidin, CUB and LCCL domain containing 2	BQ291935 in Hs.203691 rep by NM_080927: Homo sapiens discoidin, CUB and LCCL domain containing 2 (DCBLD2), mRNA
GATCAGCCCTTTTTCCC///GATCAGGTGAAGAAACG	7	GATCCAGAAAGTTGATG	1	Hs.350194	153527	ZMAT2	5q31.3	Zinc finger, matrin type 2	NM_144723 in Hs.350194 rep by AK055683: Homo sapiens cDNA FLJ31121 fis, clone IMR322000742, weakly similar to HYPOTHETICAL ZINC FINGER PROTEIN ZK686.4 IN CHROMOSOME III
GATCTGCCTACCTTCCT///GATCACCTGAGGTCTCA///GATCAGTGGTAATGGGA	7	GATCTGAAGTTCCTTGA	1	Hs.221127	201266	SLC39A11	17q24.3-q25.1	Solute carrier family 39 (metal ion transporter), member 11	BF198117 in Hs.221127 rep by NM_139177: Homo sapiens solute carrier family 39 (metal ion transporter), member 11 (SLC39A11), mRNA
GATCCCAAGTCCAAGAA///GATCTAGCCACTGCACC///GATCAGAACCAGAGCCT///GATCACAGGCTAGGATT///GATCTTGGGCTGTGCCA	7	GATCAGAAAAAACTGGC	9	Hs.97432	5581	PRKCE	2p21	Protein kinase C, epsilon	BX104181 in Hs.97432 rep by NM_005400: Homo sapiens protein kinase C, epsilon (PRKCE), mRNA
GATCCACATAAAAAGAA///GATCTGTAAAGAGGTTG	7	GATCCAATGGCTCAGCA	2	Hs.567229	48	ACO1	9p22-q32|9p22-p13	Aconitase 1, soluble	BC018103 in Hs.567229 rep by AB209480: Homo sapiens mRNA for aconitase 1 variant protein
GATCTGTGCTCTTTCTT///GATCGAGAAAAGCTAAG	7	GATCATAGAGTTGGGAT	1	Hs.5635	6801	STRN	2p22-p21	Striatin, calmodulin binding protein	AK026934 in Hs.5635 rep by NM_003162: Homo sapiens striatin, calmodulin binding protein (STRN), mRNA
GATCCGGCCCATGAACA///GATCTGGGCTGAGGTGG///GATCTCAGGATAGCAGG///GATCTCCTGACCAACAT	7	GATCATGAGAGGCCATC	2	Hs.555929	26995	TRUB2	9q34.11	TruB pseudouridine (psi) synthase homolog 2 (E. coli)	NM_015679 in Hs.555929 rep by AK130008: Homo sapiens cDNA FLJ26498 fis, clone KDN06556
GATCTCCCACCTCCCTG///GATCCTGGCTGTGAGGC///GATCTGGGGCAAGTTTG	7	GATCTTTCCCTCCGTCA	1	Hs.553512	10162	C3F	12p13	Putative protein similar to nessy (Drosophila)	BP238566 in Hs.553512 rep by BX647983: Homo sapiens mRNA; cDNA DKFZp686K0652 (from clone DKFZp686K0652)
GATCCACACACTACAGG///GATCCATCTGGGAAGTG	7	GATCATGTACTTGTAGG	1	Hs.549236	118491	TTC18	10q22.2	Tetratricopeptide repeat domain 18	AL833537 in Hs.549236 rep by AL833537: Homo sapiens mRNA; cDNA DKFZp686B203 (from clone DKFZp686B203)
GATCAGCATGGGCATAT///GATCTACTCTGTTCGCA	7	GATCATTGGTGTTGAAT	1	Hs.508765	51014	TMED7	5q22.3	Transmembrane emp24 protein transport domain containing 7	BU684585 in Hs.508765 rep by NM_181836: Homo sapiens transmembrane emp24 protein transport domain containing 7 (TMED7), mRNA
GATCTCCAGGCTGGTGC///GATCACCTTTGAAGCCT///GATCCCTTGGAAAGACT	7	GATCAAACGCAGCGTAA//GATCAGAAGTGTAGGGC//GATCATTGAACATTGTG	4	Hs.134859	4094	MAF	16q22-q23	V-maf musculoaponeurotic fibrosarcoma oncogene homolog (avian)	NM_005360 in Hs.134859 rep by NM_001031804: Homo sapiens v-maf musculoaponeurotic fibrosarcoma oncogene homolog (avian) (MAF), transcript variant 2, mRNA
GATCATTGGAGAGAGAA	6	GATCCGCATTCGCAGCT//GATCCTACCCACTCCCA	2	Hs.461253	164	AP1G1	16q23	Adaptor-related protein complex 1, gamma 1 subunit	NM_001030007 in Hs.461253 rep by NM_001030007: Homo sapiens adaptor-related protein complex 1, gamma 1 subunit (AP1G1), transcript variant 1, mRNA
GATCCTGATGTATGAGG	6	GATCAGGGAACACTCCT	6	Hs.76364	199	AIF1	6p21.3	Allograft inflammatory factor 1	BC009474 in Hs.76364 rep by NM_004847: Homo sapiens allograft inflammatory factor 1 (AIF1), transcript variant 2, mRNA
GATCTTTGCCCCTGGTA///GATCTTTGCTCCTGGTA	6	GATCATGGACTGAAACA	1	Hs.102	275	AMT	3p21.2-p21.1	Aminomethyltransferase (glycine cleavage system protein T)	BC044792 in Hs.102 rep by BC044792: Homo sapiens aminomethyltransferase (glycine cleavage system protein T), mRNA (cDNA clone MGC:42387 IMAGE:4821331), complete cds
GATCCTTACTAAGTTTT///GATCAGGAGAGGCTACA///GATCCCTGTTTAGCCAA	6	GATCAACTGATGCTATG	1	Hs.422986	307	ANXA4	2p13	Annexin A4	CB305705 in Hs.422986 rep by BX641114: Homo sapiens mRNA; cDNA DKFZp686H02120 (from clone DKFZp686H02120)
GATCTTACCTGGAAACC///GATCCACCCGTGTCAGC	6	GATCCCCAAATGTCAAA	1	Hs.527412	427	ASAH1	8p22-p21.3	N-acylsphingosine amidohydrolase (acid ceramidase) 1	AA725085 in Hs.527412 rep by NM_004315: Homo sapiens N-acylsphingosine amidohydrolase (acid ceramidase) 1 (ASAH1), transcript variant 2, mRNA
GATCCAAAATAAAACCC///GATCTCCGACAAAAAAA	6	GATCCTGGGAACTGGGG	3	Hs.115617	1393	CRHBP	5q11.2-q13.3	Corticotropin releasing hormone binding protein	BG205180 in Hs.115617 rep by NM_001882: Homo sapiens corticotropin releasing hormone binding protein (CRHBP), mRNA
GATCAATGGGTTCCAGT	6	GATCCATGTAGCGACTT	2	Hs.80409	1647	GADD45A	1p31.2-p31.1	Growth arrest and DNA-damage-inducible, alpha	BU608905 in Hs.80409 rep by CR612719: full-length cDNA clone CS0DF009YB09 of Fetal brain of Homo sapiens (human)
GATCCTTTTCTTCGGAG///GATCCCATGGTGGGGGT///GATCAAGCCATATTTTT///GATCCACACATGTCAGT	6	GATCTGGAGAGTATTTT	1	Hs.181042	1657	DMXL1	5q22	Dmx-like 1	NM_005509 in Hs.181042 rep by AJ005821: Homo sapiens mRNA for X-like 1 protein
GATCCAAGCATACTCTG///GATCACCCAGAAAAGTC///GATCACTTAAATCTGGG///GATCCTGTCTCTATCAA	6	GATCATTAAAGCTCTGG//GATCCTGCTGCTCAGCG	2	Hs.525392	23224	SYNE2	14q23.2	Spectrin repeat containing, nuclear envelope 2	NM_015180 in Hs.525392 rep by NM_015180: Homo sapiens spectrin repeat containing, nuclear envelope 2 (SYNE2), transcript variant 1, mRNA
GATCTTAACTGTCTCCT	6	GATCTATTCAGTCTGTG	2	Hs.2178	8349	HIST2H2BE	1q21-q23	Histone 2, H2be	BC069193 in Hs.2178 rep by BC069193: Homo sapiens histone 2, H2be, mRNA (cDNA clone MGC:78419 IMAGE:3936695), complete cds
GATCAGTTTTTTTGACA	6	GATCAGGTCCTGTAGGC	1	Hs.3352	3066	HDAC2	6q21	Histone deacetylase 2	BQ720994 in Hs.3352 rep by AB209190: Homo sapiens mRNA for histone deacetylase 2 variant protein
GATCTAGTTCCCCTGGA///GATCCAGGGAAGGAAGT	6	GATCCCAAAATTGTACC	5	Hs.7879	3475	IFRD1	7q22-q31	Interferon-related developmental regulator 1	NM_001007245 in Hs.7879 rep by NM_001007245: Homo sapiens interferon-related developmental regulator 1 (IFRD1), transcript variant 2, mRNA
GATCTTCCTTCATTCTG	6	GATCTAGAAGTTCACCT	1	Hs.532082	3572	IL6ST	5q11	Interleukin 6 signal transducer (gp130, oncostatin M receptor)	AL049265 in Hs.532082 rep by BC071555: Homo sapiens cDNA clone IMAGE:4374041, containing frame-shift errors
GATCCTAACCTTGAAGT///GATCAGATTCCTGACTA	6	GATCATCCCCACAAATG	1	Hs.496684	3920	LAMP2	Xq24	Lysosomal-associated membrane protein 2	BQ010045 in Hs.496684 rep by BX648255: Homo sapiens mRNA; cDNA DKFZp686D20115 (from clone DKFZp686D20115)
GATCCAAAGTTTGTGAA	6	GATCAAGAAAAATACCC	5	Hs.435166	3930	LBR	1q42.1	Lamin B receptor	NM_002296 in Hs.435166 rep by NM_002296: Homo sapiens lamin B receptor (LBR), transcript variant 1, mRNA
GATCACAAACATTAACA	6	GATCCCGGAAAGAACAC	2	Hs.495039	4702	NDUFA8	9q33.2-q34.11	NADH dehydrogenase (ubiquinone) 1 alpha subcomplex, 8, 19kDa	NM_014222 in Hs.495039 rep by BM464397: AGENCOURT_6439005 NIH_MGC_71 Homo sapiens cDNA clone IMAGE:5535478 5', mRNA sequence
GATCAGGTTTGTCAGGT///GATCTCACAAGTTGTAT///GATCTGATGTCTTGTAC///GATCTGTACCTCCTCTT	6	GATCAAGGACAATTGTT	1	Hs.134602	7273	TTN	2q31	Titin	BF670581 in Hs.134602 rep by NM_133378: Homo sapiens titin (TTN), transcript variant N2-A, mRNA
GATCACTAGTGTTCCCA///GATCCATTGGAAGCAGC	6	GATCTGGATAGGATGGT	3	Hs.117050	5009	OTC	Xp21.1	Ornithine carbamoyltransferase	NM_000531 in Hs.117050 rep by NM_000531: Homo sapiens ornithine carbamoyltransferase (OTC), mRNA
GATCCTGATTACAAGTT	6	GATCACCATTGTGGGGG	2	Hs.444304	5207	PFKFB1	Xp11.21	6-phosphofructo-2-kinase/fructose-2,6-biphosphatase 1	BX090867 in Hs.444304 rep by NM_002625: Homo sapiens 6-phosphofructo-2-kinase/fructose-2,6-biphosphatase 1 (PFKFB1), mRNA
GATCTTAGAATTGCTTC///GATCAACCAGCACAAAA///GATCCTCACTTGCTCCT	6	GATCATCTGCCAAAAGT	1	Hs.192039	5788	PTPRC	1q31-q32	Protein tyrosine phosphatase, receptor type, C	BG236165 in Hs.192039 rep by NM_002838: Homo sapiens protein tyrosine phosphatase, receptor type, C (PTPRC), transcript variant 1, mRNA
GATCTCCTTCCCGCCTC///GATCCAGGTTGCAGGGC///GATCCAGGAAGCAGGAC///GATCTGGGGTTCAGCCC	6	GATCAGGACGTAGGTGC	1	Hs.490789	5799	PTPRN2	7q36	Protein tyrosine phosphatase, receptor type, N polypeptide 2	BI045874 in Hs.490789 rep by BX537722: Homo sapiens mRNA; cDNA DKFZp686B2449 (from clone DKFZp686B2449)
GATCTGGAACAAGATAA///GATCCTTACGGAAAAGA///GATCAAAATGTAGTAGA	6	GATCACAGAACGCTTAC	1	Hs.293653	10026	PIGK	1p31.1	Phosphatidylinositol glycan, class K	DB147042 in Hs.293653 rep by BX648473: Homo sapiens mRNA; cDNA DKFZp686E0455 (from clone DKFZp686E0455)
GATCTCAGCAATTTGAA///GATCATGACATTGTAGT	6	GATCTCAGAGCTGATGG	3	Hs.480356	6293	VPS52	6p21.3	Vacuolar protein sorting 52 (yeast)	NM_022553 in Hs.480356 rep by AK093057: Homo sapiens cDNA FLJ35738 fis, clone TESTI2003692, highly similar to Rattus norvegicus mRNA for ARE1 protein
GATCTGCTAGAAGATGG	6	GATCAAAGAGTAGTTTA//GATCTGACTCTCCAAAC	4	Hs.28491	6303	SAT	Xp22.1	Spermidine/spermine N1-acetyltransferase	NM_002970 in Hs.28491 rep by BF680536: 602155271F1 NIH_MGC_83 Homo sapiens cDNA clone IMAGE:4296377 5', mRNA sequence
GATCACAGGCTTGAACC///GATCGCCTGAGGCTAGG///GATCGGTCCATTTTACA///GATCGCCTGAGGTCGAG	6	GATCCAGTCAATTCAAT	1	Hs.434961	6310	ATXN1	6p23	Ataxin 1	AW812887 in Hs.434961 rep by NM_000332: Homo sapiens ataxin 1 (ATXN1), mRNA
GATCTGTACTACAGGAA///GATCAGAGTATTCATTG///GATCCGTTTCTGTTGTG	6	GATCACCTGAGATATTT	2	Hs.162585	6558	SLC12A2	5q23.3	Solute carrier family 12 (sodium/potassium/chloride transporters), member 2	NM_001046 in Hs.162585 rep by NM_001046: Homo sapiens solute carrier family 12 (sodium/potassium/chloride transporters), member 2 (SLC12A2), mRNA
GATCTTCCCTGGAGGCC///GATCACAATGTCTAAAT///GATCCACACACACATTC///GATCTCACTCTTGCTGA	6	GATCCCAGATTCACCAT	1	Hs.117715	6764	ST5	11p15	Suppression of tumorigenicity 5	NM_005418 in Hs.117715 rep by NM_005418: Homo sapiens suppression of tumorigenicity 5 (ST5), transcript variant 1, mRNA
GATCCTCAGTTTTCCCA///GATCCAGAGTCCAGGAG	6	GATCTCCTCTGGTTTGG	1	Hs.78061	6943	TCF21	6pter-qter	Transcription factor 21	NM_198392 in Hs.78061 rep by NM_198392: Homo sapiens transcription factor 21 (TCF21), transcript variant 1, mRNA
GATCAAATTCTAATGGA///GATCAGATGAAGAGAAG	6	GATCCTATCTTGTAAAG	2	Hs.469199	7844	RNF103	2p11.2	Ring finger protein 103	NM_005667 in Hs.469199 rep by NM_005667: Homo sapiens ring finger protein 103 (RNF103), mRNA
GATCCAGGTCATAAGAA///GATCTGGACCTAATGAA///GATCCTTGGGGTTGTTC	6	GATCACAGTTATGCTTT//GATCCAGAGTCTTCAAG//GATCTCCACACGTCCAG	3	Hs.504641	9332	CD163	12p13.3	CD163 antigen	CB529649 in Hs.504641 rep by Z22970: H.sapiens mRNA for M130 antigen cytoplasmic variant 2
GATCAGCACCTTTCCGC///GATCAAGTTGATTCTTC///GATCAGTTAGTGTCAAG///GATCAGTTGTGACACTT	6	GATCTTCAAGAACAAGG	3	Hs.483036	9867	PJA2	5q21.3	Praja 2, RING-H2 motif containing	BP337281 in Hs.483036 rep by NM_014819: Homo sapiens praja 2, RING-H2 motif containing (PJA2), mRNA
GATCCGGCTGCAAAATT///GATCTAGGTCCAAAGAG///GATCACTGGAGCCAAGT///GATCAGGGGATTCTGTC	6	GATCCAGTTGGATGAAG	1	Hs.533245	9879	DDX46	5q31.1	DEAD (Asp-Glu-Ala-Asp) box polypeptide 46	NM_014829 in Hs.533245 rep by NM_014829: Homo sapiens DEAD (Asp-Glu-Ala-Asp) box polypeptide 46 (DDX46), mRNA
GATCAAAACTATAGTGG///GATCAACAGAAGACCAA///GATCTAAGATGATTATT	6	GATCAGGGAAAAGGACA	9	Hs.527105	9987	HNRPDL	4q13-q21	Heterogeneous nuclear ribonucleoprotein D-like	CR407623 in Hs.527105 rep by NM_005463: Homo sapiens heterogeneous nuclear ribonucleoprotein D-like (HNRPDL), transcript variant 1, mRNA
GATCTCACAGAGTTGAA	6	GATCCTCTCCATCCTCC	2	Hs.567412	10234	LRRC17	7q22.1	Leucine rich repeat containing 17	BI763826 in Hs.567412 rep by NM_005824: Homo sapiens leucine rich repeat containing 17 (LRRC17), transcript variant 2, mRNA
GATCACGAAGATACATG///GATCTCCGTCTTCCAAA///GATCCTGAACATGCCTG///GATCGGCTCTGGGAGAC	6	GATCCTGGCTTTCATGC	1	Hs.144309	10336	PCGF3	4p16.3	Polycomb group ring finger 3	BC028026 in Hs.144309 rep by NM_006315: Homo sapiens polycomb group ring finger 3 (PCGF3), mRNA
GATCAAAGTACACTCAG///GATCCAGAATATAAGTC///GATCACCCAGCCGCCAT///GATCTGTGTCTTAAAAC	6	GATCCCTGTCCTTCTTT	2	Hs.479634	10463	SLC30A9	4p13-p12	Solute carrier family 30 (zinc transporter), member 9	BC016949 in Hs.479634 rep by NM_006345: Homo sapiens solute carrier family 30 (zinc transporter), member 9 (SLC30A9), mRNA
GATCAAATGTAAAGCTT///GATCCGAGCCGAGATGT	6	GATCGGAAAGCCGGGGC	2	Hs.15299	10614	HEXIM1	17q21.31	Hexamethylene bis-acetamide inducible 1	NM_006460 in Hs.15299 rep by NM_006460: Homo sapiens hexamethylene bis-acetamide inducible 1 (HEXIM1), mRNA
GATCCAGGTCTTGGGGA///GATCTCCAGAGGGGTGA	6	GATCTTGGACCCTGCCC	1	Hs.515515	10945	KDELR1	19q13.3	KDEL (Lys-Asp-Glu-Leu) endoplasmic reticulum protein retention receptor 1	NM_006801 in Hs.515515 rep by BG116085: 602317915F1 NIH_MGC_88 Homo sapiens cDNA clone IMAGE:4418474 5', mRNA sequence
GATCACAAAGTTGGGAG///GATCAGGGTTACAGGAC	6	GATCTGACTTTCTGGTT	1	Hs.205558	11103	HRB2	12q21.1	HIV-1 rev binding protein 2	NM_007043 in Hs.205558 rep by NM_007043: Homo sapiens HIV-1 rev binding protein 2 (HRB2), mRNA
GATCTGGAAGGGACAAG///GATCCGAAACAAGTACC	6	GATCTAAATGTTGACTC	1	Hs.213724	11198	SUPT16H	14q11.2	Suppressor of Ty 16 homolog (S. cerevisiae)	NM_007192 in Hs.213724 rep by NM_007192: Homo sapiens suppressor of Ty 16 homolog (S. cerevisiae) (SUPT16H), mRNA
GATCTTATCAGGGTTCC///GATCAAACCGAATTGGC///GATCATGGATTCTTTTG///GATCTTGCTTTTTTGCC	6	GATCAAGAATCCTGAAC//GATCGGGGTGCTGTGCT	4	Hs.372082	23112	TNRC6B	22q13.1	Trinucleotide repeat containing 6B	NM_015088 in Hs.372082 rep by NM_015088: Homo sapiens trinucleotide repeat containing 6B (TNRC6B), transcript variant 1, mRNA
GATCAGAGCTTTCTTAA///GATCAGAATGGAATGAC	6	GATCAAATTTTGCTATA	1	Hs.4014	23390	ZDHHC17	12q21.2	Zinc finger, DHHC-type containing 17	CA775839 in Hs.4014 rep by NM_015336: Homo sapiens zinc finger, DHHC-type containing 17 (ZDHHC17), mRNA
GATCAGTAGAAGGCCAA///GATCATCTCAAAAACTG///GATCATTCCCCGGCAAA	6	GATCACAAGGTTCAGGA	1	Hs.485628	26036	ZNF451	6p12.1	Zinc finger protein 451	BX507347 in Hs.485628 rep by BX648336: Homo sapiens mRNA; cDNA DKFZp686J105 (from clone DKFZp686J105)
GATCAGAAAAAGAGAAA///GATCCTTTCAAAAAACT///GATCACTTAAGCCCCGG	6	GATCAGTCTTCAAAGTC	2	Hs.467759	51594	NAG	2p24	Neuroblastoma-amplified protein	NM_015909 in Hs.467759 rep by NM_015909: Homo sapiens neuroblastoma-amplified protein (NAG), mRNA
GATCATGGTTGGGAAGA///GATCAAAAATGTAAGTC///GATCAGCCTGTGCAAAA///GATCAGATACAAGTATC///GATCCCGTACTAATACA	6	GATCGTCTTTGGGATTC	1	Hs.503022	55291	C11orf23	11q13	SAPS domain family, member 3	BF884242 in Hs.503022 rep by CR936718: Homo sapiens mRNA; cDNA DKFZp781O2362 (from clone DKFZp781O2362)
GATCAGTTTGAGAAAAT///GATCAGGAAAATGAGAG	6	GATCAGAAATAACTGAA	1	Hs.478383	55669	MFN1	3q26.32	Mitofusin 1	AA248083 in Hs.478383 rep by NM_033540: Homo sapiens mitofusin 1 (MFN1), nuclear gene encoding mitochondrial protein, transcript variant 1, mRNA
GATCTGGTGCATAGATG///GATCACTTAAGCCAGAG	6	GATCCCCGAGGTGGGTT	1	Hs.514063	55803	CENTA2	17q11.2	Centaurin, alpha 2	BC033758 in Hs.514063 rep by AJ272195: Homo sapiens mRNA for centaurin-alpha 2 protein
GATCAAGTCATAGAATG///GATCACAGTCACAGATA///GATCCCAGCATACCTTT///GATCCCAGCGATGTCAG///GATCTTCTTTTACTCTC	6	GATCCTGGAGTGCTGAG	2	Hs.490795	57488	FAM62B	7q36.3	Family with sequence similarity 62 (C2 domain containing) member B	BF910011 in Hs.490795 rep by AY368150: Homo sapiens KIAA1228 protein mRNA, complete cds
GATCTCCTAAGTTCGAG///GATCCAGAAAGATTGCA	6	GATCTTCCATATGTGCC	1	Hs.529272	64844	2007-03-07	2q24.2	Membrane-associated ring finger (C3HC4) 7	AK023400 in Hs.529272 rep by AK124225: Homo sapiens cDNA FLJ42231 fis, clone THYMU3000037
GATCACAGAGACTGGAA///GATCTTACTTCACAAGA	6	GATCAAGACCAGCCAGG	1	Hs.22137	391047	LOC391047	1p31.2	Similar to NAD-dependent deacetylase sirtuin 5 (SIR2-like protein 5)	BX537713 in Hs.22137 rep by BX537492: Homo sapiens mRNA; cDNA DKFZp686I0788 (from clone DKFZp686I0788)
GATCCCAGGACTGCTAC///GATCCACAGAATGGAAT	6	GATCAGAACCCACACAC	3	Hs.433278	84650	EBPL	13q12-q13	Emopamil binding protein-like	NM_032565 in Hs.433278 rep by BG035021: 602325102F1 NIH_MGC_90 Homo sapiens cDNA clone IMAGE:4413240 5', mRNA sequence
GATCCGCCCATCTTGCC///GATCATGGTTCTCCCTT///GATCCAAGCTATTCTCC	6	GATCAGTAGGAAGAAAG	1	Hs.427284	84937	ZNRF1	16q22.3	Zinc and ring finger 1	AV760416 in Hs.427284 rep by NM_032268: Homo sapiens zinc and ring finger 1 (ZNRF1), mRNA
GATCACTTGGAGCTCGG	6	GATCCTTGCAGGAGAAG	3	Hs.531770	115290	FBXO17	19q13.2	F-box protein 17	BC012385 in Hs.531770 rep by AF386743: Homo sapiens F-box protein (FBG4) mRNA, complete cds
GATCTCCCTATGTTGTC///GATCTAGGTTTTGTGAG	6	GATCTCCCATCTGTCTT	1	Hs.164162	130271	PLEKHH2	2p21	Pleckstrin homology domain containing, family H (with MyTH4 domain) member 2	NM_172069 in Hs.164162 rep by NM_172069: Homo sapiens pleckstrin homology domain containing, family H (with MyTH4 domain) member 2 (PLEKHH2), mRNA
GATCCAGAACAGGAGGT///GATCTGGGAATGGAAGG	6	GATCCTCTCGGCGTAGG	2	Hs.370885	164656	TMPRSS6	22q12.3-q13.1	Transmembrane protease, serine 6	BC039082 in Hs.370885 rep by NM_153609: Homo sapiens transmembrane protease, serine 6 (TMPRSS6), mRNA
GATCATCAGGGAGAATC///GATCAGCTTTCTCCAAA///GATCAGTGTTTAGTGAA	6	GATCCTTACAGAGCTGA	2	Hs.349096	258010	DKFZp313A2432	11p14.2	Hypothetical protein DKFZp313A2432	AF527534 in Hs.349096 rep by AL833119: Homo sapiens mRNA; cDNA DKFZp313A2432 (from clone DKFZp313A2432)
GATCTAACAAGCAAATG///GATCCAGCTGTGTCCCA///GATCGAGAAAGACATAA	6	GATCACTTCAGGCCAAG	6	Hs.558918	23216	TBC1D1	4p14	TBC1 (tre-2/USP6, BUB2, cdc16) domain family, member 1	BF902296 in Hs.558918 rep by BX640943: Homo sapiens mRNA; cDNA DKFZp686O10123 (from clone DKFZp686O10123)
GATCATGACTTTCCCTT///GATCAGGCAACCTACAG	6	GATCAGTCTTTCACTAT//GATCTTTCCACACACAG	4	Hs.558671	161436	EML5	14q31.3	Echinoderm microtubule associated protein like 5	CB242914 in Hs.558671 rep by NM_183387: Homo sapiens echinoderm microtubule associated protein like 5 (EML5), mRNA
GATCAAAATGTTTGAAG	6	GATCCATGTTTGCTGAC//GATCCTAAGAGTCACAA	5	Hs.54642	27430	MAT2B	5q34-q35.1	Methionine adenosyltransferase II, beta	NM_182796 in Hs.54642 rep by AB073390: Homo sapiens primary neuroblastoma cDNA, clone:Nbla02999, full insert sequence
GATCTCACTTTCCCCTT	6	GATCAATGTGCCAAAGT	1	Hs.534473	56993	TOMM22	22q12-q13	Translocase of outer mitochondrial membrane 22 homolog (yeast)	BC009363 in Hs.534473 rep by NM_020243: Homo sapiens translocase of outer mitochondrial membrane 22 homolog (yeast) (TOMM22), nuclear gene encoding mitochondrial protein, mRNA
GATCTGGCTTTGCTGTT///GATCTTGAATTTGCCCT	6	GATCCCAAACAGGGAAG	2	Hs.470588	23633	KPNA6	1p35.1-p34.3	Karyopherin alpha 6 (importin alpha 7)	BX500534 in Hs.470588 rep by NM_012316: Homo sapiens karyopherin alpha 6 (importin alpha 7) (KPNA6), mRNA
GATCTTGACTTCTTGAA///GATCCCTGAAAGCATGG	6	GATCAGGAATGGTACCG	3	Hs.411433	55120	FANCL	2p16.1	Fanconi anemia, complementation group L	BC037570 in Hs.411433 rep by BC037570: Homo sapiens Fanconi anemia, complementation group L, mRNA (cDNA clone IMAGE:5242176), with apparent retained intron
GATCACAGATTCTCGTC///GATCAGGCCAACTATCT///GATCCTTGGGGACCTTC	6	GATCCAGGGACAGAAAA	5	Hs.132853	9685	ENTH	5q23.1-q33.3	Enthoprotin	BM977210 in Hs.132853 rep by AK128594: Homo sapiens cDNA FLJ46753 fis, clone TRACH3023203
GATCTGCATTTCTAACA///GATCAGGAAGTGTCAAG///GATCTCCTTGGACTGCA	6	GATCGGGTATGAGGCAA	1	Hs.129448	22888	UBOX5	20p13	U-box domain containing 5	NM_014948 in Hs.129448 rep by NM_014948: Homo sapiens U-box domain containing 5 (UBOX5), transcript variant 1, mRNA
GATCCCTGCTTCCATAC	5	GATCACAGTGAAATGCC	1	Hs.10862	205	AK3L1	1p31.3	Adenylate kinase 3-like 1	AI676149 in Hs.10862 rep by AK026966: Homo sapiens cDNA: FLJ23313 fis, clone HEP11919
GATCCGCTTCCTGCCCC///GATCCAGGGTTTGGCCC	5	GATCACACCATATCCCC	3	Hs.1360	1555	CYP2B6	19q13.2	Cytochrome P450, family 2, subfamily B, polypeptide 6	BC067430 in Hs.1360 rep by NM_000767: Homo sapiens cytochrome P450, family 2, subfamily B, polypeptide 6 (CYP2B6), mRNA
GATCATTTTGCACATAG	5	GATCCACAAAAGTCAGA	5	Hs.154210	1901	EDG1	1p21	Endothelial differentiation, sphingolipid G-protein-coupled receptor, 1	BC018650 in Hs.154210 rep by BC018650: Homo sapiens endothelial differentiation, sphingolipid G-protein-coupled receptor, 1, mRNA (cDNA clone MGC:22155 IMAGE:4071217), complete cds
GATCAAATGACAGTGAA///GATCAGGGAAGCCAGAG	5	GATCCTTTGCAAAGGTG	1	Hs.486470	2037	EPB41L2	6q23	Erythrocyte membrane protein band 4.1-like 2	NM_001431 in Hs.486470 rep by AK127088: Homo sapiens cDNA FLJ45145 fis, clone BRAWH3041492, moderately similar to Homo sapiens erythrocyte membrane protein band 4.1 (elliptocytosis 1, RH-linked) (EPB41)
GATCTGAAGTCAGTCGG///GATCAGGCAGGAGAAGG	5	GATCAGAAGAAGCACAT	1	Hs.514746	2627	GATA6	18q11.1-q11.2	GATA binding protein 6	U66075 in Hs.514746 rep by X95701: H.sapiens mRNA for GATA-6 DNA-binding protein
GATCTGGCAAAAATAAT///GATCCACAGGATGCTGT	5	GATCTTGCAAAACTAAT	1	Hs.50308	3093	HIP2	4p14	Huntingtin interacting protein 2	BP313243 in Hs.50308 rep by CR605719: full-length cDNA clone CS0DK002YG10 of HeLa cells Cot 25-normalized of Homo sapiens (human)
GATCCACTCTGGAGGAG///GATCTTCCATAATCCAG	5	GATCTACACAAAACTGT	4	Hs.397729	3157	HMGCS1	5p14-p13	3-hydroxy-3-methylglutaryl-Coenzyme A synthase 1 (soluble)	DA352538 in Hs.397729 rep by BX537620: Homo sapiens mRNA; cDNA DKFZp686E20188 (from clone DKFZp686E20188)
GATCGCACCATTGTATT///GATCTTCCCACAACACC	5	GATCCGGTAATGCTCCA	1	Hs.496267	3476	IGBP1	Xq13.1-q13.3	Immunoglobulin (CD79A) binding protein 1	BE675502 in Hs.496267 rep by AK054596: Homo sapiens cDNA FLJ30034 fis, clone 3NB692001442, highly similar to H.sapiens mRNA for alpha 4 protein
GATCTCAAGCGCAGCTA	5	GATCCTCAGAGGTAACT	2	Hs.478673	3556	IL1RAP	3q28	Interleukin 1 receptor accessory protein	NM_134470 in Hs.478673 rep by NM_002182: Homo sapiens interleukin 1 receptor accessory protein (IL1RAP), transcript variant 1, mRNA
GATCCTGGGTCAAAAAA	5	GATCCAAAGCAGTAGAG	2	Hs.380271	4968	OGG1	3p26.2	8-oxoguanine DNA glycosylase	BQ897251 in Hs.380271 rep by NM_016819: Homo sapiens 8-oxoguanine DNA glycosylase (OGG1), nuclear gene encoding mitochondrial protein, transcript variant 1b, mRNA
GATCAACTCCATCTCTA///GATCTGGTGACTTCTCT///GATCACATGGCAAGGAC	5	GATCATAAATAGGTCAT	1	Hs.500047	5033	P4HA1	10q21.3-q23.1	Procollagen-proline, 2-oxoglutarate 4-dioxygenase (proline 4-hydroxylase), alpha polypeptide I	BX641392 in Hs.500047 rep by BX648829: Homo sapiens mRNA; cDNA DKFZp686N21109 (from clone DKFZp686N21109)
GATCCAACCCTGTACTG///GATCCACTGTCCCTCTG///GATCGTCAACGACAAGG	5	GATCAGGCATTCCTTCC	1	Hs.416769	5495	PPM1B	2p21	Protein phosphatase 1B (formerly 2C), magnesium-dependent, beta isoform	AF136972 in Hs.416769 rep by NM_177968: Homo sapiens protein phosphatase 1B (formerly 2C), magnesium-dependent, beta isoform (PPM1B), transcript variant 2, mRNA
GATCAGAGATTTCTATG	5	GATCCAGTCTTTCAAAT	2	Hs.523936	5547	PRCP	11q14	GCRG-P224	NM_199418 in Hs.523936 rep by NM_199418: Homo sapiens prolylcarboxypeptidase (angiotensinase C) (PRCP), transcript variant 2, mRNA
GATCTTAAAGCAAGAGA///GATCTGTGTTCTGACTG	5	GATCCATGGAGTTCCAC	2	Hs.43322	5562	PRKAA1	5p12	Protein kinase, AMP-activated, alpha 1 catalytic subunit	AU129927 in Hs.43322 rep by NM_206907: Homo sapiens protein kinase, AMP-activated, alpha 1 catalytic subunit (PRKAA1), transcript variant 2, mRNA
GATCAAAATATCATGGA///GATCACCCAAGACAATC	5	GATCACACAAAAGCACG//GATCAGATTTAAAGGGT	4	Hs.105269	6307	SC4MOL	4q32-q34	Sterol-C4-methyl oxidase-like	NM_006745 in Hs.105269 rep by BC107879: Homo sapiens sterol-C4-methyl oxidase-like, mRNA (cDNA clone MGC:104344 IMAGE:6498540), complete cds
GATCGAAGCCTGTGTAA	5	GATCCGTGAGCACTTCC//GATCCTACGCCCATCAA	2	Hs.533122	6434	SFRS10	3q26.2-q27	Splicing factor, arginine/serine-rich 10 (transformer 2 homolog, Drosophila)	NM_004593 in Hs.533122 rep by AB209208: Homo sapiens mRNA for splicing factor, arginine/serine-rich 10 (transformer 2 homolog, Drosophila) variant protein
GATCTAAAAATTTAAAA///GATCTGGGAAAGCTTGG	5	GATCCAGGCTAGGAATT	2	Hs.75317	6567	SLC16A2	Xq13.2	Solute carrier family 16 (monocarboxylic acid transporters), member 2	AB085789 in Hs.75317 rep by NM_006517: Homo sapiens solute carrier family 16 (monocarboxylic acid transporters), member 2 (SLC16A2), mRNA
GATCATGTTTTTGCAGG///GATCAGGGGATGTGGCG	5	GATCTGGGGTTTGGCTG	1	Hs.463059	6774	STAT3	17q21.31	Signal transducer and activator of transcription 3 (acute-phase response factor)	AA809491 in Hs.463059 rep by NM_139276: Homo sapiens signal transducer and activator of transcription 3 (acute-phase response factor) (STAT3), transcript variant 1, mRNA
GATCAAGCAGAAAACAA///GATCCGCTCGCCCGGCT///GATCCGGGTTGCCTCTC	5	GATCCAAGGGGCAGCCT	2	Hs.512619	7084	TK2	16q22-q23.1	Thymidine kinase 2, mitochondrial	U80628 in Hs.512619 rep by U80628: Human thymidine kinase 2 isoform B (TK2) mRNA, alternatively spliced, partial cds
GATCTGCCCCTGCATTG	5	GATCAGACTGGGTGTGA	1	Hs.15738	7879	RAB7	3q21.3	RAB7, member RAS oncogene family	BX537775 in Hs.15738 rep by NM_004637: Homo sapiens RAB7, member RAS oncogene family (RAB7), mRNA
GATCGCCCTGGTGGATG///GATCCTTGACAAGGCTG	5	GATCAGTCTTCCCACTC	2	Hs.143728	8976	WASL	7q31.3	Wiskott-Aldrich syndrome-like	BC044249 in Hs.143728 rep by BX640852: Homo sapiens mRNA; cDNA DKFZp686N03235 (from clone DKFZp686N03235)
GATCAAATTCAGTGTTG///GATCCTGAAGAATCACC	5	GATCCGTCCAGTCCCAG	2	Hs.478031	9197	SLC33A1	3q25.31	Solute carrier family 33 (acetyl-CoA transporter), member 1	CA314020 in Hs.478031 rep by D88152: Homo sapiens mRNA for acetyl-coenzyme A transporter, complete cds
GATCCAAACAAGGCCTA///GATCTAATTACTTGAGG///GATCACAAGTGGCTGCT	5	GATCTGAAATACAATTC	9	Hs.326387	9643	MORF4L2	Xq22	Mortality factor 4 like 2	BC035249 in Hs.326387 rep by BC035249: Homo sapiens cDNA clone IMAGE:4830179
GATCCCCAGACAGAGTC///GATCTGAGTTGCAGCTC///GATCAATTGGTGTTCAT	5	GATCCATGTCCCCAGAT	1	Hs.241558	10425	ARIH2	3p21.2-p21.3	Ariadne homolog 2 (Drosophila)	AW134587 in Hs.241558 rep by AF099149: Homo sapiens TRIAD1 type I mRNA, complete cds
GATCAGGACTCAGAAGA///GATCCAGATTCTACAAG///GATCATGGCTCACTCAG///GATCTGGGTGCAAAGGG	5	GATCACTGAGAAGAGAG//GATCATCATTTTTGGTA	2	Hs.331431	23244	SCC-112	4p14	SCC-112 protein	NM_015200 in Hs.331431 rep by NM_015200: Homo sapiens SCC-112 protein (SCC-112), mRNA
GATCAGTTTGCGAGTTT	5	GATCAGAAAAGTTTCTC	6	Hs.401843	29966	STRN3	14q13-q21	Striatin, calmodulin binding protein 3	NM_014574 in Hs.401843 rep by NM_014574: Homo sapiens striatin, calmodulin binding protein 3 (STRN3), mRNA
GATCCCACCACAACCTA	5	GATCATTGGGGACCGAG	2	Hs.499643	29974	ACF	10q11.23	Apobec-1 complementation factor	AF209192 in Hs.499643 rep by NM_138933: Homo sapiens apobec-1 complementation factor (ACF), transcript variant 3, mRNA
GATCCAGCGGAGAGTGG///GATCGTGCCCTTGCATT///GATCAGCGGAGAGTGGC	5	GATCTCCAAAACCCTTT	2	Hs.476033	51060	TXNDC12	1p32.3	Thioredoxin domain containing 12 (endoplasmic reticulum)	NM_015913 in Hs.476033 rep by AK056169: Homo sapiens cDNA FLJ31607 fis, clone NT2RI2002819, weakly similar to PUTATIVE SECRETED PROTEIN XAG PRECURSOR
GATCCAGCTGTGCTTAA///GATCCAGAACACGGGAA	5	GATCAGAGAAGTAACAC	1	Hs.463465	51096	WDR50	17q21.33	WD repeat domain 50	BC001535 in Hs.463465 rep by BC001535: Homo sapiens cDNA clone IMAGE:2967469, containing frame-shift errors
GATCAAAAGCTTCCAGT///GATCTGTAATTTCTTTG///GATCATAGGCTTTGATG	5	GATCACATTTTTTTAAT	1	Hs.524969	51569	UFM1	13q13.3	Ubiquitin-fold modifier 1	BG531209 in Hs.524969 rep by AK095490: Homo sapiens cDNA FLJ38171 fis, clone FCBBF1000025, highly similar to Homo sapiens BM-002 mRNA
GATCCTCATGCTGGAAA///GATCAGGGCCTATCCAA///GATCTTCTAGTTTCTGT	5	GATCCCTTTCCTAGATT	1	Hs.516632	54431	DNAJC10	2q32.1	DnaJ (Hsp40) homolog, subfamily C, member 10	AW817904 in Hs.516632 rep by AL832632: Homo sapiens mRNA; cDNA DKFZp451F1718 (from clone DKFZp451F1718)
GATCCTTGGAATATTTC	5	GATCCAAAGCATAAAAT	2	Hs.481526	54888	NSUN2	5p15.31	NOL1/NOP2/Sun domain family, member 2	NM_017755 in Hs.481526 rep by AK055456: Homo sapiens cDNA FLJ30894 fis, clone FEBRA2005416, weakly similar to PUTATIVE METHYLTRANSFERASE NCL1 (EC 2.1.1.-)
GATCCAGAAGTTCATCA///GATCCTGAATTGTGAGT	5	GATCATCGTTTTCATCT	1	Hs.465323	57614	KIAA1468	18q21.33	KIAA1468	AA743701 in Hs.465323 rep by BX648481: Homo sapiens mRNA; cDNA DKFZp686K2155 (from clone DKFZp686K2155)
GATCAGGACACGTATCT	5	GATCACTTCTTTCTCTA	1	Hs.42194	60559	SPCS3	4q34.2	Signal peptidase complex subunit 3 homolog (S. cerevisiae)	NM_021928 in Hs.42194 rep by BC053883: Homo sapiens signal peptidase complex subunit 3 homolog (S. cerevisiae), mRNA (cDNA clone IMAGE:5745446)
GATCACAAAGAGCAAAC///GATCCTAATTTTGCCCT	5	GATCAGGAAAACGGCTT	1	Hs.105016	81573	ANKRD13C	1p32.3-p31.3	Ankyrin repeat domain 13C	CA430930 in Hs.105016 rep by AL136717: Homo sapiens mRNA; cDNA DKFZp566D1346 (from clone DKFZp566D1346)
GATCTGTGAAATAAAGC	5	GATCATGGTGGTGAGTT	1	Hs.460693	84706	GPT2	16q12.1	Glutamic pyruvate transaminase (alanine aminotransferase) 2	BC062555 in Hs.460693 rep by NM_133443: Homo sapiens glutamic pyruvate transaminase (alanine aminotransferase) 2 (GPT2), mRNA
GATCATGGTTGTATGTA///GATCCCATTTTGAGAAG///GATCAAGAGCCAATGGC	5	GATCAGTCTTTAGTCTC	1	Hs.507260	121260	SLC15A4	12q24.32	Solute carrier family 15, member 4	NM_145648 in Hs.507260 rep by CR936821: Homo sapiens mRNA; cDNA DKFZp686B21110 (from clone DKFZp686B21110)
GATCATGCTGGTATGAG///GATCGTGCTACTGGACT	5	GATCTGGGAGTCCGGAT	2	Hs.470277	114805	GALNT13	2q23.3-q24.1	UDP-N-acetyl-alpha-D-galactosamine:polypeptide N-acetylgalactosaminyltransferase 13 (GalNAc-T13)	T17162 in Hs.470277 rep by NM_052917: Homo sapiens UDP-N-acetyl-alpha-D-galactosamine:polypeptide N-acetylgalactosaminyltransferase 13 (GalNAc-T13) (GALNT13), mRNA
GATCGAGGCAGGCTTTT///GATCTGGCATCCCCCAT	5	GATCAAGTCATCACATA	1	Hs.19404	140462	ASB9	-	Ankyrin repeat and SOCS box-containing 9	AK000643 in Hs.19404 rep by AK000643: Homo sapiens cDNA FLJ20636 fis, clone KAT03434
GATCCCCTAATGTGTAT///GATCCGGCAATGTGAAG	5	GATCCACAGTGTTCAAG	6	Hs.100057	140901	STK35	20p13	Serine/threonine kinase 35	NM_080836 in Hs.100057 rep by NM_080836: Homo sapiens serine/threonine kinase 35 (STK35), mRNA
GATCCAAAGAGTCGCTT///GATCAGCCGATGCCAAG///GATCATGGTGGAGAGAT	5	GATCCCGCCTCCTTCCT	2	Hs.59332	200734	SPRED2	2p14	Sprouty-related, EVH1 domain containing 2	AW851037 in Hs.59332 rep by AK126800: Homo sapiens cDNA FLJ44850 fis, clone BRACE3051722
GATCACAAACCTCGAGT	5	GATCAAAGAAGAAAGAC	1	Hs.475812	201595	SIMP	3p24.1	Source of immunodominant MHC-associated peptides	BC015880 in Hs.475812 rep by AK075380: Homo sapiens cDNA PSEC0070 fis, clone NT2RP2001508, highly similar to Source of immunodominant MHC-associated peptides
GATCACCAATGAATGGA///GATCTTTGGTGCCTTCC///GATCAGGGCCTTCCTGC	5	GATCCAGCAAGGAGAAG	1	Hs.22546	220002	CYBASC3	11q12.2	Cytochrome b, ascorbate dependent 3	BF310259 in Hs.22546 rep by BC004391: Homo sapiens cytochrome b, ascorbate dependent 3, mRNA (cDNA clone MGC:10970 IMAGE:3634997), complete cds
GATCCAGGCAGATATTT///GATCCTGTTTGTGTATG	5	GATCAGTTGGTTTTCAA	2	Hs.520341	221294	NT5C2L1	6q22.1	5'-nucleotidase, cytosolic II-like 1	BC108699 in Hs.520341 rep by NM_152729: Homo sapiens 5'-nucleotidase, cytosolic II-like 1 (NT5C2L1), mRNA
GATCCACAAAAAGTGAA///GATCATGTTTTGCTACA	5	GATCGTAGCGCACTGCA	1	Hs.352962	3267	HRB	2q36.3	HIV-1 Rev binding protein	NM_004504 in Hs.352962 rep by NM_004504: Homo sapiens HIV-1 Rev binding protein (HRB), mRNA
GATCAACAACAATCAGG///GATCATAGGCCGGAGTG///GATCATTAGAGGCCAGG	5	GATCGGCTGACTATATT	1	Hs.567329	5878	RAB5C	17q21.2	RAB5C, member RAS oncogene family	AL547200 in Hs.567329 rep by NM_201434: Homo sapiens RAB5C, member RAS oncogene family (RAB5C), transcript variant 1, mRNA
GATCAAACATGTCTCTG	5	GATCAGCCTTCCCTAAA	1	Hs.473417	1525	CXADR	21q21.1	Coxsackie virus and adenovirus receptor	BC003684 in Hs.473417 rep by BC003684: Homo sapiens coxsackie virus and adenovirus receptor, mRNA (cDNA clone MGC:5086 IMAGE:3463613), complete cds
GATCCTTCCTCTGTGGA///GATCATCAAGGAAAATC///GATCCCCTGGTCCCAAA	5	GATCTGGAAAAGCCCAT	1	Hs.413045	9857	CAP350	1p36.13-q41	Centrosome-associated protein 350	NM_014810 in Hs.413045 rep by NM_014810: Homo sapiens centrosome-associated protein 350 (CAP350), mRNA
GATCTTCTCTGTGGGGG///GATCCTGGCTCCTCGGG	5	GATCCCTAAACACATCA	1	Hs.369682	23313	C22orf9	22q13.31	Chromosome 22 open reading frame 9	BC053595 in Hs.369682 rep by NM_015264: Homo sapiens chromosome 22 open reading frame 9 (C22orf9), transcript variant 1, mRNA
GATCCAGGCTCGTAGAG	5	GATCGAAGTCCCCATCG	1	Hs.132864	6777	STAT5B	17q11.2	Signal transducer and activator of transcription 5B	NM_012448 in Hs.132864 rep by NM_012448: Homo sapiens signal transducer and activator of transcription 5B (STAT5B), mRNA
GATCACATAGATGCTGC///GATCACTGGTCAGTCCC	5	GATCAGGGCCAATGATA	1	Hs.122939	54988	FLJ20581	16p12.3	Hypothetical protein FLJ20581	AI733019 in Hs.122939 rep by BC068516: Homo sapiens hypothetical protein FLJ20581, mRNA (cDNA clone MGC:87308 IMAGE:5261244), complete cds
GATCTCTCTTCCAGAGC///GATCTACCCAGTGGCCG///GATCTCTGTAAGTGCTT	5	GATCAGAGAGGCAAGGA	2	Hs.119983	10747	MASP2	1p36.3-p36.2	Mannan-binding lectin serine peptidase 2	BC052299 in Hs.119983 rep by NM_006610: Homo sapiens mannan-binding lectin serine peptidase 2 (MASP2), transcript variant 1, mRNA
GATCAAAGGAGACATCT///GATCCACTTTCTAAAAT///GATCAGTGTTAGCATTA	5	GATCTCTTTTTTGCAAT	1	Hs.117545	5144	PDE4D	5q12	Phosphodiesterase 4D, cAMP-specific (phosphodiesterase E3 dunce homolog, Drosophila)	AI498673 in Hs.117545 rep by NM_006203: Homo sapiens phosphodiesterase 4D, cAMP-specific (phosphodiesterase E3 dunce homolog, Drosophila) (PDE4D), mRNA
GATCCCTGGAGACCAGG	4	GATCTAATACTGTCACT	1	Hs.117938	1308	COL17A1	10q24.3	Collagen, type XVII, alpha 1	CV379487 in Hs.117938 rep by NM_000494: Homo sapiens collagen, type XVII, alpha 1 (COL17A1), transcript variant long, mRNA
GATCAAAAAGAGGAAAC///GATCCTGGGATTTTCCA	4	GATCATCCCTATTTTTT	3	Hs.459759	1387	CREBBP	16p13.3	CREB binding protein (Rubinstein-Taybi syndrome)	CX756687 in Hs.459759 rep by NM_004380: Homo sapiens CREB binding protein (Rubinstein-Taybi syndrome) (CREBBP), mRNA
GATCAGAACATGAAATG///GATCCTGATAGCTCCCA///GATCCTGTAAAAAAGCC	4	GATCTCCATAGGTTGCA	1	Hs.151777	1965	EIF2S1	14q23.3	Eukaryotic translation initiation factor 2, subunit 1 alpha, 35kDa	J02645 in Hs.151777 rep by NM_004094: Homo sapiens eukaryotic translation initiation factor 2, subunit 1 alpha, 35kDa (EIF2S1), mRNA
GATCAGTTCCAGAAGTG///GATCCCAAATTGGCCAT	4	GATCATGACATGATTCT	2	Hs.445350	2328	FMO3	1q23-q25	Flavin containing monooxygenase 3	NM_001002294 in Hs.445350 rep by AK223166: Homo sapiens mRNA for flavin containing monooxygenase 3 isoform 2 variant, clone: LNG05587
GATCAAAAAGAACATGG///GATCAGCAAACTGCAAC	4	GATCAGCAACAGTATTT	2	Hs.480281	2895	GRID2	4q22	Glutamate receptor, ionotropic, delta 2	BU852508 in Hs.480281 rep by AB209318: Homo sapiens mRNA for glutamate receptor, ionotropic, delta 2 variant protein
GATCAATTGTACCCCAA	4	GATCCAACCACAAAGAG	4	Hs.509554	3091	HIF1A	14q21-q24	Hypoxia-inducible factor 1, alpha subunit (basic helix-loop-helix transcription factor)	BM661540 in Hs.509554 rep by NM_001530: Homo sapiens hypoxia-inducible factor 1, alpha subunit (basic helix-loop-helix transcription factor) (HIF1A), transcript variant 1, mRNA
GATCATACCACTACATT	4	GATCAAAGTTTGGATGC	2	Hs.374023	3786	KCNQ3	8q24	Potassium voltage-gated channel, KQT-like subfamily, member 3	BX383459 in Hs.374023 rep by BX538295: Homo sapiens mRNA; cDNA DKFZp686N1644 (from clone DKFZp686N1644)
GATCTTTTCCACCAGCA///GATCTAATTTTTTTTGG	4	GATCAGGTAGTAGAAGC	1	Hs.159628	5267	SERPINA4	14q31-q32.1	Serpin peptidase inhibitor, clade A (alpha-1 antiproteinase, antitrypsin), member 4	NM_006215 in Hs.159628 rep by BX248009: human full-length cDNA clone CS0DM007YE13 of Fetal liver of Homo sapiens (human)
GATCTGTGGTAACACTC///GATCACTGGAAGTAAAT	4	GATCCACAGATATGTTA	1	Hs.370995	5444	PON1	7q21.3	Paraoxonase 1	BE504556 in Hs.370995 rep by NM_000446: Homo sapiens paraoxonase 1 (PON1), mRNA
GATCAGGAAACAGACAA///GATCATGTCACAGCACT	4	GATCCAACAGGCTGCTC	1	Hs.13640	6091	ROBO1	3p12	Roundabout, axon guidance receptor, homolog 1 (Drosophila)	BE144639 in Hs.13640 rep by NM_133631: Homo sapiens roundabout, axon guidance receptor, homolog 1 (Drosophila) (ROBO1), transcript variant 2, mRNA
GATCCACCCATATTGGC///GATCTTGGGGCCCGCCA	4	GATCCGCCCTCGAACGG	36	Hs.433529	6205	RPS11	19q13.3	Ribosomal protein S11	AK130324 in Hs.433529 rep by AK130324: Homo sapiens cDNA FLJ26814 fis, clone PRS06344
GATCCCAGGCCCAGTTC///GATCCCGCGTCAGCGGA	4	GATCCAAGGACAGCAAC	1	Hs.272493	6358	CCL14	17q11.2	Chemokine (C-C motif) ligand 15	NM_032965 in Hs.272493 rep by BC050647: Homo sapiens mRNA similar to chemokine (C-C motif) ligand 14 (cDNA clone IMAGE:5181655)
GATCATGGCATTGCACC///GATCAGTATCAAGAAAG///GATCCTTCAGAGCTCTG	4	GATCAGAGTTCTGGGGA	1	Hs.152292	6594	SMARCA1	Xq25	SWI/SNF related, matrix associated, actin dependent regulator of chromatin, subfamily a, member 1	AA056962 in Hs.152292 rep by NM_003069: Homo sapiens SWI/SNF related, matrix associated, actin dependent regulator of chromatin, subfamily a, member 1 (SMARCA1), transcript variant 1, mRNA
GATCAGTGGAAAGAAGA///GATCCAGGCTGTACATT	4	GATCAAACATAAGGCAG	1	Hs.481860	6897	TARS	5p13.2	Threonyl-tRNA synthetase	BG876892 in Hs.481860 rep by NM_152295: Homo sapiens threonyl-tRNA synthetase (TARS), mRNA
GATCTGAAGTTCATGAG///GATCCCCAAGAGACAGA	4	GATCCACAGACTTAAAA	2	Hs.444213	7091	TLE4	9q21.31	Transducin-like enhancer of split 4 (E(sp1) homolog, Drosophila)	CR749553 in Hs.444213 rep by CR749553: Homo sapiens mRNA; cDNA DKFZp686N15112 (from clone DKFZp686N15112)
GATCTAGTTTTCCAAGT	4	GATCAGCGCATTCACGG	1	Hs.475538	7508	XPC	3p25	Xeroderma pigmentosum, complementation group C	CA426594 in Hs.475538 rep by NM_004628: Homo sapiens xeroderma pigmentosum, complementation group C (XPC), mRNA
GATCTGGTTGCTTTAGA	4	GATCTCAAATCAGTAAA	1	Hs.435774	7581	ZNF33A	10p11.2	Zinc finger protein 33A	AF063599 in Hs.435774 rep by D31763: Homo sapiens KIAA0065 mRNA, partial cds
GATCCTGTCTCTCTCAC///GATCCTCCTTCAGCCTT///GATCCTGACCCTGTGGA	4	GATCATGCCTTGGCACT	2	Hs.440320	8065	CUL5	11q22-q23	Cullin 5	BG484827 in Hs.440320 rep by NM_003478: Homo sapiens cullin 5 (CUL5), mRNA
GATCAGACAAAAGGAAG///GATCAGTTAAGTGCAGG	4	GATCATTTGAAACTGCT	2	Hs.162458	8554	PIAS1	15q	Protein inhibitor of activated STAT, 1	DN919162 in Hs.162458 rep by AK128379: Homo sapiens cDNA FLJ46522 fis, clone THYMU3034078, highly similar to Homo sapiens DEAD/H (Asp-Glu-Ala-Asp/His) box binding protein 1
GATCTCGACTCCCCCCT	4	GATCTGGCGGTTGTAGC	1	Hs.54673	8741	TNFSF13	17p13.1	Tumor necrosis factor (ligand) superfamily, member 12	NM_153012 in Hs.54673 rep by NM_003808: Homo sapiens tumor necrosis factor (ligand) superfamily, member 13 (TNFSF13), transcript variant alpha, mRNA
GATCATCAGAAACAATG///GATCAAGATATGGAAGC	4	GATCTCAACTATTCTCC	1	Hs.159014	8899	PRPF4B	6p25.2	PRP4 pre-mRNA processing factor 4 homolog B (yeast)	NM_003913 in Hs.159014 rep by NM_003913: Homo sapiens PRP4 pre-mRNA processing factor 4 homolog B (yeast) (PRPF4B), transcript variant 1, mRNA
GATCCTATGTTGCTGGA	4	GATCAGTCTCAAAGCCA	1	Hs.151787	9343	EFTUD2	17q21.31	Elongation factor Tu GTP binding domain containing 2	NM_004247 in Hs.151787 rep by AK126464: Homo sapiens cDNA FLJ44500 fis, clone UTERU3000828, highly similar to 116 kDa U5 small nuclear ribonucleoprotein component
GATCTTCAACAAGGCTG	4	GATCAGCCTAGTCAACA	3	Hs.480596	9348	NDST3	4q26	N-deacetylase/N-sulfotransferase (heparan glucosaminyl) 3	AA960868 in Hs.480596 rep by BC034037: Homo sapiens cDNA clone IMAGE:4813917, containing frame-shift errors
GATCCTTCCAGATATTT///GATCCAGGGACTGTAAG	4	GATCATCACATTGGAAC	1	Hs.279902	9443	CRSP9	5q33.3	Cofactor required for Sp1 transcriptional activation, subunit 9, 33kDa	BE180779 in Hs.279902 rep by AK123613: Homo sapiens cDNA FLJ41619 fis, clone CTONG3004317
GATCACCTTAAGTGAAA	4	GATCAAGTTCGTTCCAG	1	Hs.285051	9236	CCPG1	15q21.1	Cell cycle progression 1	BC034914 in Hs.285051 rep by NM_020739: Homo sapiens cell cycle progression 1 (CCPG1), transcript variant 2, mRNA
GATCATGGCTCATCACA///GATCTTCAGCCAGGCCT	4	GATCAGTCCCCGTGCCA	1	Hs.443837	9520	NPEPPS	17q21	Aminopeptidase puromycin sensitive	BF807670 in Hs.443837 rep by NM_006310: Homo sapiens aminopeptidase puromycin sensitive (NPEPPS), mRNA
GATCAAGGTAGTCTTAG///GATCAGAGGTGGGATAT///GATCCATTTGGAGAAAA///GATCTATTCACTTGTAA	4	GATCTCCACAGAGAAAA	1	Hs.34871	9839	ZFHX1B	2q22	Zinc finger homeobox 1b	BM992029 in Hs.34871 rep by NM_014795: Homo sapiens zinc finger homeobox 1b (ZFHX1B), mRNA
GATCGCAGTCCAGCCTG	4	GATCCTCTCTCATACAA	4	Hs.470586	9874	TLK1	2q31.1	Tousled-like kinase 1	BX641981 in Hs.470586 rep by BX538296: Homo sapiens mRNA; cDNA DKFZp686O07109 (from clone DKFZp686O07109)
GATCAACAAACTCAACA	4	GATCTTCTTCAAGCAGC	1	Hs.436922	10206	RFP2	13q14	Ret finger protein 2	BQ645432 in Hs.436922 rep by NM_213590: Homo sapiens ret finger protein 2 (RFP2), transcript variant 3, mRNA
GATCCAGGCTGAGGTGG///GATCTGGGAAGAATAAC	4	GATCTGTCCAGAAAAGC	1	Hs.435052	10396	ATP8A1	4p14-p12	ATPase, aminophospholipid transporter (APLT), Class I, type 8A, member 1	BQ422247 in Hs.435052 rep by AB209687: Homo sapiens mRNA for ATPase, aminophospholipid transporter (APLT), class I, type 8A, member 1 variant protein
GATCGCCAGGTTCTACA	4	GATCCCCCAAAAGCCGG	4	Hs.415067	11151	CORO1A	16p11.2	Coronin, actin binding protein, 1A	BC110374 in Hs.415067 rep by AB209221: Homo sapiens mRNA for Hypothetical protein FLJ41407 variant protein
GATCCTGTGCAACAAGA	4	GATCATTTGCAGCATGG	2	Hs.188401	11199	ANXA10	4q33	Annexin A10	BC007320 in Hs.188401 rep by NM_007193: Homo sapiens annexin A10 (ANXA10), mRNA
GATCATGTTGCTGCACT///GATCACCTCAGCGGCAG///GATCGGCACGGGCTCTG	4	GATCGGCGCAGCTCCCC	1	Hs.475150	23151	DIP	22q13.31	Death-inducing-protein	AI929627 in Hs.475150 rep by AB018310: Homo sapiens mRNA for KIAA0767 protein, partial cds
GATCACACACGAAATTC///GATCAGTATCGGGAGTT	4	GATCTTATCATTCGTAC	1	Hs.12144	23325	KIAA1033	12q24.11	KIAA1033	NM_015275 in Hs.12144 rep by NM_015275: Homo sapiens KIAA1033 (KIAA1033), mRNA
GATCAACGGGATGAGGT///GATCGCTTGTACCCCTG	4	GATCTTGCTCAATCTCA	3	Hs.190622	23586	DDX58	9p12	DEAD (Asp-Glu-Ala-Asp) box polypeptide 58	NM_014314 in Hs.190622 rep by NM_014314: Homo sapiens DEAD (Asp-Glu-Ala-Asp) box polypeptide 58 (DDX58), mRNA
GATCAGCCGGAAGAGAA///GATCATGCCACTTACTC	4	GATCTCTCTTCCAGGAC	1	Hs.334911	25776	PGEA1	22q12	PKD2 interactor, golgi and endoplasmic reticulum associated 1	NM_001002880 in Hs.334911 rep by NM_001002880: Homo sapiens PKD2 interactor, golgi and endoplasmic reticulum associated 1 (PGEA1), transcript variant 2, mRNA
GATCACAGTCCCTGTGC	4	GATCCACTTCTTCAGGG	2	Hs.11314	25980	C20orf4	20pter-q12	Chromosome 20 open reading frame 4	NM_015511 in Hs.11314 rep by NM_015511: Homo sapiens chromosome 20 open reading frame 4 (C20orf4), mRNA
GATCTAATGGTTCTCTC	4	GATCACTCAGTTTCCTG	2	Hs.78960	26524	LATS2	13q11-q12	LATS, large tumor suppressor, homolog 2 (Drosophila)	BC071572 in Hs.78960 rep by AB209897: Homo sapiens mRNA for LATS, large tumor suppressor, homolog 2 variant protein
GATCATGAGGTTGGGAA	4	GATCCGAAATTTGCTGT	2	Hs.44685	50862	RNF141	11p15.4	Ring finger protein 141	BX957097 in Hs.44685 rep by NM_016422: Homo sapiens ring finger protein 141 (RNF141), mRNA
GATCTGTTCCAACAGTT	4	GATCCAGAAAATGTCAG	2	Hs.54056	51307	FAM53C	5q31	Cell division cycle 25C	BC000259 in Hs.54056 rep by AF251040: Homo sapiens putative nuclear protein (STSG4523) mRNA, complete cds
GATCCGCCCCCAGCACT///GATCCCTGGGAGAACCC	4	GATCGCCGGGAGGGGAG	2	Hs.25829	51655	RASD1	17p11.2	RAS, dexamethasone-induced 1	BC042688 in Hs.25829 rep by BC042688: Homo sapiens RAS, dexamethasone-induced 1, mRNA (cDNA clone IMAGE:5192139)
GATCAATATGCAAACAT///GATCAAGACAACAGAAT///GATCTCAGGTGCTCCCT	4	GATCCTTTGCCGCAAGT	1	Hs.405028	55034	MOCOS	18q12	Molybdenum cofactor sulfurase	BG571218 in Hs.405028 rep by AK222886: Homo sapiens mRNA for molybdenum cofactor sulfurase variant, clone: HEP19329
GATCAAGGGGAATGTCC///GATCAACCATCAGAAAC	4	GATCTAATACCAAACTT	1	Hs.108530	55754	TMEM30A	6q14.1	Transmembrane protein 30A	NM_018247 in Hs.108530 rep by NM_018247: Homo sapiens transmembrane protein 30A (TMEM30A), mRNA
GATCTACTCAAGCAGGG///GATCCAGCTGGATAGCA	4	GATCAATTGCGGGTATC	1	Hs.320892	55811	SAC	1q24	Testicular soluble adenylyl cyclase	AA131244 in Hs.320892 rep by AF331033: Homo sapiens AH-related protein mRNA, complete cds, alternatively spliced
GATCATCACAACCAGAT///GATCAGTGATGCCAGTG	4	GATCATTACAGAAAGGC	5	Hs.227049	56474	CTPS2	Xp22	CTP synthase II	NM_175859 in Hs.227049 rep by AK125332: Homo sapiens cDNA FLJ43342 fis, clone NT2RI3007978, highly similar to Homo sapiens CTP synthase II (CTPS2)
GATCCAAGATTTGAAAG///GATCCCAGTTTTCTCTT	4	GATCTGAGTGTTCTCAT	2	Hs.34180	56886	UGCGL1	2q14.3	UDP-glucose ceramide glucosyltransferase-like 1	AW589739 in Hs.34180 rep by BC041098: Homo sapiens UDP-glucose ceramide glucosyltransferase-like 1, mRNA (cDNA clone MGC:46056 IMAGE:5492334), complete cds
GATCGGCTTGTCTATTC///GATCGGCAACTGGGAAG	4	GATCATGAAACAGAAAC	1	Hs.459162	57188	ADAMTSL3	15q25.2	ADAMTS-like 3	CV359543 in Hs.459162 rep by NM_207517: Homo sapiens ADAMTS-like 3 (ADAMTSL3), mRNA
GATCTTTTGCATAGCAC	4	GATCAGAAGGAAGATGT	3	Hs.123461	57412	AS3MT	10q24.32	Arsenic (+3 oxidation state) methyltransferase	NM_020682 in Hs.123461 rep by BC040069: Homo sapiens, Similar to Cyt19 protein, clone IMAGE:5217220, mRNA
GATCCCTCTCAAGTTCT///GATCTAGAAGAAAGTAT	4	GATCACAACAGCATAGC//GATCACTTCGGGACAGG	4	Hs.42586	57678	GPAM	10q25.2	Glycerol-3-phosphate acyltransferase, mitochondrial	NM_020918 in Hs.42586 rep by NM_020918: Homo sapiens glycerol-3-phosphate acyltransferase, mitochondrial (GPAM), mRNA
GATCAGGCTTCCTGCTT///GATCAGGCTTCCTGCTG///GATCATCTGTTTATAAA	4	GATCCATCCACTCAGGC	2	Hs.21145	57798	GATAD1	7q21-q22	GATA zinc finger domain containing 1	NM_021167 in Hs.21145 rep by NM_021167: Homo sapiens GATA zinc finger domain containing 1 (GATAD1), mRNA
GATCATCTTGTGGAAGC///GATCAGGCAGCAAAAAG///GATCTTAAGAGCATTGT	4	GATCACATAAGCCCAAG	2	Hs.476280	79699	ZYG11B	1p32.3	Zyg-11 homolog B (C. elegans)	NM_024646 in Hs.476280 rep by NM_024646: Homo sapiens zyg-11 homolog B (C. elegans) (ZYG11B), mRNA
GATCATGTGTTTGGGGG	4	GATCCCACCAAAGGCTT	4	Hs.418795	79709	GLT25D1	19p13.11	Glycosyltransferase 25 domain containing 1	BC108308 in Hs.418795 rep by BC108308: Homo sapiens glycosyltransferase 25 domain containing 1, mRNA (cDNA clone MGC:117270 IMAGE:5138787), complete cds
GATCAGTTCTTTTGTAT///GATCTGCTCATTTGCCT	4	GATCAAGGAGTGGTTTT	2	Hs.189652	79974	FLJ21986	7q31.31	Hypothetical protein FLJ21986	NM_024913 in Hs.189652 rep by NM_024913: Homo sapiens hypothetical protein FLJ21986 (FLJ21986), mRNA
GATCAAGCGGGAGCAGA	4	GATCTTCATGATGGAGG	2	Hs.435255	80700	UBXD1	19p13	UBX domain containing 1	BC008288 in Hs.435255 rep by AK090473: Homo sapiens mRNA for FLJ00394 protein
GATCTGGAACCACAAAA///GATCAGGTACCCCCTAC	4	GATCAGGAAGTTTTATT	1	Hs.471768	83931	STK40	1p34.3	Serine/threonine kinase 40	NM_032017 in Hs.471768 rep by AK024504: Homo sapiens mRNA for FLJ00113 protein, partial cds
GATCCCCACAGGAACTG	4	GATCCTCTAAAAGTCCA	2	Hs.44004	83935	AD031	11q22.1	AD031 protein	NM_032021 in Hs.44004 rep by AF247167: Homo sapiens AD031 mRNA, complete cds
GATCAAAGGCTTTATTA	4	GATCAGAGGCACCCCCC	1	Hs.374067	89910	UBE3B	12q24.11	Ubiquitin protein ligase E3B	NM_183414 in Hs.374067 rep by NM_183414: Homo sapiens ubiquitin protein ligase E3B (UBE3B), transcript variant 2, mRNA
GATCAGGATTCAAAGCA///GATCTCCTCTTTTAAAC	4	GATCTGCTTGGTAACTT	6	Hs.128576	125488	C18orf17	18q11.2	Chromosome 18 open reading frame 17	BG182938 in Hs.128576 rep by AK091080: Homo sapiens cDNA FLJ33761 fis, clone BRCOC2000047
GATCCCTTTACACTCTT///GATCCATCAACAGTTTT	4	GATCAATGTACACGACT//GATCCGAGTTTTTCACA	3	Hs.131887	134218	DNAJA5	5p13.2	DnaJ homology subfamily A member 5	BX648765 in Hs.131887 rep by NM_194283: Homo sapiens DnaJ homology subfamily A member 5 (DNAJA5), transcript variant 1, mRNA
GATCTCGCCTTGCGGAT///GATCCCTTCATTGCTGA	4	GATCATGGGGGTATGAA	1	Hs.388347	2674	GFRA1	10q26	GDNF family receptor alpha 1	BC014962 in Hs.388347 rep by BX648964: Homo sapiens mRNA; cDNA DKFZp686J0156 (from clone DKFZp686J0156)
GATCTGGGGTCTGAGTC	4	GATCAGAGAACGAAGCC	2	Hs.115896	196463	LOC196463	12q24.13	Hypothetical protein LOC196463	NM_173542 in Hs.115896 rep by NM_173542: Homo sapiens hypothetical protein LOC196463 (LOC196463), mRNA
GATCCCGAGCGTGTGAT	4	GATCCACACACATCGGG	1	Hs.131903	253769	WDR27	6q27	WD repeat domain 27	AA743397 in Hs.131903 rep by AK131435: Homo sapiens cDNA FLJ16563 fis, clone SYNOV4005739
GATCCGCAGTGCCACCA///GATCAAGATGGAGAATT	4	GATCAATGAACAAAAAA	1	Hs.567409	10160	FARP1	13q32.2	FERM, RhoGEF (ARHGEF) and pleckstrin domain protein 1 (chondrocyte-derived)	BC041595 in Hs.567409 rep by NM_005766: Homo sapiens FERM, RhoGEF (ARHGEF) and pleckstrin domain protein 1 (chondrocyte-derived) (FARP1), transcript variant 1, mRNA
GATCAGCAGGAGTTCAA///GATCCAAATACCAGCTC///GATCCGCAGGGCCCAGA	4	GATCCAGGGCTTTCAGA	1	Hs.507669	10129	13CDNA73	13q13.1	Hypothetical protein CG003	DA572530 in Hs.507669 rep by U50534: Human BRCA2 region, mRNA sequence CG003
GATCAGGAAGGGGGTTC///GATCCGTCCATCTCAGC	4	GATCTGGTTCACGATGG	2	Hs.503137	55191	NADSYN1	11q13.4	NAD synthetase 1	BM982427 in Hs.503137 rep by BC020977: Homo sapiens NAD synthetase 1, mRNA (cDNA clone IMAGE:3847595), with apparent retained intron
GATCTAGCTCTGTGAGC///GATCTTTCGTTTCTTCC	4	GATCCACTTCACAATGT	1	Hs.480143	5858	PZP	12p13-p12.2	Pregnancy-zone protein	CB241643 in Hs.480143 rep by NM_002864: Homo sapiens pregnancy-zone protein (PZP), mRNA
GATCAGTCAAATACAGC///GATCAAATGAATGCTTC	4	GATCTCCTGCTTCTTTG	1	Hs.463677	3070	HELLS	10q24.2	Helicase, lymphoid-specific	NM_018063 in Hs.463677 rep by NM_018063: Homo sapiens helicase, lymphoid-specific (HELLS), mRNA
GATCCTCTTTCATCATA///GATCCAAACTCTACATC	4	GATCTCCGTTCCATTAC	1	Hs.44439	9306	SOCS6	18q22.2	Suppressor of cytokine signaling 6	AW861413 in Hs.44439 rep by AK024356: Homo sapiens cDNA FLJ14294 fis, clone PLACE1008181
GATCTGGGCATAAAGTG	4	GATCCATGGTACTTCTT	1	Hs.355708	55654	FLJ20507	2q11.2	Hypothetical protein FLJ20507	NM_017849 in Hs.355708 rep by AK000514: Homo sapiens cDNA FLJ20507 fis, clone KAT09540
GATCAAGATGAGTTCAG///GATCAATTTCAGTGGAT///GATCACTTGAGCGCAGT	4	GATCCTTGGGAGGCATG	2	Hs.180433	55556	ENOSF1	18p11.32	Enolase superfamily member 1	NM_017512 in Hs.180433 rep by AK127219: Homo sapiens cDNA FLJ45286 fis, clone BRHIP3002114, highly similar to Homo sapiens rTS beta protein (HSRTSBETA)
GATCCTTGAGAGCAGAG	4	GATCCTGGCAGGGCTGT	2	Hs.178067	51281	ANKMY1	2q37.3	Ankyrin repeat and MYND domain containing 1	AL045106 in Hs.178067 rep by AK126637: Homo sapiens cDNA FLJ44679 fis, clone BRACE3009416, highly similar to Homo sapiens testis specific ankyrin-like protein 1
GATCGCTGCAGGGTGAT///GATCATTTGAAGAAAGA///GATCTGGCAGTACAAAT	4	GATCCTTGCAGTTCCAA	1	Hs.148721	27072	VPS41	7p14-p13	Vacuolar protein sorting 41 (yeast)	AI610640 in Hs.148721 rep by BX648347: Homo sapiens mRNA; cDNA DKFZp686I08170 (from clone DKFZp686I08170)
GATCCAGTTTATGAGAA///GATCTCCTCAGCCTTGC///GATCTTGGTAGTATCCC	3	GATCTGGGGCAGCACCA	1	Hs.119177	377	ARF3	12q13	ADP-ribosylation factor 3	BG476880 in Hs.119177 rep by NM_001659: Homo sapiens ADP-ribosylation factor 3 (ARF3), mRNA
GATCAAATACCTAACTG///GATCAGGCCCCTGTACT///GATCGCACGACTACACT	3	GATCTGCTGCTGTGCTT	2	Hs.471119	659	BMPR2	2q33-q34	Bone morphogenetic protein receptor, type II (serine/threonine kinase)	BE175875 in Hs.471119 rep by NM_001204: Homo sapiens bone morphogenetic protein receptor, type II (serine/threonine kinase) (BMPR2), mRNA
GATCCTTCCTTTTTGAG	3	GATCTCAGTTTGAAGTA	1	Hs.85258	925	CD8A	2p12	CD8 antigen, alpha polypeptide (p32)	AL552456 in Hs.85258 rep by AK124156: Homo sapiens cDNA FLJ42162 fis, clone THYMU2005303, highly similar to T-CELL SURFACE GLYCOPROTEIN CD8 ALPHA CHAIN PRECURSOR
GATCTGACCCCTATTGT	3	GATCCAGTCTTGGAGCC	1	Hs.162233	1108	CHD4	12p13	Chromodomain helicase DNA binding protein 4	BC038596 in Hs.162233 rep by BC038596: Homo sapiens chromodomain helicase DNA binding protein 4, mRNA (cDNA clone MGC:46187 IMAGE:5528023), complete cds
GATCACAAGTGCAGCAT	3	GATCCATACAAAACACC	1	Hs.406191	1176	AP3S1	5q22	Adaptor-related protein complex 3, sigma 1 subunit	NM_001002924 in Hs.406191 rep by BX647735: Homo sapiens mRNA; cDNA DKFZp686E03271 (from clone DKFZp686E03271)
GATCTCAGTGGGAAATC	3	GATCAGGAGCAGAAAGA//GATCCAGAGAAAAGGGG	3	Hs.34780	1641	DCX	Xq22.3-q23	Doublecortex; lissencephaly, X-linked (doublecortin)	NM_000555 in Hs.34780 rep by NM_000555: Homo sapiens doublecortex; lissencephaly, X-linked (doublecortin) (DCX), transcript variant 1, mRNA
GATCATAGACCAAAAAA	3	GATCAGCTTATGCCCCG	1	Hs.2128	1847	DUSP5	10q25	Dual specificity phosphatase 5	NM_004419 in Hs.2128 rep by NM_004419: Homo sapiens dual specificity phosphatase 5 (DUSP5), mRNA
GATCAAGTTGATTTCAC///GATCACCCCATTGCCCT///GATCACCTGAGTCTGGA	3	GATCTCCATCCTTTGGC	1	Hs.444225	2104	ESRRG	1q41	Estrogen-related receptor gamma	BF699620 in Hs.444225 rep by BC064700: Homo sapiens estrogen-related receptor gamma, mRNA (cDNA clone MGC:71724 IMAGE:30344716), complete cds
GATCATGTATGCTTGTG///GATCCTCTGTTAGTCAT	3	GATCACCAAAACGGCAA	2	Hs.473648	2618	GART	21q22.1|21q22.11	Phosphoribosylglycinamide formyltransferase, phosphoribosylglycinamide synthetase, phosphoribosylaminoimidazole synthetase	BG257103 in Hs.473648 rep by BC068438: Homo sapiens cDNA clone IMAGE:4825064, containing frame-shift errors
GATCCGCTTCGCCTTCG	3	GATCAGGGTTAACACAG	1	Hs.103502	2875	GPT	8q24.3	Glutamic-pyruvate transaminase (alanine aminotransferase)	BC018207 in Hs.103502 rep by NM_005309: Homo sapiens glutamic-pyruvate transaminase (alanine aminotransferase) (GPT), mRNA
GATCATTTGCAGTTAAG	3	GATCAAGAACATTTTCC	9	Hs.163484	3169	FOXA1	14q12-q13	Forkhead box A1	NM_004496 in Hs.163484 rep by NM_004496: Homo sapiens forkhead box A1 (FOXA1), mRNA
GATCAACACTCCCTCTT///GATCAGTTGAGGCCAGC///GATCCCCGATAAGCCTG	3	GATCCAGAATAAGGCAG	2	Hs.413513	3551	IKBKB	8p11.2	Inhibitor of kappa light polypeptide gene enhancer in B-cells, kinase beta	CA436950 in Hs.413513 rep by AB209090: Homo sapiens mRNA for inhibitor of kappa light polypeptide gene enhancer in B-cells, kinase beta variant protein
GATCACTTTAGTAAATG///GATCCTCCAAATGTGGT	3	GATCACAGGCACAGCAG	4	Hs.438236	3983	ABLIM1	10q25	Actin binding LIM protein 1	CT000992 in Hs.438236 rep by NM_001003408: Homo sapiens actin binding LIM protein 1 (ABLIM1), transcript variant 3, mRNA
GATCCCCCTTTCCCACC///GATCCTCCTCAACAACC	3	GATCTCCAGCCAGCAGG	2	Hs.153863	4091	SMAD6	15q21-q22	SMAD, mothers against DPP homolog 6 (Drosophila)	AV736937 in Hs.153863 rep by NM_005585: Homo sapiens SMAD, mothers against DPP homolog 6 (Drosophila) (SMAD6), mRNA
GATCTTCACTGTATTAG	3	GATCAAAAGCCTTCAAC	2	Hs.481551	4552	MTRR	5p15.3-p15.2	5-methyltetrahydrofolate-homocysteine methyltransferase reductase	NM_024010 in Hs.481551 rep by BC054816: Homo sapiens 5-methyltetrahydrofolate-homocysteine methyltransferase reductase, mRNA (cDNA clone IMAGE:5205285), partial cds
GATCCCCAGAGTTGGTC	3	GATCACAATGCACATGA	1	Hs.509067	5159	PDGFRB	5q31-q32	Platelet-derived growth factor receptor, beta polypeptide	NM_002609 in Hs.509067 rep by BC032224: Homo sapiens platelet-derived growth factor receptor, beta polypeptide, mRNA (cDNA clone MGC:34052 IMAGE:5309813), complete cds
GATCTATTCCCCATCCC	3	GATCAATGTTCTATGAG	1	Hs.411847	5597	MAPK6	15q21	Mitogen-activated protein kinase 6	NM_002748 in Hs.411847 rep by NM_002748: Homo sapiens mitogen-activated protein kinase 6 (MAPK6), mRNA
GATCAGAGCCAGTACTC	3	GATCACAATGTAAAAAT	2	Hs.518374	5768	QSCN6	1q24	Quiescin Q6	BG180974 in Hs.518374 rep by NM_002826: Homo sapiens quiescin Q6 (QSCN6), transcript variant 1, mRNA
GATCCTGGTTATTTTTT///GATCCAACATTTATGAG	3	GATCCGGTAATGTTGGA	1	Hs.160871	5800	PTPRO	12p13.3-p13.2|12p13-p12	Protein tyrosine phosphatase, receptor type, O	BG430041 in Hs.160871 rep by NM_030667: Homo sapiens protein tyrosine phosphatase, receptor type, O (PTPRO), transcript variant 1, mRNA
GATCTCTTTTCCTTTTC///GATCAGAGGGGAATTAC	3	GATCCTTTCGCCCTGCC	1	Hs.3068	6596	SMARCA3	3q25.1-q26.1	SWI/SNF related, matrix associated, actin dependent regulator of chromatin, subfamily a, member 3	BF693708 in Hs.3068 rep by BC044659: Homo sapiens SWI/SNF related, matrix associated, actin dependent regulator of chromatin, subfamily a, member 3, mRNA (cDNA clone MGC:47741 IMAGE:6015181), complete cds
GATCACAGGGAAAAAAA///GATCTGGAAAATTCTGC	3	GATCGCACAGAGGCCAT	1	Hs.432638	6664	SOX11	2p25	SRY (sex determining region Y)-box 11	BE395517 in Hs.432638 rep by AB028641: Homo sapiens mRNA for SOX11, complete cds
GATCCCCACAGCCATTG///GATCTCACTAAAGGATT	3	GATCCGATGAATGGCTG	1	Hs.443861	6732	SRPK1	6p21.3-p21.2	SFRS protein kinase 1	NM_003137 in Hs.443861 rep by AJ318054: Homo sapiens mRNA for SRPK1a protein kinase (SRPK1 gene)
GATCCTCACCTCTTGGA///GATCAGGTTCCTTTTTT	3	GATCCTGAAATGGTTGG	2	Hs.297324	7078	TIMP3	22q12.1-q13.2|22q12.3	TIMP metallopeptidase inhibitor 3 (Sorsby fundus dystrophy, pseudoinflammatory)	BC014277 in Hs.297324 rep by AB051444: Homo sapiens mRNA for KIAA1657 protein, partial cds
GATCAGGAGTTCCCAAC///GATCCGTCTGTGCACAT	3	GATCCTGCAAATGGGAT	2	Hs.439309	7113	TMPRSS2	21q22.3	Transmembrane protease, serine 2	AA559128 in Hs.439309 rep by NM_005656: Homo sapiens transmembrane protease, serine 2 (TMPRSS2), mRNA
GATCCCAAGGCATTGAT///GATCTGGCATTGAAATG	3	GATCACAACATCATGAG	1	Hs.370854	7248	TSC1	9q34	Tuberous sclerosis 1	NM_000368 in Hs.370854 rep by NM_000368: Homo sapiens tuberous sclerosis 1 (TSC1), transcript variant 1, mRNA
GATCCTTCCACTCTTGT///GATCCAACCTACCAATG	3	GATCACAGAGATGGCAG	4	Hs.546316	8394	PIP5K1A	1q22-q24	Phosphatidylinositol-4-phosphate 5-kinase, type I, alpha	BC007833 in Hs.546316 rep by NM_003557: Homo sapiens phosphatidylinositol-4-phosphate 5-kinase, type I, alpha (PIP5K1A), mRNA
GATCCTGGACGGCTGCA	3	GATCAAGGGACACAGGA	1	Hs.466766	8425	LTBP4	19q13.1-q13.2	Latent transforming growth factor beta binding protein 4	NM_003573 in Hs.466766 rep by NM_003573: Homo sapiens latent transforming growth factor beta binding protein 4 (LTBP4), mRNA
GATCTGTGTCATTTCCC	3	GATCAGAGGGAAGGCTG	1	Hs.77448	8659	ALDH4A1	1p36	Aldehyde dehydrogenase 4 family, member A1	AI953940 in Hs.77448 rep by NM_003748: Homo sapiens aldehyde dehydrogenase 4 family, member A1 (ALDH4A1), nuclear gene encoding mitochondrial protein, transcript variant P5CDhL, mRNA
GATCAAAGGGAACTTTT	3	GATCCACATCAACTTGA	3	Hs.511149	8773	SNAP23	15q15.1	Synaptosomal-associated protein, 23kDa	BG571142 in Hs.511149 rep by BC022890: Homo sapiens synaptosomal-associated protein, 23kDa, transcript variant 1, mRNA (cDNA clone MGC:27295 IMAGE:4658930), complete cds
GATCATTGAAAAAGTAA	3	GATCTCAGGAATTTTGC	1	Hs.514373	9110	MTMR4	17q22-q23	Myotubularin related protein 4	NM_004687 in Hs.514373 rep by NM_004687: Homo sapiens myotubularin related protein 4 (MTMR4), mRNA
GATCCAAAAAGCCCCAA///GATCCCAAGTTGAATCA///GATCTACTTATGGTCTT	3	GATCATGGAACTTAACA	2	Hs.479693	9295	SFRS11	1p31	Splicing factor, arginine/serine-rich 11	BM463716 in Hs.479693 rep by BX640645: Homo sapiens mRNA; cDNA DKFZp686P22142 (from clone DKFZp686P22142)
GATCCAATGACAAAAAC///GATCCTAAGTGTGTTTC	3	GATCTAGAATAGTGCCT	1	Hs.509083	9472	AKAP6	14q12	A kinase (PRKA) anchor protein 6	DA083756 in Hs.509083 rep by U17195: Homo sapiens A-kinase anchor protein (AKAP100) mRNA, complete cds
GATCACATCACTCCAGC///GATCCTAAGAAAGAAGG	3	GATCACAGGCATGTTGG	1	Hs.201671	9580	SOX13	1q32	SRY (sex determining region Y)-box 13	BF934363 in Hs.201671 rep by NM_005686: Homo sapiens SRY (sex determining region Y)-box 13 (SOX13), mRNA
GATCCAATTTAGTATTC	3	GATCTTGTAAGACTTAT	1	Hs.258563	9637	FEZ2	2p21	Fasciculation and elongation protein zeta 2 (zygin II)	AW028622 in Hs.258563 rep by BC089390: Homo sapiens cDNA clone IMAGE:30390539, partial cds
GATCAAGTGCTCTGGGC	3	GATCAGGAATTTTCTGG	1	Hs.471405	9654	TTLL4	2p24.3-p24.1	Tubulin tyrosine ligase-like family, member 4	NM_014640 in Hs.471405 rep by D79995: Homo sapiens KIAA0173 mRNA, partial cds
GATCCAAGATGCACACC///GATCTGTGCTATGCAAG	3	GATCCATTTCATTCATG	3	Hs.128548	9948	WDR1	4p16.1	WD repeat domain 1	BC030541 in Hs.128548 rep by BX648190: Homo sapiens mRNA; cDNA DKFZp686J1427 (from clone DKFZp686J1427)
GATCACCTCTCTGCATT///GATCCCTTGGTTCCTTC	3	GATCCTGGAGAATGTAC	2	Hs.282678	9969	THRAP1	17q22-q23	Thyroid hormone receptor associated protein 1	AL694149 in Hs.282678 rep by AB011165: Homo sapiens mRNA for KIAA0593 protein, partial cds
GATCTTAAGAGAAAATT	3	GATCCTCTTGTGCATTC	1	Hs.556296	10059	DNM1L	12p11.21	Dynamin 1-like	DA333768 in Hs.556296 rep by AB209070: Homo sapiens mRNA for Dynamin-like protein DYNIV-11 variant protein
GATCCCAGAGAGAAGGG///GATCCAGAGAAGGCTGG	3	GATCGGGGGCCAGCGGG	2	Hs.458917	10066	SCAMP2	15q23-q25	Secretory carrier membrane protein 2	BU956402 in Hs.458917 rep by AK096794: Homo sapiens cDNA FLJ39475 fis, clone PROST2013121, highly similar to SECRETORY CARRIER-ASSOCIATED MEMBRANE PROTEIN 2
GATCTCCCCCACCCCAC	3	GATCCACCTGAGCGCTG	1	Hs.5452	10868	USP20	9q34.11	Ubiquitin specific peptidase 20	BQ720431 in Hs.5452 rep by NM_006676: Homo sapiens ubiquitin specific peptidase 20 (USP20), transcript variant 2, mRNA
GATCTGGTGACAATAGG	3	GATCGCGACCTTGACTT	1	Hs.476680	10929	SRP46	11q22	Splicing factor, arginine/serine-rich, 46kD	AA731179 in Hs.476680 rep by NM_032102: Homo sapiens Splicing factor, arginine/serine-rich, 46kD (SRP46), mRNA
GATCCAACCCAGATGAG///GATCCTGAAACAGAAAG	3	GATCTAGCTCCTGAATG	1	Hs.252828	10940	POP1	8q22.1	Processing of precursor 1, ribonuclease P/MRP subunit (S. cerevisiae)	CA423939 in Hs.252828 rep by D31765: Homo sapiens KIAA0061 mRNA, partial cds
GATCAGATGGAGAACTG///GATCAAAACCATCCTAG	3	GATCCTTTTTGCCACAT	2	Hs.411300	11193	WBP4	13q14.11	WW domain binding protein 4 (formin binding protein 21)	CX751820 in Hs.411300 rep by AF071185: Homo sapiens formin binding protein 21 mRNA, complete cds
GATCAATAAAGAGTAAT	3	GATCAAATCACCAGGAA	2	Hs.118725	22928	SEPHS2	16p11.2	Selenophosphate synthetase 2	NM_012248 in Hs.118725 rep by NM_012248: Homo sapiens selenophosphate synthetase 2 (SEPHS2), mRNA
GATCCCCTTCATTTCTT	3	GATCCTTGACAAGTTGC	1	Hs.448342	23293	C17orf31	17p13.3	Chromosome 17 open reading frame 31	BC064916 in Hs.448342 rep by AB018275: Homo sapiens mRNA for KIAA0732 protein, partial cds
GATCAAGACAATCCTGC///GATCTCCCTGCCTGGGC	3	GATCCGTGGATACAGCC	1	Hs.436113	23368	PPP1R13B	14q32.33	Protein phosphatase 1, regulatory (inhibitor) subunit 13B	BG999402 in Hs.436113 rep by BC035446: Homo sapiens cDNA clone IMAGE:4824450
GATCCAGGCACATTATC///GATCAAATAGCTGAGGG	3	GATCAGGGCACCAGCAT	1	Hs.379858	23576	DDAH1	1p22	Dimethylarginine dimethylaminohydrolase 1	NM_012137 in Hs.379858 rep by NM_012137: Homo sapiens dimethylarginine dimethylaminohydrolase 1 (DDAH1), mRNA
GATCCAGCCATATCAAA///GATCTAGCTCTGAATGT	3	GATCACGCCACTGAGAC	4	Hs.490347	23608	MKRN1	7q34	Makorin, ring finger protein, 1	AI950408 in Hs.490347 rep by AK127030: Homo sapiens cDNA FLJ45086 fis, clone BRAWH3028796, highly similar to Homo sapiens makorin, ring finger protein, 1 (MKRN1)
GATCCTAACATGTATTG	3	GATCCAGTGTCAGAGCA	2	Hs.511991	27031	NPHP3	3q22.1	Nephronophthisis 3 (adolescent)	CR749498 in Hs.511991 rep by CR749498: Homo sapiens mRNA; cDNA DKFZp781K1312 (from clone DKFZp781K1312)
GATCAGCTGCAGTTGGA///GATCAGTGTGGTAAAAC	3	GATCTGGAAAAGTTAAT	3	Hs.418133	50640	IPLA2(GAMMA)	7q31	Intracellular membrane-associated calcium-independent phospholipase A2 gamma	NM_015723 in Hs.418133 rep by AL834147: Homo sapiens mRNA; cDNA DKFZp761P18121 (from clone DKFZp761P18121)
GATCAGAGTAATTTGAG	3	GATCTGCTGGAATGGAG	5	Hs.498397	51097	SCCPDH	1q44	Saccharopine dehydrogenase (putative)	NM_016002 in Hs.498397 rep by NM_016002: Homo sapiens saccharopine dehydrogenase (putative) (SCCPDH), mRNA
GATCTGAGGGGCTGGGT	3	GATCTGGATGACTGCTT	1	Hs.183646	51102	MECR	1p35.1-1p36.1	Mitochondrial trans-2-enoyl-CoA reductase	BC001419 in Hs.183646 rep by NM_001024732: Homo sapiens mitochondrial trans-2-enoyl-CoA reductase (MECR), transcript variant 2, mRNA
GATCAGAAACAGGGCAA	3	GATCCACAGACGGTACT	1	Hs.380389	51104	C9orf77	9q21.13	Chromosome 9 open reading frame 77	BF516571 in Hs.380389 rep by NM_001025780: Homo sapiens chromosome 9 open reading frame 77 (C9orf77), transcript variant 2, mRNA
GATCCAATAACCTCCCA///GATCATGAGACTGAAAT	3	GATCTCTGTTGGAGCAG	1	Hs.504828	51202	DDX47	12p13.2	DEAD (Asp-Glu-Ala-Asp) box polypeptide 47	AW994016 in Hs.504828 rep by AL136666: Homo sapiens mRNA; cDNA DKFZp564O176 (from clone DKFZp564O176); complete cds
GATCGTCCAACCCGAGA	3	GATCGCAGTGTGTCATT	1	Hs.503597	51503	HSPC148	11q21	Hypothetical protein HSPC148	NM_016403 in Hs.503597 rep by BU181058: AGENCOURT_7936063 NIH_MGC_92 Homo sapiens cDNA clone IMAGE:6012114 5', mRNA sequence
GATCCACCAAAATAAAT	3	GATCTGTGTTGATGCCA	2	Hs.177861	51639	SF3B14	2pter-p25.1	Splicing factor 3B, 14 kDa subunit	NM_016047 in Hs.177861 rep by BU588343: AGENCOURT_8911173 NIH_MGC_141 Homo sapiens cDNA clone IMAGE:6386588 5', mRNA sequence
GATCGGGCGAGTCTCAT///GATCTGAGCCGAGACCT///GATCTTGAGGGGTGCAT	3	GATCTGAGCAGGATTTT	3	Hs.436186	51752	ARTS-1	5q15	Type 1 tumor necrosis factor receptor shedding aminopeptidase regulator	AF106037 in Hs.436186 rep by AB011097: Homo sapiens mRNA for KIAA0525 protein, partial cds
GATCAAAAGAACAGAAA///GATCTTTTGTTTGGAGA	3	GATCGAGAAACAAAACC	2	Hs.126598	55076	TMEM45A	3q12.2	Transmembrane protein 45A	NM_018004 in Hs.126598 rep by BC040355: Homo sapiens transmembrane protein 45A, mRNA (cDNA clone MGC:21145 IMAGE:4748104), complete cds
GATCCAAATGGATTACC///GATCTCTGCTCTTCATA	3	GATCAGACACTGAGAGG	2	Hs.196437	55233	MOBK1B	2p13.1	MOB1, Mps One Binder kinase activator-like 1B (yeast)	AL122062 in Hs.196437 rep by AK123865: Homo sapiens cDNA FLJ41871 fis, clone OCBBF2008790
GATCAGAGTCCTCCACC///GATCCAGAAGCAGCAAG	3	GATCCAGAAAAAGGGAC	9	Hs.432690	55334	SLC39A9	14q24.1	Solute carrier family 39 (zinc transporter), member 9	BC033301 in Hs.432690 rep by AY358687: Homo sapiens clone DNA61608 DDFI714 (UNQ714) mRNA, complete cds
GATCCTGAAAAGGGGAA///GATCAGGCCGGGGTGGA	3	GATCCAGTTCCCAGAGA	1	Hs.433269	55837	C14orf11	14q13.1	Chromosome 14 open reading frame 11	AV734480 in Hs.433269 rep by AK130745: Homo sapiens cDNA FLJ27235 fis, clone SYN07233
GATCATCAAGAAAAAAG	3	GATCAGAGGGCCCACAT	1	Hs.370102	55847	C10orf70	10q21.1	Chromosome 10 open reading frame 70	BC005962 in Hs.370102 rep by BC071795: Homo sapiens cDNA clone IMAGE:4615222, partial cds
GATCCTTGGGTTGTGAA///GATCACCTGAGGCGAGG	3	GATCAGAGAGGTGGTGT	2	Hs.168799	56339	METTL3	14q11.1	Methyltransferase like 3	AY305872 in Hs.168799 rep by AK097873: Homo sapiens cDNA FLJ40554 fis, clone THYMU2002338, moderately similar to Homo sapiens m6A methyltransferase (MT-A70) gene
GATCGGAATTTCCACCA///GATCTGGTACTCCTTGT	3	GATCAGGGCAGAGACTT	121	Hs.458320	56941	DC12	3q21.3	DC12 protein	AF035296 in Hs.458320 rep by NM_001006109: Homo sapiens DC12 protein (DC12), transcript variant 1, mRNA
GATCCTTTGTCCAGAAG///GATCAGTCAGTATTGCA	3	GATCGGCATAAATACAA	1	Hs.436705	57148	KIAA1219	20q11.23	KIAA1219 protein	CA442885 in Hs.436705 rep by NM_020336: Homo sapiens KIAA1219 protein (KIAA1219), mRNA
GATCCTGCGGGCCTCCG///GATCCTGACCCCTGCGG	3	GATCGAGACTGTCTCAA	1	Hs.515351	57655	KIAA1533	19q13.11	GRAM domain containing 1A	NM_020895 in Hs.515351 rep by AK097215: Homo sapiens cDNA FLJ39896 fis, clone SPLEN2016972
GATCATATGGCCCACAG///GATCCCATGAGTAAGTG///GATCTGAGAAGTCTCTT	3	GATCTCTCCAGGCAGGC	1	Hs.269764	60468	BACH2	6q15	BTB and CNC homology 1, basic leucine zipper transcription factor 2	AL833645 in Hs.269764 rep by AJ271878: Homo sapiens mRNA for putative transcription factor (BACH2 gene)
GATCTTGAGAAGGCCTT	3	GATCATGTTGAGCGTTA	1	Hs.522255	80318	GKAP1	9q21.32	G kinase anchoring protein 1	BI551208 in Hs.522255 rep by AK026487: Homo sapiens cDNA: FLJ22834 fis, clone KAIA4314
GATCAAGGAAATGAAAG	3	GATCTGCTCCTGGGGGG	1	Hs.477425	84561	SLC12A8	-	Solute carrier family 12 (potassium/chloride transporters), member 8	CN288692 in Hs.477425 rep by NM_024628: Homo sapiens solute carrier family 12 (potassium/chloride transporters), member 8 (SLC12A8), mRNA
GATCTCACCACTGGACT///GATCGTCTTTGGTTGGG	3	GATCTTCCAGTGGAATA	1	Hs.460885	89970	KIAA1972	16q13	KIAA1972 protein	BU588404 in Hs.460885 rep by AK027549: Homo sapiens cDNA FLJ14643 fis, clone NT2RP2001597, weakly similar to RYANODINE RECEPTOR, CARDIAC MUSCLE
GATCCTACATCATTCAG	3	GATCAAAACTATGCAAG	1	Hs.187636	120892	LRRK2	12q12	Leucine-rich repeat kinase 2	AL832453 in Hs.187636 rep by XM_058513: PREDICTED: Homo sapiens hypothetical protein DKFZp434H2111 (DKFZp434H2111), mRNA
GATCTGGTTGTTCAAAA	3	GATCTCATAACTCACTC	7	Hs.570414	///			CDNA clone IMAGE:5541115	BC047600 in Hs.570414 rep by BC047600: Homo sapiens cDNA clone IMAGE:5541115, partial cds
GATCTTCACAAAGTTGT	3	GATCCTGATTTATTCTC	1	Hs.558441	9988	DMTF1	7q21	Cyclin D binding myb-like transcription factor 1	NM_021145 in Hs.558441 rep by AK126664: Homo sapiens cDNA FLJ44708 fis, clone BRACE3019071, highly similar to Homo sapiens cyclin D binding myb-like transcription factor 1 (DMTF1)
GATCCTACCAGGTTAGA///GATCAGCATTGGCACAA	3	GATCCAGGAGTTTTTGT	2	Hs.553491	4763	NF1	17q11.2	Neurofibromin 1 (neurofibromatosis, von Recklinghausen disease, Watson disease)	BM969597 in Hs.553491 rep by M89914: Human neurofibromin (NF1) gene, complete cds
GATCCACCCACCTAGAC///GATCAGTTGGTAATTTC	3	GATCACTTCAGCCCAGT	8	Hs.525339	30001	ERO1L	14q22.1	ERO1-like (S. cerevisiae)	BE857926 in Hs.525339 rep by AF081886: Homo sapiens ERO1-like protein (ERO1-L) mRNA, complete cds
GATCCAGAGATGATGGA///GATCTTCAACAAAGCTA	3	GATCTGTCAAGCCATTC	1	Hs.479814	5431	POLR2B	4q12	Polymerase (RNA) II (DNA directed) polypeptide B, 140kDa	NM_000938 in Hs.479814 rep by BX648756: Homo sapiens mRNA; cDNA DKFZp686B20109 (from clone DKFZp686B20109)
GATCTCAGGAAACAGGC///GATCAGAGAAGTAAGTT	3	GATCCAGAAGTAGAAAA	1	Hs.462680	9527	GOSR1	17q11	Golgi SNAP receptor complex member 1	AI349231 in Hs.462680 rep by NM_001007024: Homo sapiens golgi SNAP receptor complex member 1 (GOSR1), transcript variant 3, mRNA
GATCCGGGAGGCGGACA///GATCTCATTCTGAGGTC	3	GATCAGGGTGCCTGCTC	2	Hs.445113	51257	2007-03-02	19p13.2	Membrane-associated ring finger (C3HC4) 2	BC032624 in Hs.445113 rep by BC032624: Homo sapiens membrane-associated ring finger (C3HC4) 2, mRNA (cDNA clone MGC:45099 IMAGE:5241282), complete cds
GATCCCCTGCTGGCTGG	3	GATCCCCCAAAGGCACC	3	Hs.444468	58190	CTDSP1	2q35	CTD (carboxy-terminal domain, RNA polymerase II, polypeptide A) small phosphatase 1	AF229162 in Hs.444468 rep by AF229162: Homo sapiens nuclear LIM interactor-interacting factor (NLI-IF) mRNA, complete cds
GATCAGGGATAAAGAGG	3	GATCAGTAGTGATGACC	1	Hs.403924	///			Transcribed locus, weakly similar to XP_537423.2 PREDICTED: similar to LINE-1 reverse transcriptase homolog [Canis familiaris]	AW968295 in Hs.403924 rep by CR979885: CR979885 RZPD no.9016 Homo sapiens cDNA clone RZPDp9016K0939 5', mRNA sequence
GATCAGTCCAGGAGGAA///GATCATGTAATATGCCT///GATCCAGAAAAAGCATT	3	GATCCTATTGAGTCAAA	2	Hs.36190	439993	LOC439993	10q23.2	LOC439993	BX510070 in Hs.36190 rep by AK126329: Homo sapiens cDNA FLJ44355 fis, clone TRACH3006699
GATCTTAGTTTGTAGCT	3	GATCTCAAAATAGCGAA	1	Hs.330384	23603	CORO1C	12q24.1	Coronin, actin binding protein, 1C	NM_014325 in Hs.330384 rep by NM_014325: Homo sapiens coronin, actin binding protein, 1C (CORO1C), mRNA
GATCCATTTCATAAAGT	3	GATCCTCATACCACATC	1	Hs.142395	26355	E2IG5	3q21.1	Growth and transformation-dependent protein	BC015060 in Hs.142395 rep by AK125835: Homo sapiens cDNA FLJ43847 fis, clone TESTI4006407
GATCAGGCCATTATGTC	3	GATCCGGAGCAAAATGT	2	Hs.134856	29071	C1GALT1C1	Xq24	C1GALT1-specific chaperone 1	BF509348 in Hs.134856 rep by BC012502: Homo sapiens C1GALT1-specific chaperone 1, mRNA (cDNA clone IMAGE:4478566)
GATCAGAACTAATCTGA	2	GATCCACTAATGCTATC	1	Hs.332422	444	ASPH	8q12.1	Aspartate beta-hydroxylase	BE065896 in Hs.332422 rep by NM_032468: Homo sapiens aspartate beta-hydroxylase (ASPH), transcript variant 2, mRNA
GATCTGCGGAACCAGCC	2	GATCACAGATGAGCTCC	1	Hs.100217	752	FMNL1	17q21	Formin-like 1	NM_005892 in Hs.100217 rep by AK131091: Homo sapiens mRNA for FLJ00304 protein
GATCTTTTCAGCATTTT///GATCCCCGAAGATGCAG	2	GATCCGCTGCTTCTGAC	2	Hs.368243	1244	ABCC2	10q24	ATP-binding cassette, sub-family C (CFTR/MRP), member 2	U49248 in Hs.368243 rep by U49248: Human canalicular multispecific organic anion transporter (cMOAT), gene, complete cds
GATCAAGCATTCTTTCT	2	GATCTGAGAGCAGGAGC	1	Hs.2246	1369	CPN1	10q24.2	Carboxypeptidase N, polypeptide 1, 50kD	BC027897 in Hs.2246 rep by BC027897: Homo sapiens carboxypeptidase N, polypeptide 1, 50kD, mRNA (cDNA clone MGC:34611 IMAGE:5227795), complete cds
GATCATGGGAGGGAGCT	2	GATCATCCTTTTACTTC	3	Hs.89839	2041	EPHA1	7q34	EPH receptor A1	M18391 in Hs.89839 rep by M18391: Human tyrosine kinase receptor (eph) mRNA, complete cds
GATCATAAAAGACCACT///GATCTAAGCACTCCCAA	2	GATCAAGTGCTCATAAG//GATCCAGTCCTCACAGT	4	Hs.497788	2058	EPRS	1q41-q42	Glutamyl-prolyl-tRNA synthetase	BE090833 in Hs.497788 rep by NM_004446: Homo sapiens glutamyl-prolyl-tRNA synthetase (EPRS), mRNA
GATCCTTTGCTGCTGAG	2	GATCAAGCCGATGGTTG	2	Hs.514174	3728	JUP	17q21	Junction plakoglobin	NM_002230 in Hs.514174 rep by BX648177: Homo sapiens mRNA; cDNA DKFZp686H19129 (from clone DKFZp686H19129)
GATCCTCTAGCCTGGGC	2	GATCCTGAAGGGAAGGA	5	Hs.188021	3757	KCNH2	7q35-q36	Potassium voltage-gated channel, subfamily H (eag-related), member 2	NM_172056 in Hs.188021 rep by NM_000238: Homo sapiens potassium voltage-gated channel, subfamily H (eag-related), member 2 (KCNH2), transcript variant 1, mRNA
GATCAGCCTGGCATATT///GATCAGGACCACAAAAC	2	GATCACAGAGCGGCTTG	2	Hs.161008	3836	KPNA1	3q21	Karyopherin alpha 1 (importin alpha 5)	BX424373 in Hs.161008 rep by AK128280: Homo sapiens cDNA FLJ46417 fis, clone THYMU3012402, highly similar to Importin alpha-1 subunit
GATCGAGCCACTGACTC	2	GATCACGGCTTTGAAGT	2	Hs.213289	3949	LDLR	19p13.3	Low density lipoprotein receptor (familial hypercholesterolemia)	T92605 in Hs.213289 rep by BX648281: Homo sapiens mRNA; cDNA DKFZp686J1411 (from clone DKFZp686J1411)
GATCAATATGCAAAAAT	2	GATCCAAGTCGGAAACG	2	Hs.507498	4285	MIPEP	13q12	Mitochondrial intermediate peptidase	AV726516 in Hs.507498 rep by BC009934: Homo sapiens mitochondrial intermediate peptidase, mRNA (cDNA clone MGC:10491 IMAGE:4053687), complete cds
GATCATCAAAATTGTGT	2	GATCCAAAACTGAACCC	1	Hs.121333	4336	MOBP	3p22.2	Hypothetical protein LOC285281	BX489934 in Hs.121333 rep by AK124766: Homo sapiens cDNA FLJ42776 fis, clone BRAWH3004666
GATCAGGATATCGAGAC///GATCCCGGTACACGCAC	2	GATCTGGGGTCACAGAG	1	Hs.82906	4352	MPL	1p34	Myeloproliferative leukemia virus oncogene	BP302904 in Hs.82906 rep by NM_005373: Homo sapiens myeloproliferative leukemia virus oncogene (MPL), mRNA
GATCAAAACTTCTCTGA///GATCTTAGTCCACTGTT	2	GATCAGTAGAGAGAAAC	1	Hs.147635	4481	MSR1	8p22	Macrophage scavenger receptor 1	AI267823 in Hs.147635 rep by NM_138715: Homo sapiens macrophage scavenger receptor 1 (MSR1), transcript variant SR-AI, mRNA
GATCACGTGGTCAGAAG///GATCATATTCAGGGGTG	2	GATCCCCTTTGTTAGAA	2	Hs.567308	4645	MYO5B	18q21	Myosin VB	DB069807 in Hs.567308 rep by XM_371116: PREDICTED: Homo sapiens myosin VB (MYO5B), mRNA
GATCAACATGGATGGGC	2	GATCAGGACTCAGCTTC	1	Hs.1565	4734	NEDD4	15q	Neural precursor cell expressed, developmentally down-regulated 4	BM144877 in Hs.1565 rep by NM_198400: Homo sapiens neural precursor cell expressed, developmentally down-regulated 4 (NEDD4), transcript variant 2, mRNA
GATCTTCACCAGAAACT	2	GATCCAGTCTTTCAAAG	2	Hs.413238	5224	PGAM2	7p13-p12	Phosphoglycerate mutase 2 (muscle)	AA913901 in Hs.413238 rep by BM553200: AGENCOURT_6542592 NIH_MGC_119 Homo sapiens cDNA clone IMAGE:5742881 5', mRNA sequence
GATCAGCAAGTGTCCTT	2	GATCTTGACACTTGATA	1	Hs.477866	5352	PLOD2	3q23-q24	Procollagen-lysine, 2-oxoglutarate 5-dioxygenase 2	NM_182943 in Hs.477866 rep by NM_182943: Homo sapiens procollagen-lysine, 2-oxoglutarate 5-dioxygenase 2 (PLOD2), transcript variant 1, mRNA
GATCCAAGCTTAGAAAT	2	GATCTGCAAAATGAACT	1	Hs.567319	5422	POLA	Xp22.1-p21.3	Polymerase (DNA directed), alpha	NM_016937 in Hs.567319 rep by NM_016937: Homo sapiens polymerase (DNA directed), alpha (POLA), mRNA
GATCTCTGCTCAGAGAA///GATCCTGGACTGAGGGG	2	GATCTCAGCAGCTGGAG	1	Hs.514012	5606	MAP2K3	17q11.2	Mitogen-activated protein kinase kinase 3	BQ686712 in Hs.514012 rep by AK093838: Homo sapiens cDNA FLJ36519 fis, clone TRACH2002092, highly similar to DUAL SPECIFICITY MITOGEN-ACTIVATED PROTEIN KINASE KINASE 3 (EC 2.7.1.-)
GATCCTTTTCATACCTT	2	GATCTGCCCAGCATGGG	1	Hs.78948	5876	RABGGTB	1p31	Rab geranylgeranyltransferase, beta subunit	NM_004582 in Hs.78948 rep by AB209023: Homo sapiens mRNA for Rab geranylgeranyltransferase, beta subunit variant protein
GATCCACTGAGTCCAGC///GATCCCTGGGGGTGGCT	2	GATCACTTTATTGGCAT	1	Hs.529571	5947	RBP1	3q23	Retinol binding protein 1, cellular	AI873653 in Hs.529571 rep by BM926478: AGENCOURT_6644554 NIH_MGC_122 Homo sapiens cDNA clone IMAGE:5766865 5', mRNA sequence
GATCCAAGCCAGGTATG	2	GATCAGCACTAACAGGT	2	Hs.24422	5994	RFXAP	13q14	Regulatory factor X-associated protein	AI741650 in Hs.24422 rep by NM_000538: Homo sapiens regulatory factor X-associated protein (RFXAP), mRNA
GATCCCTTTTGTCAATT	2	GATCCTCAAATGAGATG	1	Hs.518545	6041	RNASEL	1q25	Ribonuclease L (2',5'-oligoisoadenylate synthetase-dependent)	BQ948773 in Hs.518545 rep by BC090934: Homo sapiens ribonuclease L (2',5'-oligoisoadenylate synthetase-dependent), mRNA (cDNA clone MGC:104972 IMAGE:3073811), complete cds
GATCAAATAAAGTTCTA	2	GATCAGCGATTAGTCCT	9	Hs.469473	6160	RPL31	2q11.2	Ribosomal protein L31	AA501531 in Hs.469473 rep by CR595074: full-length cDNA clone CS0DI015YG06 of Placenta Cot 25-normalized of Homo sapiens (human)
GATCAGAAGAGGCCTTA///GATCAGCCATTAGAAAA	2	GATCTTTGGGCAACCTG	2	Hs.499209	6840	SVIL	10p11.2	Supervillin	AK130535 in Hs.499209 rep by NM_021738: Homo sapiens supervillin (SVIL), transcript variant 2, mRNA
GATCAGGGCCAGCAGAG	2	GATCATCACAATGCAAG	1	Hs.344165	7328	UBE2H	7q32	Ubiquitin-conjugating enzyme E2H (UBC8 homolog, yeast)	CD300500 in Hs.344165 rep by NM_003344: Homo sapiens ubiquitin-conjugating enzyme E2H (UBC8 homolog, yeast) (UBE2H), transcript variant 1, mRNA
GATCATCTTGGGCAAAA	2	GATCATGGGCACTGGTG	2	Hs.78601	7389	UROD	1p34	Uroporphyrinogen decarboxylase	BE734109 in Hs.78601 rep by BX647308: Homo sapiens mRNA; cDNA DKFZp686O11196 (from clone DKFZp686O11196)
GATCCTGCAGTGCGCAT	2	GATCTGGACAAGAAATT	1	Hs.173135	8445	DYRK2	12q15	Dual-specificity tyrosine-(Y)-phosphorylation regulated kinase 2	BC005809 in Hs.173135 rep by NM_006482: Homo sapiens dual-specificity tyrosine-(Y)-phosphorylation regulated kinase 2 (DYRK2), transcript variant 2, mRNA
GATCTTTTGTGACTTTG	2	GATCAGGGCTCTGAGGA	2	Hs.12229	8462	KLF11	2p25	Kruppel-like factor 11	BC063286 in Hs.12229 rep by BC063286: Homo sapiens Kruppel-like factor 11, mRNA (cDNA clone MGC:71570 IMAGE:30343877), complete cds
GATCAAGGCGGTTTCAG	2	GATCTTTGCTGCTGATG	1	Hs.567380	8880	FUBP1	1p31.1	Far upstream element (FUSE) binding protein 1	NM_003902 in Hs.567380 rep by AB209366: Homo sapiens mRNA for far upstream element-binding protein variant protein
GATCGGGAACGAAGCCA	2	GATCAGAAGAGTCTCTG//GATCGACTTTTGGCTTG	3	Hs.124649	9619	ABCG1	21q22.3	ATP-binding cassette, sub-family G (WHITE), member 1	NM_207630 in Hs.124649 rep by NM_207630: Homo sapiens ATP-binding cassette, sub-family G (WHITE), member 1 (ABCG1), transcript variant 1, mRNA
GATCTCAGTGAACTAAT	2	GATCATCCCAGTTACCT	2	Hs.533192	9804	TOMM20	1q42	Translocase of outer mitochondrial membrane 20 homolog (yeast)	BC009886 in Hs.533192 rep by NM_014765: Homo sapiens translocase of outer mitochondrial membrane 20 homolog (yeast) (TOMM20), mRNA
GATCCTGCCAGGATATT	2	GATCTGAAACTGTTTCT	1	Hs.48384	9953	HS3ST3B1	17p12-p11.2	Hypothetical protein MGC12916	BC063301 in Hs.48384 rep by BC063301: Homo sapiens heparan sulfate (glucosamine) 3-O-sulfotransferase 3B1, mRNA (cDNA clone MGC:71688 IMAGE:30343352), complete cds
GATCGCTCACCTGGAAC	2	GATCTCAGGAGTTGCCA	2	Hs.349642	9970	NR1I3	1q23.3	Nuclear receptor subfamily 1, group I, member 3	AY572815 in Hs.349642 rep by BC030972: Homo sapiens nuclear receptor subfamily 1, group I, member 3, mRNA (cDNA clone IMAGE:4556554), with apparent retained intron
GATCTCGTGGCCTTCCC	2	GATCCACCAGAATCAGA	3	Hs.323342	10093	ARPC4	3p25.3	Actin related protein 2/3 complex, subunit 4, 20kDa	CB053935 in Hs.323342 rep by NM_005718: Homo sapiens actin related protein 2/3 complex, subunit 4, 20kDa (ARPC4), transcript variant 1, mRNA
GATCCCAGAGGAGGAAG	2	GATCTGGAGATAAAAAA	2	Hs.517622	25777	UNC84B	22q13.1	Unc-84 homolog B (C. elegans)	BU732567 in Hs.517622 rep by BC094797: Homo sapiens unc-84 homolog B (C. elegans), mRNA (cDNA clone MGC:104757 IMAGE:4799090), complete cds
GATCATTGTGAAATTAT///GATCACTGATAGCAGTC	2	GATCTGCTCTCTTGGTT//GATCTTTCTAATGAGTT	2	Hs.489190	10165	SLC25A13	7q21.3	Solute carrier family 25, member 13 (citrin)	NM_014251 in Hs.489190 rep by NM_014251: Homo sapiens solute carrier family 25, member 13 (citrin) (SLC25A13), mRNA
GATCAAGATTATAGGAC	2	GATCAGAACTTCTTTAT//GATCTAAACTTTTCCAC	16	Hs.188879	10180	RBM6	3p21.3	RNA binding motif protein 6	BX648535 in Hs.188879 rep by BX648535: Homo sapiens mRNA; cDNA DKFZp779N0931 (from clone DKFZp779N0931)
GATCTCCTCAAGAAACA	2	GATCTGTACACTTGAGT//GATCTTTCTGTTGGGGA	5	Hs.507910	10424	PGRMC2	4q26	Progesterone receptor membrane component 2	NM_006320 in Hs.507910 rep by AK094949: Homo sapiens cDNA FLJ37630 fis, clone BRCOC2015908
GATCATCAGAAATTTCA///GATCTTCCTTTTCTCTG	2	GATCAGGAATCAAGACT	1	Hs.20716	10440	TIMM17A	1q32.1	Translocase of inner mitochondrial membrane 17 homolog A (yeast)	BC015098 in Hs.20716 rep by AK023063: Homo sapiens cDNA FLJ13001 fis, clone NT2RP3000341, highly similar to Homo sapiens mitochondrial inner membrane preprotein translocase Tim17a mRNA, nuclear gene encoding mitochondrial protein
GATCATTCGCGATGAAG///GATCCGACATAGTGGAA	2	GATCTCCAGGAGCACCA	4	Hs.474938	10478	SLC25A17	22q13.2	Solute carrier family 25 (mitochondrial carrier; peroxisomal membrane protein, 34kDa), member 17	BC024741 in Hs.474938 rep by BC024741: Homo sapiens solute carrier family 25 (mitochondrial carrier; peroxisomal membrane protein, 34kDa), member 17, mRNA (cDNA clone IMAGE:4996270), containing frame-shift errors
GATCAGAAGCATGCCAT	2	GATCGCGCTAACTGCTC	1	Hs.411848	10565	ARFGEF1	8q13	ADP-ribosylation factor guanine nucleotide-exchange factor 1(brefeldin A-inhibited)	AV741518 in Hs.411848 rep by NM_006421: Homo sapiens ADP-ribosylation factor guanine nucleotide-exchange factor 1(brefeldin A-inhibited) (ARFGEF1), mRNA
GATCAGGTAAGACTATT///GATCCTGTTAGGTTAAA	2	GATCTTGGCGTCAGATA	1	Hs.99819	10600	USP16	21q22.11	Ubiquitin specific peptidase 16	AI863211 in Hs.99819 rep by NM_001032410: Homo sapiens ubiquitin specific peptidase 16 (USP16), transcript variant 3, mRNA
GATCTGCCAGTAGAAGG	2	GATCAACTTTCTTCAAA	2	Hs.174030	10863	ADAM28	8p21.2	ADAM metallopeptidase domain 28	AF137334 in Hs.174030 rep by NM_014265: Homo sapiens ADAM metallopeptidase domain 28 (ADAM28), transcript variant 1, mRNA
GATCACTAGCCAGACTA///GATCAGAAAGGACACAA	2	GATCTGCTAAGATAGAG	3	Hs.529957	11231	SEC63	6q21	SEC63-like (S. cerevisiae)	AK123911 in Hs.529957 rep by NM_007214: Homo sapiens SEC63-like (S. cerevisiae) (SEC63), mRNA
GATCACAGGCTAATGGT///GATCCTGCTGTCACCCC	2	GATCTTCCAAGATGCTT	2	Hs.211800	22796	COG2	1q42.2	Component of oligomeric golgi complex 2	BE560776 in Hs.211800 rep by AL832190: Homo sapiens mRNA; cDNA DKFZp686A202 (from clone DKFZp686A202)
GATCCAGTGCTCATTGG///GATCATACATAAAAGTC	2	GATCATGTCTCTCACCT	1	Hs.306000	22950	SLC4A1AP	2p23.3-p23.2	Solute carrier family 4 (anion exchanger), member 1, adaptor protein	NM_018158 in Hs.306000 rep by AK001486: Homo sapiens cDNA FLJ10624 fis, clone NT2RP2005525, highly similar to Mus musculus kanadaptin mRNA
GATCCACTCAACTCCCA///GATCCCGCAGAAATACA	2	GATCCAAGTTGTGTCTT	1	Hs.433057	23194	FBXL7	5p15.1	F-box and leucine-rich repeat protein 7	DA573158 in Hs.433057 rep by AB020647: Homo sapiens mRNA for KIAA0840 protein, partial cds
GATCTGAAGAGCCTATA///GATCTTCCCCAGCTATG	2	GATCTTGAGTTTCTGAT	2	Hs.500771	23268	DNMBP	10q24.2	Dynamin binding protein	AL833283 in Hs.500771 rep by AL833283: Homo sapiens mRNA; cDNA DKFZp451J178 (from clone DKFZp451J178)
GATCACAATTACCTTTA///GATCGAGTGATTCTCAG	2	GATCTGAATGAGTTCTG	1	Hs.87889	23405	DICER1	14q32.13	Dicer1, Dcr-1 homolog (Drosophila)	AL832389 in Hs.87889 rep by NM_177438: Homo sapiens Dicer1, Dcr-1 homolog (Drosophila) (DICER1), transcript variant 1, mRNA
GATCAGCATTTCAGCAG///GATCAGGAGTGAGTGGA	2	GATCCAAGAAGCTCCAA	2	Hs.494146	23670	TMEM2	9q13-q21	Transmembrane protein 2	BI518575 in Hs.494146 rep by AF137030: Homo sapiens transmembrane protein 2 (TMEM2) mRNA, complete cds
GATCCTCCACCGCGAAA	2	GATCAGGTTTAATGGTC	2	Hs.455336	26012	NELF	9q34.3	Nasal embryonic LHRH factor	BC072412 in Hs.455336 rep by BC072412: Homo sapiens nasal embryonic LHRH factor, mRNA (cDNA clone MGC:90342 IMAGE:6165009), complete cds
GATCCCAGAGTCAGTAA	2	GATCAAGTTTCAAAACA	1	Hs.183006	26035	GLCE	15q23	Glucuronyl C5-epimerase	BC026096 in Hs.183006 rep by NM_015554: Homo sapiens glucuronyl C5-epimerase (GLCE), mRNA
GATCCCCCGGAAAAGAA	2	GATCCTGTCCTGGGTCC	4	Hs.513463	26471	P8	16p11.2	P8 protein (candidate of metastasis 1)	AA688112 in Hs.513463 rep by BG284742: 602408944F1 NIH_MGC_91 Homo sapiens cDNA clone IMAGE:4537786 5', mRNA sequence
GATCAGTTTGCCCCTCC///GATCCATCCCATGCTTT	2	GATCCACGCGGCTGGCT	1	Hs.222510	26528	DAZAP1	19p13.3	DAZ associated protein 1	BC012062 in Hs.222510 rep by AK124583: Homo sapiens cDNA FLJ42592 fis, clone BRACE3009747
GATCCAACCCATGATGT	2	GATCTTCACATTCATAC	2	Hs.444028	26586	CKAP2	13q14	Cytoskeleton associated protein 2	AY062261 in Hs.444028 rep by NM_018204: Homo sapiens cytoskeleton associated protein 2 (CKAP2), mRNA
GATCTGGCAAGAAACCC///GATCACTTAAGGAGTTT	2	GATCATGTGGATTTTTT	1	Hs.295732	27340	DRIM	12q23	Down-regulated in metastasis	AA582367 in Hs.295732 rep by AJ006778: Homo sapiens mRNA for DRIM protein
GATCTTGGAGAACACGG	2	GATCTAATTACTGTAAG	1	Hs.178499	29068	BTBD15	11q24.3	BTB (POZ) domain containing 15	BC049375 in Hs.178499 rep by BC049375: Homo sapiens BTB (POZ) domain containing 15, mRNA (cDNA clone MGC:57431 IMAGE:5271784), complete cds
GATCCTAGTTGTTCAAG	2	GATCCTTCCATTCTCAA	2	Hs.492236	50717	WDR42A	1q22-q23	WD repeat domain 42A	BX643502 in Hs.492236 rep by NM_015726: Homo sapiens WD repeat domain 42A (WDR42A), mRNA
GATCAAGGCTGTGTTAA	2	GATCATGCCTATCAAAG	3	Hs.62275	51026	GOLT1B	12p12.1	Golgi transport 1 homolog B (S. cerevisiae)	AA830308 in Hs.62275 rep by AB097020: Homo sapiens mRNA for putative NFkB activating protein, complete cds, clone: 470
GATCTTCCTTGGCAGCC	2	GATCATTAATGTTGGTC	1	Hs.421622	147179	WIRE	17q21.2	WIRE protein	BC065551 in Hs.421622 rep by NM_133264: Homo sapiens WIRE protein (WIRE), mRNA
GATCTCAGCATGTTGCC///GATCTCGGGCTGCCAGC	2	GATCTGAATCAGCAGGA	1	Hs.515146	51295	SITPEC	19p13.2	Signaling intermediate in Toll pathway, evolutionarily conserved	BI224805 in Hs.515146 rep by AK131241: Homo sapiens cDNA FLJ16158 fis, clone BRAWH2009393
GATCGCTGGACGCTATG	2	GATCCAGACAAATAGGA	2	Hs.237856	51296	SLC15A3	11q12.2	Solute carrier family 15, member 3	BC037974 in Hs.237856 rep by AK127216: Homo sapiens cDNA FLJ45283 fis, clone BRHIP3001878, highly similar to Homo sapiens peptide transporter 3 (PHT2)
GATCTGGGGAGCCCCAT	2	GATCCCAGTCTCGGGAC	2	Hs.189119	51523	CXXC5	5q31.2	CXXC finger 5	NM_016463 in Hs.189119 rep by NM_016463: Homo sapiens CXXC finger 5 (CXXC5), mRNA
GATCATAGTTGGGCGCA///GATCTGCTCAAGGATAT	2	GATCATGGCATATATCT	2	Hs.48499	51542	VPS54	2p13-p14	Vacuolar protein sorting 54 (yeast)	AA226183 in Hs.48499 rep by AK124436: Homo sapiens cDNA FLJ42445 fis, clone BLADE2008539, highly similar to Homo sapiens tumor antigen SLP-8p (HCC8)
GATCACAAACCACAAAT	2	GATCACATGGTAGTTTT//GATCCTCTTTGGAAATT//GATCCTGTCAGTTTAAA	10	Hs.560683	51710	ZNF44	19p13.2	Zinc finger protein 44 (KOX 7)	BC032246 in Hs.560683 rep by NM_016264: Homo sapiens zinc finger protein 44 (KOX 7) (ZNF44), mRNA
GATCAAGAATTGCAAAA	2	GATCAATTCTGAAAAGT	2	Hs.101364	54529	NS3TP1	2p24.3-q21.3	Putative protein product of Nbla00058	BC001243 in Hs.101364 rep by AK000759: Homo sapiens cDNA FLJ20752 fis, clone HEP02921
GATCTGAATGGTTTGGT	2	GATCACTTGATGTCGGG	2	Hs.510745	222068	TMED4	7p13	Transmembrane emp24 protein transport domain containing 4	BI834272 in Hs.510745 rep by BC001576: Homo sapiens transmembrane emp24 protein transport domain containing 4, mRNA (cDNA clone IMAGE:3456382)
GATCCTAAATCAACATC	2	GATCATGGGGTTTTCTA	2	Hs.441975	54739	BIRC4BP	17p13.1	XIAP associated factor-1	BC058017 in Hs.441975 rep by BX649188: Homo sapiens mRNA; cDNA DKFZp686C1662 (from clone DKFZp686C1662)
GATCCCTTTCCTCCCTC	2	GATCCAAATCTGTAAGG	1	Hs.494648	54881	TEX10	9q31.1	Testis expressed sequence 10	R48286 in Hs.494648 rep by AK000294: Homo sapiens cDNA FLJ20287 fis, clone HEP04390
GATCTCAACTATGTTCC	2	GATCCGGGCTCTTCTTT	1	Hs.55781	54995	KS	3p24.2	Hypothetical protein FLJ20604	AK000611 in Hs.55781 rep by AK000611: Homo sapiens cDNA FLJ20604 fis, clone KAT06449
GATCCGATTACAGGCAT	2	GATCACCCTAAGGTGAG	1	Hs.146040	55195	C14orf105	14q22.3	Chromosome 14 open reading frame 105	CK822958 in Hs.146040 rep by AK001512: Homo sapiens cDNA FLJ10650 fis, clone NT2RP2005853
GATCCTTCCCTACAAAT	2	GATCCAAGATTCCAATT	3	Hs.139053	55285	FLJ11016	Xq22.1-24	Hypothetical protein FLJ11016	BG033930 in Hs.139053 rep by AL832966: Homo sapiens mRNA; cDNA DKFZp666B152 (from clone DKFZp666B152)
GATCTTCTCCTTGGTGA	2	GATCAAAGGCTTCCTGG	1	Hs.10784	55603	FAM46A	6q14	Family with sequence similarity 46, member A	BM915335 in Hs.10784 rep by AF350451: Homo sapiens C6orf37 mRNA, complete cds
GATCTTTGTGAGTGGTA	2	GATCCATTGCAAGATTG	2	Hs.485899	55917	CTTNBP2NL	1p13.2	CTTNBP2 N-terminal like	BQ024832 in Hs.485899 rep by AB037854: Homo sapiens mRNA for KIAA1433 protein, partial cds
GATCAGTTTTCAAAGGT	2	GATCCCATGAGACTTAC	2	Hs.97403	56171	DNAH7	2q32.3	Dynein, axonemal, heavy polypeptide 7	AI540215 in Hs.97403 rep by AB023161: Homo sapiens mRNA for KIAA0944 protein, partial cds
GATCATGGAGAAGGAAT	2	GATCAAATGAGGACCAT	1	Hs.410406	56916	SMARCAD1	4q22-q23	SWI/SNF-related, matrix-associated actin-dependent regulator of chromatin, subfamily a, containing DEAD/H box 1	CD105059 in Hs.410406 rep by AY008271: Homo sapiens helicase SMARCAD1 mRNA, complete cds
GATCTGTTGCGACTCCC	2	GATCATGAAAATTTTGT	2	Hs.486993	56995	TULP4	6q25-q26	Tubby like protein 4	BU932587 in Hs.486993 rep by AF219946: Homo sapiens tubby super-family protein (TUSP) mRNA, complete cds
GATCCTGGGCTCTCTTC	2	GATCAGGTCTTGGGCTG	1	Hs.58356	57115	PGLYRP4	1q21	Peptidoglycan recognition protein 4	DB012264 in Hs.58356 rep by AF242518: Homo sapiens hypothetical protein SBBI67 mRNA, complete cds
GATCGTGAAGAAGGATA///GATCTGAAAGAAGGCAT	2	GATCAACTAAGAAAGTG	1	Hs.4045	57536	KIAA1328	18q12.2	KIAA1328	AK130641 in Hs.4045 rep by AB037749: Homo sapiens mRNA for KIAA1328 protein, partial cds
GATCCCATCTCTGGGAG	2	GATCTGGAGCAGTAGGT	1	Hs.516826	57761	TRIB3	20p13-p12.2	Tribbles homolog 3 (Drosophila)	NM_021158 in Hs.516826 rep by AY247738: Homo sapiens TRB3 protein mRNA, complete cds
GATCAAAAATACTGTGA///GATCACTTTTCCTGGGC	2	GATCAGAGGAAGAGATG	1	Hs.250281	64849	SLC13A3	20q12-q13.1	Solute carrier family 13 (sodium-dependent dicarboxylate transporter), member 3	BC035966 in Hs.250281 rep by NM_001011554: Homo sapiens solute carrier family 13 (sodium-dependent dicarboxylate transporter), member 3 (SLC13A3), transcript variant 2, mRNA
GATCTCCAACAAAGCAT	2	GATCTCCATCTCAGAAG	1	Hs.111286	64963	MRPS11	15q25	Mitochondrial ribosomal protein S11	AA035504 in Hs.111286 rep by AK027059: Homo sapiens cDNA: FLJ23406 fis, clone HEP19309
GATCTTGTGAGTTTTTT	2	GATCCAGGCGGTTAGGA	1	Hs.443789	79632	C6orf60	6q22.31	Chromosome 6 open reading frame 60	AA634294 in Hs.443789 rep by BC060769: Homo sapiens chromosome 6 open reading frame 60, mRNA (cDNA clone MGC:71514 IMAGE:30337859), complete cds
GATCAGTCTGAGTAGAC	2	GATCAGTGGTGCTACCA	1	Hs.444664	79728	FLJ21816	16p12.1	Hypothetical protein FLJ21816	BE549563 in Hs.444664 rep by BX647125: Homo sapiens mRNA; cDNA DKFZp686O09166 (from clone DKFZp686O09166)
GATCATATGGCTGATGT	2	GATCAGTCCAGCCAGAT	2	Hs.144502	79837	PIP5K2C	12q13.3	Phosphatidylinositol-4-phosphate 5-kinase, type II, gamma	AK025708 in Hs.144502 rep by AK125526: Homo sapiens cDNA FLJ43538 fis, clone PLACE7008431, moderately similar to Phosphatidylinositol-4-phosphate 5-kinase type II alpha (EC 2.7.1.68)
GATCCAGCAGTATGAAG	2	GATCTGACATTACTGGA	1	Hs.443061	79868	CXorf45	Xq23	Chromosome X open reading frame 45	AK026671 in Hs.443061 rep by AK026671: Homo sapiens cDNA: FLJ23018 fis, clone LNG00903
GATCCAGATGAAGCAGA	2	GATCCATTCAGTGAATA	2	Hs.511311	79895	ATP8B4	15q21.2	ATPase, Class I, type 8B, member 4	AB075819 in Hs.511311 rep by AB075819: Homo sapiens mRNA for KIAA1939 protein
GATCACTGAGCTGCCCC	2	GATCCGCTGCCTCTCAG	1	Hs.12851	81490	PTDSS2	11p15	Phosphatidylserine synthase 2	NM_030783 in Hs.12851 rep by AK128239: Homo sapiens cDNA FLJ46373 fis, clone TESTI4052132
GATCAGGGAGAGGAAAA	2	GATCCAGTTCATCATGG	1	Hs.444229	83478	ARHGAP24	4q21.23	Rho GTPase activating protein 24	BU742014 in Hs.444229 rep by AL136646: Homo sapiens mRNA; cDNA DKFZp564B1162 (from clone DKFZp564B1162)
GATCCAGCAGTTTGCAG	2	GATCCAGTTGGGTGAAA	2	Hs.148272	83605	CCM2	7p13	Cerebral cavernous malformation 2	NM_001029835 in Hs.148272 rep by BC063663: Homo sapiens cerebral cavernous malformation 2, mRNA (cDNA clone IMAGE:3848511), complete cds
GATCACTGGGACCTGGT///GATCGGGTTTTTATCTC	2	GATCCACCTTTCTGGGT	2	Hs.136280	83855	KLF16	19p13.3	Kruppel-like factor 16	AK025941 in Hs.136280 rep by AK025941: Homo sapiens cDNA: FLJ22288 fis, clone HRC04157
GATCAACAGACCTGGAA///GATCAGGGCTGGGTGCA	2	GATCTTTGGATTCCTTG	1	Hs.517438	84164	ASCC2	22q12.1	Activating signal cointegrator 1 complex subunit 2	BF511849 in Hs.517438 rep by AK022886: Homo sapiens cDNA FLJ12824 fis, clone NT2RP2002753
GATCAGTGCATCATGTC///GATCTCCCATAGCTTCT	2	GATCAGTCCCTAAACCC	1	Hs.523252	85450	KIAA1754	10q25.1	KIAA1754	AA085530 in Hs.523252 rep by NM_033397: Homo sapiens KIAA1754 (KIAA1754), mRNA
GATCGTGCCCCTCCAGC	2	GATCACTAGTGAATCTG	1	Hs.506815	89894	LOC89894	12q24.13	Hypothetical protein BC000282	AL833501 in Hs.506815 rep by AL833501: Homo sapiens mRNA; cDNA DKFZp686P0929 (from clone DKFZp686P0929)
GATCCCAGAGGGCGGAG	2	GATCCAAGACTGTGCCA	4	Hs.106432	91050	DKFZp761B107	4p15.2	Hypothetical protein DKFZp761B107	BC057761 in Hs.106432 rep by NM_173463: Homo sapiens hypothetical protein DKFZp761B107 (DKFZp761B107), mRNA
GATCCACAGAGCATAGG///GATCCCATAACAGGCTA	2	GATCAGATGCATTGGGC//GATCCACTGAGTTGCTG	3	Hs.109087	113612	CYP2U1	4q25	Cytochrome P450, family 2, subfamily U, polypeptide 1	BU660265 in Hs.109087 rep by NM_183075: Homo sapiens cytochrome P450, family 2, subfamily U, polypeptide 1 (CYP2U1), mRNA
GATCCGCCTAAGATGGG	2	GATCCCAAAGCAAACAA	5	Hs.253247	116039	OSR2	8q22.2	Odd-skipped related 2 (Drosophila)	BC016936 in Hs.253247 rep by AK074518: Homo sapiens cDNA FLJ90037 fis, clone HEMBA1002048, moderately similar to ODD-SKIPPED PROTEIN
GATCATTGTGGTTATGT	2	GATCATGGCATTCACCA	1	Hs.43899	129787	TMEM18	2p25.3	Transmembrane protein 18	BC032379 in Hs.43899 rep by BC032379: Homo sapiens transmembrane protein 18, mRNA (cDNA clone MGC:40460 IMAGE:5109444), complete cds
GATCTCAACCAGAGACT	2	GATCATGTCTTCAACAA	1	Hs.533903	148867	SLC30A7	1p21.2	Solute carrier family 30 (zinc transporter), member 7	BC064692 in Hs.533903 rep by BC064692: Homo sapiens solute carrier family 30 (zinc transporter), member 7, mRNA (cDNA clone MGC:71576 IMAGE:30330665), complete cds
GATCCAGATTCTGGACC///GATCAGTGATTGGAGCC	2	GATCGTTTGGTCTGCTT	1	Hs.567725	152503	SH3D19	4q31.3	SH3 domain protein D19	BF245348 in Hs.567725 rep by BX647422: Homo sapiens mRNA; cDNA DKFZp686I04144 (from clone DKFZp686I04144)
GATCTCTGGTATTTTTC	2	GATCAGTGACTTCAGGC	1	Hs.566191	152992	FLJ35725	4p16.1	Hypothetical protein FLJ35725	AA035746 in Hs.566191 rep by AK022953: Homo sapiens cDNA FLJ12891 fis, clone NT2RP2004142
GATCCACTCGCCTCTGC///GATCCTGGCTCCGAGTC	2	GATCAGAGAAATTGTGT//GATCCACCACAATGCTT	4	Hs.530438	196296	FLJ46154	11p14.1-p13	FLJ46154 protein	CV569749 in Hs.530438 rep by AK128035: Homo sapiens cDNA FLJ46154 fis, clone TESTI4001348
GATCCACACCTCTTCTG	2	GATCACAGGTTGGCTTA	1	Hs.292419	257068	PLCXD2	3q13.2	Phosphatidylinositol-specific phospholipase C, X domain containing 2	CB241950 in Hs.292419 rep by AK095647: Homo sapiens cDNA FLJ38328 fis, clone FCBBF3025142
GATCACCTGAACCAGGA///GATCTCACCACGTGGTT	2	GATCAGAACCACGGTGA	2	Hs.200253	400746	C1orf130	1p36.11	Chromosome 1 open reading frame 130	BF526427 in Hs.200253 rep by AK124519: Homo sapiens cDNA FLJ42528 fis, clone BRACE3002298
GATCCAGCCTGGACAAC	2	GATCCAGGAGACTTGAA	1	Hs.99472	///			MRNA; cDNA DKFZp564O0862 (from clone DKFZp564O0862)	AL597502 in Hs.99472 rep by AL080095: Homo sapiens mRNA; cDNA DKFZp564O0862 (from clone DKFZp564O0862)
GATCTCCTTGTGTGCTT	2	GATCAAGAAAGAAGGAA	22	Hs.567455	27115	PDE7B	6q23-q24	Phosphodiesterase 7B	NM_018945 in Hs.567455 rep by AB209990: Homo sapiens mRNA for PDE7B variant protein, partial cds, clone: ah00907
GATCGAGCCACTGGACT	2	GATCCACTCCAAAGGAA//GATCTGACTCTGAAAAG	2	Hs.567427	23155	CLCC1	1p13.3	Chloride channel CLIC-like 1	BQ940721 in Hs.567427 rep by AB018304: Homo sapiens mRNA for KIAA0761 protein, partial cds
GATCCCAGCAGAATACC	2	GATCCTCAAATATTCCA	2	Hs.555181	///			Transcribed locus, weakly similar to NP_689672.2 hypothetical protein MGC45438 [Homo sapiens]	CA431939 in Hs.555181 rep by BM458075: AGENCOURT_6411402 NIH_MGC_71 Homo sapiens cDNA clone IMAGE:5530423 5', mRNA sequence
GATCAGAGTAAACAGTC	2	GATCCCGTCACCCAGGC	2	Hs.553542	64097	EPB41L4A	5q22.2	Erythrocyte membrane protein band 4.1 like 4A	AW051937 in Hs.553542 rep by AK096057: Homo sapiens cDNA FLJ38738 fis, clone KIDNE2011508, highly similar to Homo sapiens mRNA for hNBL4
GATCTGGGAGAATGAAA	2	GATCAGGATGCCATTAT	1	Hs.543965	///			MRNA; cDNA DKFZp686E12119 (from clone DKFZp686E12119)	BX537598 in Hs.543965 rep by BX537598: Homo sapiens mRNA; cDNA DKFZp686E12119 (from clone DKFZp686E12119)
GATCAGGCATGGTAGAG	2	GATCTGTACAAAGTGGT	1	Hs.523698	219988	FLJ36874	11q12.1	Hypothetical protein LOC219988	AI207527 in Hs.523698 rep by AL831992: Homo sapiens mRNA; cDNA DKFZp451I053 (from clone DKFZp451I053)
GATCCCGGGCTGTAACT	2	GATCCCAAGTTATGCCT	2	Hs.522054	94121	SYTL4	-	Synaptotagmin-like 4 (granuphilin-a)	NM_080737 in Hs.522054 rep by AL832596: Homo sapiens mRNA; cDNA DKFZp451P0116 (from clone DKFZp451P0116)
GATCCAGACCGTGTTCG	2	GATCTGCAGAGGGGCTG	1	Hs.521926	340371	NRBP2	8q24.3	Nuclear receptor binding protein 2	NM_178564 in Hs.521926 rep by BC071605: Homo sapiens hypothetical protein LOC340371, mRNA (cDNA clone IMAGE:4375917), partial cds
GATCAGGCAGAACAAAA	2	GATCGTACCACTGTATT	4	Hs.513748	///			MRNA; cDNA DKFZp686N1446 (from clone DKFZp686N1446)	AK054599 in Hs.513748 rep by BX640811: Homo sapiens mRNA; cDNA DKFZp686N1446 (from clone DKFZp686N1446)
GATCTTCACGTGCTGCC	2	GATCTCCAGCAGAAAGA	2	Hs.512857	977	CD151	11p15.5	CD151 antigen	NM_004357 in Hs.512857 rep by AK130369: Homo sapiens cDNA FLJ26859 fis, clone PRS08290
GATCCTCTCAATAGATG	2	GATCAGAGTTCAGAGGG	2	Hs.507978	///			CDNA FLJ34896 fis, clone NT2NE2018180	BQ364394 in Hs.507978 rep by AK092215: Homo sapiens cDNA FLJ34896 fis, clone NT2NE2018180
GATCTCAAAAATCAGCC	2	GATCCGAGATTGCCATC	3	Hs.49143	57496	MKL2	16p13.12	MKL/myocardin-like 2	NM_014048 in Hs.49143 rep by NM_014048: Homo sapiens MKL/myocardin-like 2 (MKL2), mRNA
GATCGCGAGCTCTCCAA	2	GATCAGAGTACTGCAAA	2	Hs.467751	28951	TRIB2	2p24.3	Tribbles homolog 2 (Drosophila)	AA921790 in Hs.467751 rep by NM_021643: Homo sapiens tribbles homolog 2 (Drosophila) (TRIB2), mRNA
GATCATATTTCAGAAGT	2	GATCCATAATTTGGCAG	3	Hs.465433	284273	ZADH2	18q22.3	Zinc binding alcohol dehydrogenase, domain containing 2	BU687633 in Hs.465433 rep by NM_175907: Homo sapiens zinc binding alcohol dehydrogenase, domain containing 2 (ZADH2), mRNA
GATCCTTTATTAGCTTC	2	GATCCACAGCCATCCCT//GATCCTCGCCTAATGGC	2	Hs.272328	30832	ZNF354C	5q35	Zinc finger protein 354C	CA413917 in Hs.272328 rep by BC063312: Homo sapiens cDNA clone MGC:71807 IMAGE:30341631, complete cds
GATCAGCAATTCTGACC	2	GATCCCTGAGAAGGCAG	2	Hs.222731	79786	C16orf44	16q24.1	Chromosome 16 open reading frame 44	AK122745 in Hs.222731 rep by AK074056: Homo sapiens mRNA for FLJ00127 protein
GATCGAAGCTACCGTAA	2	GATCAGAGACCAGGTAG	2	Hs.153412	///			Transcribed locus	BM674193 in Hs.153412 rep by BG531998: 602561024F1 NIH_MGC_61 Homo sapiens cDNA clone IMAGE:4699228 5', mRNA sequence
GATCTACTGACTGTAGC	2	GATCTCCTCCAAAACAC	5	Hs.13313	1389	CREBL2	12p13	CAMP responsive element binding protein-like 2	BM992088 in Hs.13313 rep by BC106052: Homo sapiens cAMP responsive element binding protein-like 2, mRNA (cDNA clone MGC:117311 IMAGE:6150812), complete cds
GATCTTGTGCCCTGTGC	2	GATCCTTTACATTGATG//GATCTGGTCAAAGGAGG	2	Hs.130643	55014	STX17	9q31.1	Syntaxin 17	NM_017919 in Hs.130643 rep by AK000658: Homo sapiens cDNA FLJ20651 fis, clone KAT01814
GATCACCAGCAGTTCAA///GATCCCACATGGAAGTA	2	GATCCTGATTCTGTGTG	2	Hs.122934	151050	FLJ23861	2q34	Hypothetical protein FLJ23861	BG426344 in Hs.122934 rep by NM_152519: Homo sapiens hypothetical protein FLJ23861 (FLJ23861), mRNA
GATCAGGATTTTCCAAA	2	GATCAGCCTAGAGAGAG	1	Hs.121397	392791	LOC392791	7q32.3	Hypothetical LOC392791	BQ269117 in Hs.121397 rep by CR618431: full-length cDNA clone CS0DI009YJ20 of Placenta Cot 25-normalized of Homo sapiens (human)
GATCAACGCACTGAACA	1	GATCCTACAAGGAGTAC	1	Hs.474018	104	ADARB1	21q22.3	Adenosine deaminase, RNA-specific, B1 (RED1 homolog rat)	CO247326 in Hs.474018 rep by AB194370: Homo sapiens ADAR2a-L1 mRNA for adenosine deaminase acting on RNA type2a, complete cds
GATCTTGCAGTTTTGTT	1	GATCAGTTCAGCACAGG	2	Hs.486074	202	AIM1	6q21	Absent in melanoma 1	DA418321 in Hs.486074 rep by NM_001624: Homo sapiens absent in melanoma 1 (AIM1), mRNA
GATCTACATGTGGACAT	1	GATCAGCCTAGTCAGAA	1	Hs.492280	540	ATP7B	13q14.3	ATPase, Cu++ transporting, beta polypeptide	BF375149 in Hs.492280 rep by NM_000053: Homo sapiens ATPase, Cu++ transporting, beta polypeptide (ATP7B), transcript variant 1, mRNA
GATCCTAACAGGTGTGA	1	GATCCAATGATGATGAG	1	Hs.437444	777	CACNA1E	1q25-q31	Calcium channel, voltage-dependent, alpha 1E subunit	NM_000721 in Hs.437444 rep by AB209499: Homo sapiens mRNA for calcium channel, voltage-dependent, alpha 1E subunit variant protein
GATCATCCGCTGAAAAG	1	GATCAGCAAACATTCAA//GATCTTTCCAAACAGGT	3	Hs.120949	948	CD36	7q11.2	CD36 antigen (collagen type I receptor, thrombospondin receptor)	DA832335 in Hs.120949 rep by CR749465: Homo sapiens mRNA; cDNA DKFZp313K0116 (from clone DKFZp313K0116)
GATCAGGGACTGGGCTG	1	GATCCCTGGGCTGAGAG	2	Hs.516986	63941	APBA2BP	20q11.22	Amyloid beta (A4) precursor protein-binding, family A, member 2 binding protein	NM_031232 in Hs.516986 rep by AK023706: Homo sapiens cDNA FLJ13644 fis, clone PLACE1011291
GATCCGCATCAGCGAGA	1	GATCTGCTGGAACTTGG	4	Hs.284297	56931	DUS3L	19p13.3	Dihydrouridine synthase 3-like (S. cerevisiae)	AL365411 in Hs.284297 rep by AL365411: Homo sapiens mRNA full length insert cDNA clone EUROIMAGE 1967720
GATCTGAAGGAATCAGG	1	GATCCACGGGGTAGGAA	3	Hs.116448	2744	GLS	2q32-q34	Glutaminase	AI638731 in Hs.116448 rep by CR749593: Homo sapiens mRNA; cDNA DKFZp686O15119 (from clone DKFZp686O15119)
GATCTGCACAGTCTCAG	1	GATCAGAGGCAGCAGGG	3	Hs.523718	2810	SFN	1p36.11	Stratifin	BG676471 in Hs.523718 rep by BC023552: Homo sapiens stratifin, mRNA (cDNA clone MGC:19713 IMAGE:3534328), complete cds
GATCATAAACCGTTGCG	1	GATCTGGAGCTGGTGTT	2	Hs.211571	3052	HCCS	Xp22.3	Holocytochrome c synthase (cytochrome c heme-lyase)	BC001691 in Hs.211571 rep by NM_005333: Homo sapiens holocytochrome c synthase (cytochrome c heme-lyase) (HCCS), mRNA
GATCCAGGATGGCCTTC	1	GATCTGGAAGCCAACTT	2	Hs.513022	3671	ISLR	15q23-q24	Immunoglobulin superfamily containing leucine-rich repeat	NM_005545 in Hs.513022 rep by AK074668: Homo sapiens cDNA FLJ90187 fis, clone MAMMA1000994, highly similar to Homo sapiens ISLR(immunoglobulin superfamily containing leucine-rich repeat) mRNA
GATCTCCATTTCCCACT	1	GATCAGAGGATGTAGAA	1	Hs.468908	4084	MXD1	2p13-p12	MAX dimerization protein 1	CD366722 in Hs.468908 rep by BC098396: Homo sapiens MAX dimerization protein 1, mRNA (cDNA clone MGC:104659 IMAGE:30528298), complete cds
GATCAGCACAAGTATGT	1	GATCGACATGGTGAAAC	2	Hs.157439	4166	CHST6	16q22	Carbohydrate (N-acetylglucosamine 6-O) sulfotransferase 6	BX487972 in Hs.157439 rep by AF280086: Homo sapiens N-acetylglucosamine 6-O-sulfotransferase GST-4beta mRNA, complete cds
GATCCATGGGCTTCATT	1	GATCCTCAGTCAAGAGA	1	Hs.188501	5049	PAFAH1B2	11q23	Platelet-activating factor acetylhydrolase, isoform Ib, beta subunit 30kDa	BQ895852 in Hs.188501 rep by BC021287: Homo sapiens cDNA clone IMAGE:5019705, partial cds
GATCCGGCCAGGGAGGG	1	GATCCCTGTCGGTGCGC	1	Hs.524672	429	ASCL1	12q22-q23	Achaete-scute complex-like 1 (Drosophila)	NM_004316 in Hs.524672 rep by NM_004316: Homo sapiens achaete-scute complex-like 1 (Drosophila) (ASCL1), mRNA
GATCACGGGTGGTCAGG	1	GATCTGCACAATCTGCC	2	Hs.524871	5426	POLE	12q24.3	Polymerase (DNA directed), epsilon	NM_006231 in Hs.524871 rep by NM_006231: Homo sapiens polymerase (DNA directed), epsilon (POLE), mRNA
GATCTTTCCACAGAAGA	1	GATCACAACTTTCACGG//GATCTTTAGACAAGGAA	3	Hs.558371	5649	RELN	7q22	Reelin	U79716 in Hs.558371 rep by U79716: Human reelin (RELN) mRNA, complete cds
GATCCATCAACCATGCA	1	GATCCAATAACTTGACA	4	Hs.156171	5706	PSMC6	14q22.1	Proteasome (prosome, macropain) 26S subunit, ATPase, 6	BG613167 in Hs.156171 rep by AK127456: Homo sapiens cDNA FLJ45548 fis, A-BRTHA2036055
GATCCAGATGACGTGGA	1	GATCATGCCGGCGATGA	1	Hs.10094	6560	SLC12A4	16q22.1	Solute carrier family 12 (potassium/chloride transporters), member 4	NM_005072 in Hs.10094 rep by NM_005072: Homo sapiens solute carrier family 12 (potassium/chloride transporters), member 4 (SLC12A4), mRNA
GATCTGAGTGCCTCAAG	1	GATCTCGCTGGCGGCCG	1	Hs.371282	6929	TCF3	19p13.3	Transcription factor 3 (E2A immunoglobulin enhancer binding factors E12/E47)	BC011665 in Hs.371282 rep by NM_003200: Homo sapiens transcription factor 3 (E2A immunoglobulin enhancer binding factors E12/E47) (TCF3), mRNA
GATCGTGCGCTCCTGCA	1	GATCCACTTCCAGCCGA	1	Hs.1103	7040	TGFB1	19q13.2|19q13.1	Transforming growth factor, beta 1 (Camurati-Engelmann disease)	BC000125 in Hs.1103 rep by X02812: Human mRNA for transforming growth factor-beta (TGF-beta)
GATCCGCCCTCCTTAGC	1	GATCACGAGGTCGGGGT	4	Hs.458358	7259	TSPYL1	6q22-q23	TSPY-like 1	NM_003309 in Hs.458358 rep by NM_003309: Homo sapiens TSPY-like 1 (TSPYL1), mRNA
GATCACGTTCAGAAGAA	1	GATCTTTAGTGGTTCCA	1	Hs.445511	8780	RIOK3	18q11.2	RIO kinase 3 (yeast)	BC039729 in Hs.445511 rep by NM_145906: Homo sapiens RIO kinase 3 (yeast) (RIOK3), transcript variant 2, mRNA
GATCAGCACAATTATCA	1	GATCAGTGGTGTAGGTT	2	Hs.11776	9129	PRPF3	1q21.1	PRP3 pre-mRNA processing factor 3 homolog (yeast)	AA527533 in Hs.11776 rep by BC001954: Homo sapiens PRP3 pre-mRNA processing factor 3 homolog (yeast), mRNA (cDNA clone MGC:4388 IMAGE:2905308), complete cds
GATCTGGAGAGCATGGT	1	GATCCATCCACCTCCCT	12	Hs.7768	9158	FIBP	11q13.1	Fibroblast growth factor (acidic) intracellular binding protein	CN414733 in Hs.7768 rep by BQ050043: AGENCOURT_7048830 NIH_MGC_85 Homo sapiens cDNA clone IMAGE:5788047 5', mRNA sequence
GATCATCTATGCGTCAG	1	GATCATGCATAGGCAAA	2	Hs.132195	9407	TMPRSS11D	4q13.2	Transmembrane protease, serine 11D	NM_004262 in Hs.132195 rep by NM_004262: Homo sapiens transmembrane protease, serine 11D (TMPRSS11D), mRNA
GATCAAAGCACTGGTAG	1	GATCATTGAAGGGAAAG	3	Hs.434406	399655	ZNF539	19p12	Zinc finger protein 254	BE173395 in Hs.434406 rep by BC043147: Homo sapiens zinc finger protein 539, mRNA (cDNA clone MGC:41864 IMAGE:5296940), complete cds
GATCAGAGCCCTCCTGA	1	GATCCGAGCAATGGTTA	1	Hs.118351	9690	UBE3C	7q36.3	Ubiquitin protein ligase E3C	NM_014671 in Hs.118351 rep by AK127280: Homo sapiens cDNA FLJ45347 fis, clone BRHIP3011082, highly similar to Homo sapiens ubiquitin-protein isopeptide ligase (E3)
GATCAAGCTATCCTCCC	1	GATCATCTCACCTACTC	3	Hs.475970	9943	OXSR1	3p22-p21.3	Oxidative-stress responsive 1	BF965229 in Hs.475970 rep by NM_005109: Homo sapiens oxidative-stress responsive 1 (OXSR1), mRNA
GATCCAGTGGTTTCACT	1	GATCTGGCTCTGCCCGC	6	Hs.442781	10166	SLC25A15	13q14	Hypothetical protein LOC283507	BC047078 in Hs.442781 rep by BC047078: Homo sapiens hypothetical protein LOC283507, mRNA (cDNA clone IMAGE:5314144)
GATCCCAGGACAAAATG	1	GATCCAACGCCACAAGG	1	Hs.516807	10494	STK25	2q37.3	Serine/threonine kinase 25 (STE20 homolog, yeast)	BG332055 in Hs.516807 rep by CR936874: Homo sapiens mRNA; cDNA DKFZp686J1430 (from clone DKFZp686J1430)
GATCTGAGTCAACATAG	1	GATCTCCTTTTTCACCA	1	Hs.176615	10584	COLEC10	8q23-q24.1	Collectin sub-family member 10 (C-type lectin)	AY359038 in Hs.176615 rep by NM_006438: Homo sapiens collectin sub-family member 10 (C-type lectin) (COLEC10), mRNA
GATCCTACTGCTCCCAG	1	GATCATCCACTGGGCGT	2	Hs.95424	11184	MAP4K1	19q13.1-q13.4	Mitogen-activated protein kinase kinase kinase kinase 1	BM665397 in Hs.95424 rep by NM_007181: Homo sapiens mitogen-activated protein kinase kinase kinase kinase 1 (MAP4K1), mRNA
GATCAACCTGGGCTGTC	1	GATCCCAGGCCTTGGTG	1	Hs.497822	11221	DUSP10	1q41	Dual specificity phosphatase 10	BC031405 in Hs.497822 rep by BC031405: Homo sapiens dual specificity phosphatase 10, transcript variant 1, mRNA (cDNA clone MGC:35356 IMAGE:5182027), complete cds
GATCTCTTTTCTCTGCC	1	GATCAACATACTTCTGT	2	Hs.361041	22852	ANKRD26	10pter-q22.1	Ankyrin repeat domain 26	BU182901 in Hs.361041 rep by AB028997: Homo sapiens mRNA for KIAA1074 protein, partial cds
GATCCAAGGCTGATTGT	1	GATCTCAGAAGTCAAAC	1	Hs.432397	22982	KIAA0934	10p15.3	KIAA0934	NM_014974 in Hs.432397 rep by AB023151: Homo sapiens mRNA for KIAA0934 protein, partial cds
GATCACTTGCTCATTTT	1	GATCCAAATGTCCACCA	2	Hs.104223	23087	TRIM35	8p21.2	Tripartite motif-containing 35	NM_171982 in Hs.104223 rep by NM_171982: Homo sapiens tripartite motif-containing 35 (TRIM35), transcript variant 2, mRNA
GATCTTCGCTGCAGTTC	1	GATCCCAGAACAGCAAG	1	Hs.277624	23140	ZZEF1	17p13.2	Zinc finger, ZZ-type with EF-hand domain 1	NM_015113 in Hs.277624 rep by NM_015113: Homo sapiens zinc finger, ZZ-type with EF-hand domain 1 (ZZEF1), mRNA
GATCCAAACAGAGACAC	1	GATCTAAAAACTCATCC	2	Hs.554803	29899	GPSM2	1p13.3	G-protein signalling modulator 2 (AGS3-like, C. elegans)	BF769506 in Hs.554803 rep by NM_013296: Homo sapiens G-protein signalling modulator 2 (AGS3-like, C. elegans) (GPSM2), mRNA
GATCTACTGACTAAAAC	1	GATCAAACTACTTGGAA	1	Hs.475334	23201	KIAA0280	11q13.4	KIAA0280 protein	AI241653 in Hs.475334 rep by D87470: Human mRNA for KIAA0280 gene, partial cds
GATCTTCAAATTGTTTC	1	GATCCTCGTTGCCATCA	2	Hs.509264	23588	KLHDC2	14q21.3	Kelch domain containing 2	CB959723 in Hs.509264 rep by AK056298: Homo sapiens cDNA FLJ31736 fis, clone NT2RI2007054, highly similar to Homo sapiens host cell factor homolog LCP mRNA
GATCTCCAGACATAATT	1	GATCTCCATTGTGGCTG	3	Hs.75139	23647	ARFIP2	11p15	ADP-ribosylation factor interacting protein 2 (arfaptin 2)	DB021362 in Hs.75139 rep by NM_012402: Homo sapiens ADP-ribosylation factor interacting protein 2 (arfaptin 2) (ARFIP2), mRNA
GATCAGGACAAGAGCGA	1	GATCTCAAAGCAGTGCT	2	Hs.557938	26005	DKFZP586P0123	11q13.4	DKFZP586P0123 hypothetical protein	BC035599 in Hs.557938 rep by NM_015531: Homo sapiens hypothetical protein (DKFZP586P0123), mRNA
GATCTTGAAATTCAAAT	1	GATCGAATAAAACTCAA	1	Hs.13014	26286	ARFGAP3	22q13.2-q13.3	ADP-ribosylation factor GTPase activating protein 3	NM_014570 in Hs.13014 rep by AL832530: Homo sapiens mRNA; cDNA DKFZp547F1316 (from clone DKFZp547F1316)
GATCAGGTGGCCATGGG	1	GATCCAAGGAGCTGGTC	2	Hs.195740	26574	AATF	17q11.2-q12	Apoptosis antagonizing transcription factor	NM_012138 in Hs.195740 rep by NM_012138: Homo sapiens apoptosis antagonizing transcription factor (AATF), mRNA
GATCTCTGCTCTTCCCT	1	GATCTGCCTCATGAAGC	1	Hs.30792	29911	HOOK2	19p13.13	Hook homolog 2 (Drosophila)	BC012443 in Hs.30792 rep by BC012443: Homo sapiens hook homolog 2 (Drosophila), mRNA (cDNA clone MGC:8882 IMAGE:3859634), complete cds
GATCAAACAACATTTTC	1	GATCCTTTGGTTTTTAT	2	Hs.285847	51000	SLC35B3	6p24.3	Solute carrier family 35, member B3	DA127205 in Hs.285847 rep by BX647208: Homo sapiens mRNA; cDNA DKFZp686C1153 (from clone DKFZp686C1153)
GATCTTATTCTTATTTC	1	GATCAAGACCTTGATTT	2	Hs.553498	5290	PIK3CA	3q26.3	Phosphoinositide-3-kinase, catalytic, alpha polypeptide	CA310666 in Hs.553498 rep by NM_006218: Homo sapiens phosphoinositide-3-kinase, catalytic, alpha polypeptide (PIK3CA), mRNA
GATCAGGTCAGGTGAAT	1	GATCAGAGGATTGAGAG	2	Hs.492925	51478	HSD17B7	1q23	Hydroxysteroid (17-beta) dehydrogenase 7	DA344427 in Hs.492925 rep by AK022929: Homo sapiens cDNA FLJ12867 fis, clone NT2RP2003702, highly similar to Homo sapiens 17 beta-hydroxysteroid dehydrogenase type VII (HSD17B7) mRNA
GATCATAATAAAGGGGC	1	GATCAGGGCATTTGAAG	2	Hs.497967	51496	CTDSPL2	15q15.3-q21.1	CTD (carboxy-terminal domain, RNA polymerase II, polypeptide A) small phosphatase like 2	AA770247 in Hs.497967 rep by DQ128104: Homo sapiens unknown mRNA
GATCAGGTAAGATAGGA	1	GATCTGACTGCTCCAAA	1	Hs.430435	53371	NUP54	4q21.1	Nucleoporin 54kDa	CV314692 in Hs.430435 rep by NM_017426: Homo sapiens nucleoporin 54kDa (NUP54), mRNA
GATCTCTACAAATGGAC	1	GATCCAGAGATGCTCCC	3	Hs.147054	54511	HMGCLL1	6p12.1	3-hydroxymethyl-3-methylglutaryl-Coenzyme A lyase-like 1	AI291250 in Hs.147054 rep by AK127587: Homo sapiens cDNA FLJ45682 fis, clone FCBBF3001018, moderately similar to Hydroxymethylglutaryl-CoA lyase (EC 4.1.3.4)
GATCTCGGAGAGGCGAG	1	GATCACAGGCGAGGGCT	1	Hs.292949	54617	INO80	15q15.1	INO80 complex homolog 1 (S. cerevisiae)	NM_017553 in Hs.292949 rep by NM_017553: Homo sapiens INO80 complex homolog 1 (S. cerevisiae) (INOC1), transcript variant 1, mRNA
GATCCCTGCCATGATGT	1	GATCTCCAAAAACAGTC	1	Hs.533626	54952	SECP43	1p35.3	TRNA selenocysteine associated protein 1	BC039879 in Hs.533626 rep by AK023555: Homo sapiens cDNA FLJ13493 fis, clone PLACE1004336
GATCTCCTTACTCCACC	1	GATCATTTCTCTTGATG	2	Hs.431092	151987	PPP4R2	3p13	Protein phosphatase 4, regulatory subunit 2	DA851526 in Hs.431092 rep by AL833216: Homo sapiens mRNA; cDNA DKFZp667B117 (from clone DKFZp667B117)
GATCCTAGTATGTTGAT	1	GATCAGCAAAACAAAAA	2	Hs.519246	55322	FLJ11193	5p13.3	Hypothetical protein FLJ11193	BC032845 in Hs.519246 rep by BC032845: Homo sapiens hypothetical protein FLJ11193, mRNA (cDNA clone IMAGE:5268045), complete cds
GATCTGTGAGGCCAATT	1	GATCAAATGGGACCATC	1	Hs.298851	55711	MLSTD1	12p11.22	Male sterility domain containing 1	AW451206 in Hs.298851 rep by NM_018099: Homo sapiens male sterility domain containing 1 (MLSTD1), mRNA
GATCCTGCCTTTTTAAT	1	GATCACAGTATGTCAAT	1	Hs.260720	56521	DNAJC12	10q22.1	DnaJ (Hsp40) homolog, subfamily C, member 12	BI253314 in Hs.260720 rep by NM_021800: Homo sapiens DnaJ (Hsp40) homolog, subfamily C, member 12 (DNAJC12), transcript variant 1, mRNA
GATCAAGTGACTACTGG	1	GATCAGAAGTCCACCTT//GATCTGGTAGGGGCAGC	5	Hs.22065	56882	CDC42SE1	1q21.2	CDC42 small effector 1	BC041604 in Hs.22065 rep by NM_020239: Homo sapiens CDC42 small effector 1 (CDC42SE1), mRNA
GATCCCAATTTTGCAAG	1	GATCCAAGTCCATCCAG	1	Hs.533291	57380	MRS2L	6p22.3-p22.1	MRS2-like, magnesium homeostasis factor (S. cerevisiae)	BU540465 in Hs.533291 rep by AF288288: Homo sapiens HPT protein (HPT) mRNA, complete cds; nuclear gene for mitochondrial product
GATCCGAGATTGCATCA	1	GATCACAAGGTTTACAG	1	Hs.65366	57631	LRCH2	Xq23	Leucine-rich repeats and calponin homology (CH) domain containing 2	AW498500 in Hs.65366 rep by NM_020871: Homo sapiens leucine-rich repeats and calponin homology (CH) domain containing 2 (LRCH2), mRNA
GATCAAGTTATTGGGGT	1	GATCAGAAGTTTTACTG	1	Hs.369368	79832	FLJ21924	11p13	Hypothetical protein FLJ21924	NM_024774 in Hs.369368 rep by AK126023: Homo sapiens cDNA FLJ44035 fis, clone TESTI4028612
GATCCAACAGGCATTTA	1	GATCAGGTGCCAATTCT	2	Hs.236940	79959	C18orf9	18p11.21	Centrosomal protein 76kDa	BI549025 in Hs.236940 rep by AL833727: Homo sapiens mRNA; cDNA DKFZp666F025 (from clone DKFZp666F025)
GATCTGCTTACAAACCT	1	GATCAAGGGCTCAAAAT	1	Hs.511686	83660	TLN2	15q15-q21	Talin 2	DA772536 in Hs.511686 rep by NM_015059: Homo sapiens talin 2 (TLN2), mRNA
GATCATGAGCTATTTTC	1	GATCTCCATGTAGTCGA	1	Hs.371979	84181	CHD6	20q12	Chromodomain helicase DNA binding protein 6	AI863409 in Hs.371979 rep by NM_032221: Homo sapiens chromodomain helicase DNA binding protein 6 (CHD6), mRNA
GATCTTCTTCTCCACCC	1	GATCCTGTTAGCAAGTC	1	Hs.334479	84231	TRAF7	16p13.3	TNF receptor-associated factor 7	BE270555 in Hs.334479 rep by NM_032271: Homo sapiens TNF receptor-associated factor 7 (TRAF7), transcript variant 1, mRNA
GATCACAGCTCTCTTTC	1	GATCACAGGGGTAGGTT//GATCCTTCATTTCTGAG	6	Hs.99196	84803	MGC11324	4q21.23	Hypothetical protein MGC11324	BG431398 in Hs.99196 rep by AB064670: Homo sapiens mRNA for OK/SW-CL.36, complete cds
GATCAGAAGTCTGAAAT	1	GATCACAAATTTGCCTT	1	Hs.7353	84938	ATG4C	1p31.3	ATG4 autophagy related 4 homolog C (S. cerevisiae)	BF217492 in Hs.7353 rep by AK027773: Homo sapiens cDNA FLJ14867 fis, clone PLACE1002319
GATCTTTAGACTTCCCC	1	GATCAGGAAGAGGCTTC	1	Hs.189073	85465	SELI	2p23.3	Selenoprotein I	AA715042 in Hs.189073 rep by NM_033505: Homo sapiens selenoprotein I (SELI), mRNA
GATCCAAAGCCTGACTT	1	GATCAGAACCCTAAGAG	1	Hs.7200	91754	NEK9	14q24.3	NIMA (never in mitosis gene a)- related kinase 9	BC093881 in Hs.7200 rep by AB082526: Homo sapiens mRNA for KIAA1995 protein
GATCAGATACCTAAAGG	1	GATCAGGGATTCAGAAT	4	Hs.38085	92292	GLYATL1	11q12.1	Glycine-N-acyltransferase-like 1	DA355423 in Hs.38085 rep by AK130017: Homo sapiens cDNA FLJ26507 fis, clone KDN07128
GATCAACTCCAAGACAC	1	GATCAGGGAGGCAGGTG	2	Hs.91381	114788	CSMD3	8q23.3	CUB and Sushi multiple domains 3	AK055307 in Hs.91381 rep by NM_198123: Homo sapiens CUB and Sushi multiple domains 3 (CSMD3), transcript variant a, mRNA
GATCTCCAGGAAAGAGG	1	GATCCATTGATTGGGGG	2	Hs.270084	121441	NEDD1	12q23.1	Neural precursor cell expressed, developmentally down-regulated 1	BI827839 in Hs.270084 rep by BC026168: Homo sapiens neural precursor cell expressed, developmentally down-regulated 1, mRNA (cDNA clone IMAGE:4825704), with apparent retained intron
GATCCATTCAGTGAAGA	1	GATCAAGGGTATGTCAT	1	Hs.165465	122830	C14orf35	14q22.3	Chromosome 14 open reading frame 35	AI478235 in Hs.165465 rep by BX648700: Homo sapiens mRNA; cDNA DKFZp686I0739 (from clone DKFZp686I0739)
GATCCGGGAGGCCGCCA	1	GATCACCTCACCCCAGC	2	Hs.331148	131669	UROC1	3q21.2	Urocanase domain containing 1	NM_144639 in Hs.331148 rep by AK055862: Homo sapiens cDNA FLJ31300 fis, clone LIVER1000067, weakly similar to UROCANATE HYDRATASE (EC 4.2.1.49)
GATCTGGATGATGGTTA	1	GATCCATGAATTGCAAA	1	Hs.567679	132321	LOC132321	4q28.2	Hypothetical protein LOC132321	NM_173487 in Hs.567679 rep by BC016358: Homo sapiens hypothetical protein LOC132321, mRNA (cDNA clone IMAGE:4095238), partial cds
GATCATTTCCAACAGCC	1	GATCAAATGAAAGACTT	2	Hs.479298	133015	MGC29898	4p15.31	Hypothetical protein MGC29898	AA581190 in Hs.479298 rep by CR621781: full-length cDNA clone CS0DE003YF19 of Placenta of Homo sapiens (human)
GATCCTGAGGCAGCTGT	1	GATCCTTCCTCCGCCCA	4	Hs.177193	143425	SYT9	11p15.4	Synaptotagmin IX	BC046367 in Hs.177193 rep by BC046367: Homo sapiens synaptotagmin IX, mRNA (cDNA clone MGC:50869 IMAGE:5770087), complete cds
GATCCATTTGGACGGTC	1	GATCTTTGAGGCCAGGA	2	Hs.83286	143888	KDELC2	11q22.3	KDEL (Lys-Asp-Glu-Leu) containing 2	DA856886 in Hs.83286 rep by AY358616: Homo sapiens clone DNA86647 VELF1904 (UNQ1904) mRNA, complete cds
GATCCTCTTTCCAAATT	1	GATCCCATCACAGAGTG	1	Hs.350364	158293	C9orf10OS	9q22.31	Chromosome 9 open reading frame 10 opposite strand	CB996125 in Hs.350364 rep by NM_198841: Homo sapiens chromosome 9 open reading frame 10 opposite strand (C9orf10OS), mRNA
GATCATTAAAGCTGTGA	1	GATCTACCAACTGCAAG	1	Hs.523080	219654	C10orf56	10q22.3	Chromosome 10 open reading frame 56	BX096871 in Hs.523080 rep by BC028617: Homo sapiens chromosome 10 open reading frame 56, mRNA (cDNA clone MGC:33537 IMAGE:4821347), complete cds
GATCCTGCCCAAAAGGA	1	GATCTCTCCAAATCAAG	2	Hs.484813	7913	DEK	6p23	DEK oncogene (DNA binding)	BM476691 in Hs.484813 rep by BX641063: Homo sapiens mRNA; cDNA DKFZp686A24118 (from clone DKFZp686A24118)
GATCGAGGCAGGGAAGG	1	GATCCAGCAAGACTAAA	2	Hs.6799	283742	FLJ38426	15q14	Family with sequence similarity 98, member B	AI635364 in Hs.6799 rep by NM_173611: Homo sapiens family with sequence similarity 98, member B (FAM98B), mRNA
GATCACATCACAAACAG	1	GATCAGTGTCTCTTCCA	1	Hs.133183	284591	LOC284591	1p36.33	Hypothetical protein LOC284591	AL079648 in Hs.133183 rep by BC086872: Homo sapiens cDNA clone IMAGE:30529307
GATCAAAAAGCTACCTA	1	GATCTGAGGTCAGAGTG	3	Hs.88252	286410	ATP11C	Xq27.1	ATPase, Class VI, type 11C	AI241992 in Hs.88252 rep by NM_173694: Homo sapiens ATPase, Class VI, type 11C (ATP11C), transcript variant 1, mRNA
GATCAGCCGTGGAGAAC	1	GATCCCATAAACCTCTG	2	Hs.532955	389072	LOC389072	2q33.3	Hypothetical protein LOC389072	BE157285 in Hs.532955 rep by BX648983: Homo sapiens mRNA; cDNA DKFZp686H2498 (from clone DKFZp686H2498)
GATCTAGGAACCACCTA	1	GATCACCTGTCCAAAGG//GATCCACTTGACATTTT//GATCCGGGATTCCAGTC	9	Hs.98682	83480	PUS3	11q24.2	Pseudouridylate synthase 3	NM_031307 in Hs.98682 rep by NM_031307: Homo sapiens pseudouridylate synthase 3 (PUS3), mRNA
GATCATCATTGCTTCCC	1	GATCCGCTGGGAGAGAA	3	Hs.97774	94122	SYTL5	Xp21.1	Synaptotagmin-like 5	CA449996 in Hs.97774 rep by BX647688: Homo sapiens mRNA; cDNA DKFZp779C093 (from clone DKFZp779C093)
GATCATTGTGCAGAAAG	1	GATCAGGTCTCTCTTTA	2	Hs.69321	200958	MUC20	3q29	Mucin 20	AA323305 in Hs.69321 rep by BC029267: Homo sapiens mucin 20, mRNA (cDNA clone MGC:34717 IMAGE:3851952), complete cds
GATCCTCTCCTCCCGCT	1	GATCTCCCCTCAAAAAC	1	Hs.568130	401720	LOC401720	12q13.13	Similar to fidgetin	BM677005 in Hs.568130 rep by AK129980: Homo sapiens cDNA FLJ26470 fis, clone KDN04339
GATCGTGGTACAGCATT	1	GATCACAGGTCGGACAT	1	Hs.567606	83759	RBM30	11q13	RNA binding motif protein 30	NM_031492 in Hs.567606 rep by AK094046: Homo sapiens cDNA FLJ36727 fis, clone UTERU2012286
GATCCAAAACAAGACAA	1	GATCCCTGGCTGGGGGG	2	Hs.567388	9148	NEURL	10q25.1	Neuralized-like (Drosophila)	BF959565 in Hs.567388 rep by BX648827: Homo sapiens mRNA; cDNA DKFZp686N0398 (from clone DKFZp686N0398)
GATCAGACAGCAGTCCA	1	GATCGTGGTTTGCATAA	1	Hs.558452	10610	ST6GALNAC2	17q25.1	ST6 (alpha-N-acetyl-neuraminyl-2,3-beta-galactosyl-1,3)-N-acetylgalactosaminide alpha-2,6-sialyltransferase 2	AJ251053 in Hs.558452 rep by BC038114: Homo sapiens ST6 (alpha-N-acetyl-neuraminyl-2,3-beta-galactosyl-1,3)-N-acetylgalactosaminide alpha-2,6-sialyltransferase 2, mRNA (cDNA clone IMAGE:5260671), containing frame-shift errors
GATCAGATTGCCATGCT	1	GATCTTAGAATTGTCAC	2	Hs.538493	23283	CSTF2T	10q11	Cleavage stimulation factor, 3' pre-RNA, subunit 2, 64kDa, tau variant	BC028239 in Hs.538493 rep by NM_015235: Homo sapiens cleavage stimulation factor, 3' pre-RNA, subunit 2, 64kDa, tau variant (CSTF2T), mRNA
GATCTTAGTTGCTTATT	1	GATCAAAATGTTGGAAG//GATCCATTTCATTACAA	2	Hs.524281	51729	WBP11	12p12.3	WW domain binding protein 11	AA206412 in Hs.524281 rep by BC023532: Homo sapiens WW domain binding protein 11, mRNA (cDNA clone MGC:14187 IMAGE:4122697), complete cds
GATCAAAAGCCCAATGG	1	GATCAACAGCAGATGTA	2	Hs.521608	9650	MTFR1	8q13.1	Mitochondrial fission regulator 1	BU569455 in Hs.521608 rep by NM_014637: Homo sapiens mitochondrial fission regulator 1 (MTFR1), mRNA
GATCTCTGAGTGAGAGG	1	GATCAAAGATTACTAAA	3	Hs.508910	84962	JUB	14q11.2	Jub, ajuba homolog (Xenopus laevis)	BC016733 in Hs.508910 rep by NM_032876: Homo sapiens jub, ajuba homolog (Xenopus laevis) (JUB), transcript variant 1, mRNA
GATCAAAGGACCAAGTT	1	GATCAAAGACTTAAATT	2	Hs.473635	94104	C21orf66	21q21.3	Chromosome 21 open reading frame 66	DB375944 in Hs.473635 rep by BC062992: Homo sapiens cDNA clone IMAGE:5497083, containing frame-shift errors
GATCGTGTTTGGACCAT	1	GATCAAAAATGCAAAGT	2	Hs.459403	440309	LOC440309	15q26.1	LOC440309	DA120437 in Hs.459403 rep by BC040578: Homo sapiens cDNA clone IMAGE:5268031
GATCACAGCTGTAATCC	1	GATCAGGAAGACGAGGT	2	Hs.446747	1201	CLN3	16p12.1	Ceroid-lipofuscinosis, neuronal 3, juvenile (Batten, Spielmeyer-Vogt disease)	AW903951 in Hs.446747 rep by AK090709: Homo sapiens cDNA FLJ33390 fis, clone BRACE2006900, highly similar to CLN3 PROTEIN
GATCACAGACCAACAAA	1	GATCGGTGTTGTCAGGC	1	Hs.446373	11319	HSGT1	10q22.1	Suppressor of S. cerevisiae gcr2	AA457335 in Hs.446373 rep by BC000721: Homo sapiens suppressor of S. cerevisiae gcr2, mRNA (cDNA clone MGC:1546 IMAGE:3504956), complete cds
GATCCTTCATTTGGGTG	1	GATCTCCCTCCGTCCCT	1	Hs.444298	342979	LOC342979	19p13.12	Hypothetical LOC342979	XM_292820 in Hs.444298 rep by XM_292820: PREDICTED: Homo sapiens hypothetical LOC342979 (LOC342979), mRNA
GATCGAGCACTTGCAGC	1	GATCTACACAAAACGTC	1	Hs.434296	221458	C6orf102	6p21.2	Kinesin family member 6	AL832634 in Hs.434296 rep by AL832634: Homo sapiens mRNA; cDNA DKFZp451I2418 (from clone DKFZp451I2418)
GATCGAGACCATCGTGT	1	GATCGGCATTCACCAGG	1	Hs.348762	10846	PDE10A	6q26	Phosphodiesterase 10A	AV700812 in Hs.348762 rep by AB020593: Homo sapiens mRNA for 3',5'-Cyclic nucleotide phosphodiesterase, complete cds
GATCTCACTACCAAGAA	1	GATCCAGCCTCTCAAGG	1	Hs.303930	79989	FLJ12571	7q34	Hypothetical protein FLJ12571	NM_024926 in Hs.303930 rep by BC034466: Homo sapiens hypothetical protein FLJ12571, mRNA (cDNA clone IMAGE:4821829), with apparent retained intron
GATCAGAAGAGCTCATG	1	GATCAGAGCAGAGCAAA	1	Hs.287555	387816	LOC387816	11q24.2	Similar to hypothetical protein	AA824391 in Hs.287555 rep by XM_370664: PREDICTED: Homo sapiens similar to hypothetical protein (LOC387816), mRNA
GATCCCCAGAGAGGCTA	1	GATCAAAGTCCAAACCC//GATCAATGAGGCTGCTT	2	Hs.22146	9781	RNF144	2p25.1	Ring finger protein 144	BX116787 in Hs.22146 rep by NM_014746: Homo sapiens ring finger protein 144 (RNF144), mRNA
GATCCGCCTGAAGCAGA	1	GATCAACAACATGCTAA	2	Hs.169487	9935	MAFB	20q11.2-q13.1	V-maf musculoaponeurotic fibrosarcoma oncogene homolog B (avian)	NM_005461 in Hs.169487 rep by NM_005461: Homo sapiens v-maf musculoaponeurotic fibrosarcoma oncogene homolog B (avian) (MAFB), mRNA
