# Supplementary material for: Discovering multiple transcripts of human hepatocytes using massively parallel signature sequencing (MPSS)
Source: BMC Genomics. 2007 Jul 2;8:207. doi: 10.1186/1471-2164-8-207 (PMC1929076; doi:10.1186/1471-2164-8-207)
Supplement: Additional File 5 — List of NATs in 33 tissues [file 1471-2164-8-207-S5.xls]

## Sheet: MPSS_33tissue_antisense_HsGene
Supplementary Table 5. List of NATs in 33 tissues
Annotation	TITLE	GeneID	description	hepatocyte_tpm	S_value for hepatocyte	AdrenalGland	Bladder	BoneMarrow	BrainAmygdala	BrainCaudateNucleus	BrainCerebellum	BrainCorpusCallosum	BrainFetal	BrainHypothalamus	BrainThalamus	Heart	Kidney	Lung	MammaryGland	Pancreas	PituitaryGland	Placenta	Prostate	Retina	SalivaryGland	SmallIntestine	SpinalCord	Spleen	Stomach	Testis	Thymus	Thyroid	Trachea	Uterus	Colon	Monocytes	PeripheralBloodLymphocytes
Hs.272380	Interphotoreceptor matrix proteoglycan 2	50939	NM_016247 in Hs.272380 rep by NM_016247: Homo sapiens interphotoreceptor matrix proteoglycan 2 (IMPG2), mRNA	1	1	0	0	0	0	0	0	0	0	0	0	0	0	0	0	0	0	0	0	0	0	0	0	0	0	0	0	0	0	0	0	0	0
Hs.75823	Myeloid/lymphoid or mixed-lineage leukemia (trithorax homolog, Drosophila); translocated to, 11	32886	BQ772459 in Hs.75823 rep by BC022448: Homo sapiens myeloid/lymphoid or mixed-lineage leukemia (trithorax homolog, Drosophila); translocated to, 11, mRNA (cDNA clone MGC:25990 IMAGE:4815214), complete cds	0	-5.97728	1	0	0	4	30	4	0	14	3	0	0	0	0	0	0	0	0	2	0	0	0	0	0	0	4	0	0	0	0	0	0	0
Hs.577174	Transcribed locus		BE047358 in Hs.577174 rep by BE047358: hq79f06.x1 NCI_CGAP_Ov41 Homo sapiens cDNA clone IMAGE:3125603 3' similar to contains L1.t1 L1 repetitive element ;, mRNA sequence	5	-4.1964	3	2	3	21	0	0	0	26	0	0	0	7	0	2	0	0	0	0	0	0	4	0	0	3	8	0	3	0	13	9	5	0
Hs.223581	DEAD (Asp-Glu-Ala-Asp) box polypeptide 4	109028	NM_024415 in Hs.223581 rep by BC030638: Homo sapiens cDNA clone IMAGE:4822528, containing frame-shift errors	1	-2.32193	0	0	0	0	0	0	0	0	0	0	0	0	0	0	0	0	0	0	0	0	0	0	0	0	9	0	0	0	0	0	0	0
Hs.567254	Cytochrome P450, family 3, subfamily A, polypeptide 4	4728	NM_017460 in Hs.567254 rep by NM_017460: Homo sapiens cytochrome P450, family 3, subfamily A, polypeptide 4 (CYP3A4), mRNA	6	2.80735	0	0	0	0	0	0	0	0	0	0	0	0	0	0	0	0	0	0	0	0	0	0	0	0	0	0	0	0	0	0	0	0
Hs.149252	Carbamoyl-phosphate synthetase 1, mitochondrial	8238	AF090897 in Hs.149252 rep by NM_001875: Homo sapiens carbamoyl-phosphate synthetase 1, mitochondrial (CPS1), mRNA	220	7.7879	0	0	0	0	0	0	0	0	0	0	0	0	0	0	0	0	0	0	0	0	0	0	0	0	0	0	0	0	0	0	0	0
Hs.187636	Leucine-rich repeat kinase 2	483568	BX640975 in Hs.187636 rep by XM_058513: PREDICTED: Homo sapiens hypothetical protein DKFZp434H2111 (DKFZp434H2111), mRNA	1	-4.35755	0	25	0	0	0	0	0	0	0	0	6	0	0	0	0	0	0	0	0	0	0	0	0	0	9	0	0	0	0	0	0	0
Hs.481860	Threonyl-tRNA synthetase	13794	NM_152295 in Hs.481860 rep by NM_152295: Homo sapiens threonyl-tRNA synthetase (TARS), mRNA	1	-2.32193	0	6	0	0	0	0	0	0	0	0	0	2	0	0	0	0	0	0	0	0	0	0	1	0	0	0	0	0	0	0	0	0
Hs.567389	Membrane associated guanylate kinase, WW and PDZ domain containing 1	27669	NM_015520 in Hs.567389 rep by NM_015520: Homo sapiens membrane associated guanylate kinase, WW and PDZ domain containing 1 (MAGI1), transcript variant 1, mRNA	1	-2.90689	1	0	0	0	0	0	0	0	13	0	0	0	0	0	0	0	0	0	0	0	0	0	0	0	0	0	0	0	0	0	0	0
Hs.498455	La ribonucleoprotein domain family, member 5	92740	NM_015155 in Hs.498455 rep by CR749653: Homo sapiens mRNA; cDNA DKFZp686M23113 (from clone DKFZp686M23113)	0	-6.42626	2	0	0	0	0	0	5	0	6	8	2	8	7	0	0	4	3	0	0	0	2	0	21	0	5	4	4	1	3	0	0	0
Hs.573666	CDNA clone IMAGE:5270641		BC040600 in Hs.573666 rep by BC040600: Homo sapiens cDNA clone IMAGE:5270641	4	2.32193	0	0	0	0	0	0	0	0	0	0	0	0	0	0	0	0	0	0	0	0	0	0	0	0	0	0	0	0	0	0	0	0
Hs.495989	G protein-coupled receptor 34	5714	NM_001033514 in Hs.495989 rep by AK122945: Homo sapiens cDNA FLJ16657 fis, clone TESTI4040535, highly similar to Probable G protein-coupled receptor GPR34	3	-3.49185	0	7	2	5	0	0	4	0	0	0	0	0	0	0	0	0	0	0	0	0	4	3	0	0	0	19	0	0	0	0	0	0
Hs.509140	Bromodomain adjacent to zinc finger domain, 1A	55885	NM_013448 in Hs.509140 rep by NM_013448: Homo sapiens bromodomain adjacent to zinc finger domain, 1A (BAZ1A), transcript variant 1, mRNA	0	-6.02237	0	11	16	0	0	0	0	0	0	0	2	25	0	0	0	3	0	0	0	0	5	0	1	0	0	0	0	0	0	0	1	0
Hs.363572	Choline/ethanolamine phosphotransferase 1	20780	NM_001007794 in Hs.363572 rep by AL832104: Homo sapiens mRNA; cDNA DKFZp313C168 (from clone DKFZp313C168)	0	-5.78136	0	15	0	0	0	0	0	0	0	2	0	0	0	0	0	2	0	0	0	0	0	0	19	3	0	0	2	11	0	0	0	0
Hs.459403	LOC440309	1320927	BC040578 in Hs.459403 rep by BC040578: Homo sapiens cDNA clone IMAGE:5268031	2	-5.23522	12	1	3	0	0	0	0	0	0	0	1	0	0	3	0	4	0	0	0	0	0	2	0	7	0	29	0	49	1	0	0	0
Hs.195799	Microsomal triglyceride transfer protein	4547	X91148 in Hs.195799 rep by X91148: H.sapiens mRNA for microsomal triglyceride transfer protein	4	-1.848	0	0	0	0	0	0	0	0	0	0	0	0	0	0	0	0	0	0	17	0	0	0	0	0	0	0	0	0	0	0	0	0
Hs.144114	Calcium/calmodulin-dependent protein kinase (CaM kinase) II delta	4085	BX647363 in Hs.144114 rep by BX647363: Homo sapiens mRNA; cDNA DKFZp686I2288 (from clone DKFZp686I2288)	3	-6.30378	4	65	0	31	0	6	0	15	2	37	39	8	7	15	1	13	2	8	0	1	1	19	4	7	0	7	11	11	1	0	0	0
Hs.8360	LP4947	115880	BC046477 in Hs.8360 rep by BC046477: Homo sapiens PTD012 protein, mRNA (cDNA clone MGC:42896 IMAGE:4831227), complete cds	2	-4.60486	0	0	4	0	0	18	0	0	0	0	0	48	0	0	0	0	0	2	0	0	0	0	0	0	0	0	0	0	0	0	0	0
Hs.432822	Mannosidase, alpha, class 2A, member 1	24744	NM_002372 in Hs.432822 rep by CR936691: Homo sapiens mRNA; cDNA DKFZp686N09247 (from clone DKFZp686N09247)	0	-7.04439	6	4	5	0	11	0	22	0	0	0	0	0	0	0	5	14	0	4	0	0	7	4	12	0	9	2	7	0	12	0	7	0
Hs.515329	Ribosomal protein L22	6146	CA313811 in Hs.515329 rep by NM_000983: Homo sapiens ribosomal protein L22 (RPL22), mRNA	3	-4.82018	5	0	4	2	0	0	0	0	0	0	0	32	0	2	0	13	28	4	0	0	17	0	0	0	0	1	2	0	2	0	0	0
Hs.344151	Golgi autoantigen, golgin subfamily a, 4	16818	NM_002078 in Hs.344151 rep by NM_002078: Homo sapiens golgi autoantigen, golgin subfamily a, 4 (GOLGA4), mRNA	4	-3.45943	0	16	8	0	0	9	0	0	0	0	0	0	0	2	0	2	0	0	11	0	0	0	0	0	5	0	0	0	1	0	0	0
Hs.497816	MOCO sulphurase C-terminal domain containing 1	64757	AF014456 in Hs.497816 rep by AK092439: Homo sapiens cDNA FLJ35120 fis, clone PLACE6007687, moderately similar to Rattus norvegicus MG87 mRNA	1	1	0	0	0	0	0	0	0	0	0	0	0	0	0	0	0	0	0	0	0	0	0	0	0	0	0	0	0	0	0	0	0	0
Hs.504096	Cas-Br-M (murine) ecotropic retroviral transforming sequence	1734	NM_005188 in Hs.504096 rep by NM_005188: Homo sapiens Cas-Br-M (murine) ecotropic retroviral transforming sequence (CBL), mRNA	0	-5.55459	4	4	0	0	4	2	0	0	2	2	5	0	4	2	0	0	0	0	0	1	0	0	2	0	0	12	0	0	2	0	0	0
Hs.511175	Transmembrane protein 62	160042	CR457370 in Hs.511175 rep by NM_024956: Homo sapiens transmembrane protein 62 (TMEM62), mRNA	3	-2.45943	0	0	0	3	0	0	0	0	0	0	0	0	0	0	0	0	0	0	0	0	0	11	0	0	0	7	0	0	0	0	0	0
Hs.308480	Protein-L-isoaspartate (D-aspartate) O-methyltransferase domain containing 1	461176	BC032670 in Hs.308480 rep by BC032670: Homo sapiens protein-L-isoaspartate (D-aspartate) O-methyltransferase domain containing 1, mRNA (cDNA clone MGC:45385 IMAGE:5539318), complete cds	0	-8.12928	3	8	1	0	0	0	0	0	16	0	3	5	1	39	3	22	2	16	4	19	20	7	4	0	0	19	10	74	3	0	0	0
Hs.567571	SET and MYND domain containing 3	129508	BM997026 in Hs.567571 rep by AL390169: Homo sapiens mRNA; cDNA DKFZp547D064 (from clone DKFZp547D064)	0	-3.70044	0	0	0	0	0	0	0	0	0	0	0	0	0	0	0	0	0	0	0	0	0	0	0	12	0	0	0	0	0	0	0	0
Hs.351593	Fibrinogen alpha chain	8972	M58569 in Hs.351593 rep by M58569: Homo sapiens fibrinogen alpha subunit and fibrinogen alpha subunit precursor, genes, complete cds	7	3	0	0	0	0	0	0	0	0	0	0	0	0	0	0	0	0	0	0	0	0	0	0	0	0	0	0	0	0	0	0	0	0
Hs.481551	5-methyltetrahydrofolate-homocysteine methyltransferase reductase	9104	AI091577 in Hs.481551 rep by BC054816: Homo sapiens 5-methyltetrahydrofolate-homocysteine methyltransferase reductase, mRNA (cDNA clone IMAGE:5205285), partial cds	2	-3.80735	11	0	0	0	0	0	3	0	0	0	0	0	0	0	0	3	0	0	0	0	3	1	13	0	0	0	5	0	2	0	0	0
Hs.524281	WW domain binding protein 11	155187	BC023532 in Hs.524281 rep by BC023532: Homo sapiens WW domain binding protein 11, mRNA (cDNA clone MGC:14187 IMAGE:4122697), complete cds	2	-5.02975	10	4	0	0	23	10	0	0	0	0	4	0	8	0	0	0	0	0	0	0	0	11	1	0	21	0	0	0	0	5	0	0
Hs.75277	Hypothetical protein FLJ13910	64795	CB854484 in Hs.75277 rep by AL832022: Homo sapiens mRNA; cDNA DKFZp451I054 (from clone DKFZp451I054)	1	-3.45943	0	10	0	0	0	0	3	0	0	0	3	3	0	0	0	2	0	0	0	0	0	0	0	0	0	0	0	0	0	0	0	0
Hs.463439	Sperm associated antigen 9	45215	AY850123 in Hs.463439 rep by AY850123: Homo sapiens sperm associated antigen 9 transcript variant 1 (SPAG9) mRNA, complete cds, alternatively spliced	3	-3.52356	0	2	0	2	3	0	0	0	13	0	1	8	0	5	1	0	0	0	0	0	3	0	7	0	0	0	0	0	0	0	0	0
Hs.116622	Zinc finger protein KIAA0961	22835	NM_014898 in Hs.116622 rep by AB023178: Homo sapiens mRNA for KIAA0961 protein, partial cds	15	4	0	0	0	0	0	0	0	0	0	0	0	0	0	0	0	0	0	0	0	0	0	0	0	0	0	0	0	0	0	0	0	0
Hs.567662	Leo1, Paf1/RNA polymerase II complex component, homolog (S. cerevisiae)	369507	AY302186 in Hs.567662 rep by AY302186: Homo sapiens replicative senescence downregulated leo1-like protein mRNA, complete cds	1	-1.58496	0	0	5	0	0	0	0	0	0	0	0	0	0	0	0	0	0	0	0	0	0	0	0	0	0	0	0	0	0	0	0	0
Hs.563408	Transcribed locus, strongly similar to XP_518250.1 PREDICTED: similar to jumonji, AT rich interactive domain 2 protein; jumonji homolog (mouse); jumonji (mouse) homolog [Pan troglodytes]		BQ447353 in Hs.563408 rep by BQ447353: UI-H-EU1-bad-p-12-0-UI.s1 NCI_CGAP_Ct1 Homo sapiens cDNA clone UI-H-EU1-bad-p-12-0-UI 3', mRNA sequence	0	-2.58496	0	0	0	0	0	0	0	0	0	0	0	0	0	0	0	0	0	0	0	0	0	0	5	0	0	0	0	0	0	0	0	0
Hs.76171	CCAAT/enhancer binding protein (C/EBP), alpha	3150	NM_004364 in Hs.76171 rep by NM_004364: Homo sapiens CCAAT/enhancer binding protein (C/EBP), alpha (CEBPA), mRNA	21	-0.540568	6	0	7	0	0	0	0	0	3	0	0	0	2	0	0	0	0	12	0	0	0	0	0	0	0	1	0	0	0	0	0	0
Hs.119889	RAP2C, member of RAS oncogene family	231304	AY298955 in Hs.119889 rep by AY298955: Homo sapiens small GTPase RAP2C mRNA, complete cds	0	-6.50779	6	0	3	0	0	0	4	0	0	0	1	4	0	0	0	0	0	5	0	0	0	23	4	0	0	0	8	0	25	0	7	0
Hs.120759	Apolipoprotein B (including Ag(x) antigen)	5408	NM_000384 in Hs.120759 rep by NM_000384: Homo sapiens apolipoprotein B (including Ag(x) antigen) (APOB), mRNA	58	1.35908	0	0	0	0	0	0	0	6	0	0	0	0	0	0	0	0	0	0	0	0	16	0	0	0	0	0	0	0	0	0	0	0
Hs.527078	Peroxisome proliferative activated receptor, gamma, coactivator 1, alpha	43564	AK024990 in Hs.527078 rep by NM_013261: Homo sapiens peroxisome proliferative activated receptor, gamma, coactivator 1, alpha (PPARGC1A), mRNA	1	-4.32193	0	0	0	0	0	0	0	0	0	0	0	6	17	0	1	0	0	0	0	0	0	0	0	0	0	0	15	0	0	0	0	0
Hs.567759	Transmembrane protein 64	676800	AL834364 in Hs.567759 rep by AK095472: Homo sapiens cDNA FLJ38153 fis, clone DFNES1000083	0	-6.90689	2	4	0	0	4	0	9	0	33	0	7	4	2	6	0	3	0	3	4	0	0	0	4	0	0	13	11	2	3	5	0	0
Hs.152536	Proteasome (prosome, macropain) 26S subunit, non-ATPase, 6	39444	BQ007051 in Hs.152536 rep by AK124742: Homo sapiens cDNA FLJ42752 fis, clone BRAWH3000604	3	-4.45943	0	4	5	0	2	4	2	0	0	2	5	0	2	0	5	6	0	0	4	4	0	3	8	0	2	4	7	5	2	0	11	0
Hs.444276	Nucleoporin 37kDa	158046	NM_024057 in Hs.444276 rep by BU535474: AGENCOURT_10217781 NIH_MGC_107 Homo sapiens cDNA clone IMAGE:6563102 5', mRNA sequence	0	-2	0	0	0	0	0	0	0	0	0	0	0	0	0	0	0	0	0	0	0	0	0	0	0	0	0	0	0	0	3	0	0	0
Hs.566911	Homo sapiens, clone IMAGE:3607242		BC003524 in Hs.566911 rep by BC003524: Homo sapiens, clone IMAGE:3607242, mRNA, partial cds	1	1	0	0	0	0	0	0	0	0	0	0	0	0	0	0	0	0	0	0	0	0	0	0	0	0	0	0	0	0	0	0	0	0
Hs.323489	FLJ20758 protein	220148	NM_017952 in Hs.323489 rep by NM_017952: Homo sapiens FLJ20758 protein (FLJ20758), mRNA	0	-6.20945	5	8	0	0	0	6	0	0	12	0	0	3	4	2	0	9	0	8	12	0	0	0	0	0	0	0	4	0	0	0	0	0
Hs.553485	Arginase, type II	384	AL135439 in Hs.553485 rep by BC029050: Homo sapiens arginase, type II, mRNA (cDNA clone MGC:35329 IMAGE:5179867), complete cds	1	1	0	0	0	0	0	0	0	0	0	0	0	0	0	0	0	0	0	0	0	0	0	0	0	0	0	0	0	0	0	0	0	0
Hs.511668	Vacuolar protein sorting 13C (yeast)	219328	BU679870 in Hs.511668 rep by AJ608771: Homo sapiens mRNA for VPS13C protein, transcript variant 2A (VPS13C)	0	-6.14975	2	0	8	0	0	0	0	0	2	0	0	19	0	0	0	4	0	0	0	0	0	0	11	18	0	1	5	0	0	0	0	0
Hs.352412	Ankyrin repeat, SAM and basic leucine zipper domain containing 1	136991	BC034963 in Hs.352412 rep by BC034963: Homo sapiens ankyrin repeat, SAM and basic leucine zipper domain containing 1, mRNA (cDNA clone MGC:26634 IMAGE:4824818), complete cds	2	-1.58496	0	0	0	0	0	0	0	0	0	0	0	0	0	0	0	0	0	0	0	0	0	0	0	0	8	0	0	0	0	0	0	0
Hs.134859	V-maf musculoaponeurotic fibrosarcoma oncogene homolog (avian)	12282	NM_001031804 in Hs.134859 rep by NM_001031804: Homo sapiens v-maf musculoaponeurotic fibrosarcoma oncogene homolog (avian) (MAF), transcript variant 2, mRNA	4	-3.3505	0	0	0	0	0	0	2	0	0	6	0	11	0	1	0	0	0	0	6	0	5	5	5	0	0	0	7	0	2	0	0	0
Hs.255973	CREBBP/EP300 inhibitor 1	71223	NM_014335 in Hs.255973 rep by NM_014335: Homo sapiens CREBBP/EP300 inhibitor 1 (CRI1), mRNA	0	-8.62205	3	30	7	2	8	7	5	0	13	5	24	19	21	0	4	3	0	11	26	0	8	10	4	146	2	24	0	5	3	0	3	0
Hs.475334	KIAA0280 protein	69603	BQ188184 in Hs.475334 rep by D87470: Human mRNA for KIAA0280 gene, partial cds	1	-3.58496	0	0	0	0	0	0	2	8	0	6	1	0	0	0	0	3	0	0	3	0	0	0	0	0	0	0	0	0	0	0	0	0
Hs.105105	A kinase (PRKA) anchor protein 11	56075	AK074384 in Hs.105105 rep by AF176555: Homo sapiens A-kinase anchoring protein 220 mRNA, complete cds	0	-7.56224	10	0	0	16	28	0	5	14	53	3	1	0	0	0	0	23	0	0	0	0	0	8	2	0	10	6	2	1	4	0	2	0
Hs.475812	Source of immunodominant MHC-associated peptides	806380	BX335717 in Hs.475812 rep by AK075380: Homo sapiens cDNA PSEC0070 fis, clone NT2RP2001508, highly similar to Source of immunodominant MHC-associated peptides	1	-4.2854	0	5	0	0	0	0	0	0	0	0	0	8	8	0	0	0	0	0	0	0	0	0	10	0	7	0	0	0	0	0	0	0
Hs.398196	MYCBP associated protein	84073	BU676263 in Hs.398196 rep by AL832225: Homo sapiens mRNA; cDNA DKFZp686N2136 (from clone DKFZp686N2136)	1	1	0	0	0	0	0	0	0	0	0	0	0	0	0	0	0	0	0	0	0	0	0	0	0	0	0	0	0	0	0	0	0	0
Hs.554822	UDP glucuronosyltransferase 1 family, polypeptide A9	327468	BU689485 in Hs.554822 rep by BC011409: Homo sapiens cDNA clone IMAGE:3854370, containing frame-shift errors	5	-3.85798	0	0	0	0	0	0	0	0	0	0	0	82	0	0	0	0	0	0	0	0	0	0	0	0	0	4	0	0	0	0	0	0
Hs.284712	Bile acid Coenzyme A: amino acid N-acyltransferase (glycine N-choloyltransferase)	1710	NM_001701 in Hs.284712 rep by NM_001701: Homo sapiens bile acid Coenzyme A: amino acid N-acyltransferase (glycine N-choloyltransferase) (BAAT), mRNA	13	3.80735	0	0	0	0	0	0	0	0	0	0	0	0	0	0	0	0	0	0	0	0	0	0	0	0	0	0	0	0	0	0	0	0
Hs.156471	Transcription factor CP2-like 1	59684	BC064698 in Hs.156471 rep by BC064698: Homo sapiens transcription factor CP2-like 1, mRNA (cDNA clone MGC:71670 IMAGE:30347863), complete cds	1	-2.80735	0	0	0	0	0	0	0	0	0	0	0	13	0	0	0	0	0	0	0	0	0	0	0	0	0	0	0	0	0	0	0	0
Hs.574806	CDNA clone IMAGE:5295373		BC043220 in Hs.574806 rep by BC043220: Homo sapiens cDNA clone IMAGE:5295373	2	1.58496	0	0	0	0	0	0	0	0	0	0	0	0	0	0	0	0	0	0	0	0	0	0	0	0	0	0	0	0	0	0	0	0
Hs.473635	Chromosome 21 open reading frame 66	188208	BC062992 in Hs.473635 rep by BC062992: Homo sapiens cDNA clone IMAGE:5497083, containing frame-shift errors	2	-4.73697	1	0	0	0	2	4	0	9	0	0	8	0	0	0	0	4	0	0	33	0	15	3	0	0	0	0	0	0	0	0	0	0
Hs.146751	Hypothetical protein LOC285888	285888	AI147733 in Hs.146751 rep by AK124544: Homo sapiens cDNA FLJ42553 fis, clone BRACE3005225	1	1	0	0	0	0	0	0	0	0	0	0	0	0	0	0	0	0	0	0	0	0	0	0	0	0	0	0	0	0	0	0	0	0
Hs.95612	Desmocollin 2	3648	BQ023345 in Hs.95612 rep by NM_004949: Homo sapiens desmocollin 2 (DSC2), transcript variant Dsc2b, mRNA	1	-3	0	0	0	0	0	0	0	0	0	0	0	0	5	0	0	0	0	8	0	0	2	0	0	0	0	0	0	0	0	0	0	0
Hs.470126	Kynureninase (L-kynurenine hydrolase)	17884	BM907649 in Hs.470126 rep by CR609484: full-length cDNA clone CS0DI036YD20 of Placenta Cot 25-normalized of Homo sapiens (human)	0	-4.39232	0	0	0	0	0	0	0	0	0	0	0	0	0	0	0	0	16	0	0	0	0	0	4	0	0	0	0	0	0	0	0	0
Hs.107393	Chromosome 3 open reading frame 4	113300	NM_019895 in Hs.107393 rep by BX647535: Homo sapiens mRNA; cDNA DKFZp686B1992 (from clone DKFZp686B1992)	0	-5.24793	0	0	0	3	11	0	4	0	6	7	0	0	0	0	0	0	0	0	0	0	0	0	6	0	0	0	0	0	0	0	0	0
Hs.28491	Spermidine/spermine N1-acetyltransferase	44121	BC008424 in Hs.28491 rep by BF680536: 602155271F1 NIH_MGC_83 Homo sapiens cDNA clone IMAGE:4296377 5', mRNA sequence	4	-6.37156	15	0	52	0	7	24	2	0	0	0	5	11	90	0	0	5	7	26	11	0	0	2	21	5	10	7	32	4	5	5	67	0
Hs.576957	Transcribed locus		BU727048 in Hs.576957 rep by BU727048: UI-E-CQ1-acq-f-04-0-UI.s1 UI-E-CQ1 Homo sapiens cDNA clone UI-E-CQ1-acq-f-04-0-UI 3', mRNA sequence	0	-2.80735	0	0	0	0	0	0	0	0	0	0	0	0	0	0	0	0	0	0	0	0	0	0	0	0	6	0	0	0	0	0	0	0
Hs.225988	Hypothetical protein FLJ12610	159680	BM456128 in Hs.225988 rep by AL050185: Homo sapiens mRNA; cDNA DKFZp586A0423 (from clone DKFZp586A0423)	2	-1	0	0	0	0	0	0	0	0	0	0	0	0	0	0	0	0	0	0	0	0	0	0	0	0	5	0	0	0	0	0	0	0
Hs.75249	ADP-ribosylation factor-like 6 interacting protein	46408	BC010281 in Hs.75249 rep by BC010281: Homo sapiens ADP-ribosylation factor-like 6 interacting protein, mRNA (cDNA clone MGC:5360 IMAGE:3048642), complete cds	0	-6.32193	9	0	1	0	0	24	0	0	1	1	3	0	0	0	0	0	0	0	7	7	0	0	10	0	8	0	8	0	0	0	0	0
Hs.503178	Spectrin, beta, non-erythrocytic 1	33555	NM_003128 in Hs.503178 rep by NM_003128: Homo sapiens spectrin, beta, non-erythrocytic 1 (SPTBN1), transcript variant 1, mRNA	1	-4.42626	0	0	0	0	0	26	0	0	5	1	0	0	0	0	0	0	0	0	10	0	0	0	0	0	0	0	0	0	0	0	0	0
Hs.440833	Protein kinase N2	22344	BC038832 in Hs.440833 rep by NM_006256: Homo sapiens protein kinase N2 (PKN2), mRNA	1	-5	20	0	6	0	0	5	0	0	0	0	10	15	0	3	0	0	3	0	0	0	0	0	0	0	0	1	0	0	0	0	0	0
Hs.508910	Jub, ajuba homolog (Xenopus laevis)	254886	AW014157 in Hs.508910 rep by NM_032876: Homo sapiens jub, ajuba homolog (Xenopus laevis) (JUB), transcript variant 1, mRNA	3	-0.807355	0	0	0	0	0	0	0	0	0	0	0	0	0	0	0	0	0	0	0	0	0	0	0	0	0	0	6	0	0	0	0	0
Hs.509765	Actinin, alpha 1	174	NM_001102 in Hs.509765 rep by BX641076: Homo sapiens mRNA; cDNA DKFZp686J22226 (from clone DKFZp686J22226)	0	-3	0	0	6	0	0	0	0	0	0	0	0	0	0	0	0	0	0	0	0	0	0	0	0	0	0	0	1	0	0	0	0	0
Hs.276976	CDNA FLJ43311 fis, clone NT2RI2009855		AA700942 in Hs.276976 rep by BX649033: Homo sapiens mRNA; cDNA DKFZp686K1098 (from clone DKFZp686K1098)	4	-3.58496	18	0	0	0	0	5	0	0	0	5	0	0	2	0	0	5	0	5	0	0	0	0	2	0	0	2	12	2	1	0	0	0
Hs.309288	CUG triplet repeat, RNA binding protein 2	95931	NM_001025077 in Hs.309288 rep by NM_001025077: Homo sapiens CUG triplet repeat, RNA binding protein 2 (CUGBP2), transcript variant 3, mRNA	2	-5.56478	0	6	5	19	11	26	2	16	0	5	0	0	15	3	0	0	0	0	4	0	0	0	4	0	0	5	0	0	0	0	1	19
Hs.480792	SET domain-containing protein 7	242562	NM_030648 in Hs.480792 rep by NM_030648: Homo sapiens SET domain-containing protein 7 (SET7), mRNA	4	-5.16993	1	9	0	0	0	5	0	0	0	28	0	0	96	0	0	0	0	0	0	0	0	1	0	4	5	0	0	25	2	0	3	0
Hs.205952	Hypothetical protein LOC201895	403790	NM_174921 in Hs.205952 rep by BC047541: Homo sapiens cDNA clone IMAGE:5271877	2	1.58496	0	0	0	0	0	0	0	0	0	0	0	0	0	0	0	0	0	0	0	0	0	0	0	0	0	0	0	0	0	0	0	0
Hs.5710	Cellular repressor of E1A-stimulated genes 1	8804	NM_003851 in Hs.5710 rep by NM_003851: Homo sapiens cellular repressor of E1A-stimulated genes 1 (CREG1), mRNA	0	-5.04439	0	25	3	4	0	0	0	0	0	0	0	0	0	0	0	0	0	0	0	0	0	0	0	0	0	0	0	0	0	0	0	0
Hs.499886	Aldehyde dehydrogenase 3 family, member A2	896	U46689 in Hs.499886 rep by U46689: Human microsomal aldehyde dehydrogenase (ALD10) mRNA, complete cds	1	-5.88264	5	0	0	0	0	0	6	0	0	0	1	85	0	0	0	0	0	5	0	0	0	0	0	0	2	0	8	0	3	0	2	0
Hs.10784	Family with sequence similarity 46, member A	166809	AF350451 in Hs.10784 rep by AF350451: Homo sapiens C6orf37 mRNA, complete cds	1	-5.04439	0	4	12	0	0	0	0	0	0	0	1	0	0	0	0	38	9	0	0	0	0	0	0	0	0	0	0	0	1	0	0	0
Hs.77448	Aldehyde dehydrogenase 4 family, member A1	17318	NM_003748 in Hs.77448 rep by NM_003748: Homo sapiens aldehyde dehydrogenase 4 family, member A1 (ALDH4A1), nuclear gene encoding mitochondrial protein, transcript variant P5CDhL, mRNA	1	1	0	0	0	0	0	0	0	0	0	0	0	0	0	0	0	0	0	0	0	0	0	0	0	0	0	0	0	0	0	0	0	0
Hs.171397	Transcribed locus		AA866199 in Hs.171397 rep by AA866199: od47h12.s1 NCI_CGAP_GCB1 Homo sapiens cDNA clone IMAGE:1371143 3', mRNA sequence	0	-7.88874	3	4	0	18	0	11	2	12	57	2	23	10	0	0	0	0	0	2	3	0	9	0	0	0	9	14	4	9	44	0	0	0
Hs.22146	Ring finger protein 144	39124	NM_014746 in Hs.22146 rep by NM_014746: Homo sapiens ring finger protein 144 (RNF144), mRNA	2	-4.85798	7	0	24	22	0	24	0	0	0	0	0	0	0	0	3	0	0	0	0	0	0	0	0	0	0	1	5	0	0	0	0	0
Hs.445203	DnaJ (Hsp40) homolog, subfamily A, member 1	6602	NM_001539 in Hs.445203 rep by AK095541: Homo sapiens cDNA FLJ38222 fis, clone FCBBF2003269	0	-3.70044	0	0	0	0	0	0	0	0	0	0	0	11	1	0	0	0	0	0	0	0	0	0	0	0	0	0	0	0	0	0	0	0
Hs.66	Interleukin 1 receptor-like 1	18346	NM_173459 in Hs.66 rep by NM_173459: Homo sapiens interleukin 1 receptor-like 1 (IL1RL1), transcript variant 3, mRNA	0	-3.80735	0	0	0	0	0	0	0	0	0	0	0	0	13	0	0	0	0	0	0	0	0	0	0	0	0	0	0	0	0	0	0	0
Hs.486470	Erythrocyte membrane protein band 4.1-like 2	8148	NM_001431 in Hs.486470 rep by AK127088: Homo sapiens cDNA FLJ45145 fis, clone BRAWH3041492, moderately similar to Homo sapiens erythrocyte membrane protein band 4.1 (elliptocytosis 1, RH-linked) (EPB41)	1	-2.80735	0	0	0	6	0	0	0	0	0	0	0	0	0	0	0	0	0	0	5	0	0	0	2	0	0	0	0	0	0	0	0	0
Hs.374023	Potassium voltage-gated channel, KQT-like subfamily, member 3	11358	NM_004519 in Hs.374023 rep by BX538295: Homo sapiens mRNA; cDNA DKFZp686N1644 (from clone DKFZp686N1644)	2	-3.87447	0	0	0	0	0	0	0	17	3	23	0	0	0	0	0	0	0	0	0	0	0	0	0	0	0	0	0	0	0	0	0	0
Hs.224616	ER degradation enhancer, mannosidase alpha-like 1	19390	NM_014674 in Hs.224616 rep by NM_014674: Homo sapiens ER degradation enhancer, mannosidase alpha-like 1 (EDEM1), mRNA	0	-4.58496	0	0	1	0	0	0	0	0	0	0	0	0	2	0	1	0	0	0	3	0	0	0	0	0	2	8	0	0	6	0	0	0
Hs.118725	Selenophosphate synthetase 2	68784	AV742451 in Hs.118725 rep by NM_012248: Homo sapiens selenophosphate synthetase 2 (SEPHS2), mRNA	2	-4.08746	0	11	0	0	0	10	0	0	0	2	2	3	3	0	2	7	0	7	0	0	0	0	0	0	2	0	0	0	0	0	1	0
Hs.369755	Inositol polyphosphate-5-phosphatase F	68628	NM_014937 in Hs.369755 rep by NM_014937: Homo sapiens inositol polyphosphate-5-phosphatase F (INPP5F), transcript variant 1, mRNA	2	-4.1964	0	0	0	10	7	0	19	0	0	0	0	1	0	0	2	2	0	0	0	0	11	2	0	0	0	0	0	0	0	0	0	0
Hs.507704	START domain containing 13	181254	NM_178006 in Hs.507704 rep by BX647695: Homo sapiens mRNA; cDNA DKFZp686I08126 (from clone DKFZp686I08126)	0	-4.24793	0	0	0	0	0	0	17	0	0	0	1	0	0	0	0	0	0	0	0	0	0	0	0	0	0	0	0	0	0	0	0	0
Hs.512465	Surfeit 4	27344	AK026646 in Hs.512465 rep by NM_033161: Homo sapiens surfeit 4 (SURF4), mRNA	2	-5.12928	7	33	0	0	0	0	0	0	0	0	0	24	20	0	2	4	2	3	1	0	0	0	1	0	7	0	0	0	0	0	0	0
Hs.58974	Bardet-Biedl syndrome 7	165636	NM_176824 in Hs.58974 rep by NM_176824: Homo sapiens Bardet-Biedl syndrome 7 (BBS7), transcript variant 1, mRNA	0	-5.04439	0	0	0	0	0	0	0	0	0	0	5	0	19	0	0	0	0	0	0	0	0	0	0	0	0	0	8	0	0	0	0	0
Hs.405639	Dihydroorotate dehydrogenase	5169	NM_001361 in Hs.405639 rep by NM_001361: Homo sapiens dihydroorotate dehydrogenase (DHODH), nuclear gene encoding mitochondrial protein, transcript variant 1, mRNA	4	-1.48543	0	0	0	0	0	0	6	0	0	0	0	0	0	0	0	0	0	0	0	0	0	0	0	0	0	0	0	7	0	0	0	0
Hs.479298	Hypothetical protein MGC29898	266030	NM_145048 in Hs.479298 rep by CR621781: full-length cDNA clone CS0DE003YF19 of Placenta of Homo sapiens (human)	2	-2.87447	0	0	0	7	3	0	0	0	0	0	0	0	0	0	0	0	7	0	0	0	0	0	0	0	4	0	0	0	0	0	0	0
Hs.541563	MRNA; cDNA DKFZp686N06200 (from clone DKFZp686N06200)		BX538247 in Hs.541563 rep by BX538247: Homo sapiens mRNA; cDNA DKFZp686N06200 (from clone DKFZp686N06200)	1	1	0	0	0	0	0	0	0	0	0	0	0	0	0	0	0	0	0	0	0	0	0	0	0	0	0	0	0	0	0	0	0	0
Hs.411848	ADP-ribosylation factor guanine nucleotide-exchange factor 1(brefeldin A-inhibited)	63390	NM_006421 in Hs.411848 rep by NM_006421: Homo sapiens ADP-ribosylation factor guanine nucleotide-exchange factor 1(brefeldin A-inhibited) (ARFGEF1), mRNA	1	-5.64386	0	3	0	0	0	0	4	0	4	0	0	0	38	0	0	7	0	0	0	0	15	6	0	0	0	6	2	0	2	0	12	0
Hs.410406	SWI/SNF-related, matrix-associated actin-dependent regulator of chromatin, subfamily a, containing DEAD/H box 1	56916	AY008271 in Hs.410406 rep by AY008271: Homo sapiens helicase SMARCAD1 mRNA, complete cds	1	1	0	0	0	0	0	0	0	0	0	0	0	0	0	0	0	0	0	0	0	0	0	0	0	0	0	0	0	0	0	0	0	0
Hs.567696	Chromosome 10 open reading frame 13	143282	NM_152429 in Hs.567696 rep by AK075410: Homo sapiens cDNA PSEC0101 fis, clone NT2RP2003115	1	1	0	0	0	0	0	0	0	0	0	0	0	0	0	0	0	0	0	0	0	0	0	0	0	0	0	0	0	0	0	0	0	0
Hs.464071	Phosphogluconate dehydrogenase	10452	BQ641451 in Hs.464071 rep by NM_002631: Homo sapiens phosphogluconate dehydrogenase (PGD), mRNA	0	-4.16993	0	0	3	0	0	0	0	11	3	0	0	0	0	0	0	0	0	0	0	0	0	0	0	0	0	0	0	0	0	0	0	0
Hs.298851	Male sterility domain containing 1	55711	BX537693 in Hs.298851 rep by NM_018099: Homo sapiens male sterility domain containing 1 (MLSTD1), mRNA	1	1	0	0	0	0	0	0	0	0	0	0	0	0	0	0	0	0	0	0	0	0	0	0	0	0	0	0	0	0	0	0	0	0
Hs.468239	Mitogen-activated protein kinase kinase kinase kinase 3	16982	BC071579 in Hs.468239 rep by BC071579: Homo sapiens mitogen-activated protein kinase kinase kinase kinase 3, mRNA (cDNA clone MGC:87206 IMAGE:5296205), complete cds	0	-6.37504	8	4	3	0	0	0	3	14	0	0	12	3	0	0	0	3	0	8	0	0	0	3	0	2	5	4	6	2	2	0	0	0
Hs.169487	V-maf musculoaponeurotic fibrosarcoma oncogene homolog B (avian)	39740	NM_005461 in Hs.169487 rep by NM_005461: Homo sapiens v-maf musculoaponeurotic fibrosarcoma oncogene homolog B (avian) (MAFB), mRNA	2	-7.99247	9	39	0	0	0	0	3	0	2	1	0	7	20	72	4	0	9	8	2	3	9	1	109	0	0	9	19	10	338	0	89	0
Hs.513987	Serine hydroxymethyltransferase 1 (soluble)	12940	BM980128 in Hs.513987 rep by AK091498: Homo sapiens cDNA FLJ34179 fis, clone FCBBF3016622, weakly similar to SERINE HYDROXYMETHYLTRANSFERASE, CYTOSOLIC (EC 2.1.2.1)	1	-2	0	0	0	0	0	0	0	0	0	0	0	7	0	0	0	0	0	0	0	0	0	0	0	0	0	0	0	0	0	0	0	0
Hs.556724	Hypothetical protein LOC619208	1238416	NM_001033564 in Hs.556724 rep by NM_001033564: Homo sapiens hypothetical protein LOC619208 (LOC619208), mRNA	0	-4.90689	0	0	0	0	0	0	2	0	0	0	5	3	0	0	0	0	0	0	0	0	0	5	0	0	14	0	0	0	0	0	0	0
Hs.384598	Serpin peptidase inhibitor, clade G (C1 inhibitor), member 1, (angioedema, hereditary)	2840	NM_000062 in Hs.384598 rep by NM_000062: Homo sapiens serpin peptidase inhibitor, clade G (C1 inhibitor), member 1, (angioedema, hereditary) (SERPING1), transcript variant 1, mRNA	2	-3.54432	0	15	0	0	1	0	0	0	0	0	0	0	0	0	0	0	0	8	3	0	0	0	4	0	0	0	0	0	3	0	0	0
Hs.491143	Fibrinogen-like 1	4534	NM_201553 in Hs.491143 rep by CR598703: full-length cDNA clone CL0BB014ZB10 of Neuroblastoma of Homo sapiens (human)	4	-1.67807	0	0	0	0	0	0	0	0	0	0	0	0	0	0	0	0	0	0	0	0	0	0	0	0	15	0	0	0	0	0	0	0
Hs.173001	Zinc finger protein 644	168292	NM_201269 in Hs.173001 rep by NM_201269: Homo sapiens zinc finger protein 644 (ZNF644), transcript variant 1, mRNA	1	-5.02237	0	0	0	0	0	7	2	0	0	0	0	12	4	14	0	0	0	8	0	0	0	2	2	0	13	0	0	0	0	0	0	0
Hs.4014	Zinc finger, DHHC-type containing 17	70170	NM_015336 in Hs.4014 rep by NM_015336: Homo sapiens zinc finger, DHHC-type containing 17 (ZDHHC17), mRNA	1	-5.16993	0	0	0	0	0	5	3	0	0	24	0	4	0	0	0	0	0	0	35	0	0	0	0	0	0	0	0	0	0	0	0	0
Hs.523470	Importin 7	10527	AL117596 in Hs.523470 rep by AK074908: Homo sapiens cDNA FLJ90427 fis, clone NT2RP3000481, highly similar to Homo sapiens RanBP7/importin 7 mRNA	1	-4.49185	0	26	0	0	0	0	0	0	0	0	0	3	1	2	0	0	0	0	0	0	0	8	0	0	0	0	4	0	0	0	0	0
Hs.500897	Chromosome 10 open reading frame 26	109676	NM_017787 in Hs.500897 rep by NM_017787: Homo sapiens chromosome 10 open reading frame 26 (C10orf26), mRNA	0	-7.49185	0	17	7	2	0	0	0	0	4	0	1	4	2	30	0	41	2	4	12	0	0	0	0	21	0	0	6	4	4	0	0	18
Hs.269988	ROD1 regulator of differentiation 1 (S. pombe)	39964	NM_005156 in Hs.269988 rep by NM_005156: Homo sapiens ROD1 regulator of differentiation 1 (S. pombe) (ROD1), mRNA	0	-5.42626	0	0	0	0	0	0	6	0	0	0	7	0	1	2	0	0	0	0	0	0	0	0	1	0	7	3	5	2	0	0	8	0
Hs.260146	Transcribed locus		BX100233 in Hs.260146 rep by BX100233: BX100233 Soares breast 2NbHBst Homo sapiens cDNA clone IMAGp998M06240, mRNA sequence	1	1	0	0	0	0	0	0	0	0	0	0	0	0	0	0	0	0	0	0	0	0	0	0	0	0	0	0	0	0	0	0	0	0
Hs.203691	Discoidin, CUB and LCCL domain containing 2	526264	BX647140 in Hs.203691 rep by NM_080927: Homo sapiens discoidin, CUB and LCCL domain containing 2 (DCBLD2), mRNA	6	-4.86507	0	0	0	2	0	11	2	3	10	5	9	4	6	0	0	20	0	12	0	0	0	42	3	0	4	0	3	9	17	0	41	0
Hs.253726	Poly(A) polymerase alpha	43656	NM_032632 in Hs.253726 rep by NM_032632: Homo sapiens poly(A) polymerase alpha (PAPOLA), mRNA	1	-5.58496	29	6	0	0	0	0	4	14	0	0	0	1	4	0	0	0	0	4	0	0	6	1	7	0	10	2	5	0	2	0	0	0
Hs.412019	Coiled-coil domain containing 28A	25901	BQ883407 in Hs.412019 rep by AK092592: Homo sapiens cDNA FLJ35273 fis, clone PROST2006020	2	-2	0	11	0	0	0	0	0	0	0	0	0	0	0	0	0	0	0	0	0	0	0	0	0	0	0	0	0	0	0	0	0	0
Hs.558505	Zinc finger, RAN-binding domain containing 1	109528	NM_017580 in Hs.558505 rep by AL832925: Homo sapiens mRNA; cDNA DKFZp762P2216 (from clone DKFZp762P2216)	3	2	0	0	0	0	0	0	0	0	0	0	0	0	0	0	0	0	0	0	0	0	0	0	0	0	0	0	0	0	0	0	0	0
Hs.462323	Nuclear receptor co-repressor 1	67277	BC031588 in Hs.462323 rep by AF087856: Homo sapiens nuclear receptor co-repressor mRNA, complete cds	2	-5.52356	2	0	0	4	0	10	27	9	9	2	6	0	7	3	0	6	0	16	10	0	3	5	2	0	0	0	6	6	4	0	0	0
Hs.127310	U2AF homology motif (UHM) kinase 1	383799	CA431103 in Hs.127310 rep by AL137257: Homo sapiens mRNA; cDNA DKFZp434C1613 (from clone DKFZp434C1613)	0	-6.71425	0	0	0	11	0	0	0	0	28	8	0	0	16	0	0	4	3	0	0	0	2	0	16	0	2	11	3	0	0	0	0	0
Hs.483423	Solute carrier family 44, member 3	126969	AI806071 in Hs.483423 rep by BC033858: Homo sapiens solute carrier family 44, member 3, mRNA (cDNA clone IMAGE:5174513), partial cds	3	2	0	0	0	0	0	0	0	0	0	0	0	0	0	0	0	0	0	0	0	0	0	0	0	0	0	0	0	0	0	0	0	0
Hs.521608	Mitochondrial fission regulator 1	9650	BQ025164 in Hs.521608 rep by NM_014637: Homo sapiens mitochondrial fission regulator 1 (MTFR1), mRNA	2	1.58496	0	0	0	0	0	0	0	0	0	0	0	0	0	0	0	0	0	0	0	0	0	0	0	0	0	0	0	0	0	0	0	0
Hs.506759	ATPase, Ca++ transporting, cardiac muscle, slow twitch 2	4392	BC065753 in Hs.506759 rep by BX648282: Homo sapiens mRNA; cDNA DKFZp686P0211 (from clone DKFZp686P0211)	0	-7.53916	0	8	2	13	9	6	7	0	0	33	88	3	0	0	0	0	0	0	0	0	0	0	0	0	0	1	15	0	0	0	0	0
Hs.30819	Chromosome 2 open reading frame 29	166713	BC064421 in Hs.30819 rep by BC064421: Homo sapiens chromosome 2 open reading frame 29, mRNA (cDNA clone MGC:74475 IMAGE:5752134), complete cds	0	-4.45943	0	7	0	0	0	0	0	0	0	0	12	0	0	0	0	0	0	0	0	0	0	0	0	0	2	0	0	0	0	0	0	0
Hs.420529	Ubiquitin-conjugating enzyme E2 variant 1	14670	CA438442 in Hs.420529 rep by NM_199203: Homo sapiens ubiquitin-conjugating enzyme E2 variant 1 (Kua-UEV), transcript variant 1, mRNA	0	-3.80735	0	0	3	0	0	0	0	0	0	0	0	0	0	0	0	0	0	0	0	0	0	3	7	0	0	0	0	0	0	0	0	0
Hs.213541	Hypothetical LOC552889	2211556	BC009111 in Hs.213541 rep by AK056642: Homo sapiens cDNA FLJ32080 fis, clone OCBBF2000015	3	-5.29462	0	17	0	3	0	0	0	0	0	0	2	19	0	0	0	0	0	3	0	0	1	0	98	0	0	0	7	0	0	0	4	2
Hs.473470	GA binding protein transcription factor, alpha subunit 60kDa	7653	BM974511 in Hs.473470 rep by BX647755: Homo sapiens mRNA; cDNA DKFZp686G2131 (from clone DKFZp686G2131)	0	-6.76818	0	0	23	0	0	6	0	2	0	8	0	2	0	0	0	0	0	0	0	0	0	3	0	0	6	11	0	0	45	0	2	0
Hs.444159	Solute carrier family 43, member 1	17002	NM_003627 in Hs.444159 rep by NM_003627: Homo sapiens solute carrier family 43, member 1 (SLC43A1), mRNA	3	2	0	0	0	0	0	0	0	0	0	0	0	0	0	0	0	0	0	0	0	0	0	0	0	0	0	0	0	0	0	0	0	0
Hs.446357	Chromosome 14 open reading frame 24	567270	NM_173607 in Hs.446357 rep by BX640884: Homo sapiens mRNA; cDNA DKFZp686O1974 (from clone DKFZp686O1974)	0	-4.58496	0	0	0	0	0	0	0	0	0	2	1	0	3	0	0	2	0	0	0	0	0	0	1	4	7	0	0	3	0	0	0	0
Hs.488293	Epidermal growth factor receptor (erythroblastic leukemia viral (v-erb-b) oncogene homolog, avian)	7824	BM982318 in Hs.488293 rep by NM_005228: Homo sapiens epidermal growth factor receptor (erythroblastic leukemia viral (v-erb-b) oncogene homolog, avian) (EGFR), transcript variant 1, mRNA	2	-3.87447	0	0	0	0	0	0	0	0	0	0	0	6	4	0	0	0	30	3	0	0	0	0	0	0	0	0	0	0	0	0	0	0
Hs.163893	Phosphatidylinositol binding clathrin assembly protein	58107	NM_007166 in Hs.163893 rep by NM_007166: Homo sapiens phosphatidylinositol binding clathrin assembly protein (PICALM), transcript variant 1, mRNA	1	-5.9542	13	0	20	6	7	14	0	0	0	0	2	16	0	0	0	0	0	0	0	0	0	4	0	0	17	3	7	0	3	0	11	0
Hs.361041	Ankyrin repeat domain 26	22852	NM_014915 in Hs.361041 rep by AB028997: Homo sapiens mRNA for KIAA1074 protein, partial cds	2	1.58496	0	0	0	0	0	0	0	0	0	0	0	0	0	0	0	0	0	0	0	0	0	0	0	0	0	0	0	0	0	0	0	0
Hs.520313	CD164 antigen, sialomucin	17526	D14043 in Hs.520313 rep by BC040317: Homo sapiens CD164 antigen, sialomucin, mRNA (cDNA clone IMAGE:4838910)	0	-8.24317	25	13	4	0	3	0	0	0	0	0	13	42	14	23	0	8	37	8	0	4	2	1	25	9	35	0	25	0	9	0	0	2
Hs.295732	Down-regulated in metastasis	109360	AJ006778 in Hs.295732 rep by AJ006778: Homo sapiens mRNA for DRIM protein	1	-6.25739	3	0	0	6	4	6	3	0	2	2	0	0	3	0	0	11	0	3	53	3	2	9	5	0	4	8	3	1	11	3	0	7
Hs.106601	Kelch-like 8 (Drosophila)	57563	BX640744 in Hs.106601 rep by BX640744: Homo sapiens mRNA; cDNA DKFZp686H07112 (from clone DKFZp686H07112); complete cds	2	-4.58496	0	0	29	0	0	0	0	0	0	0	0	0	0	0	0	0	0	0	40	0	0	0	0	0	0	1	0	0	0	0	1	0
Hs.5324	Chromosome 2 open reading frame 25	54498	CA418867 in Hs.5324 rep by BF572337: 602077783F1 NIH_MGC_62 Homo sapiens cDNA clone IMAGE:4252052 5', mRNA sequence	2	-4.39232	0	0	0	0	0	0	0	0	0	0	44	0	8	0	9	0	0	0	0	1	0	0	0	0	0	0	0	0	0	0	0	0
Hs.75285	Inter-alpha (globulin) inhibitor H2	29584	NM_002216 in Hs.75285 rep by NM_002216: Homo sapiens inter-alpha (globulin) inhibitor H2 (ITIH2), mRNA	4	2.32193	0	0	0	0	0	0	0	0	0	0	0	0	0	0	0	0	0	0	0	0	0	0	0	0	0	0	0	0	0	0	0	0
Hs.370510	Immunoglobulin superfamily, member 4	47410	CA447277 in Hs.370510 rep by BX641042: Homo sapiens mRNA; cDNA DKFZp686F1789 (from clone DKFZp686F1789)	0	-5.52356	5	1	0	0	2	4	0	0	0	3	0	0	0	0	0	7	0	3	10	0	0	0	2	0	1	0	7	0	0	0	0	0
Hs.462585	Pipecolic acid oxidase	102536	NM_016518 in Hs.462585 rep by NM_016518: Homo sapiens pipecolic acid oxidase (PIPOX), mRNA	0	-4.45943	0	0	0	0	0	0	0	0	0	0	0	21	0	0	0	0	0	0	0	0	0	0	0	0	0	0	0	0	0	0	0	0
Hs.429052	Integrin, beta 1 (fibronectin receptor, beta polypeptide, antigen CD29 includes MDF2, MSK12)	11064	NM_002211 in Hs.429052 rep by NM_002211: Homo sapiens integrin, beta 1 (fibronectin receptor, beta polypeptide, antigen CD29 includes MDF2, MSK12) (ITGB1), transcript variant 1A, mRNA	3	-2.45943	0	9	0	0	0	0	0	0	0	0	4	0	0	0	0	0	8	0	0	0	0	0	0	0	0	0	0	0	0	0	0	0
Hs.232072	Usher syndrome 2A (autosomal recessive, mild)	7399	AY481573 in Hs.232072 rep by AY481573: Homo sapiens Usher syndrome 2A isoform B (USH2A) mRNA, complete cds	1	1	0	0	0	0	0	0	0	0	0	0	0	0	0	0	0	0	0	0	0	0	0	0	0	0	0	0	0	0	0	0	0	0
Hs.567246	Checkpoint suppressor 1	3336	BM992049 in Hs.567246 rep by NM_005197: Homo sapiens checkpoint suppressor 1 (CHES1), mRNA	1	-2.70044	0	0	6	0	0	6	0	0	0	0	0	0	0	0	0	0	0	0	0	0	0	0	0	0	0	0	0	0	0	0	0	0
Hs.448342	Chromosome 17 open reading frame 31	69879	AL080204 in Hs.448342 rep by AB018275: Homo sapiens mRNA for KIAA0732 protein, partial cds	1	-1.58496	0	0	0	0	0	5	0	0	0	0	0	0	0	0	0	0	0	0	0	0	0	0	0	0	0	0	0	0	0	0	0	0
Hs.34871	Zinc finger homeobox 1b	59034	BU728004 in Hs.34871 rep by NM_014795: Homo sapiens zinc finger homeobox 1b (ZFHX1B), mRNA	1	-7.42626	40	16	16	5	4	2	14	8	0	142	0	4	13	0	0	0	0	0	0	0	0	3	27	0	2	0	0	0	2	0	37	8
Hs.439023	Serine dehydratase	21986	NM_006843 in Hs.439023 rep by AK124290: Homo sapiens cDNA FLJ42296 fis, clone TLIVE2008712	2	1.58496	0	0	0	0	0	0	0	0	0	0	0	0	0	0	0	0	0	0	0	0	0	0	0	0	0	0	0	0	0	0	0	0
Hs.422986	Annexin A4	1228	CB305705 in Hs.422986 rep by BX641114: Homo sapiens mRNA; cDNA DKFZp686H02120 (from clone DKFZp686H02120)	1	-5.79442	0	3	0	0	0	0	0	0	0	0	0	9	11	0	2	0	0	0	0	0	2	17	0	47	0	0	3	0	13	0	3	0
Hs.55041	Mitochondrial ribosomal protein L2	102138	NM_015950 in Hs.55041 rep by NM_015950: Homo sapiens mitochondrial ribosomal protein L2 (MRPL2), nuclear gene encoding mitochondrial protein, mRNA	1	1	0	0	0	0	0	0	0	0	0	0	0	0	0	0	0	0	0	0	0	0	0	0	0	0	0	0	0	0	0	0	0	0
Hs.4045	KIAA1328	57536	BU681337 in Hs.4045 rep by AB037749: Homo sapiens mRNA for KIAA1328 protein, partial cds	1	1	0	0	0	0	0	0	0	0	0	0	0	0	0	0	0	0	0	0	0	0	0	0	0	0	0	0	0	0	0	0	0	0
Hs.488671	Bromodomain adjacent to zinc finger domain, 1B	9031	NM_023005 in Hs.488671 rep by NM_023005: Homo sapiens bromodomain adjacent to zinc finger domain, 1B (BAZ1B), transcript variant 1, mRNA	2	-2.9386	2	10	0	0	0	0	0	0	0	0	0	0	0	0	0	0	0	4	3	0	2	0	0	0	0	0	0	0	1	0	0	0
Hs.510833	Tight junction protein 1 (zona occludens 1)	14164	AL109707 in Hs.510833 rep by NM_003257: Homo sapiens tight junction protein 1 (zona occludens 1) (TJP1), transcript variant 1, mRNA	2	-1	0	0	0	0	0	0	0	0	0	0	0	0	0	0	0	0	0	0	0	0	0	0	0	0	0	0	0	0	5	0	0	0
Hs.535820	Taxilin beta	335676	NM_153235 in Hs.535820 rep by BX647477: Homo sapiens mRNA; cDNA DKFZp451H216 (from clone DKFZp451H216)	2	-2.66297	0	0	0	0	0	0	0	0	0	0	18	0	0	0	0	0	0	0	0	0	0	0	0	0	0	0	0	0	0	0	0	0
Hs.142442	Heterochromatin protein 1, binding protein 3	304854	BQ774214 in Hs.142442 rep by BC045660: Homo sapiens heterochromatin protein 1, binding protein 3, mRNA (cDNA clone MGC:43701 IMAGE:5271429), complete cds	2	-4.36923	0	5	0	5	2	0	6	0	2	0	0	13	0	0	0	2	0	0	0	0	0	0	1	0	1	9	0	2	1	7	5	0
Hs.472509	Itchy homolog E3 ubiquitin protein ligase (mouse)	167474	CB067073 in Hs.472509 rep by NM_031483: Homo sapiens itchy homolog E3 ubiquitin protein ligase (mouse) (ITCH), mRNA	3	-3.35755	0	0	0	0	8	0	0	0	0	3	0	4	0	0	0	2	0	0	0	0	0	0	0	0	0	0	2	21	0	0	0	0
Hs.331268	SMILE protein	481254	CR749309 in Hs.331268 rep by CR749309: Homo sapiens mRNA; cDNA DKFZp686O22167 (from clone DKFZp686O22167)	0	-7.25739	0	7	0	0	4	0	0	0	0	2	3	6	8	6	0	46	0	4	3	0	5	2	0	0	0	3	0	53	0	0	0	0
Hs.22137	Similar to NAD-dependent deacetylase sirtuin 5 (SIR2-like protein 5)	391047	BX537492 in Hs.22137 rep by BX537492: Homo sapiens mRNA; cDNA DKFZp686I0788 (from clone DKFZp686I0788)	1	-2.80735	0	0	0	0	0	0	0	0	0	0	0	0	0	0	0	2	0	0	0	0	0	5	6	0	0	0	0	0	0	0	0	0
Hs.445803	DC2 protein	117010	BG212163 in Hs.445803 rep by BF698884: 602126455F1 NIH_MGC_56 Homo sapiens cDNA clone IMAGE:4283340 5', mRNA sequence	9	-3.97269	0	0	0	0	0	0	0	0	0	0	0	12	2	0	3	14	0	29	9	5	9	1	0	7	0	0	35	0	2	23	5	0
Hs.46689	Full length insert cDNA clone YY74A01		AF088007 in Hs.46689 rep by AF088007: Homo sapiens full length insert cDNA clone YY74A01	1	1	0	0	0	0	0	0	0	0	0	0	0	0	0	0	0	0	0	0	0	0	0	0	0	0	0	0	0	0	0	0	0	0
Hs.480085	TNNI3 interacting kinase	51086	BX640903 in Hs.480085 rep by BX640903: Homo sapiens mRNA; cDNA DKFZp686C06106 (from clone DKFZp686C06106)	2	1.58496	0	0	0	0	0	0	0	0	0	0	0	0	0	0	0	0	0	0	0	0	0	0	0	0	0	0	0	0	0	0	0	0
Hs.354056	P450 (cytochrome) oxidoreductase	5447	BQ962196 in Hs.354056 rep by CD014011: 90138962 Single gene library Homo sapiens cDNA, mRNA sequence	1	1	0	0	0	0	0	0	0	0	0	0	0	0	0	0	0	0	0	0	0	0	0	0	0	0	0	0	0	0	0	0	0	0
Hs.467408	Tripartite motif-containing 28	30465	X97548 in Hs.467408 rep by X97548: H.sapiens mRNA for TIF1beta zinc finger protein	1	-2.58496	0	0	0	0	0	0	0	0	0	0	0	11	0	0	0	0	0	0	0	0	0	0	0	0	0	0	0	0	0	0	0	0
Hs.40582	CDC14 cell division cycle 14 homolog B (S. cerevisiae)	17110	NM_033331 in Hs.40582 rep by NM_033332: Homo sapiens CDC14 cell division cycle 14 homolog B (S. cerevisiae) (CDC14B), transcript variant 3, mRNA	0	-4.90689	0	0	0	0	0	0	0	0	23	0	1	0	0	0	0	0	0	0	0	0	0	0	0	0	0	0	5	0	0	0	0	0
Hs.174030	ADAM metallopeptidase domain 28	21726	AW298323 in Hs.174030 rep by NM_014265: Homo sapiens ADAM metallopeptidase domain 28 (ADAM28), transcript variant 1, mRNA	2	-1.41504	0	0	0	0	0	0	0	0	0	0	0	0	0	0	0	0	0	0	0	0	0	0	0	0	0	0	0	0	0	0	7	0
Hs.188634	Sorting nexin 1	13284	NM_003099 in Hs.188634 rep by NM_003099: Homo sapiens sorting nexin 1 (SNX1), transcript variant 1, mRNA	1	-4.88264	0	7	0	0	0	24	0	9	0	0	5	0	0	0	3	0	0	3	0	4	0	0	0	0	0	3	0	0	0	0	0	0
Hs.485581	Leucine rich repeat containing 1	110454	BX538262 in Hs.485581 rep by BX538262: Homo sapiens mRNA; cDNA DKFZp686J0244 (from clone DKFZp686J0244)	0	-5.32193	0	0	0	0	0	0	0	0	0	0	0	0	0	0	0	0	0	10	0	0	0	0	0	0	0	0	0	0	0	0	0	29
Hs.435166	Lamin B receptor	15720	NM_002296 in Hs.435166 rep by NM_002296: Homo sapiens lamin B receptor (LBR), transcript variant 1, mRNA	5	-5.87036	0	29	95	0	0	0	0	0	3	0	7	2	0	31	0	0	0	26	0	0	22	1	3	0	22	29	40	3	16	5	16	0
Hs.536535	Dual specificity phosphatase 16	161648	AV719865 in Hs.536535 rep by AL833073: Homo sapiens mRNA; cDNA DKFZp451D0719 (from clone DKFZp451D0719)	1	-5.16993	0	0	0	16	4	0	13	0	0	2	0	7	0	0	0	3	4	0	0	0	2	5	4	0	0	0	6	0	0	0	0	5
Hs.567455	Phosphodiesterase 7B	27115	BC070267 in Hs.567455 rep by AB209990: Homo sapiens mRNA for PDE7B variant protein, partial cds, clone: ah00907	22	4.52356	0	0	0	0	0	0	0	0	0	0	0	0	0	0	0	0	0	0	0	0	0	0	0	0	0	0	0	0	0	0	0	0
Hs.567576	Chromosome 13 open reading frame 7	159192	BM674566 in Hs.567576 rep by CR936752: Homo sapiens mRNA; cDNA DKFZp686A01276 (from clone DKFZp686A01276)	3	-3.61471	0	0	0	0	0	0	0	0	0	5	0	0	0	0	0	0	0	0	0	0	0	0	1	0	0	0	0	0	0	0	42	0
Hs.471316	Sperm associated antigen 16	79582	NM_024532 in Hs.471316 rep by CR749477: Homo sapiens mRNA; cDNA DKFZp781G1023 (from clone DKFZp781G1023)	0	-4.08746	0	0	0	0	0	0	13	0	0	0	0	0	0	0	0	0	0	0	0	0	0	0	0	0	3	0	0	0	0	0	0	0
Hs.469944	Pleckstrin homology domain containing, family B (evectins) member 2	220164	AK074259 in Hs.469944 rep by AK093730: Homo sapiens cDNA FLJ36411 fis, clone THYMU2010699, highly similar to Mus musculus evectin-2 (Evt2) mRNA	0	-7	0	0	0	0	0	2	0	0	4	0	0	1	3	0	0	0	2	57	2	0	3	3	8	0	19	0	0	0	0	0	23	0
Hs.163484	Forkhead box A1	6338	CA312878 in Hs.163484 rep by NM_004496: Homo sapiens forkhead box A1 (FOXA1), mRNA	9	-4.60288	0	0	0	0	0	0	0	0	0	0	0	0	0	8	0	0	0	223	0	0	0	0	0	0	0	0	0	0	0	11	0	0
Hs.558333	G protein-coupled receptor 18	8523	NM_005292 in Hs.558333 rep by BC066927: Homo sapiens G protein-coupled receptor 18, mRNA (cDNA clone MGC:87213 IMAGE:4373724), complete cds	0	-7.18982	7	0	3	0	0	0	7	0	0	5	2	0	4	0	3	0	4	0	0	13	2	6	31	6	2	34	3	2	6	0	0	5
Hs.391835	Complement component 8, beta polypeptide	1464	NM_000066 in Hs.391835 rep by NM_000066: Homo sapiens complement component 8, beta polypeptide (C8B), mRNA	2	1.58496	0	0	0	0	0	0	0	0	0	0	0	0	0	0	0	0	0	0	0	0	0	0	0	0	0	0	0	0	0	0	0	0
Hs.181300	Sel-1 suppressor of lin-12-like (C. elegans)	38400	NM_005065 in Hs.181300 rep by NM_005065: Homo sapiens sel-1 suppressor of lin-12-like (C. elegans) (SEL1L), mRNA	0	-8.39232	13	21	4	23	1	0	9	5	12	10	2	1	5	8	27	26	2	21	0	2	1	77	11	19	4	0	3	5	17	6	0	0
Hs.372082	Trinucleotide repeat containing 6B	115560	NM_015088 in Hs.372082 rep by NM_015088: Homo sapiens trinucleotide repeat containing 6B (TNRC6B), transcript variant 1, mRNA	4	-2.80735	0	0	0	4	0	0	2	0	2	0	0	0	5	2	0	0	0	0	0	0	0	2	0	0	7	0	0	0	0	0	5	5
Hs.133352	PHD finger protein 8	69399	NM_015107 in Hs.133352 rep by CR933612: Homo sapiens mRNA; cDNA DKFZp686E0868 (from clone DKFZp686E0868)	0	-5.49185	0	0	0	0	0	0	0	0	0	0	0	9	0	20	0	3	0	4	0	0	0	0	0	0	4	0	0	0	2	0	0	2
Hs.192619	KIAA1600	173100	AL833226 in Hs.192619 rep by AB046820: Homo sapiens mRNA for KIAA1600 protein, partial cds	2	-2.41504	0	0	0	0	0	0	0	0	0	0	0	0	0	0	0	0	0	0	0	0	0	0	6	0	0	7	0	2	0	0	0	0
Hs.553498	Phosphoinositide-3-kinase, catalytic, alpha polypeptide	10580	NM_006218 in Hs.553498 rep by NM_006218: Homo sapiens phosphoinositide-3-kinase, catalytic, alpha polypeptide (PIK3CA), mRNA	2	-1.58496	0	0	0	0	0	0	0	0	0	0	0	0	0	0	0	0	0	0	8	0	0	0	0	0	0	0	0	0	0	0	0	0
Hs.144407	Nudix (nucleoside diphosphate linked moiety X)-type motif 15	55270	BC050698 in Hs.144407 rep by AK001818: Homo sapiens cDNA FLJ10956 fis, clone PLACE1000420, weakly similar to 7,8-DIHYDRO-8-OXOGUANINE TRIPHOSPHATASE (EC 3.1.6.-)	1	1	0	0	0	0	0	0	0	0	0	0	0	0	0	0	0	0	0	0	0	0	0	0	0	0	0	0	0	0	0	0	0	0
Hs.54505	Aquaporin 6, kidney specific	726	AL137716 in Hs.54505 rep by AL137716: Homo sapiens mRNA; cDNA DKFZp434D2030 (from clone DKFZp434D2030)	2	1.58496	0	0	0	0	0	0	0	0	0	0	0	0	0	0	0	0	0	0	0	0	0	0	0	0	0	0	0	0	0	0	0	0
Hs.429581	Reticulon 4	342852	AY123249 in Hs.429581 rep by NM_020532: Homo sapiens reticulon 4 (RTN4), transcript variant 1, mRNA	1	-7.46352	10	21	3	11	25	2	13	0	48	21	5	8	5	0	0	1	0	12	103	0	0	13	5	0	2	2	0	3	31	0	8	0
Hs.518267	Transferrin	28072	BQ448066 in Hs.518267 rep by CR936810: Homo sapiens mRNA; cDNA DKFZp781D0156 (from clone DKFZp781D0156)	29	4.90689	0	0	0	0	0	0	0	0	0	0	0	0	0	0	0	0	0	0	0	0	0	0	0	0	0	0	0	0	0	0	0	0
Hs.104624	Aquaporin 9	732	NM_020980 in Hs.104624 rep by NM_020980: Homo sapiens aquaporin 9 (AQP9), mRNA	2	1.58496	0	0	0	0	0	0	0	0	0	0	0	0	0	0	0	0	0	0	0	0	0	0	0	0	0	0	0	0	0	0	0	0
Hs.565662	Transcribed locus		BQ573759 in Hs.565662 rep by BQ573759: UI-H-EZ0-bav-d-22-0-UI.s1 NCI_CGAP_Ch1 Homo sapiens cDNA clone UI-H-EZ0-bav-d-22-0-UI 3', mRNA sequence	1	1	0	0	0	0	0	0	0	0	0	0	0	0	0	0	0	0	0	0	0	0	0	0	0	0	0	0	0	0	0	0	0	0
Hs.126667	Endothelial differentiation, lysophosphatidic acid G-protein-coupled receptor, 2	1902	BC036034 in Hs.126667 rep by BC036034: Homo sapiens endothelial differentiation, lysophosphatidic acid G-protein-coupled receptor, 2, transcript variant 2, mRNA (cDNA clone MGC:33157 IMAGE:5272431), complete cds	1	1	0	0	0	0	0	0	0	0	0	0	0	0	0	0	0	0	0	0	0	0	0	0	0	0	0	0	0	0	0	0	0	0
Hs.580976	Transcribed locus		AW449005 in Hs.580976 rep by AW449005: UI-H-BI3-ake-e-04-0-UI.s1 NCI_CGAP_Sub5 Homo sapiens cDNA clone IMAGE:2734158 3', mRNA sequence	0	-5.45943	0	0	0	3	2	0	0	0	1	0	0	11	0	0	0	8	0	0	4	0	0	0	0	0	0	0	7	0	3	0	4	0
Hs.13155	Integrin, beta 5	11079	BQ448281 in Hs.13155 rep by AK091595: Homo sapiens cDNA FLJ34276 fis, clone FEBRA2003520	0	-3.70044	0	0	0	0	0	0	0	0	0	0	0	0	0	0	0	0	0	0	0	0	0	0	0	0	0	0	0	0	12	0	0	0
Hs.514174	Junction plakoglobin	3728	NM_002230 in Hs.514174 rep by BX648177: Homo sapiens mRNA; cDNA DKFZp686H19129 (from clone DKFZp686H19129)	2	1.58496	0	0	0	0	0	0	0	0	0	0	0	0	0	0	0	0	0	0	0	0	0	0	0	0	0	0	0	0	0	0	0	0
Hs.280951	WD repeat domain 59	159452	NM_030581 in Hs.280951 rep by NM_030581: Homo sapiens WD repeat domain 59 (WDR59), mRNA	0	-3.70044	0	0	7	0	0	0	0	0	0	0	0	0	0	0	0	0	0	0	5	0	0	0	0	0	0	0	0	0	0	0	0	0
Hs.270775	Chromosome 1 open reading frame 16	19774	AY386363 in Hs.270775 rep by NM_173156: Homo sapiens chromosome 1 open reading frame 16 (C1orf16), transcript variant 1, mRNA	1	-2.16993	8	0	0	0	0	0	0	0	0	0	0	0	0	0	0	0	0	0	0	0	0	0	0	0	0	0	0	0	0	0	0	0
Hs.97443	Transcribed locus		BX113007 in Hs.97443 rep by BX113007: BX113007 Soares_testis_NHT Homo sapiens cDNA clone IMAGp998N131785, mRNA sequence	1	1	0	0	0	0	0	0	0	0	0	0	0	0	0	0	0	0	0	0	0	0	0	0	0	0	0	0	0	0	0	0	0	0
Hs.125849	SPFH domain family, member 2	44640	NM_007175 in Hs.125849 rep by NM_007175: Homo sapiens SPFH domain family, member 2 (SPFH2), transcript variant 1, mRNA	0	-4.32193	0	0	0	0	0	0	0	0	0	0	0	2	0	0	0	0	0	0	7	0	0	0	5	0	0	3	2	0	0	0	0	0
Hs.21388	Zinc finger, DHHC-type containing 21	1702405	AK026322 in Hs.21388 rep by AK127313: Homo sapiens cDNA FLJ45382 fis, clone BRHIP3021499	2	-3.77259	0	7	0	0	0	16	5	0	0	0	0	0	2	0	0	10	0	0	0	0	0	0	0	0	0	0	0	0	0	0	0	0
Hs.171695	Dual specificity phosphatase 1	3686	NM_004417 in Hs.171695 rep by AK127679: Homo sapiens cDNA FLJ45777 fis, clone NETRP2004385, highly similar to Dual specificity protein phosphatase 1 (EC 3.1.3.48)	1	-3.80735	0	5	0	0	5	0	0	0	0	0	2	0	7	0	0	0	0	0	0	0	0	0	2	0	0	0	0	0	0	0	6	0
Hs.26613	La ribonucleoprotein domain family, member 4	566255	NM_199188 in Hs.26613 rep by NM_199188: Homo sapiens La ribonucleoprotein domain family, member 4 (LARP4), transcript variant 2, mRNA	0	-5.39232	1	0	0	0	0	0	0	0	0	2	4	4	0	0	0	0	5	0	0	0	0	5	17	0	0	0	3	0	0	0	0	0
Hs.556028	Stereocilin	161497	NM_153700 in Hs.556028 rep by NM_153700: Homo sapiens stereocilin (STRC), mRNA	2	1.58496	0	0	0	0	0	0	0	0	0	0	0	0	0	0	0	0	0	0	0	0	0	0	0	0	0	0	0	0	0	0	0	0
Hs.134602	Titin	94549	NM_133378 in Hs.134602 rep by NM_133378: Homo sapiens titin (TTN), transcript variant N2-A, mRNA	1	-6.22882	0	0	0	0	0	0	0	0	0	0	133	0	0	0	0	0	0	0	5	0	0	0	0	0	9	2	0	0	0	0	0	0
Hs.272251	Kelch-like 5 (Drosophila)	153264	NM_015990 in Hs.272251 rep by NM_015990: Homo sapiens kelch-like 5 (Drosophila) (KLHL5), transcript variant 1, mRNA	0	-5.75489	0	27	0	0	1	0	0	0	6	0	0	0	0	0	0	0	13	0	0	0	0	0	0	0	0	0	3	0	3	0	0	0
Hs.189652	Hypothetical protein FLJ21986	79974	BC046360 in Hs.189652 rep by NM_024913: Homo sapiens hypothetical protein FLJ21986 (FLJ21986), mRNA	2	1.58496	0	0	0	0	0	0	0	0	0	0	0	0	0	0	0	0	0	0	0	0	0	0	0	0	0	0	0	0	0	0	0	0
Hs.397001	CDNA clone IMAGE:4304686		BC007784 in Hs.397001 rep by BC007784: Homo sapiens cDNA clone IMAGE:4304686, partial cds	1	1	0	0	0	0	0	0	0	0	0	0	0	0	0	0	0	0	0	0	0	0	0	0	0	0	0	0	0	0	0	0	0	0
Hs.9999	Epithelial membrane protein 3	2014	NM_001425 in Hs.9999 rep by BM556279: AGENCOURT_6579157 NIH_MGC_41 Homo sapiens cDNA clone IMAGE:5468737 5', mRNA sequence	0	-3.45943	0	0	6	0	0	0	0	0	0	0	2	0	0	0	0	0	0	0	0	0	0	0	1	0	0	0	0	0	0	0	1	0
Hs.524899	Sin3-associated polypeptide, 18kDa	20568	NM_005870 in Hs.524899 rep by AK126385: Homo sapiens cDNA FLJ44421 fis, clone UTERU2002547, highly similar to Homo sapiens sin3-associated polypeptide, 18kDa (SAP18)	0	-4.32193	0	0	0	0	0	0	0	0	0	0	19	0	0	0	0	0	0	0	0	0	0	0	0	0	0	0	0	0	0	0	0	0
Hs.145384	Glycine-N-acyltransferase	20498	NM_201648 in Hs.145384 rep by NM_201648: Homo sapiens glycine-N-acyltransferase (GLYAT), nuclear gene encoding mitochondrial protein, transcript variant 1, mRNA	3	-2.64386	0	0	0	0	0	0	0	0	0	0	0	24	0	0	0	0	0	0	0	0	0	0	0	0	0	0	0	0	0	0	0	0
Hs.1012	Complement component 4 binding protein, alpha	2888	BC022312 in Hs.1012 rep by BC022312: Homo sapiens complement component 4 binding protein, alpha, mRNA (cDNA clone MGC:22604 IMAGE:4688428), complete cds	1	-3.58496	0	0	0	0	3	12	0	0	0	0	0	0	0	0	0	0	0	0	0	0	0	0	0	8	0	0	0	0	0	0	0	0
Hs.466766	Latent transforming growth factor beta binding protein 4	8425	NM_003573 in Hs.466766 rep by NM_003573: Homo sapiens latent transforming growth factor beta binding protein 4 (LTBP4), mRNA	1	1	0	0	0	0	0	0	0	0	0	0	0	0	0	0	0	0	0	0	0	0	0	0	0	0	0	0	0	0	0	0	0	0
Hs.308074	Chromosome 9 open reading frame 5	94924	AF153415 in Hs.308074 rep by AF153415: Homo sapiens chromosome 9 open reading frame 5 mRNA, complete cds	0	-6.45943	5	1	0	25	0	0	0	3	4	0	4	10	0	27	0	0	0	0	0	0	0	1	3	0	0	0	4	0	0	0	0	0
Hs.511686	Talin 2	167320	NM_015059 in Hs.511686 rep by NM_015059: Homo sapiens talin 2 (TLN2), mRNA	1	-2.32193	0	0	0	0	0	0	0	0	0	0	0	0	0	0	0	0	9	0	0	0	0	0	0	0	0	0	0	0	0	0	0	0
Hs.485365	S-adenosylhomocysteine hydrolase-like 1	64608	BG179632 in Hs.485365 rep by AK131563: Homo sapiens cDNA FLJ16815 fis, clone THYMU3044175, highly similar to Adenosylhomocysteinase (EC 3.3.1.1)	2	-5.32193	1	0	0	4	8	12	15	0	12	2	1	3	0	0	0	0	0	0	0	6	3	32	0	0	0	0	15	0	5	0	0	0
Hs.292078	La ribonucleoprotein domain family, member 1	93468	NM_033551 in Hs.292078 rep by NM_033551: Homo sapiens La ribonucleoprotein domain family, member 1 (LARP1), transcript variant 2, mRNA	0	-8.17493	8	7	12	19	8	28	35	0	13	3	2	0	1	6	4	19	3	0	3	0	13	14	9	0	7	33	15	6	8	9	2	1
Hs.285887	UDP glucuronosyltransferase 2 family, polypeptide B4	22089	BC026264 in Hs.285887 rep by BC026264: Homo sapiens UDP glucuronosyltransferase 2 family, polypeptide B4, mRNA (cDNA clone MGC:22623 IMAGE:4709436), complete cds	7	3	0	0	0	0	0	0	0	0	0	0	0	0	0	0	0	0	0	0	0	0	0	0	0	0	0	0	0	0	0	0	0	0
Hs.165465	Chromosome 14 open reading frame 35	368490	AI198653 in Hs.165465 rep by BX648700: Homo sapiens mRNA; cDNA DKFZp686I0739 (from clone DKFZp686I0739)	1	-4.64386	0	0	0	10	0	5	0	0	31	0	0	0	0	0	1	0	0	0	0	0	0	0	0	0	2	0	0	0	0	0	0	0
Hs.122337	Abhydrolase domain containing 2	55285	CR749694 in Hs.122337 rep by CR749694: Homo sapiens mRNA; cDNA DKFZp434O0910 (from clone DKFZp434O0910)	2	-3.87447	0	8	0	0	0	0	0	0	0	0	1	4	0	0	1	0	0	19	0	0	2	0	0	0	0	0	2	6	0	0	0	0
Hs.336768	4-aminobutyrate aminotransferase	72	NM_020686 in Hs.336768 rep by NM_020686: Homo sapiens 4-aminobutyrate aminotransferase (ABAT), nuclear gene encoding mitochondrial protein, transcript variant 1, mRNA	5	-4.45943	0	3	0	0	4	11	0	0	38	0	0	33	0	0	1	0	10	0	0	0	0	24	0	7	0	0	0	0	0	0	0	0
Hs.140903	Mindbomb homolog 1 (Drosophila)	287670	BC022403 in Hs.140903 rep by NM_020774: Homo sapiens mindbomb homolog 1 (Drosophila) (MIB1), mRNA	0	-5.45943	0	0	0	0	0	2	0	0	0	4	0	0	0	0	0	2	7	0	0	0	0	0	0	0	0	0	20	0	8	0	0	0
Hs.399496	Solute carrier family 13 (sodium-dependent citrate transporter), member 5	852333	NM_177550 in Hs.399496 rep by BX647354: Homo sapiens mRNA; cDNA DKFZp686K21244 (from clone DKFZp686K21244)	7	3	0	0	0	0	0	0	0	0	0	0	0	0	0	0	0	0	0	0	0	0	0	0	0	0	0	0	0	0	0	0	0	0
Hs.150837	Thioredoxin domain containing 5	163134	AI097337 in Hs.150837 rep by AY326464: Homo sapiens putative protein STRF8 (STRF8) mRNA, complete cds	0	-5.16993	0	3	3	0	0	0	3	0	0	0	7	13	0	0	0	0	0	3	0	0	0	0	2	0	0	1	0	0	0	0	0	0
Hs.287659	Spermatid perinuclear RNA binding protein	110684	NM_018387 in Hs.287659 rep by NM_018387: Homo sapiens spermatid perinuclear RNA binding protein (STRBP), mRNA	0	-6.40939	0	7	0	2	0	0	0	0	1	0	0	40	0	0	0	0	0	0	0	0	0	0	0	0	7	23	0	4	0	0	0	0
Hs.406238	Aldehyde oxidase 1	1264	BU623198 in Hs.406238 rep by L11005: Human aldehyde oxidase (hAOX) mRNA, complete cds	17	0.263034	14	0	0	0	0	0	0	0	0	0	0	0	0	0	0	0	0	0	0	0	0	0	0	0	0	0	0	0	0	0	0	0
Hs.249591	Chromosome 9 open reading frame 55	222668	CR627367 in Hs.249591 rep by CR627367: Homo sapiens mRNA; cDNA DKFZp686I09113 (from clone DKFZp686I09113)	0	-5.58496	0	18	5	0	0	0	0	0	0	0	9	4	0	0	0	0	5	4	0	0	0	0	0	0	0	0	2	0	0	0	0	0
Hs.19404	Ankyrin repeat and SOCS box-containing 9	140462	BQ267788 in Hs.19404 rep by AK000643: Homo sapiens cDNA FLJ20636 fis, clone KAT03434	1	1	0	0	0	0	0	0	0	0	0	0	0	0	0	0	0	0	0	0	0	0	0	0	0	0	0	0	0	0	0	0	0	0
Hs.52515	Transducin (beta)-like 2	53216	BQ005876 in Hs.52515 rep by AK026529: Homo sapiens cDNA: FLJ22876 fis, clone KAT02954, highly similar to AF056183 Homo sapiens WS beta-transducin repeats protein mRNA	0	-3.80735	0	0	0	0	0	0	0	0	13	0	0	0	0	0	0	0	0	0	0	0	0	0	0	0	0	0	0	0	0	0	0	0
Hs.527624	Phosphatidylinositol 4-kinase, catalytic, beta polypeptide	15894	AI146902 in Hs.527624 rep by BC040300: Homo sapiens phosphatidylinositol 4-kinase, catalytic, beta polypeptide, mRNA (cDNA clone MGC:42391 IMAGE:4821417), complete cds	0	-3.90689	0	0	2	0	0	0	0	0	0	0	5	0	0	0	0	0	0	0	0	0	0	0	0	0	7	0	0	0	0	0	0	0
Hs.371021	Lysosomal associated multispanning membrane protein 5	15610	NM_006762 in Hs.371021 rep by CR607037: full-length cDNA clone CS0DJ003YA10 of T cells (Jurkat cell line) Cot 10-normalized of Homo sapiens (human)	0	-5.35755	0	0	22	0	0	0	0	0	0	0	0	0	9	0	0	0	0	0	0	0	0	0	1	0	0	0	0	0	0	0	8	0
Hs.128199	Septin 11	278760	CN480252 in Hs.128199 rep by CR627457: Homo sapiens mRNA; cDNA DKFZp686M01112 (from clone DKFZp686M01112)	0	-7.85798	0	0	0	0	11	8	0	12	0	0	3	138	0	0	0	0	0	0	0	0	0	0	5	0	5	26	0	0	22	0	1	0
Hs.126115	Phosphatidylinositol glycan, class B	18976	AF052498 in Hs.126115 rep by CR591869: full-length cDNA clone CS0DE003YI24 of Placenta of Homo sapiens (human)	0	-5.90689	0	0	3	5	2	0	0	6	1	2	2	0	2	8	0	0	0	0	0	9	5	2	0	0	2	4	3	3	0	0	0	0
Hs.497788	Glutamyl-prolyl-tRNA synthetase	8232	NM_004446 in Hs.497788 rep by NM_004446: Homo sapiens glutamyl-prolyl-tRNA synthetase (EPRS), mRNA	4	-1.26303	0	0	0	0	0	5	0	0	0	0	0	0	0	0	0	0	0	0	0	1	0	0	5	0	0	0	0	0	0	0	0	0
Hs.249718	Eukaryotic translation initiation factor 4E	3954	BC035166 in Hs.249718 rep by NM_001968: Homo sapiens eukaryotic translation initiation factor 4E (EIF4E), mRNA	4	2.32193	0	0	0	0	0	0	0	0	0	0	0	0	0	0	0	0	0	0	0	0	0	0	0	0	0	0	0	0	0	0	0	0
Hs.84928	Nuclear transcription factor Y, beta	4801	NM_006166 in Hs.84928 rep by NM_006166: Homo sapiens nuclear transcription factor Y, beta (NFYB), mRNA	1	1	0	0	0	0	0	0	0	0	0	0	0	0	0	0	0	0	0	0	0	0	0	0	0	0	0	0	0	0	0	0	0	0
Hs.471695	Proline rich Gla (G-carboxyglutamic acid) 4 (transmembrane)	158112	BC063393 in Hs.471695 rep by BC063393: Homo sapiens proline rich Gla (G-carboxyglutamic acid) 4 (transmembrane), mRNA (cDNA clone MGC:74683 IMAGE:5183337), complete cds	0	-4.90689	0	0	0	0	0	0	0	0	0	0	0	29	0	0	0	0	0	0	0	0	0	0	0	0	0	0	0	0	0	0	0	0
Hs.212764	CDNA clone IMAGE:4826324		BC044836 in Hs.212764 rep by BC044836: Homo sapiens cDNA clone IMAGE:4826324	1	1	0	0	0	0	0	0	0	0	0	0	0	0	0	0	0	0	0	0	0	0	0	0	0	0	0	0	0	0	0	0	0	0
Hs.285051	Cell cycle progression 1	18472	NM_020739 in Hs.285051 rep by NM_020739: Homo sapiens cell cycle progression 1 (CCPG1), transcript variant 2, mRNA	1	-2.90689	0	6	0	0	0	0	0	0	4	0	0	0	0	0	0	0	0	3	0	0	0	1	0	0	0	0	0	0	0	0	0	0
Hs.291533	Son of sevenless homolog 2 (Drosophila)	13310	L13858 in Hs.291533 rep by L13858: Human guanine nucleotide exchange factor mRNA, complete cds	0	-3.70044	0	0	0	0	0	0	0	0	0	0	0	0	0	0	0	0	7	0	0	0	0	0	0	0	5	0	0	0	0	0	0	0
Hs.565094	Transcribed locus		AW298042 in Hs.565094 rep by BX116063: BX116063 NCI_CGAP_Brn23 Homo sapiens cDNA clone IMAGp998O244959, mRNA sequence	0	-3.16993	2	0	0	0	0	0	0	0	0	0	0	0	0	0	0	0	0	0	0	0	0	6	0	0	0	0	0	0	0	0	0	0
Hs.371987	Nuclear factor of activated T-cells 5, tonicity-responsive	53625	AF346509 in Hs.371987 rep by AF346509: Homo sapiens nuclear factor of activated T-cells (NFAT5) mRNA, complete cds	7	-4.17991	9	17	13	10	4	0	0	0	5	0	6	2	5	0	0	2	37	3	1	0	0	2	2	0	1	1	24	0	0	0	0	0
Hs.434219	Ankyrin repeat and KH domain containing 1	219528	NM_020690 in Hs.434219 rep by NM_020690: Homo sapiens MASK-4E-BP3 alternate reading frame gene (MASK-BP3), mRNA	2	-3.5025	0	0	11	0	0	0	0	12	0	0	0	0	0	0	0	9	0	0	0	0	0	0	0	0	0	1	0	0	0	0	0	0
Hs.183006	Glucuronyl C5-epimerase	52070	NM_015554 in Hs.183006 rep by NM_015554: Homo sapiens glucuronyl C5-epimerase (GLCE), mRNA	1	-0.584963	0	0	0	0	0	0	0	0	0	0	0	0	0	0	0	0	0	0	0	0	0	0	0	0	0	0	0	2	0	0	0	0
Hs.435381	Chromosome 9 open reading frame 39	54875	BC072424 in Hs.435381 rep by BX647069: Homo sapiens mRNA; cDNA DKFZp686K1269 (from clone DKFZp686K1269)	1	1	0	0	0	0	0	0	0	0	0	0	0	0	0	0	0	0	0	0	0	0	0	0	0	0	0	0	0	0	0	0	0	0
Hs.127445	Lipase A, lysosomal acid, cholesterol esterase (Wolman disease)	15952	BQ212790 in Hs.127445 rep by AK091558: Homo sapiens cDNA FLJ34239 fis, clone FCBBF3027755, highly similar to LYSOSOMAL ACID LIPASE/CHOLESTERYL ESTER HYDROLASE PRECURSOR (EC 3.1.1.13)	0	-7.04439	3	0	0	1	7	5	2	0	2	3	0	0	16	0	0	0	2	6	2	0	20	50	11	0	1	0	0	0	0	0	0	0
Hs.567409	FERM, RhoGEF (ARHGEF) and pleckstrin domain protein 1 (chondrocyte-derived)	20320	AI817504 in Hs.567409 rep by NM_005766: Homo sapiens FERM, RhoGEF (ARHGEF) and pleckstrin domain protein 1 (chondrocyte-derived) (FARP1), transcript variant 1, mRNA	1	1	0	0	0	0	0	0	0	0	0	0	0	0	0	0	0	0	0	0	0	0	0	0	0	0	0	0	0	0	0	0	0	0
Hs.310645	RAB1A, member RAS oncogene family	11722	NM_004161 in Hs.310645 rep by AK123525: Homo sapiens cDNA FLJ41531 fis, clone BRTHA2014997	0	-3.58496	0	0	0	0	0	0	0	0	0	0	0	9	0	0	0	0	0	0	0	0	0	0	0	0	0	0	0	2	0	0	0	0
Hs.282417	Phosphorylase, glycogen; liver (Hers disease, glycogen storage disease type VI)	17508	AI365232 in Hs.282417 rep by BC009895: Homo sapiens phosphorylase, glycogen; liver (Hers disease, glycogen storage disease type VI), mRNA (cDNA clone IMAGE:2967205), partial cds	0	-5.61471	0	5	0	0	0	0	0	0	0	0	0	43	0	0	0	0	0	0	0	0	0	0	0	0	0	0	0	0	0	0	0	0
Hs.76530	Coagulation factor II (thrombin)	4294	BX096172 in Hs.76530 rep by BC051332: Homo sapiens coagulation factor II (thrombin), mRNA (cDNA clone MGC:59803 IMAGE:6283420), complete cds	2	1.58496	0	0	0	0	0	0	0	0	0	0	0	0	0	0	0	0	0	0	0	0	0	0	0	0	0	0	0	0	0	0	0	0
Hs.433075	Aminoadipate-semialdehyde synthase	30471	NM_005763 in Hs.433075 rep by AJ007714: Homo sapiens mRNA for lysine-ketoglutarate reductase/saccharopine dehydrogenase, partial CDS	1	-5.02237	0	6	0	0	0	0	0	0	1	0	0	0	0	0	0	0	0	0	1	1	40	1	0	0	0	0	0	8	6	0	0	0
Hs.81907	Hypothetical protein FLJ30596	401058	BX648388 in Hs.81907 rep by BX648388: Homo sapiens mRNA; cDNA DKFZp686J18205 (from clone DKFZp686J18205)	0	-4	0	9	0	0	0	0	6	0	0	0	0	0	0	0	0	0	0	0	0	0	0	0	0	0	0	0	0	0	0	0	0	0
Hs.282871	Cytochrome P450, family 2, subfamily C, polypeptide 8	4674	CD013969 in Hs.282871 rep by CD013969: 90127948 Single gene library Homo sapiens cDNA, mRNA sequence	28	4.85798	0	0	0	0	0	0	0	0	0	0	0	0	0	0	0	0	0	0	0	0	0	0	0	0	0	0	0	0	0	0	0	0
Hs.445715	CDNA FLJ44137 fis, clone THYMU2009186		CB851594 in Hs.445715 rep by AK123363: Homo sapiens cDNA FLJ41369 fis, clone BRCAN2006117	2	-5	2	0	0	37	0	6	5	14	0	0	15	0	0	0	0	0	0	13	0	0	0	0	0	0	0	1	0	2	0	0	0	0
Hs.167584	Solute carrier family 2 (facilitated glucose transporter), member 2	32570	NM_000340 in Hs.167584 rep by NM_000340: Homo sapiens solute carrier family 2 (facilitated glucose transporter), member 2 (SLC2A2), mRNA	1	-2.80735	0	0	0	0	0	0	0	0	0	0	0	4	0	0	0	0	0	0	0	0	0	0	0	0	0	9	0	0	0	0	0	0
Hs.529551	SUMO1/sentrin specific peptidase 7	114674	NM_020654 in Hs.529551 rep by NM_020654: Homo sapiens SUMO1/sentrin specific peptidase 7 (SENP7), mRNA	0	-6.58496	0	0	0	0	0	4	0	0	0	1	0	0	0	0	0	80	0	0	0	0	0	0	4	0	0	5	1	0	0	0	0	0
Hs.406557	CDC-like kinase 4	114792	NM_020666 in Hs.406557 rep by BC063116: Homo sapiens CDC-like kinase 4, mRNA (cDNA clone IMAGE:30324121), partial cds	0	-5.83289	36	0	0	0	0	17	0	0	0	0	0	0	0	0	0	0	0	0	3	0	0	0	0	0	0	0	0	0	0	0	0	0
Hs.514802	Zinc finger protein 24 (KOX 17)	22716	NM_006965 in Hs.514802 rep by NM_006965: Homo sapiens zinc finger protein 24 (KOX 17) (ZNF24), mRNA	0	-5.61471	13	0	2	6	0	0	7	0	6	3	0	0	0	0	0	2	0	0	0	0	0	1	4	0	4	0	0	0	0	0	0	0
Hs.523145	Dolichyl-diphosphooligosaccharide-protein glycosyltransferase	3300	AW194440 in Hs.523145 rep by AK090466: Homo sapiens mRNA for FLJ00387 protein	0	-3.45943	0	0	0	0	0	0	0	0	0	0	0	3	0	0	0	0	0	0	0	0	0	0	0	0	0	0	0	0	0	0	7	0
Hs.528368	Carboxypeptidase N, polypeptide 2, 83kD	2740	BC042334 in Hs.528368 rep by BC042334: Homo sapiens, Similar to RIKEN cDNA 1300018K11 gene, clone IMAGE:5190234, mRNA, partial cds	7	-0.169925	0	0	0	0	0	0	0	0	0	0	0	0	0	0	0	0	0	0	0	0	0	0	0	0	0	8	0	0	0	0	0	0
Hs.485041	Tripartite motif-containing 26	15452	BM977004 in Hs.485041 rep by BX640628: Homo sapiens mRNA; cDNA DKFZp686I17223 (from clone DKFZp686I17223)	2	0	0	0	0	0	0	0	0	0	0	0	0	0	0	0	0	0	0	0	0	0	0	0	0	0	2	0	0	0	0	0	0	0
Hs.573166	Transcribed locus		BU620564 in Hs.573166 rep by BU620564: UI-H-FL1-bfx-g-09-0-UI.s1 NCI_CGAP_FL1 Homo sapiens cDNA clone UI-H-FL1-bfx-g-09-0-UI 3', mRNA sequence	1	-5.61471	0	0	0	2	3	10	4	0	0	0	0	0	0	2	0	6	0	8	12	0	4	0	15	0	0	5	4	6	2	2	6	6
Hs.131887	DnaJ homology subfamily A member 5	671090	NM_194283 in Hs.131887 rep by NM_194283: Homo sapiens DnaJ homology subfamily A member 5 (DNAJA5), transcript variant 1, mRNA	3	-4.18982	0	3	0	0	0	2	0	0	0	0	10	0	6	2	0	2	7	0	0	0	0	0	11	0	16	1	5	0	5	0	2	0
Hs.521459	ADAM-like, decysin 1	54598	NM_014479 in Hs.521459 rep by Y13323: Homo sapiens mRNA for disintegrin-protease	1	-1.80735	0	0	0	0	0	0	0	0	0	0	0	0	0	0	0	0	0	0	0	0	6	0	0	0	0	0	0	0	0	0	0	0
Hs.160324	Intersectin 1 (SH3 domain protein)	12906	AF064244 in Hs.160324 rep by AF064244: Homo sapiens intersectin long form mRNA, complete cds	1	-1.58496	0	0	0	0	0	0	0	0	0	0	0	0	0	0	0	0	0	0	0	0	0	0	0	0	5	0	0	0	0	0	0	0
Hs.534473	Translocase of outer mitochondrial membrane 22 homolog (yeast)	56993	NM_020243 in Hs.534473 rep by NM_020243: Homo sapiens translocase of outer mitochondrial membrane 22 homolog (yeast) (TOMM22), nuclear gene encoding mitochondrial protein, mRNA	1	-1.58496	0	0	0	0	0	0	0	0	0	0	0	0	0	0	0	0	0	0	0	0	0	0	0	0	0	0	0	0	0	0	5	0
Hs.411847	Mitogen-activated protein kinase 6	11194	BU619876 in Hs.411847 rep by NM_002748: Homo sapiens mitogen-activated protein kinase 6 (MAPK6), mRNA	1	-4.39232	1	2	0	0	0	7	0	6	0	0	6	3	0	0	0	0	0	2	0	0	0	0	0	0	9	0	3	0	2	0	0	0
Hs.525205	NDRG family member 2	287235	BC013209 in Hs.525205 rep by AK096999: Homo sapiens cDNA FLJ39680 fis, clone SMINT2010084, highly similar to Mus musculus mRNA for Ndr1 related protein Ndr2	0	-5.90689	0	0	0	0	1	10	0	0	10	0	0	0	0	0	0	0	0	0	31	0	0	0	0	0	0	0	7	0	0	0	0	0
Hs.293753	BCL2-related ovarian killer	666	BU738500 in Hs.293753 rep by NM_032515: Homo sapiens BCL2-related ovarian killer (BOK), mRNA	1	1	0	0	0	0	0	0	0	0	0	0	0	0	0	0	0	0	0	0	0	0	0	0	0	0	0	0	0	0	0	0	0	0
Hs.473761	Reticulon 3	10313	NM_201428 in Hs.473761 rep by NM_201428: Homo sapiens reticulon 3 (RTN3), transcript variant 2, mRNA	0	-5.04439	0	0	0	25	0	0	0	0	0	0	0	0	0	0	0	0	0	4	0	0	0	0	0	0	0	0	3	0	0	0	0	0
Hs.269059	Jumonji, AT rich interactive domain 2	3720	NM_004973 in Hs.269059 rep by NM_004973: Homo sapiens Jumonji, AT rich interactive domain 2 (JARID2), mRNA	0	-5.75489	0	5	2	0	3	2	0	0	0	5	0	0	4	0	0	2	0	0	2	2	8	5	0	0	0	3	0	0	0	0	8	2
Hs.485628	Zinc finger protein 451	78108	DA955065 in Hs.485628 rep by BX648336: Homo sapiens mRNA; cDNA DKFZp686J105 (from clone DKFZp686J105)	1	-3.24793	8	5	0	0	0	0	0	0	0	0	0	0	0	0	0	1	0	0	0	4	0	0	0	0	0	0	0	0	0	0	0	0
Hs.101364	Putative protein product of Nbla00058	54529	AY116969 in Hs.101364 rep by AK000759: Homo sapiens cDNA FLJ20752 fis, clone HEP02921	2	1.58496	0	0	0	0	0	0	0	0	0	0	0	0	0	0	0	0	0	0	0	0	0	0	0	0	0	0	0	0	0	0	0	0
Hs.320892	Testicular soluble adenylyl cyclase	55811	AF331033 in Hs.320892 rep by AF331033: Homo sapiens AH-related protein mRNA, complete cds, alternatively spliced	1	1	0	0	0	0	0	0	0	0	0	0	0	0	0	0	0	0	0	0	0	0	0	0	0	0	0	0	0	0	0	0	0	0
Hs.443874	Solute carrier family 6 (neurotransmitter transporter, GABA), member 1	13058	NM_003042 in Hs.443874 rep by NM_003042: Homo sapiens solute carrier family 6 (neurotransmitter transporter, GABA), member 1 (SLC6A1), mRNA	1	1	0	0	0	0	0	0	0	0	0	0	0	0	0	0	0	0	0	0	0	0	0	0	0	0	0	0	0	0	0	0	0	0
Hs.59804	SECIS binding protein 2	237144	CB529847 in Hs.59804 rep by BX648787: Homo sapiens mRNA; cDNA DKFZp686C09169 (from clone DKFZp686C09169)	1	-5.42626	28	10	0	3	8	0	0	0	0	0	0	0	0	5	0	0	0	0	10	0	0	0	5	0	5	4	2	0	5	0	0	0
Hs.444569	Transmembrane protein 49	408355	CA412810 in Hs.444569 rep by BC053563: Homo sapiens microRNA 21, mRNA (cDNA clone IMAGE:6190064)	4	-4.88753	15	3	6	0	0	0	7	0	1	0	0	3	34	8	0	2	0	4	0	4	1	5	6	4	5	0	5	3	0	0	31	0
Hs.439152	Nitrilase family, member 2	113908	CA311335 in Hs.439152 rep by BF984981: 602306265F1 NIH_MGC_88 Homo sapiens cDNA clone IMAGE:4397465 5', mRNA sequence	2	-2.32193	0	0	0	0	6	0	0	0	0	0	3	0	0	0	0	0	0	0	0	0	0	0	5	0	0	0	0	0	0	0	0	0
Hs.282975	Carboxylesterase 2 (intestine, liver)	17648	NM_003869 in Hs.282975 rep by NM_003869: Homo sapiens carboxylesterase 2 (intestine, liver) (CES2), transcript variant 1, mRNA	2	1.58496	0	0	0	0	0	0	0	0	0	0	0	0	0	0	0	0	0	0	0	0	0	0	0	0	0	0	0	0	0	0	0	0
Hs.528305	DEAD (Asp-Glu-Ala-Asp) box polypeptide 17	42084	NM_006386 in Hs.528305 rep by NM_006386: Homo sapiens DEAD (Asp-Glu-Ala-Asp) box polypeptide 17 (DDX17), transcript variant 1, mRNA	8	-4.80162	22	4	10	6	10	22	3	0	3	0	26	2	15	0	0	15	2	20	7	3	3	4	19	0	13	13	6	1	16	5	0	0
Hs.279920	Tyrosine 3-monooxygenase/tryptophan 5-monooxygenase activation protein, beta polypeptide	7529	NM_003404 in Hs.279920 rep by AB209759: Homo sapiens mRNA for tyrosine 3-monooxygenase/tryptophan 5-monooxygenase activation protein, beta polypeptide variant protein	0	-5.20945	0	0	0	0	0	0	0	0	0	0	0	0	0	0	0	0	0	16	0	0	0	1	0	0	0	5	0	0	0	0	14	0
Hs.221436	RNA binding motif, single stranded interacting protein	81909	NM_001003793 in Hs.221436 rep by AL831860: Homo sapiens mRNA; cDNA DKFZp761G0917 (from clone DKFZp761G0917)	0	-4.85798	7	0	0	0	7	0	0	0	0	0	0	0	0	0	0	0	0	0	12	0	0	0	2	0	0	0	0	0	0	0	0	0
Hs.309641	Ring finger protein 11	80982	NM_014372 in Hs.309641 rep by NM_014372: Homo sapiens ring finger protein 11 (RNF11), mRNA	0	-8.18488	12	10	5	10	27	2	3	4	24	15	4	8	60	0	5	22	5	3	0	0	12	4	6	0	20	0	15	0	10	0	4	0
Hs.471156	Abl interactor 2	30456	AI270574 in Hs.471156 rep by AK125205: Homo sapiens cDNA FLJ43215 fis, clone FEBRA2021908	1	-5.71425	0	0	0	15	0	25	5	6	0	0	4	3	0	2	0	0	0	12	3	0	10	0	1	0	15	0	3	0	0	0	0	0
Hs.7353	ATG4 autophagy related 4 homolog C (S. cerevisiae)	254814	BU753091 in Hs.7353 rep by AK027773: Homo sapiens cDNA FLJ14867 fis, clone PLACE1002319	1	-4.75489	0	0	0	11	0	0	8	0	0	0	0	3	0	0	0	12	0	0	0	0	0	0	4	7	6	2	0	0	0	0	0	0
Hs.519304	Pelota homolog (Drosophila)	269590	CA419731 in Hs.519304 rep by BX648284: Homo sapiens mRNA; cDNA DKFZp686B03125 (from clone DKFZp686B03125)	1	-5.49185	10	11	0	0	25	0	0	0	0	0	0	4	0	0	0	0	0	0	0	0	0	0	33	2	0	4	0	0	0	0	0	0
Hs.42586	Glycerol-3-phosphate acyltransferase, mitochondrial	173034	NM_020918 in Hs.42586 rep by NM_020918: Homo sapiens glycerol-3-phosphate acyltransferase, mitochondrial (GPAM), mRNA	4	2.32193	0	0	0	0	0	0	0	0	0	0	0	0	0	0	0	0	0	0	0	0	0	0	0	0	0	0	0	0	0	0	0	0
Hs.370854	Tuberous sclerosis 1	14496	NM_000368 in Hs.370854 rep by NM_000368: Homo sapiens tuberous sclerosis 1 (TSC1), transcript variant 1, mRNA	1	-4.70044	0	0	0	0	0	0	2	49	0	0	0	0	0	0	0	0	0	0	0	0	0	0	0	0	0	0	0	0	0	0	0	0
Hs.496646	Interleukin 13 receptor, alpha 1	7194	AA535172 in Hs.496646 rep by Y10659: H.sapiens IL-13Ra mRNA	0	-6.06609	0	0	0	0	18	0	0	0	0	0	0	0	1	0	0	40	0	5	0	0	0	0	0	0	1	0	0	0	0	0	1	0
Hs.171054	Cadherin 6, type 2, K-cadherin (fetal kidney)	2008	AK172743 in Hs.171054 rep by NM_004932: Homo sapiens cadherin 6, type 2, K-cadherin (fetal kidney) (CDH6), mRNA	1	-2.16993	0	0	0	0	2	0	0	0	0	0	0	6	0	0	0	0	0	0	0	0	0	0	0	0	0	0	0	0	0	0	0	0
Hs.558371	Reelin	22596	U79716 in Hs.558371 rep by U79716: Human reelin (RELN) mRNA, complete cds	3	-3.49185	0	0	0	9	9	6	0	0	11	0	0	0	0	0	0	0	0	3	0	0	0	0	0	0	3	0	0	3	0	0	0	0
Hs.65366	Leucine-rich repeats and calponin homology (CH) domain containing 2	57631	BC042004 in Hs.65366 rep by NM_020871: Homo sapiens leucine-rich repeats and calponin homology (CH) domain containing 2 (LRCH2), mRNA	1	1	0	0	0	0	0	0	0	0	0	0	0	0	0	0	0	0	0	0	0	0	0	0	0	0	0	0	0	0	0	0	0	0
Hs.524688	Hippocalcin like 4	51440	BE551865 in Hs.524688 rep by AL136591: Homo sapiens mRNA; cDNA DKFZp761G122 (from clone DKFZp761G122)	5	2.58496	0	0	0	0	0	0	0	0	0	0	0	0	0	0	0	0	0	0	0	0	0	0	0	0	0	0	0	0	0	0	0	0
Hs.418497	Group-specific component (vitamin D binding protein)	7914	NM_000583 in Hs.418497 rep by AK223458: Homo sapiens mRNA for vitamin D-binding protein precursor variant, clone: FCC115E11	11	3.58496	0	0	0	0	0	0	0	0	0	0	0	0	0	0	0	0	0	0	0	0	0	0	0	0	0	0	0	0	0	0	0	0
Hs.12341	Adenosine deaminase, RNA-specific	515	NM_001111 in Hs.12341 rep by X79448: H.sapiens IFI-4 mRNA for type I protein	0	-6.75489	13	4	21	4	5	0	0	14	11	6	0	0	5	0	2	0	0	0	2	4	0	0	5	0	0	0	8	1	1	0	1	0
Hs.144130	Solute carrier family 25, member 36	110372	AL049246 in Hs.144130 rep by AL049246: Homo sapiens mRNA; cDNA DKFZp564C053 (from clone DKFZp564C053)	0	-4.9542	0	3	0	0	0	5	0	0	2	0	0	0	0	0	3	0	0	3	7	0	0	0	3	0	0	0	0	0	4	0	0	0
Hs.493401	Ubiquitin-like, containing PHD and RING finger domains, 2	230852	BE139565 in Hs.493401 rep by BC028397: Homo sapiens ubiquitin-like, containing PHD and RING finger domains, 2, transcript variant 1, mRNA (cDNA clone MGC:33463 IMAGE:4797830), complete cds	2	-3.41504	0	7	0	1	0	0	0	0	5	0	2	0	5	0	2	0	0	0	0	1	0	0	0	0	0	3	5	0	0	0	0	0
Hs.123609	Hypothetical protein LOC149837	299674	AL137476 in Hs.123609 rep by AL137476: Homo sapiens mRNA; cDNA DKFZp434I0623 (from clone DKFZp434I0623)	2	-1.87447	0	0	0	0	0	0	0	0	0	0	0	0	0	0	0	0	0	0	0	0	0	0	0	0	10	0	0	0	0	0	0	0
Hs.287537	B cell RAG associated protein	205452	CR749804 in Hs.287537 rep by CR749804: Homo sapiens mRNA; cDNA DKFZp781H1369 (from clone DKFZp781H1369)	1	-3.08746	0	0	7	0	9	0	0	0	0	0	0	0	0	0	0	0	0	0	0	0	0	0	0	0	0	0	0	0	0	0	0	0
Hs.518414	Leucine-rich repeats and calponin homology (CH) domain containing 3	169718	BC010565 in Hs.518414 rep by AK128758: Homo sapiens cDNA FLJ44976 fis, clone BRAWH3001833	0	-3	0	0	0	0	0	0	7	0	0	0	0	0	0	0	0	0	0	0	0	0	0	0	0	0	0	0	0	0	0	0	0	0
Hs.70573	Histidine triad nucleotide binding protein 2	169362	NM_032593 in Hs.70573 rep by BC033538: Homo sapiens, clone IMAGE:5163796, mRNA	1	-2.58496	0	0	5	0	0	0	0	0	0	0	6	0	0	0	0	0	0	0	0	0	0	0	0	0	0	0	0	0	0	0	0	0
Hs.489873	Pogo transposable element with ZNF domain	115630	BC042018 in Hs.489873 rep by BX537838: Homo sapiens mRNA; cDNA DKFZp686O0793 (from clone DKFZp686O0793); complete cds	6	-5.01919	19	5	0	1	0	41	10	0	19	32	0	23	0	0	0	17	0	7	2	0	4	0	4	1	1	0	27	0	6	5	0	2
Hs.507783	Similar to RIKEN cDNA 8030451K01	1163763	NM_001012754 in Hs.507783 rep by NM_001012754: Homo sapiens similar to RIKEN cDNA 8030451K01 (LOC387921), transcript variant 1, mRNA	0	-5	0	0	6	0	0	0	0	0	0	0	0	0	0	0	0	4	0	0	0	0	6	2	0	0	0	2	8	3	0	0	0	0
Hs.74047	Electron-transfer-flavoprotein, beta polypeptide	6327	NM_001014763 in Hs.74047 rep by AL833205: Homo sapiens mRNA; cDNA DKFZp667J126 (from clone DKFZp667J126)	0	-3.70044	0	5	0	0	0	0	0	0	0	0	7	0	0	0	0	0	0	0	0	0	0	0	0	0	0	0	0	0	0	0	0	0
Hs.148721	Vacuolar protein sorting 41 (yeast)	162432	BX648347 in Hs.148721 rep by BX648347: Homo sapiens mRNA; cDNA DKFZp686I08170 (from clone DKFZp686I08170)	1	-5.18982	0	15	5	7	0	2	0	0	0	0	14	9	0	0	0	1	0	0	0	0	0	0	17	0	0	0	0	0	2	0	0	0
Hs.509067	Platelet-derived growth factor receptor, beta polypeptide	5159	BC032224 in Hs.509067 rep by BC032224: Homo sapiens platelet-derived growth factor receptor, beta polypeptide, mRNA (cDNA clone MGC:34052 IMAGE:5309813), complete cds	1	1	0	0	0	0	0	0	0	0	0	0	0	0	0	0	0	0	0	0	0	0	0	0	0	0	0	0	0	0	0	0	0	0
Hs.565302	Latrophilin 1	45718	NM_001008701 in Hs.565302 rep by NM_001008701: Homo sapiens latrophilin 1 (LPHN1), transcript variant 1, mRNA	2	-1.87447	0	0	0	0	0	0	0	0	0	10	0	0	0	0	0	0	0	0	0	0	0	0	0	0	0	0	0	0	0	0	0	0
Hs.235750	Translocase of inner mitochondrial membrane 10 homolog (yeast)	26519	NM_012456 in Hs.235750 rep by BF032596: 601453272F1 NIH_MGC_66 Homo sapiens cDNA clone IMAGE:3857153 5', mRNA sequence	1	-3.32193	0	0	10	0	0	0	0	0	9	0	0	0	0	0	0	0	0	0	0	0	0	0	0	0	0	0	0	0	0	0	0	0
Hs.518374	Quiescin Q6	5768	CA433124 in Hs.518374 rep by NM_002826: Homo sapiens quiescin Q6 (QSCN6), transcript variant 1, mRNA	2	1.58496	0	0	0	0	0	0	0	0	0	0	0	0	0	0	0	0	0	0	0	0	0	0	0	0	0	0	0	0	0	0	0	0
Hs.105269	Sterol-C4-methyl oxidase-like	12614	NM_001017369 in Hs.105269 rep by BC107879: Homo sapiens sterol-C4-methyl oxidase-like, mRNA (cDNA clone MGC:104344 IMAGE:6498540), complete cds	4	2.32193	0	0	0	0	0	0	0	0	0	0	0	0	0	0	0	0	0	0	0	0	0	0	0	0	0	0	0	0	0	0	0	0
Hs.131494	Aryl hydrocarbon receptor nuclear translocator	810	CB157166 in Hs.131494 rep by NM_001668: Homo sapiens aryl hydrocarbon receptor nuclear translocator (ARNT), transcript variant 1, mRNA	1	-4.08746	0	0	0	0	0	0	0	0	0	0	0	0	0	0	0	0	0	0	5	11	2	0	5	0	4	0	0	0	0	0	6	0
Hs.442676	Transcribed locus		CR739662 in Hs.442676 rep by CA407237: 1003386 Human Fat Cell 5'-Stretch Plus cDNA Library Homo sapiens cDNA 5', mRNA sequence	2	-1	0	0	0	0	0	5	0	0	0	0	0	0	0	0	0	0	0	0	0	0	0	0	0	0	0	0	0	0	0	0	0	0
Hs.427284	Zinc and ring finger 1	169874	NM_032268 in Hs.427284 rep by NM_032268: Homo sapiens zinc and ring finger 1 (ZNRF1), mRNA	1	-2	0	0	0	0	0	2	0	0	0	0	0	0	0	0	0	0	0	0	0	0	0	0	0	0	0	0	5	0	0	0	0	0
Hs.369042	MOCO sulphurase C-terminal domain containing 2	329976	BF109810 in Hs.369042 rep by AK125512: Homo sapiens cDNA FLJ43524 fis, clone PLACE5000297	4	-3.16993	0	4	0	0	0	14	0	0	0	0	1	22	0	0	0	0	0	0	0	0	0	0	1	0	0	0	2	0	0	0	0	0
Hs.567540	Myeloid/lymphoid or mixed-lineage leukemia 5 (trithorax homolog, Drosophila)	279520	NM_182931 in Hs.567540 rep by NM_182931: Homo sapiens myeloid/lymphoid or mixed-lineage leukemia 5 (trithorax homolog, Drosophila) (MLL5), mRNA	4	-6.99322	16	45	21	37	13	68	46	4	36	100	5	3	13	0	0	62	11	5	15	4	3	38	8	3	23	30	7	7	3	0	3	7
Hs.40758	RAB30, member RAS oncogene family	81942	AI583217 in Hs.40758 rep by BX641138: Homo sapiens mRNA; cDNA DKFZp686J07132 (from clone DKFZp686J07132)	3	-1	0	0	0	0	0	0	7	0	0	0	0	0	0	0	0	0	0	0	0	0	0	0	0	0	0	0	0	0	0	0	0	0
Hs.463303	Hypothetical protein FLJ40342	624945	BX537519 in Hs.463303 rep by BX537519: Homo sapiens mRNA; cDNA DKFZp686M03114 (from clone DKFZp686M03114)	5	-4.42626	0	0	0	59	5	10	0	0	0	0	3	3	0	0	0	0	0	0	0	3	3	0	0	0	38	1	3	0	0	0	0	0
Hs.4	Alcohol dehydrogenase IB (class I), beta polypeptide	375	AF153821 in Hs.4 rep by BX641105: Homo sapiens mRNA; cDNA DKFZp686C06125 (from clone DKFZp686C06125)	18	-0.211504	0	2	0	0	0	0	0	0	0	0	5	11	0	0	0	0	0	0	0	0	3	0	0	0	0	0	0	0	0	0	0	0
Hs.524513	Hydroxysteroid (17-beta) dehydrogenase 6	17260	NM_003725 in Hs.524513 rep by NM_003725: Homo sapiens hydroxysteroid (17-beta) dehydrogenase 6 (HSD17B6), mRNA	2	1.58496	0	0	0	0	0	0	0	0	0	0	0	0	0	0	0	0	0	0	0	0	0	0	0	0	0	0	0	0	0	0	0	0
Hs.374460	Transcribed locus, weakly similar to XP_517454.1 PREDICTED: similar to hypothetical protein MGC45438 [Pan troglodytes]		AI583948 in Hs.374460 rep by BQ439091: AGENCOURT_7761579 NIH_MGC_70 Homo sapiens cDNA clone IMAGE:6020085 5', mRNA sequence	5	-1.73697	0	0	0	0	0	0	0	0	0	0	0	0	0	0	0	0	0	0	0	0	0	0	12	0	0	6	0	0	0	0	0	1
Hs.116871	Solute carrier family 17 (sodium-dependent inorganic phosphate cotransporter), member 8	246213	NM_139319 in Hs.116871 rep by AK128319: Homo sapiens cDNA FLJ46460 fis, clone THYMU3021404, moderately similar to Homo sapiens solute carrier family 17 (sodium-dependent inorganic phosphate cotransporter), member 6 (SLC17A6)	6	-3.12338	3	7	5	0	3	0	0	0	0	0	3	2	0	0	0	0	0	0	0	0	0	0	15	0	0	0	0	0	2	0	20	0
Hs.112444	TAF11 RNA polymerase II, TATA box binding protein (TBP)-associated factor, 28kDa	13764	BX538195 in Hs.112444 rep by BX647568: Homo sapiens mRNA; cDNA DKFZp313C0811 (from clone DKFZp313C0811)	3	-2.16993	0	3	0	2	0	0	0	0	5	0	0	0	0	0	0	0	0	0	0	0	0	0	7	0	0	0	0	0	0	0	0	0
Hs.1360	Cytochrome P450, family 2, subfamily B, polypeptide 6	1555	NM_000767 in Hs.1360 rep by NM_000767: Homo sapiens cytochrome P450, family 2, subfamily B, polypeptide 6 (CYP2B6), mRNA	3	2	0	0	0	0	0	0	0	0	0	0	0	0	0	0	0	0	0	0	0	0	0	0	0	0	0	0	0	0	0	0	0	0
Hs.278573	CD59 antigen p18-20 (antigen identified by monoclonal antibodies 16.3A5, EJ16, EJ30, EL32 and G344)	3864	NM_203330 in Hs.278573 rep by NM_203330: Homo sapiens CD59 antigen p18-20 (antigen identified by monoclonal antibodies 16.3A5, EJ16, EJ30, EL32 and G344) (CD59), transcript variant 1, mRNA	0	-8.17991	7	21	19	3	12	38	0	0	4	1	11	26	13	16	6	22	3	0	16	18	0	23	6	6	11	0	5	0	2	0	0	0
Hs.187763	Bromodomain containing 4	46952	BU608271 in Hs.187763 rep by AF386649: Homo sapiens bromodomain-containing 4 (BRD4) mRNA, complete cds	2	-5.99247	2	5	0	3	9	0	2	5	2	0	0	9	2	5	0	5	0	24	22	0	12	6	5	4	0	0	7	47	0	0	14	0
Hs.562988	Transcribed locus		BX108028 in Hs.562988 rep by BX108028: BX108028 Soares_NFL_T_GBC_S1 Homo sapiens cDNA clone IMAGp998N103910, mRNA sequence	1	1	0	0	0	0	0	0	0	0	0	0	0	0	0	0	0	0	0	0	0	0	0	0	0	0	0	0	0	0	0	0	0	0
Hs.531704	Protein kinase C, alpha	22312	NM_002737 in Hs.531704 rep by NM_002737: Homo sapiens protein kinase C, alpha (PRKCA), mRNA	0	-6.39232	7	0	0	13	5	9	0	0	1	0	15	6	21	0	0	0	0	0	0	0	6	0	0	0	0	0	0	0	0	0	0	0
Hs.307836	RE1-silencing transcription factor	17934	NM_005612 in Hs.307836 rep by NM_005612: Homo sapiens RE1-silencing transcription factor (REST), mRNA	0	-5.64386	0	12	0	0	0	0	0	0	0	0	0	7	4	0	0	2	0	0	0	0	0	4	4	0	4	0	2	4	0	0	0	6
Hs.356061	Microtubule-associated protein 1 light chain 3 beta	163262	CA443956 in Hs.356061 rep by BC041874: Homo sapiens microtubule-associated protein 1 light chain 3 beta, mRNA (cDNA clone MGC:43743 IMAGE:5271912), complete cds	0	-5.39232	8	0	0	0	0	6	0	0	0	6	5	0	0	0	0	3	11	0	0	0	0	0	0	0	2	0	0	0	0	0	0	0
Hs.475525	Nucleoporin 210kDa	46450	CA305945 in Hs.475525 rep by NM_024923: Homo sapiens nucleoporin 210kDa (NUP210), mRNA	1	-1.58496	0	0	0	0	0	0	0	0	0	0	0	0	0	0	0	0	0	0	0	0	0	0	0	0	5	0	0	0	0	0	0	0
Hs.432862	Membrane-associated ring finger (C3HC4) 6	61794	NM_005885 in Hs.432862 rep by NM_005885: Homo sapiens membrane-associated ring finger (C3HC4) 6 (MARCH6), mRNA	1	-3.80735	0	0	0	0	3	0	0	0	8	0	0	0	4	0	0	0	0	0	0	0	0	0	0	0	10	0	0	0	0	0	2	0
Hs.477959	Seven in absentia homolog 2 (Drosophila)	12956	NM_005067 in Hs.477959 rep by NM_005067: Homo sapiens seven in absentia homolog 2 (Drosophila) (SIAH2), mRNA	0	-5.70044	4	0	0	0	0	0	0	20	0	14	2	0	2	0	0	0	0	0	0	0	0	2	3	0	4	0	0	0	0	0	0	0
Hs.293653	Phosphatidylinositol glycan, class K	40104	BX648473 in Hs.293653 rep by BX648473: Homo sapiens mRNA; cDNA DKFZp686E0455 (from clone DKFZp686E0455)	1	-4.39232	0	0	0	0	0	5	4	3	0	0	2	0	0	2	0	3	0	8	0	0	0	0	0	3	0	6	2	0	0	0	3	0
Hs.87889	Dicer1, Dcr-1 homolog (Drosophila)	93620	NM_177438 in Hs.87889 rep by NM_177438: Homo sapiens Dicer1, Dcr-1 homolog (Drosophila) (DICER1), transcript variant 1, mRNA	1	-4.97728	10	0	5	4	0	0	2	0	5	0	0	0	2	3	0	0	0	0	3	0	0	3	0	0	12	0	1	9	3	0	0	0
Hs.522309	Nuclear cap binding protein subunit 1, 80kDa	4686	AI926237 in Hs.522309 rep by D32002: Human mRNA for nuclear cap binding protein, complete cds	2	1.58496	0	0	0	0	0	0	0	0	0	0	0	0	0	0	0	0	0	0	0	0	0	0	0	0	0	0	0	0	0	0	0	0
Hs.201712	Golgi apparatus protein 1	13670	NM_012201 in Hs.201712 rep by AK027032: Homo sapiens cDNA: FLJ23379 fis, clone HEP16264, highly similar to HSU64791 Human Golgi membrane sialoglycoprotein MG160 (GLG1) mRNA	2	-2.73697	0	0	0	0	0	0	0	0	0	5	0	10	0	0	0	0	0	0	0	0	0	0	0	0	0	0	4	0	0	0	0	0
Hs.546316	Phosphatidylinositol-4-phosphate 5-kinase, type I, alpha	16788	NM_003557 in Hs.546316 rep by NM_003557: Homo sapiens phosphatidylinositol-4-phosphate 5-kinase, type I, alpha (PIP5K1A), mRNA	4	-2.20163	0	0	7	0	0	5	0	0	0	0	0	0	0	0	0	0	2	0	0	0	0	0	1	0	7	0	0	0	0	0	0	0
Hs.161008	Karyopherin alpha 1 (importin alpha 5)	11508	NM_002264 in Hs.161008 rep by AK128280: Homo sapiens cDNA FLJ46417 fis, clone THYMU3012402, highly similar to Importin alpha-1 subunit	2	-3.8413	2	0	0	0	2	0	2	3	0	0	0	2	0	9	0	0	0	0	0	1	0	2	0	0	1	0	0	11	0	0	7	0
Hs.133294	IQ motif containing GTPase activating protein 3	128239	CA444484 in Hs.133294 rep by NM_178229: Homo sapiens IQ motif containing GTPase activating protein 3 (IQGAP3), mRNA	2	1.58496	0	0	0	0	0	0	0	0	0	0	0	0	0	0	0	0	0	0	0	0	0	0	0	0	0	0	0	0	0	0	0	0
Hs.517622	Unc-84 homolog B (C. elegans)	51554	AF038178 in Hs.517622 rep by BC094797: Homo sapiens unc-84 homolog B (C. elegans), mRNA (cDNA clone MGC:104757 IMAGE:4799090), complete cds	2	-4.39232	0	6	0	2	0	0	5	0	6	2	0	9	0	0	0	14	0	0	0	0	0	0	1	0	0	0	3	0	10	0	4	0
Hs.288880	Retinol dehydrogenase 14 (all-trans and 9-cis)	115330	AI309334 in Hs.288880 rep by AK023625: Homo sapiens cDNA FLJ13563 fis, clone PLACE1008111, weakly similar to PROBABLE OXIDOREDUCTASE (EC 1.-.-.-)	0	-3.70044	0	0	0	0	0	12	0	0	0	0	0	0	0	0	0	0	0	0	0	0	0	0	0	0	0	0	0	0	0	0	0	0
Hs.100217	Formin-like 1	752	NM_005892 in Hs.100217 rep by AK131091: Homo sapiens mRNA for FLJ00304 protein	1	1	0	0	0	0	0	0	0	0	0	0	0	0	0	0	0	0	0	0	0	0	0	0	0	0	0	0	0	0	0	0	0	0
Hs.5724	CDNA clone IMAGE:5286019		BC042960 in Hs.5724 rep by BX641108: Homo sapiens mRNA; cDNA DKFZp779O0231 (from clone DKFZp779O0231)	0	-6.98868	0	53	0	0	0	0	0	0	0	0	0	0	0	0	0	0	0	4	26	0	0	0	0	27	0	10	0	0	2	0	0	4
Hs.160562	Insulin-like growth factor 1 (somatomedin C)	13916	NM_000618 in Hs.160562 rep by NM_000618: Homo sapiens insulin-like growth factor 1 (somatomedin C) (IGF1), mRNA	0	-4.80735	0	0	0	0	0	0	0	0	0	0	15	0	0	9	0	0	0	0	0	0	0	0	0	0	0	0	0	0	3	0	0	0
Hs.14791	Acyl-Coenzyme A dehydrogenase family, member 8	27034	NM_014384 in Hs.14791 rep by AB209538: Homo sapiens mRNA for acyl-Coenzyme A dehydrogenase family, member 8 variant protein	0	-4.45943	0	0	0	2	6	0	0	0	0	0	0	0	0	0	0	0	0	4	0	0	0	0	0	0	0	0	0	0	9	0	0	0
Hs.291030	IQ motif containing GTPase activating protein 2	53940	BQ002800 in Hs.291030 rep by NM_006633: Homo sapiens IQ motif containing GTPase activating protein 2 (IQGAP2), mRNA	2	-4.80735	1	0	0	0	0	0	0	0	0	0	0	75	0	0	2	0	0	0	0	0	5	0	0	0	0	0	0	0	0	0	0	0
Hs.292419	Phosphatidylinositol-specific phospholipase C, X domain containing 2	257068	AF143877 in Hs.292419 rep by AK095647: Homo sapiens cDNA FLJ38328 fis, clone FCBBF3025142	1	1	0	0	0	0	0	0	0	0	0	0	0	0	0	0	0	0	0	0	0	0	0	0	0	0	0	0	0	0	0	0	0	0
Hs.149367	KIAA0776	70128	NM_015323 in Hs.149367 rep by BX538302: Homo sapiens mRNA; cDNA DKFZp686D06116 (from clone DKFZp686D06116)	2	-4.82443	0	0	0	0	0	0	10	0	0	0	16	0	3	0	0	30	0	0	0	0	2	2	0	0	2	1	7	0	5	0	6	0
Hs.485518	CD2-associated protein	94428	BM090998 in Hs.485518 rep by AF146277: Homo sapiens adapter protein CMS mRNA, complete cds	0	-6.16993	0	4	0	0	0	0	0	0	0	0	0	0	5	5	0	16	0	13	3	0	0	0	0	4	0	9	3	0	0	0	0	9
Hs.567995	Complement component 1, q subcomponent-like 3	779882	NM_001010908 in Hs.567995 rep by NM_001010908: Homo sapiens complement component 1, q subcomponent-like 3 (C1QL3), mRNA	0	-3.58496	0	0	0	11	0	0	0	0	0	0	0	0	0	0	0	0	0	0	0	0	0	0	0	0	0	0	0	0	0	0	0	0
Hs.438236	Actin binding LIM protein 1	15932	BQ233675 in Hs.438236 rep by NM_001003408: Homo sapiens actin binding LIM protein 1 (ABLIM1), transcript variant 3, mRNA	4	-3.926	0	0	0	2	0	0	0	0	0	0	36	24	0	0	0	0	0	0	0	0	0	8	0	0	0	0	5	0	0	0	0	0
Hs.136398	Zinc finger, CCHC domain containing 6	239010	NM_024617 in Hs.136398 rep by BX641077: Homo sapiens mRNA; cDNA DKFZp686E246 (from clone DKFZp686E246)	2	-4.16993	15	0	0	0	0	0	0	0	0	0	0	0	13	0	0	16	0	0	0	0	0	0	1	0	0	8	0	0	0	0	0	0
Hs.83383	Peroxiredoxin 4	21098	NM_006406 in Hs.83383 rep by CD579519: EST_PSF000764 hEx1 (RZPD no. 800) Homo sapiens cDNA clone MPMGp800H02591 5' similar to PEROXIREDOXIN 4 (EC 1.11.1.-) (PRX-IV) (THIOREDOXIN PEROXIDASE AO372) (THIOREDOXIN-DEPENDENT PEROXIDE REDUCTASE A0372) (ANTIOXIDA	0	-3	0	0	7	0	0	0	0	0	0	0	0	0	0	0	0	0	0	0	0	0	0	0	0	0	0	0	0	0	0	0	0	0
Hs.75639	Hypothetical protein BC017169	364548	BX648087 in Hs.75639 rep by BX648087: Homo sapiens mRNA; cDNA DKFZp686G02226 (from clone DKFZp686G02226)	7	-2.78136	5	0	7	0	0	0	0	8	0	0	2	0	0	0	0	0	0	0	8	0	3	18	2	0	0	1	0	0	0	0	0	0
Hs.153563	Lymphocyte antigen 75	4065	BM979852 in Hs.153563 rep by AF011333: Homo sapiens DEC-205 mRNA, complete cds	1	-4.42626	1	0	37	0	0	0	0	0	0	0	0	0	0	0	0	0	0	0	0	0	0	0	0	0	0	0	0	0	4	0	0	0
Hs.201671	SRY (sex determining region Y)-box 13	19160	NM_005686 in Hs.201671 rep by NM_005686: Homo sapiens SRY (sex determining region Y)-box 13 (SOX13), mRNA	1	-4.2854	3	3	0	0	0	0	0	0	0	0	0	0	0	0	0	32	0	0	0	0	0	0	0	0	0	0	0	0	0	0	0	0
Hs.295137	Autocrine motility factor receptor	267	BU428865 in Hs.295137 rep by NM_001144: Homo sapiens autocrine motility factor receptor (AMFR), transcript variant 1, mRNA	1	1	0	0	0	0	0	0	0	0	0	0	0	0	0	0	0	0	0	0	0	0	0	0	0	0	0	0	0	0	0	0	0	0
Hs.292949	INO80 complex homolog 1 (S. cerevisiae)	54617	BX640651 in Hs.292949 rep by NM_017553: Homo sapiens INO80 complex homolog 1 (S. cerevisiae) (INOC1), transcript variant 1, mRNA	1	1	0	0	0	0	0	0	0	0	0	0	0	0	0	0	0	0	0	0	0	0	0	0	0	0	0	0	0	0	0	0	0	0
Hs.88252	ATPase, Class VI, type 11C	1145640	NM_173694 in Hs.88252 rep by NM_173694: Homo sapiens ATPase, Class VI, type 11C (ATP11C), transcript variant 1, mRNA	3	-2.45943	0	5	0	0	0	0	0	0	0	2	0	2	2	0	0	0	0	0	0	0	0	0	0	0	0	1	8	0	1	0	0	0
Hs.334674	Smcy homolog, X-linked (mouse)	16484	BX343737 in Hs.334674 rep by NM_004187: Homo sapiens Smcy homolog, X-linked (mouse) (SMCX), mRNA	0	-6.10852	0	0	2	37	0	0	0	0	0	0	0	7	0	3	0	6	0	2	3	0	0	0	0	0	3	0	5	0	0	0	0	0
Hs.171280	Hydroxyacyl-Coenzyme A dehydrogenase, type II	6056	NM_004493 in Hs.171280 rep by BQ940058: AGENCOURT_8878452 NIH_MGC_71 Homo sapiens cDNA clone IMAGE:6464699 5', mRNA sequence	2	1.58496	0	0	0	0	0	0	0	0	0	0	0	0	0	0	0	0	0	0	0	0	0	0	0	0	0	0	0	0	0	0	0	0
Hs.99196	Hypothetical protein MGC11324	169606	AB064670 in Hs.99196 rep by AB064670: Homo sapiens mRNA for OK/SW-CL.36, complete cds	6	2.80735	0	0	0	0	0	0	0	0	0	0	0	0	0	0	0	0	0	0	0	0	0	0	0	0	0	0	0	0	0	0	0	0
Hs.238432	GC-rich promoter binding protein 1-like 1	120626	AW008019 in Hs.238432 rep by NM_021639: Homo sapiens GC-rich promoter binding protein 1-like 1 (GPBP1L1), mRNA	3	-3.58496	0	0	0	0	0	0	0	0	0	0	3	5	5	0	0	2	0	0	0	0	0	0	0	0	29	0	3	0	0	0	0	0
Hs.333388	Eukaryotic translation elongation factor 1 delta (guanine nucleotide exchange protein)	1936	NM_032378 in Hs.333388 rep by BC046445: Homo sapiens cDNA clone IMAGE:4838699	7	3	0	0	0	0	0	0	0	0	0	0	0	0	0	0	0	0	0	0	0	0	0	0	0	0	0	0	0	0	0	0	0	0
Hs.492208	Nibrin	14049	BX640816 in Hs.492208 rep by BX640816: Homo sapiens mRNA; cDNA DKFZp686G19151 (from clone DKFZp686G19151)	0	-5.55459	0	5	0	10	2	0	4	0	0	0	0	0	22	0	0	0	0	0	0	0	2	0	1	0	0	0	0	0	0	0	0	0
Hs.519474	Chromodomain helicase DNA binding protein 1	4420	NM_001270 in Hs.519474 rep by NM_001270: Homo sapiens chromodomain helicase DNA binding protein 1 (CHD1), mRNA	0	-6.67243	0	2	10	0	0	0	0	0	0	0	0	10	33	0	3	0	0	0	0	0	0	0	5	0	0	17	2	0	2	0	0	17
Hs.567606	RNA binding motif protein 30	83759	CB242252 in Hs.567606 rep by AK094046: Homo sapiens cDNA FLJ36727 fis, clone UTERU2012286	1	-3.24793	0	0	0	0	0	0	0	0	0	0	6	0	0	0	0	12	0	0	0	0	0	0	0	0	0	0	0	0	0	0	0	0
Hs.504641	CD163 antigen	27996	NM_004244 in Hs.504641 rep by Z22970: H.sapiens mRNA for M130 antigen cytoplasmic variant 2	3	-3.24793	8	5	0	0	0	0	0	0	0	0	0	0	13	0	0	0	0	0	0	0	0	0	9	0	0	0	0	0	2	0	0	0
Hs.260720	DnaJ (Hsp40) homolog, subfamily C, member 12	56521	NM_021800 in Hs.260720 rep by NM_021800: Homo sapiens DnaJ (Hsp40) homolog, subfamily C, member 12 (DNAJC12), transcript variant 1, mRNA	1	-3.70044	19	0	0	0	0	0	0	0	0	0	0	0	0	6	0	0	0	0	0	0	0	0	0	0	0	0	0	0	0	0	0	0
Hs.200596	Leucine carboxyl methyltransferase 2	19672	NM_014793 in Hs.200596 rep by NM_014793: Homo sapiens leucine carboxyl methyltransferase 2 (LCMT2), mRNA	3	-0.584963	0	0	0	0	0	0	0	0	5	0	0	0	0	0	0	0	0	0	0	0	0	0	0	0	0	0	0	0	0	0	0	0
Hs.502677	Hypothetical protein LOC283194	283194	BX100361 in Hs.502677 rep by AK091446: Homo sapiens cDNA FLJ34127 fis, clone FCBBF3010124	2	1.58496	0	0	0	0	0	0	0	0	0	0	0	0	0	0	0	0	0	0	0	0	0	0	0	0	0	0	0	0	0	0	0	0
Hs.532689	Olfactory receptor, family 3, subfamily A, member 3	8392	NM_012373 in Hs.532689 rep by BC108921: Homo sapiens olfactory receptor, family 3, subfamily A, member 3, mRNA (cDNA clone IMAGE:40023068), partial cds	2	1.58496	0	0	0	0	0	0	0	0	0	0	0	0	0	0	0	0	0	0	0	0	0	0	0	0	0	0	0	0	0	0	0	0
Hs.463506	A kinase (PRKA) anchor protein 1	8165	NM_139275 in Hs.463506 rep by BC036702: Homo sapiens cDNA clone IMAGE:5266735	3	2	0	0	0	0	0	0	0	0	0	0	0	0	0	0	0	0	0	0	0	0	0	0	0	0	0	0	0	0	0	0	0	0
Hs.10862	Adenylate kinase 3-like 1	820	AK026966 in Hs.10862 rep by AK026966: Homo sapiens cDNA: FLJ23313 fis, clone HEP11919	1	-6.2854	0	0	0	0	0	0	3	3	5	0	5	96	0	0	0	0	0	34	1	0	0	0	4	0	4	0	0	0	0	0	0	0
Hs.487296	Phosphoglycerate dehydrogenase	26227	BQ924621 in Hs.487296 rep by AK093306: Homo sapiens cDNA FLJ35987 fis, clone TESTI2014269, highly similar to D-3-PHOSPHOGLYCERATE DEHYDROGENASE (EC 1.1.1.95)	0	-1	0	0	0	0	0	0	0	0	0	0	0	0	0	0	0	0	0	0	1	0	0	0	0	0	0	0	0	0	0	0	0	0
Hs.405028	Molybdenum cofactor sulfurase	110068	AL834481 in Hs.405028 rep by AK222886: Homo sapiens mRNA for molybdenum cofactor sulfurase variant, clone: HEP19329	1	1	0	0	0	0	0	0	0	0	0	0	0	0	0	0	0	0	0	0	0	0	0	0	0	0	0	0	0	0	0	0	0	0
Hs.527874	Proline/serine-rich coiled-coil 2	589323	NM_144982 in Hs.527874 rep by NM_144982: Homo sapiens hypothetical protein MGC23401 (MGC23401), mRNA	0	-5.55459	4	0	0	0	0	0	0	0	0	0	2	0	4	0	0	0	0	0	0	0	0	0	22	0	9	0	3	0	0	0	0	2
Hs.212102	Protein disulfide isomerase family A, member 6	20260	NM_005742 in Hs.212102 rep by AK127433: Homo sapiens cDNA FLJ45525 fis, clone BRTHA2026311, highly similar to Protein disulfide isomerase A6 precursor (EC 5.3.4.1)	0	-2.80735	0	4	0	0	0	0	0	0	0	0	0	0	0	0	0	0	0	0	0	0	0	0	0	0	2	0	0	0	0	0	0	0
Hs.458959	F-box protein 22	52526	BU675467 in Hs.458959 rep by NM_147188: Homo sapiens F-box protein 22 (FBXO22), transcript variant 1, mRNA	0	-2.80735	0	0	0	0	0	0	0	0	0	0	0	0	0	0	0	0	0	0	0	0	0	0	0	0	0	0	0	0	6	0	0	0
Hs.476280	Zyg-11 homolog B (C. elegans)	239097	NM_024646 in Hs.476280 rep by NM_024646: Homo sapiens zyg-11 homolog B (C. elegans) (ZYG11B), mRNA	2	-3.87447	0	0	0	0	0	0	0	2	2	0	21	4	0	5	4	0	0	0	0	0	3	0	0	0	2	0	0	0	0	0	0	0
Hs.509447	Glucocorticoid receptor DNA binding factor 1	8727	W72235 in Hs.509447 rep by NM_024342: Homo sapiens glucocorticoid receptor DNA binding factor 1 (GRLF1), transcript variant 1, mRNA	0	-4.08746	0	0	5	0	0	0	3	0	0	0	8	0	0	0	0	0	0	0	0	0	0	0	0	0	0	0	0	0	0	0	0	0
Hs.532363	Homeodomain interacting protein kinase 1	409702	NM_198268 in Hs.532363 rep by NM_198268: Homo sapiens homeodomain interacting protein kinase 1 (HIPK1), transcript variant 1, mRNA	0	-5.32193	3	0	0	0	0	0	7	0	0	9	6	0	4	0	0	0	0	0	0	0	0	0	0	0	0	3	0	2	5	0	0	0
Hs.446450	Integral membrane protein 2B	37780	BX537657 in Hs.446450 rep by BX537657: Homo sapiens mRNA; cDNA DKFZp686I1394 (from clone DKFZp686I1394)	0	-7.98868	3	25	5	0	6	3	2	0	0	0	23	92	3	0	0	8	10	3	8	1	5	4	26	0	0	0	1	0	6	0	19	0
Hs.254335	Casein kinase 1, gamma 1	53944	NM_001011664 in Hs.254335 rep by NM_001011664: Homo sapiens casein kinase 1, gamma 1 (CSNK1G1), transcript variant 1, mRNA	1	1	0	0	0	0	0	0	0	0	0	0	0	0	0	0	0	0	0	0	0	0	0	0	0	0	0	0	0	0	0	0	0	0
Hs.480190	AF4/FMR2 family, member 1	21495	BI492410 in Hs.480190 rep by NM_005935: Homo sapiens AF4/FMR2 family, member 1 (AFF1), mRNA	1	-6.63662	8	2	7	6	0	0	0	0	0	3	2	16	7	5	0	8	63	4	27	0	1	1	3	0	0	2	14	4	11	0	4	0
Hs.196176	Enoyl Coenzyme A hydratase 1, peroxisomal	1891	NM_001398 in Hs.196176 rep by AK126566: Homo sapiens cDNA FLJ44603 fis, clone BRACE1000475, highly similar to Delta3,5-delta2,4-dienoyl-CoA isomerase, mitochondrial precursor (EC 5.3.3.-)	2	-2.58496	0	0	5	0	2	0	0	0	0	0	2	0	2	0	0	6	0	0	0	0	0	0	0	0	0	0	0	0	0	0	0	0
Hs.26837	Tripartite motif-containing 33	361144	NM_015906 in Hs.26837 rep by NM_015906: Homo sapiens tripartite motif-containing 33 (TRIM33), transcript variant a, mRNA	2	-5.49185	2	4	20	0	0	0	7	6	1	0	2	2	9	0	0	4	0	2	0	0	13	29	0	8	4	17	1	0	3	0	0	0
Hs.524800	F-box and leucine-rich repeat protein 10	338712	NM_032590 in Hs.524800 rep by NM_032590: Homo sapiens F-box and leucine-rich repeat protein 10 (FBXL10), transcript variant 1, mRNA	0	-6.26679	4	0	8	12	4	9	0	3	5	0	0	3	0	0	0	0	0	8	0	0	0	5	0	0	1	7	0	0	0	3	4	0
Hs.560683	Zinc finger protein 44 (KOX 7)	206840	CB305685 in Hs.560683 rep by NM_016264: Homo sapiens zinc finger protein 44 (KOX 7) (ZNF44), mRNA	10	-2.12553	0	0	0	0	0	0	0	0	0	0	0	0	44	0	0	0	0	0	0	0	3	0	0	0	0	0	0	0	0	0	0	0
Hs.37125	Neuropeptide Y receptor Y2	4887	BC075052 in Hs.37125 rep by NM_000910: Homo sapiens neuropeptide Y receptor Y2 (NPY2R), mRNA	2	1.58496	0	0	0	0	0	0	0	0	0	0	0	0	0	0	0	0	0	0	0	0	0	0	0	0	0	0	0	0	0	0	0	0
Hs.524969	Ubiquitin-fold modifier 1	103138	NM_016617 in Hs.524969 rep by AK095490: Homo sapiens cDNA FLJ38171 fis, clone FCBBF1000025, highly similar to Homo sapiens BM-002 mRNA	1	-7.34873	6	27	0	0	1	0	6	6	3	26	0	0	20	2	0	15	5	110	4	0	0	0	4	0	0	35	2	3	0	38	12	0
Hs.473648	Phosphoribosylglycinamide formyltransferase, phosphoribosylglycinamide synthetase, phosphoribosylaminoimidazole synthetase	2618	NM_000819 in Hs.473648 rep by BC068438: Homo sapiens cDNA clone IMAGE:4825064, containing frame-shift errors	2	1.58496	0	0	0	0	0	0	0	0	0	0	0	0	0	0	0	0	0	0	0	0	0	0	0	0	0	0	0	0	0	0	0	0
Hs.532315	Solute carrier family 31 (copper transporters), member 1	2634	NM_001859 in Hs.532315 rep by NM_001859: Homo sapiens solute carrier family 31 (copper transporters), member 1 (SLC31A1), mRNA	0	-3	0	0	0	0	0	2	0	0	0	5	0	0	0	0	0	0	0	0	0	0	0	0	0	0	0	0	0	0	0	0	0	0
Hs.529782	Valosin-containing protein	44490	AA811781 in Hs.529782 rep by NM_007126: Homo sapiens valosin-containing protein (VCP), mRNA	2	-5.52356	8	0	55	8	1	17	0	0	0	0	21	7	0	0	0	6	0	4	3	0	0	0	1	0	2	0	0	0	4	0	0	0
Hs.180257	Zinc finger protein 550	325944	BU621820 in Hs.180257 rep by BC053858: Homo sapiens zinc finger protein 550, mRNA (cDNA clone MGC:61593 IMAGE:6044705), complete cds	0	-5.72792	0	0	0	0	0	10	0	0	2	0	1	16	0	0	0	5	0	0	11	0	0	0	0	0	0	5	0	0	0	0	0	2
Hs.526728	SMC6 structural maintenance of chromosomes 6-like 1 (yeast)	318708	NM_024624 in Hs.526728 rep by NM_024624: Homo sapiens SMC6 structural maintenance of chromosomes 6-like 1 (yeast) (SMC6L1), mRNA	3	-1.16993	0	0	0	0	0	6	0	0	0	0	0	0	0	0	0	0	0	0	0	0	0	0	2	0	0	0	0	0	0	0	0	0
Hs.550988	Transcribed locus		AV735583 in Hs.550988 rep by AF150173: AF150173 Human mRNA from cd34+ stem cells Homo sapiens cDNA clone CBDAAD02, mRNA sequence	1	1	0	0	0	0	0	0	0	0	0	0	0	0	0	0	0	0	0	0	0	0	0	0	0	0	0	0	0	0	0	0	0	0
Hs.558563	Beta-carotene dioxygenase 2	83875	NM_031938 in Hs.558563 rep by NM_031938: Homo sapiens beta-carotene dioxygenase 2 (BCDO2), transcript variant 1, mRNA	2	1.58496	0	0	0	0	0	0	0	0	0	0	0	0	0	0	0	0	0	0	0	0	0	0	0	0	0	0	0	0	0	0	0	0
Hs.533499	Membrane associated DNA binding protein	109084	AL833455 in Hs.533499 rep by AL833177: Homo sapiens mRNA; cDNA DKFZp667B165 (from clone DKFZp667B165)	0	-3.58496	0	0	0	0	0	0	0	0	0	0	0	0	4	0	0	0	0	0	0	0	0	5	0	0	0	2	0	0	0	0	0	0
Hs.8526	UDP-GlcNAc:betaGal beta-1,3-N-acetylglucosaminyltransferase 6	33123	NM_006876 in Hs.8526 rep by NM_006876: Homo sapiens UDP-GlcNAc:betaGal beta-1,3-N-acetylglucosaminyltransferase 6 (B3GNT6), mRNA	0	-4.58496	0	0	0	0	4	0	0	0	1	1	0	0	0	0	0	7	0	0	0	0	0	1	0	0	0	0	0	0	9	0	0	0
Hs.436405	Isocitrate dehydrogenase 3 (NAD+) beta	10260	NM_174856 in Hs.436405 rep by NM_174856: Homo sapiens isocitrate dehydrogenase 3 (NAD+) beta (IDH3B), nuclear gene encoding mitochondrial protein, transcript variant 3, mRNA	0	-6.26679	0	2	7	0	4	0	0	0	0	0	18	0	0	0	0	0	0	0	0	0	0	0	0	0	0	0	0	0	0	0	45	0
Hs.522636	Emopamil binding protein (sterol isomerase)	10682	NM_006579 in Hs.522636 rep by BE253850: 601112811F1 NIH_MGC_16 Homo sapiens cDNA clone IMAGE:3353451 5', mRNA sequence	4	0.321928	0	0	0	0	0	0	0	0	0	0	2	0	0	0	0	0	0	0	0	0	1	0	0	0	0	0	0	0	0	0	0	0
Hs.463607	Family with sequence similarity 33, member A	696470	NM_182620 in Hs.463607 rep by AK056473: Homo sapiens cDNA FLJ31911 fis, clone NT2RP7004751	1	-4.04439	0	0	0	0	2	0	13	0	0	0	3	0	0	0	0	0	0	0	1	0	0	3	0	0	0	4	0	0	2	0	4	0
Hs.463074	ATPase, H+ transporting, lysosomal V0 subunit a isoform 1	1070	NM_005177 in Hs.463074 rep by AK125927: Homo sapiens cDNA FLJ43939 fis, clone TESTI4014159	0	-4.90689	0	0	0	0	0	0	0	0	0	0	0	0	0	0	0	0	0	0	0	0	0	0	29	0	0	0	0	0	0	0	0	0
Hs.420024	Chromosome 10 open reading frame 46	430152	AK026985 in Hs.420024 rep by AY743663: Homo sapiens cullin mRNA, complete cds	0	-5.90689	0	2	4	0	0	0	6	0	0	0	0	0	2	0	0	0	0	0	6	0	24	9	0	0	1	5	0	0	0	0	0	0
Hs.478025	Glucosamine-phosphate N-acetyltransferase 1	129682	NM_198066 in Hs.478025 rep by NM_198066: Homo sapiens glucosamine-phosphate N-acetyltransferase 1 (GNPNAT1), mRNA	1	-2.45943	0	0	0	0	0	5	0	0	0	0	0	0	0	0	0	0	0	0	0	0	0	0	2	0	3	0	0	0	0	0	0	0
Hs.444304	6-phosphofructo-2-kinase/fructose-2,6-biphosphatase 1	5207	NM_002625 in Hs.444304 rep by NM_002625: Homo sapiens 6-phosphofructo-2-kinase/fructose-2,6-biphosphatase 1 (PFKFB1), mRNA	2	1.58496	0	0	0	0	0	0	0	0	0	0	0	0	0	0	0	0	0	0	0	0	0	0	0	0	0	0	0	0	0	0	0	0
Hs.4866	Solute carrier family 26, member 11	284129	BC015160 in Hs.4866 rep by NM_173626: Homo sapiens solute carrier family 26, member 11 (SLC26A11), mRNA	0	-3.80735	0	0	0	2	0	0	0	0	0	0	0	0	0	0	0	0	0	0	11	0	0	0	0	0	0	0	0	0	0	0	0	0
Hs.103183	Fragile X mental retardation 1	6996	NM_002024 in Hs.103183 rep by AB209188: Homo sapiens mRNA for fragile X mental retardation 1 variant protein	0	-5.32193	14	0	6	0	0	0	0	0	0	0	1	0	2	0	0	5	0	0	0	0	0	0	8	0	0	0	3	0	0	0	0	0
Hs.24950	Regulator of G-protein signalling 5	42450	NM_003617 in Hs.24950 rep by NM_003617: Homo sapiens regulator of G-protein signalling 5 (RGS5), mRNA	0	-6.80735	10	13	9	10	0	7	0	0	0	5	28	0	0	0	0	0	0	3	8	0	3	0	0	7	0	5	3	0	0	0	0	0
Hs.27059	GDP-mannose pyrophosphorylase A	59852	NM_205847 in Hs.27059 rep by AB209592: Homo sapiens mRNA for GDP-mannose pyrophosphorylase A variant protein	2	-1.87447	0	0	0	0	0	0	0	0	0	0	0	0	0	0	0	0	0	0	0	0	0	0	0	0	0	0	0	0	0	0	10	0
Hs.505652	Coatomer protein complex, subunit zeta 1	114090	AW261883 in Hs.505652 rep by AK025956: Homo sapiens cDNA: FLJ22303 fis, clone HRC04902, highly similar to AF151878 Homo sapiens CGI-120 protein mRNA	1	-4.35755	1	0	10	0	0	0	0	0	0	0	7	2	1	0	0	0	0	0	0	0	2	0	1	5	1	0	0	0	1	0	9	0
Hs.146040	Chromosome 14 open reading frame 105	110390	NM_018168 in Hs.146040 rep by AK001512: Homo sapiens cDNA FLJ10650 fis, clone NT2RP2005853	1	-3.08746	0	0	0	0	0	0	0	0	0	0	0	16	0	0	0	0	0	0	0	0	0	0	0	0	0	0	0	0	0	0	0	0
Hs.388031	Transcribed locus		BX109650 in Hs.388031 rep by BX109650: BX109650 NCI_CGAP_Gas4 Homo sapiens cDNA clone IMAGp998L125587, mRNA sequence	2	-3.62449	0	0	0	0	0	0	0	17	0	0	1	0	0	2	0	4	0	0	0	0	0	0	0	0	4	2	0	0	6	0	0	0
Hs.289019	Latent transforming growth factor beta binding protein 3	8108	NM_021070 in Hs.289019 rep by AK024477: Homo sapiens mRNA for FLJ00070 protein, partial cds	4	2.32193	0	0	0	0	0	0	0	0	0	0	0	0	0	0	0	0	0	0	0	0	0	0	0	0	0	0	0	0	0	0	0	0
Hs.370359	Nuclear factor I/B	23905	NM_005596 in Hs.370359 rep by BX537698: Homo sapiens mRNA; cDNA DKFZp686F09166 (from clone DKFZp686F09166)	3	-6.10852	3	14	0	0	6	2	4	9	0	10	13	5	3	46	0	8	0	15	14	8	4	8	6	0	3	3	52	38	1	0	0	0
Hs.144309	Polycomb group ring finger 3	51680	AI475627 in Hs.144309 rep by NM_006315: Homo sapiens polycomb group ring finger 3 (PCGF3), mRNA	1	-5.30378	7	0	0	2	10	0	0	0	0	0	0	0	1	0	7	3	0	0	0	0	0	6	0	0	10	4	0	0	4	0	23	1
Hs.458462	Dehydrogenase/reductase (SDR family) X-linked	414126	NM_004729 in Hs.458462 rep by NM_004729: Homo sapiens zinc finger, BED-type containing 1 (ZBED1), mRNA	0	-2.58496	0	0	0	5	0	0	0	0	0	0	0	0	0	0	0	0	0	0	0	0	0	0	0	0	0	0	0	0	0	0	0	0
Hs.522682	Transcribed locus, weakly similar to XP_529033.1 PREDICTED: neuroligin 3 [Pan troglodytes]		BX097036 in Hs.522682 rep by AJ252067: AJ252067 Soares infant brain 1NIB Homo sapiens cDNA clone IMAGE:47659, mRNA sequence	1	1	0	0	0	0	0	0	0	0	0	0	0	0	0	0	0	0	0	0	0	0	0	0	0	0	0	0	0	0	0	0	0	0
Hs.550502	Lipoic acid synthetase	22038	NM_006859 in Hs.550502 rep by NM_006859: Homo sapiens lipoic acid synthetase (LIAS), nuclear gene encoding mitochondrial protein, transcript variant 1, mRNA	2	1.58496	0	0	0	0	0	0	0	0	0	0	0	0	0	0	0	0	0	0	0	0	0	0	0	0	0	0	0	0	0	0	0	0
Hs.331148	Urocanase domain containing 1	395007	NM_144639 in Hs.331148 rep by AK055862: Homo sapiens cDNA FLJ31300 fis, clone LIVER1000067, weakly similar to UROCANATE HYDRATASE (EC 4.2.1.49)	2	1.58496	0	0	0	0	0	0	0	0	0	0	0	0	0	0	0	0	0	0	0	0	0	0	0	0	0	0	0	0	0	0	0	0
Hs.162585	Solute carrier family 12 (sodium/potassium/chloride transporters), member 2	13116	NM_001046 in Hs.162585 rep by NM_001046: Homo sapiens solute carrier family 12 (sodium/potassium/chloride transporters), member 2 (SLC12A2), mRNA	2	-1.58496	0	0	0	0	0	0	0	0	0	8	0	0	0	0	0	0	0	0	0	0	0	0	0	0	0	0	0	0	0	0	0	0
Hs.182385	Hepsin (transmembrane protease, serine 1)	12996	AI863714 in Hs.182385 rep by AK125670: Homo sapiens cDNA FLJ43682 fis, clone TBAES2001258, weakly similar to SERINE PROTEASE HEPSIN (EC 3.4.21.-)	3	2	0	0	0	0	0	0	0	0	0	0	0	0	0	0	0	0	0	0	0	0	0	0	0	0	0	0	0	0	0	0	0	0
Hs.580893	Transcribed locus		BU634500 in Hs.580893 rep by BU634500: UI-H-FL1-bgx-j-16-0-UI.s1 NCI_CGAP_FL1 Homo sapiens cDNA clone UI-H-FL1-bgx-j-16-0-UI 3', mRNA sequence	1	1	0	0	0	0	0	0	0	0	0	0	0	0	0	0	0	0	0	0	0	0	0	0	0	0	0	0	0	0	0	0	0	0
Hs.469690	Transmembrane protein 87B	254730	NM_032824 in Hs.469690 rep by AK027587: Homo sapiens cDNA FLJ14681 fis, clone NT2RP2004270, weakly similar to PROTEIN PTM1 PRECURSOR	2	-5.51307	2	0	4	0	2	0	1	2	1	0	0	0	3	6	0	9	0	7	3	5	35	0	6	0	0	1	2	3	11	19	14	0
Hs.194691	G protein-coupled receptor, family C, group 5, member A	18104	BC028047 in Hs.194691 rep by AK122672: Homo sapiens cDNA FLJ16117 fis, clone ASTRO2003632, highly similar to Homo sapiens putative G protein-coupled receptor (RAIG1) mRNA	2	-1.41504	0	0	0	0	0	0	0	0	0	0	0	0	7	0	0	0	0	0	0	0	0	0	0	0	0	0	0	0	0	0	0	0
Hs.450483	Similar to protein of unknown function	340893	NM_001013629 in Hs.450483 rep by NM_001013629: Homo sapiens similar to protein of unknown function (LOC340843), mRNA	2	1.58496	0	0	0	0	0	0	0	0	0	0	0	0	0	0	0	0	0	0	0	0	0	0	0	0	0	0	0	0	0	0	0	0
Hs.369586	Mbt domain containing 1	109598	AL133577 in Hs.369586 rep by AK000062: Homo sapiens cDNA FLJ20055 fis, clone COL00943	3	2	0	0	0	0	0	0	0	0	0	0	0	0	0	0	0	0	0	0	0	0	0	0	0	0	0	0	0	0	0	0	0	0
Hs.126451	Vacuolar protein sorting 37D (yeast)	155382	BM715602 in Hs.126451 rep by XM_379866: PREDICTED: Homo sapiens Williams Beuren syndrome chromosome region 24 (WBSCR24), mRNA	1	1	0	0	0	0	0	0	0	0	0	0	0	0	0	0	0	0	0	0	0	0	0	0	0	0	0	0	0	0	0	0	0	0
Hs.442781	Hypothetical protein LOC283507	20332	NM_014252 in Hs.442781 rep by BC047078: Homo sapiens hypothetical protein LOC283507, mRNA (cDNA clone IMAGE:5314144)	6	2.80735	0	0	0	0	0	0	0	0	0	0	0	0	0	0	0	0	0	0	0	0	0	0	0	0	0	0	0	0	0	0	0	0
Hs.352240	Hypothetical protein MGC15523	124565	BC014156 in Hs.352240 rep by AK128330: Homo sapiens cDNA FLJ46472 fis, clone THYMU3023400	3	2	0	0	0	0	0	0	0	0	0	0	0	0	0	0	0	0	0	0	0	0	0	0	0	0	0	0	0	0	0	0	0	0
Hs.538493	Cleavage stimulation factor, 3' pre-RNA, subunit 2, 64kDa, tau variant	46566	NM_015235 in Hs.538493 rep by NM_015235: Homo sapiens cleavage stimulation factor, 3' pre-RNA, subunit 2, 64kDa, tau variant (CSTF2T), mRNA	2	-4.70044	5	0	3	2	1	3	0	0	5	0	2	0	1	0	0	2	0	6	2	0	0	6	0	0	4	11	0	0	13	8	0	3
Hs.491494	Chaperonin containing TCP1, subunit 3 (gamma)	14406	DN602145 in Hs.491494 rep by NM_005998: Homo sapiens chaperonin containing TCP1, subunit 3 (gamma) (CCT3), transcript variant 1, mRNA	2	1.58496	0	0	0	0	0	0	0	0	0	0	0	0	0	0	0	0	0	0	0	0	0	0	0	0	0	0	0	0	0	0	0	0
Hs.512932	SAFB-like, transcription modulator	79811	NM_024755 in Hs.512932 rep by NM_024755: Homo sapiens SAFB-like, transcription modulator (SLTM), transcript variant 1, mRNA	0	-5.42626	0	7	0	3	0	0	0	0	0	0	0	12	0	4	0	0	0	12	0	0	0	1	0	0	2	0	0	0	1	0	0	0
Hs.98682	Pseudouridylate synthase 3	333920	NM_031307 in Hs.98682 rep by NM_031307: Homo sapiens pseudouridylate synthase 3 (PUS3), mRNA	9	0.514573	0	6	0	0	0	0	0	0	0	0	0	0	0	0	0	0	0	0	0	0	0	0	0	0	0	0	0	0	0	0	0	0
Hs.500118	Adenosine kinase	396	NM_001123 in Hs.500118 rep by AK130378: Homo sapiens cDNA FLJ26868 fis, clone PRS08581	1	-3.16993	0	0	2	0	0	0	0	0	0	0	0	7	0	0	0	0	0	0	0	0	1	0	0	0	0	7	0	0	0	0	0	0
Hs.545258	Transcribed locus		BM981163 in Hs.545258 rep by BM981163: UI-CF-EN1-adg-g-11-0-UI.s1 UI-CF-EN1 Homo sapiens cDNA clone UI-CF-EN1-adg-g-11-0-UI 3', mRNA sequence	1	1	0	0	0	0	0	0	0	0	0	0	0	0	0	0	0	0	0	0	0	0	0	0	0	0	0	0	0	0	0	0	0	0
Hs.126497	AE binding protein 2	121536	NM_153207 in Hs.126497 rep by AB209384: Homo sapiens mRNA for AE binding protein 2 variant protein	0	-4.80735	2	3	0	0	0	0	0	0	0	0	6	0	0	0	0	0	0	0	0	0	0	0	2	0	10	0	0	0	4	0	0	0
Hs.172685	Exportin 7	46078	CB409597 in Hs.172685 rep by AB018288: Homo sapiens mRNA for KIAA0745 protein, partial cds	0	-6.62936	8	13	41	0	1	0	0	0	0	2	3	1	10	0	0	0	0	7	0	0	0	0	1	0	9	0	1	0	1	0	0	0
Hs.458358	TSPY-like 1	14518	BC048969 in Hs.458358 rep by NM_003309: Homo sapiens TSPY-like 1 (TSPYL1), mRNA	4	-1.26303	0	0	0	3	0	0	0	0	0	0	0	0	0	0	0	0	0	0	0	0	0	0	0	0	0	0	8	0	0	0	0	0
Hs.490347	Makorin, ring finger protein, 1	70824	BC051821 in Hs.490347 rep by AK127030: Homo sapiens cDNA FLJ45086 fis, clone BRAWH3028796, highly similar to Homo sapiens makorin, ring finger protein, 1 (MKRN1)	4	-2.72247	0	0	15	0	0	0	0	0	0	0	2	0	0	4	0	1	0	0	0	0	0	0	0	0	10	0	0	0	0	0	0	0
Hs.36989	Coagulation factor VII (serum prothrombin conversion accelerator)	2155	NM_000131 in Hs.36989 rep by NM_000131: Homo sapiens coagulation factor VII (serum prothrombin conversion accelerator) (F7), transcript variant 1, mRNA	4	2.32193	0	0	0	0	0	0	0	0	0	0	0	0	0	0	0	0	0	0	0	0	0	0	0	0	0	0	0	0	0	0	0	0
Hs.212293	Glucose-6-phosphatase, catalytic (glycogen storage disease type I, von Gierke disease)	5076	NM_000151 in Hs.212293 rep by NM_000151: Homo sapiens glucose-6-phosphatase, catalytic (glycogen storage disease type I, von Gierke disease) (G6PC), mRNA	2	1.58496	0	0	0	0	0	0	0	0	0	0	0	0	0	0	0	0	0	0	0	0	0	0	0	0	0	0	0	0	0	0	0	0
Hs.501549	Complement C3 protein (GPC3) precursor-like	388503	NM_001013640 in Hs.501549 rep by AK131489: Homo sapiens cDNA FLJ16677 fis, clone TLIVE2001684, weakly similar to Homo sapiens complement component 3 (C3)	1	1	0	0	0	0	0	0	0	0	0	0	0	0	0	0	0	0	0	0	0	0	0	0	0	0	0	0	0	0	0	0	0	0
Hs.508829	CDC42 small effector 2	227960	BC058909 in Hs.508829 rep by BC058909: Homo sapiens cDNA clone IMAGE:6528127, partial cds	1	-6.10852	0	23	9	2	0	13	2	3	0	9	0	0	0	0	0	0	0	8	1	0	0	2	5	0	4	7	15	22	0	0	0	12
Hs.213289	Low density lipoprotein receptor (familial hypercholesterolemia)	3949	BX648281 in Hs.213289 rep by BX648281: Homo sapiens mRNA; cDNA DKFZp686J1411 (from clone DKFZp686J1411)	2	1.58496	0	0	0	0	0	0	0	0	0	0	0	0	0	0	0	0	0	0	0	0	0	0	0	0	0	0	0	0	0	0	0	0
Hs.495349	KIAA0515	169452	BC002969 in Hs.495349 rep by XM_497080: PREDICTED: Homo sapiens KIAA0515 (KIAA0515), mRNA	5	-4.26053	3	0	0	21	0	2	0	6	10	9	1	7	2	0	1	6	0	20	0	0	15	1	0	0	4	6	0	0	0	0	0	0
Hs.118463	Patatin-like phospholipase domain containing 2	57104	CA417432 in Hs.118463 rep by AY203925: Homo sapiens FP17548 mRNA, complete cds	3	2	0	0	0	0	0	0	0	0	0	0	0	0	0	0	0	0	0	0	0	0	0	0	0	0	0	0	0	0	0	0	0	0
Hs.7884	Solute carrier organic anion transporter family, member 2B1	45236	NM_007256 in Hs.7884 rep by AK127289: Homo sapiens cDNA FLJ45356 fis, clone BRHIP3012868, highly similar to Homo sapiens solute carrier family 21 (organic anion transporter), member 9 (SLC21A9)	3	-1.58496	0	0	0	0	9	0	0	0	0	0	0	0	0	0	0	0	0	0	0	0	0	0	2	0	0	0	0	0	0	0	0	0
Hs.253489	Transmembrane channel-like 3	684250	BX640632 in Hs.253489 rep by BX640632: Homo sapiens mRNA; cDNA DKFZp686L09244 (from clone DKFZp686L09244)	2	-2.5025	0	0	0	0	0	0	0	5	0	0	0	0	0	0	0	0	9	0	0	0	0	0	0	0	2	0	0	0	0	0	0	0
Hs.507080	Amyloid P component, serum	650	NM_001639 in Hs.507080 rep by BG533315: 601860690F2 NIH_MGC_76 Homo sapiens cDNA clone IMAGE:4071886 5', mRNA sequence	15	4	0	0	0	0	0	0	0	0	0	0	0	0	0	0	0	0	0	0	0	0	0	0	0	0	0	0	0	0	0	0	0	0
Hs.506815	Hypothetical protein BC000282	89894	BM669855 in Hs.506815 rep by AL833501: Homo sapiens mRNA; cDNA DKFZp686P0929 (from clone DKFZp686P0929)	1	1	0	0	0	0	0	0	0	0	0	0	0	0	0	0	0	0	0	0	0	0	0	0	0	0	0	0	0	0	0	0	0	0
Hs.78960	LATS, large tumor suppressor, homolog 2 (Drosophila)	26524	BQ009415 in Hs.78960 rep by AB209897: Homo sapiens mRNA for LATS, large tumor suppressor, homolog 2 variant protein	2	1.58496	0	0	0	0	0	0	0	0	0	0	0	0	0	0	0	0	0	0	0	0	0	0	0	0	0	0	0	0	0	0	0	0
Hs.502302	Catalase	6776	NM_001752 in Hs.502302 rep by NM_001752: Homo sapiens catalase (CAT), mRNA	1	-7.23362	28	30	36	0	0	0	0	0	0	0	8	60	15	0	0	15	8	6	1	1	12	27	12	0	5	1	20	0	4	0	11	0
Hs.331431	SCC-112 protein	92976	NM_015200 in Hs.331431 rep by NM_015200: Homo sapiens SCC-112 protein (SCC-112), mRNA	2	-4.32193	8	0	7	0	0	0	0	0	0	0	0	0	0	0	0	0	42	0	0	0	0	0	2	0	0	0	0	0	0	0	0	0
Hs.563191	Homo sapiens, clone IMAGE:5184785, mRNA		BC040577 in Hs.563191 rep by BC040577: Homo sapiens cDNA clone IMAGE:5267797	1	1	0	0	0	0	0	0	0	0	0	0	0	0	0	0	0	0	0	0	0	0	0	0	0	0	0	0	0	0	0	0	0	0
Hs.558512	Interleukin 17 receptor B	111080	NM_172234 in Hs.558512 rep by NM_172234: Homo sapiens interleukin 17 receptor B (IL17RB), transcript variant 2, mRNA	0	-3.32193	0	0	0	7	0	0	0	0	2	0	0	0	0	0	0	0	0	0	0	0	0	0	0	0	0	0	0	0	0	0	0	0
Hs.431926	Nuclear factor of kappa light polypeptide gene enhancer in B-cells 1 (p105)	14370	NM_003998 in Hs.431926 rep by NM_003998: Homo sapiens nuclear factor of kappa light polypeptide gene enhancer in B-cells 1 (p105) (NFKB1), mRNA	0	-6.20945	0	11	0	0	0	0	0	0	0	0	3	0	7	0	0	0	0	0	0	2	0	0	3	3	0	4	0	0	0	0	40	0
Hs.325846	Nuclear protein UKp68	239646	AL832086 in Hs.325846 rep by NM_024824: Homo sapiens nuclear protein UKp68 (FLJ11806), transcript variant 1, mRNA	1	-4.80735	0	10	0	0	2	14	0	0	0	0	0	0	0	0	1	5	0	0	0	0	0	0	0	0	5	18	0	0	0	0	0	0
Hs.491682	Protein kinase, DNA-activated, catalytic polypeptide	11182	U34994 in Hs.491682 rep by NM_006904: Homo sapiens protein kinase, DNA-activated, catalytic polypeptide (PRKDC), mRNA	3	-2.32193	0	2	10	0	4	0	0	0	0	0	0	0	0	0	0	0	0	0	0	0	0	0	0	0	0	0	0	0	3	0	0	0
Hs.75069	Serine hydroxymethyltransferase 2 (mitochondrial)	12944	NM_005412 in Hs.75069 rep by AK055053: Homo sapiens cDNA FLJ30491 fis, clone BRAWH2000177, moderately similar to SERINE HYDROXYMETHYLTRANSFERASE, MITOCHONDRIAL PRECURSOR (EC 2.1.2.1)	4	2.32193	0	0	0	0	0	0	0	0	0	0	0	0	0	0	0	0	0	0	0	0	0	0	0	0	0	0	0	0	0	0	0	0
Hs.487027	Villin 2 (ezrin)	22290	NM_003379 in Hs.487027 rep by AF351612: Homo sapiens UG0651E06 mRNA, complete cds	0	-7.65105	16	4	4	0	2	0	0	0	0	0	2	2	0	0	0	0	7	26	123	0	0	0	0	0	0	0	7	0	0	0	5	2
Hs.132642	Zinc metallopeptidase (STE24 homolog, yeast)	61614	NM_005857 in Hs.132642 rep by NM_005857: Homo sapiens zinc metallopeptidase (STE24 homolog, yeast) (ZMPSTE24), mRNA	0	-7.47573	18	12	0	0	0	10	3	0	0	0	14	2	28	4	0	0	0	9	1	0	7	19	8	4	20	0	7	3	0	2	6	0
Hs.293970	Aldehyde dehydrogenase 6 family, member A1	17316	AF130089 in Hs.293970 rep by NM_005589: Homo sapiens aldehyde dehydrogenase 6 family, member A1 (ALDH6A1), nuclear gene encoding mitochondrial protein, mRNA	1	-1.80735	0	0	0	0	0	0	0	0	0	0	0	6	0	0	0	0	0	0	0	0	0	0	0	0	0	0	0	0	0	0	0	0
Hs.186403	Immunoglobulin heavy chain variable region, clone KC3		BX112425 in Hs.186403 rep by AI625156: ts47g09.x1 NCI_CGAP_Ut1 Homo sapiens cDNA clone IMAGE:2231776 3' similar to contains MER33.t1 MER3 repetitive element ;, mRNA sequence	2	1.58496	0	0	0	0	0	0	0	0	0	0	0	0	0	0	0	0	0	0	0	0	0	0	0	0	0	0	0	0	0	0	0	0
Hs.429294	ATP-binding cassette, sub-family A (ABC1), member 1	76	AF285167 in Hs.429294 rep by AF285167: Homo sapiens ATP-binding cassette transporter 1 (ABCA1) mRNA, complete cds	2	-5.39232	5	2	0	6	0	4	0	0	0	0	1	4	0	20	0	0	0	0	0	0	22	2	1	4	2	11	0	7	29	0	0	5
Hs.368282	KIAA0564 protein	115390	AL834181 in Hs.368282 rep by NM_015058: Homo sapiens KIAA0564 protein (KIAA0564), transcript variant 1, mRNA	0	-6.18982	0	0	0	32	0	0	0	17	0	0	23	0	0	0	0	0	0	0	0	0	0	0	0	0	0	0	0	0	0	0	0	0
Hs.161220	Hypothetical gene CG018	362536	BC022188 in Hs.161220 rep by AL832677: Homo sapiens mRNA; cDNA DKFZp313I0517 (from clone DKFZp313I0517)	1	-4.72792	0	10	0	0	0	0	0	0	0	6	0	0	0	0	0	23	0	0	0	0	0	2	0	0	0	0	0	0	11	0	0	0
Hs.525339	ERO1-like (S. cerevisiae)	30001	CA314873 in Hs.525339 rep by AF081886: Homo sapiens ERO1-like protein (ERO1-L) mRNA, complete cds	8	-1.91754	5	0	0	1	0	5	0	6	0	0	0	0	0	0	0	0	4	0	0	4	0	0	0	0	0	0	0	3	0	0	0	5
Hs.558918	TBC1 (tre-2/USP6, BUB2, cdc16) domain family, member 1	23216	BG221325 in Hs.558918 rep by BX640943: Homo sapiens mRNA; cDNA DKFZp686O10123 (from clone DKFZp686O10123)	6	-4.16993	98	0	0	2	3	0	0	0	4	0	0	0	0	0	0	0	2	0	7	0	0	0	0	0	0	0	2	0	4	3	0	0
Hs.282670	Methionine adenosyltransferase I, alpha	20715	NM_000429 in Hs.282670 rep by NM_000429: Homo sapiens methionine adenosyltransferase I, alpha (MAT1A), mRNA	5	2.58496	0	0	0	0	0	0	0	0	0	0	0	0	0	0	0	0	0	0	0	0	0	0	0	0	0	0	0	0	0	0	0	0
Hs.42194	Signal peptidase complex subunit 3 homolog (S. cerevisiae)	60559	NM_021928 in Hs.42194 rep by BC053883: Homo sapiens signal peptidase complex subunit 3 homolog (S. cerevisiae), mRNA (cDNA clone IMAGE:5745446)	1	1	0	0	0	0	0	0	0	0	0	0	0	0	0	0	0	0	0	0	0	0	0	0	0	0	0	0	0	0	0	0	0	0
Hs.510745	Transmembrane emp24 protein transport domain containing 4	888272	AY191223 in Hs.510745 rep by BC001576: Homo sapiens transmembrane emp24 protein transport domain containing 4, mRNA (cDNA clone IMAGE:3456382)	2	-4.77259	0	3	0	0	1	49	0	0	0	0	0	0	0	0	0	15	0	0	1	0	0	0	0	0	0	0	3	0	6	0	3	0
Hs.97432	Protein kinase C, epsilon	5581	NM_005400 in Hs.97432 rep by NM_005400: Homo sapiens protein kinase C, epsilon (PRKCE), mRNA	9	3.32193	0	0	0	0	0	0	0	0	0	0	0	0	0	0	0	0	0	0	0	0	0	0	0	0	0	0	0	0	0	0	0	0
Hs.504895	Serine/threonine kinase receptor associated protein	11171	BQ003878 in Hs.504895 rep by BC062306: Homo sapiens serine/threonine kinase receptor associated protein, mRNA (cDNA clone MGC:71292 IMAGE:3349549), complete cds	4	-4.70044	0	0	3	0	0	50	0	0	5	0	15	0	0	0	0	0	3	12	0	0	18	2	0	0	3	13	0	0	0	0	5	0
Hs.529571	Retinol binding protein 1, cellular	11894	BM710088 in Hs.529571 rep by BM926478: AGENCOURT_6644554 NIH_MGC_122 Homo sapiens cDNA clone IMAGE:5766865 5', mRNA sequence	1	-5.08746	4	12	0	0	1	0	0	0	0	0	0	4	0	0	1	10	0	0	11	0	0	12	3	0	1	0	0	0	8	0	0	0
Hs.517232	Peroxisomal biogenesis factor 19	17472	NM_002857 in Hs.517232 rep by NM_002857: Homo sapiens peroxisomal biogenesis factor 19 (PEX19), mRNA	0	-4.39232	0	0	0	0	0	0	5	0	0	0	0	0	0	0	0	0	0	12	0	0	0	0	1	0	0	0	0	0	2	0	0	0
Hs.461285	AT-binding transcription factor 1	1389	BQ001768 in Hs.461285 rep by NM_006885: Homo sapiens AT-binding transcription factor 1 (ATBF1), mRNA	4	-1.58496	0	0	0	7	0	0	0	0	0	0	0	0	0	0	0	0	0	0	0	0	2	0	0	0	5	0	0	0	0	0	0	0
Hs.477155	ATPase, H+ transporting, lysosomal 70kDa, V1 subunit A	1569	NM_001690 in Hs.477155 rep by NM_001690: Homo sapiens ATPase, H+ transporting, lysosomal 70kDa, V1 subunit A (ATP6V1A), mRNA	0	-8.27146	12	11	14	15	5	22	5	1	53	85	0	36	0	0	2	2	8	3	9	8	0	0	1	0	2	0	5	0	2	3	4	0
Hs.495391	RAB GTPase activating protein 1-like	19820	BC018630 in Hs.495391 rep by AB007940: Homo sapiens mRNA for KIAA0471 protein, partial cds	0	-3.58496	0	0	0	0	0	0	0	0	0	0	0	0	0	0	0	0	0	5	0	0	0	1	0	0	5	0	0	0	0	0	0	0
Hs.401843	Striatin, calmodulin binding protein 3	29966	NM_014574 in Hs.401843 rep by NM_014574: Homo sapiens striatin, calmodulin binding protein 3 (STRN3), mRNA	6	-3.63559	0	3	1	0	2	0	0	38	0	0	5	1	0	0	0	0	32	0	0	0	0	0	0	4	0	0	0	0	0	0	0	0
Hs.489052	DKFZP686A10121 hypothetical protein	171730	CR933597 in Hs.489052 rep by CR933597: Homo sapiens mRNA; cDNA DKFZp686A10121 (from clone DKFZp686A10121)	2	-2.80735	0	0	0	0	0	0	0	14	0	1	0	0	0	0	0	0	0	0	0	0	0	0	0	0	0	5	0	0	0	0	0	0
Hs.554778	Zinc finger protein 28 (KOX 24)	15152	NM_006969 in Hs.554778 rep by AK131368: Homo sapiens cDNA FLJ16415 fis, clone BRACE3001058, moderately similar to Homo sapiens zinc finger protein 347 (ZNF347)	0	-5.24793	0	22	0	0	0	0	0	0	0	0	0	3	0	0	0	4	7	0	0	0	0	0	1	0	0	0	0	0	0	0	0	0
Hs.477692	Transmembrane protein 22	161446	NM_025246 in Hs.477692 rep by AK096029: Homo sapiens cDNA FLJ38710 fis, clone KIDNE2002980	0	-4.32193	3	0	0	0	0	7	0	0	0	0	0	0	0	0	0	0	0	0	0	0	0	0	0	0	0	0	0	0	0	9	0	0
Hs.250899	Heat shock factor binding protein 1	9843	BQ446016 in Hs.250899 rep by BX648254: Homo sapiens mRNA; cDNA DKFZp686D02115 (from clone DKFZp686D02115)	1	-4.42626	0	0	0	0	1	5	0	0	3	0	0	20	0	0	0	0	0	0	3	2	0	3	0	0	0	0	0	0	0	0	5	0
Hs.301478	Calmin (calponin-like, transmembrane)	159578	AW207348 in Hs.301478 rep by AB007969: Homo sapiens mRNA, chromosome 1 specific transcript KIAA0500	0	-5.2854	0	0	0	0	0	12	0	0	12	0	0	3	0	0	0	0	0	0	7	0	0	0	0	4	0	0	0	0	0	0	0	0
Hs.287749	Sterol-C5-desaturase (ERG3 delta-5-desaturase homolog, fungal)-like	25236	BM972098 in Hs.287749 rep by AF069469: Homo sapiens sterol-C5-desaturase incompletely processed mRNA	3	-4.67243	4	0	0	2	0	7	0	0	0	4	0	5	0	0	0	6	0	6	28	0	0	14	0	0	6	0	0	0	19	0	0	0
Hs.58663	Major facilitator superfamily domain containing 1	129494	BM675309 in Hs.58663 rep by BC030542: Homo sapiens major facilitator superfamily domain containing 1, mRNA (cDNA clone IMAGE:4915325), containing frame-shift errors	3	-2.75489	0	10	13	0	0	0	0	0	0	0	0	0	0	0	0	0	0	0	0	3	0	0	0	0	0	0	0	0	0	0	0	0
Hs.408461	DEAD (Asp-Glu-Ala-Asp) box polypeptide 6	6624	BQ438803 in Hs.408461 rep by NM_004397: Homo sapiens DEAD (Asp-Glu-Ala-Asp) box polypeptide 6 (DDX6), mRNA	0	-5.58496	0	6	0	3	1	0	0	4	0	0	6	2	11	0	0	0	0	6	0	0	1	0	0	0	4	0	3	0	0	0	0	0
Hs.432752	Pogo transposable element with KRAB domain	172935	BU622402 in Hs.432752 rep by NM_017542: Homo sapiens pogo transposable element with KRAB domain (POGK), mRNA	3	-1.16993	0	0	0	0	0	8	0	0	0	0	0	0	0	0	0	0	0	0	0	0	0	0	0	0	0	0	0	0	0	0	0	0
Hs.48384	Hypothetical protein MGC12916	29859	BC063301 in Hs.48384 rep by BC063301: Homo sapiens heparan sulfate (glucosamine) 3-O-sulfotransferase 3B1, mRNA (cDNA clone MGC:71688 IMAGE:30343352), complete cds	1	-4.16993	2	4	0	0	0	0	0	0	0	6	0	0	0	0	0	0	23	0	0	0	0	0	0	0	0	0	0	0	0	0	0	0
Hs.478383	Mitofusin 1	278345	NM_033540 in Hs.478383 rep by NM_033540: Homo sapiens mitofusin 1 (MFN1), nuclear gene encoding mitochondrial protein, transcript variant 1, mRNA	1	-4	5	6	7	3	0	0	4	0	0	0	2	0	0	0	0	0	0	0	0	0	0	0	0	0	4	0	0	0	0	0	0	0
Hs.513057	RAN binding protein 5	11529	NM_002271 in Hs.513057 rep by NM_002271: Homo sapiens RAN binding protein 5 (RANBP5), mRNA	0	-6.50779	0	16	0	4	1	0	0	0	2	12	0	2	0	0	0	5	0	15	11	0	1	2	0	0	13	0	2	0	0	0	4	0
Hs.188879	RNA binding motif protein 6	30540	CA418211 in Hs.188879 rep by BX648535: Homo sapiens mRNA; cDNA DKFZp779N0931 (from clone DKFZp779N0931)	16	-5.65905	7	34	9	29	11	10	24	7	6	0	12	4	49	131	0	100	7	32	20	17	56	20	15	7	0	130	9	100	10	2	0	0
Hs.332847	Cysteine rich transmembrane BMP regulator 1 (chordin-like)	256160	AF167706 in Hs.332847 rep by AF167706: Homo sapiens cysteine-rich repeat-containing protein S52 precursor, mRNA, complete cds	1	-6.20945	0	1	0	6	0	0	0	0	0	0	11	30	62	0	0	0	3	0	0	5	0	0	2	0	2	2	13	0	1	9	0	0
Hs.124649	ATP-binding cassette, sub-family G (WHITE), member 1	28857	NM_207630 in Hs.124649 rep by NM_207630: Homo sapiens ATP-binding cassette, sub-family G (WHITE), member 1 (ABCG1), transcript variant 1, mRNA	3	-0.807355	0	0	0	0	0	0	0	0	0	0	0	0	0	0	0	0	0	0	0	0	0	0	6	0	0	0	0	0	0	0	0	0
Hs.195040	Hydroxysteroid (11-beta) dehydrogenase 1	3290	NM_181755 in Hs.195040 rep by BF698867: 602126436F1 NIH_MGC_56 Homo sapiens cDNA clone IMAGE:4283192 5', mRNA sequence	2	1.58496	0	0	0	0	0	0	0	0	0	0	0	0	0	0	0	0	0	0	0	0	0	0	0	0	0	0	0	0	0	0	0	0
Hs.200253	Chromosome 1 open reading frame 130	400746	NM_001010980 in Hs.200253 rep by AK124519: Homo sapiens cDNA FLJ42528 fis, clone BRACE3002298	2	1.58496	0	0	0	0	0	0	0	0	0	0	0	0	0	0	0	0	0	0	0	0	0	0	0	0	0	0	0	0	0	0	0	0
Hs.433278	Emopamil binding protein-like	84650	CA503219 in Hs.433278 rep by BG035021: 602325102F1 NIH_MGC_90 Homo sapiens cDNA clone IMAGE:4413240 5', mRNA sequence	3	2	0	0	0	0	0	0	0	0	0	0	0	0	0	0	0	0	0	0	0	0	0	0	0	0	0	0	0	0	0	0	0	0
Hs.7200	NIMA (never in mitosis gene a)- related kinase 9	275262	BC009336 in Hs.7200 rep by AB082526: Homo sapiens mRNA for KIAA1995 protein	1	-3.39232	0	0	0	6	0	0	0	0	0	0	0	0	2	0	0	0	0	0	0	0	0	7	2	0	0	0	0	3	0	0	0	0
Hs.445040	Acyl-Coenzyme A dehydrogenase, C-4 to C-12 straight chain	102	NM_000016 in Hs.445040 rep by NM_000016: Homo sapiens acyl-Coenzyme A dehydrogenase, C-4 to C-12 straight chain (ACADM), nuclear gene encoding mitochondrial protein, mRNA	0	-5.45943	0	0	0	0	0	0	0	0	0	0	20	7	0	0	2	0	0	0	7	0	0	0	1	0	0	1	0	0	5	0	0	0
Hs.567816	Hypothetical protein MGC39518	855516	NM_173822 in Hs.567816 rep by AL832346: Homo sapiens mRNA; cDNA DKFZp451A156 (from clone DKFZp451A156)	0	-5.52356	31	0	0	4	0	0	0	0	2	0	0	0	0	0	0	0	0	2	0	0	0	0	1	0	0	0	0	0	0	5	0	0
Hs.554831	WD repeat domain 33	166017	NM_001006623 in Hs.554831 rep by NM_018383: Homo sapiens WD repeat domain 33 (WDR33), transcript variant 1, mRNA	1	-4.70044	0	0	0	0	0	0	0	0	0	0	4	0	29	0	0	5	0	0	0	0	2	0	7	0	4	0	0	0	0	0	0	0
Hs.169378	Multiple PDZ domain protein	26331	NM_003829 in Hs.169378 rep by AB210041: Homo sapiens mRNA for MPDZ variant protein, partial cds, clone: pf00482	2	-3.70044	0	0	0	19	0	17	2	0	0	0	0	0	0	0	0	0	0	0	0	0	0	0	0	0	0	0	0	0	0	0	0	0
Hs.444488	Secreted phosphoprotein 2, 24kDa	13388	NM_006944 in Hs.444488 rep by NM_006944: Homo sapiens secreted phosphoprotein 2, 24kDa (SPP2), mRNA	12	3.70044	0	0	0	0	0	0	0	0	0	0	0	0	0	0	0	0	0	0	0	0	0	0	0	0	0	0	0	0	0	0	0	0
Hs.3104	Kinesin family member 14	19856	NM_014875 in Hs.3104 rep by NM_014875: Homo sapiens kinesin family member 14 (KIF14), mRNA	2	-1.87447	0	0	8	0	0	0	0	0	0	0	0	0	0	0	0	0	0	0	0	0	0	0	0	0	0	2	0	0	0	0	0	0
Hs.514746	GATA binding protein 6	5254	NM_005257 in Hs.514746 rep by X95701: H.sapiens mRNA for GATA-6 DNA-binding protein	1	-2	0	7	0	0	0	0	0	0	0	0	0	0	0	0	0	0	0	0	0	0	0	0	0	0	0	0	0	0	0	0	0	0
Hs.170563	Tetraspanin 8	28412	AI583392 in Hs.170563 rep by BC070168: Homo sapiens tetraspanin 8, mRNA (cDNA clone IMAGE:4289024)	1	-5.75489	1	0	7	0	0	0	0	0	0	0	0	22	0	0	2	0	0	8	0	0	13	0	0	21	0	0	0	0	0	33	0	0
Hs.371642	Adiponectin receptor 2	238806	NM_024551 in Hs.371642 rep by AK128511: Homo sapiens cDNA FLJ46666 fis, clone TRACH3007625	0	-4.85798	0	0	0	0	0	0	0	0	0	0	2	0	16	0	0	0	3	0	0	0	0	0	0	0	0	0	0	0	0	0	7	0
Hs.523302	Peroxiredoxin 3	32805	AI754873 in Hs.523302 rep by BF572308: 602077758F1 NIH_MGC_62 Homo sapiens cDNA clone IMAGE:4251998 5', mRNA sequence	3	-3.97728	5	0	3	2	0	2	0	0	0	2	17	18	0	0	0	0	0	0	0	1	0	4	3	0	0	0	5	0	0	0	0	0
Hs.250281	Solute carrier family 13 (sodium-dependent dicarboxylate transporter), member 3	194547	NM_001011554 in Hs.250281 rep by NM_001011554: Homo sapiens solute carrier family 13 (sodium-dependent dicarboxylate transporter), member 3 (SLC13A3), transcript variant 2, mRNA	1	-3.9542	0	0	0	0	0	0	0	0	0	0	0	30	0	0	0	0	0	0	0	0	0	0	0	0	0	0	0	0	0	0	0	0
Hs.258576	Claudin 12	27207	BC068532 in Hs.258576 rep by BC068532: Homo sapiens claudin 12, mRNA (cDNA clone MGC:87367 IMAGE:5294796), complete cds	12	-1.54749	7	0	0	0	0	0	0	0	0	0	8	0	4	0	0	4	0	5	0	0	8	0	1	0	0	0	0	0	0	0	0	0
Hs.123461	Arsenic (+3 oxidation state) methyltransferase	57412	NM_020682 in Hs.123461 rep by BC040069: Homo sapiens, Similar to Cyt19 protein, clone IMAGE:5217220, mRNA	3	-2.64386	16	0	0	0	0	0	1	0	0	0	5	0	0	0	0	0	0	0	0	0	0	0	0	0	0	1	1	0	0	0	0	0
Hs.530438	FLJ46154 protein	392592	BM978630 in Hs.530438 rep by AK128035: Homo sapiens cDNA FLJ46154 fis, clone TESTI4001348	4	2.32193	0	0	0	0	0	0	0	0	0	0	0	0	0	0	0	0	0	0	0	0	0	0	0	0	0	0	0	0	0	0	0	0
Hs.169611	Diablo homolog (Drosophila)	56616	NM_019887 in Hs.169611 rep by AK001399: Homo sapiens cDNA FLJ10537 fis, clone NT2RP2001119	2	1.58496	0	0	0	0	0	0	0	0	0	0	0	0	0	0	0	0	0	0	0	0	0	0	0	0	0	0	0	0	0	0	0	0
Hs.22065	CDC42 small effector 1	113764	NM_020239 in Hs.22065 rep by NM_020239: Homo sapiens CDC42 small effector 1 (CDC42SE1), mRNA	5	-0.874469	0	0	0	0	0	0	0	0	0	0	0	0	0	0	0	0	10	0	0	0	0	0	0	0	0	0	0	0	0	0	0	0
Hs.49774	Protein tyrosine phosphatase, receptor type, M	34782	BC051651 in Hs.49774 rep by BC051651: Homo sapiens protein tyrosine phosphatase, receptor type, M, mRNA (cDNA clone MGC:51345 IMAGE:5274244), complete cds	1	-5.72792	0	5	5	23	0	0	0	0	2	0	15	0	0	0	0	3	0	16	32	0	0	2	0	0	2	0	0	0	0	0	0	0
Hs.558528	Chromosome 13 open reading frame 10	320310	BI491568 in Hs.558528 rep by BX648672: Homo sapiens mRNA; cDNA DKFZp686G2145 (from clone DKFZp686G2145)	1	-5.12928	0	5	0	0	1	10	0	0	0	2	0	2	13	0	0	0	7	0	2	0	0	6	9	0	8	3	1	0	0	0	0	0
Hs.163155	Hypothetical gene supported by BC030123	441461	BC030123 in Hs.163155 rep by XM_499157: PREDICTED: Homo sapiens hypothetical gene supported by BC030123 (LOC441461), mRNA	3	2	0	0	0	0	0	0	0	0	0	0	0	0	0	0	0	0	0	0	0	0	0	0	0	0	0	0	0	0	0	0	0	0
Hs.521989	CD274 antigen	29126	NM_014143 in Hs.521989 rep by NM_014143: Homo sapiens CD274 antigen (CD274), mRNA	1	1	0	0	0	0	0	0	0	0	0	0	0	0	0	0	0	0	0	0	0	0	0	0	0	0	0	0	0	0	0	0	0	0
Hs.369368	Hypothetical protein FLJ21924	159664	NM_024774 in Hs.369368 rep by AK126023: Homo sapiens cDNA FLJ44035 fis, clone TESTI4028612	1	-3.08746	0	0	0	3	0	0	0	0	0	0	0	0	8	0	0	0	0	0	0	0	0	0	4	0	1	0	0	0	0	0	0	0
Hs.222917	Transcribed locus		CA314408 in Hs.222917 rep by CA314408: UI-CF-FN0-afm-h-24-0-UI.s1 UI-CF-FN0 Homo sapiens cDNA clone UI-CF-FN0-afm-h-24-0-UI 3', mRNA sequence	2	-5.11548	0	6	0	6	0	8	26	5	0	0	1	0	8	13	0	0	0	0	0	0	5	0	10	0	1	5	1	0	3	0	1	4
Hs.495138	Mitogen-activated protein kinase associated protein 1	158218	NM_001006617 in Hs.495138 rep by NM_001006617: Homo sapiens mitogen-activated protein kinase associated protein 1 (MAPKAP1), transcript variant 1, mRNA	0	-3.32193	2	0	0	0	0	0	0	0	0	0	2	0	0	0	0	0	0	0	0	0	0	0	0	0	0	5	0	0	0	0	0	0
Hs.312485	I factor (complement)	6852	NM_000204 in Hs.312485 rep by AK122686: Homo sapiens cDNA FLJ16144 fis, clone BRAMY2039314, highly similar to COMPLEMENT FACTOR I PRECURSOR (EC 3.4.21.45)	2	-2.11548	0	0	0	0	0	0	0	0	0	0	0	0	0	0	0	0	4	0	0	0	2	0	0	0	0	0	0	0	6	0	0	0
Hs.904	Amylo-1, 6-glucosidase, 4-alpha-glucanotransferase (glycogen debranching enzyme, glycogen storage disease type III)	178	NM_000028 in Hs.904 rep by NM_000028: Homo sapiens amylo-1, 6-glucosidase, 4-alpha-glucanotransferase (glycogen debranching enzyme, glycogen storage disease type III) (AGL), transcript variant 4, mRNA	1	1	0	0	0	0	0	0	0	0	0	0	0	0	0	0	0	0	0	0	0	0	0	0	0	0	0	0	0	0	0	0	0	0
Hs.178499	BTB (POZ) domain containing 15	116272	AF161548 in Hs.178499 rep by BC049375: Homo sapiens BTB (POZ) domain containing 15, mRNA (cDNA clone MGC:57431 IMAGE:5271784), complete cds	1	-4.49185	3	2	3	0	1	0	0	0	0	0	0	0	0	0	0	0	8	0	0	0	2	0	2	0	9	0	12	0	2	0	0	0
Hs.73952	Proline-rich protein HaeIII subfamily 2	11110	BX485816 in Hs.73952 rep by BX641094: Homo sapiens mRNA; cDNA DKFZp686I11251 (from clone DKFZp686I11251)	1	-3.08746	0	0	0	0	0	0	0	0	0	0	0	0	0	0	0	0	0	0	0	16	0	0	0	0	0	0	0	0	0	0	0	0
Hs.306178	C-mer proto-oncogene tyrosine kinase	20922	NM_006343 in Hs.306178 rep by NM_006343: Homo sapiens c-mer proto-oncogene tyrosine kinase (MERTK), mRNA	2	-3	0	0	3	0	0	0	0	12	0	0	0	0	0	0	0	0	8	0	0	0	0	0	0	0	0	0	0	0	0	0	0	0
Hs.472024	Chromosome 20 open reading frame 30	58116	AI148933 in Hs.472024 rep by NM_001009924: Homo sapiens chromosome 20 open reading frame 30 (C20orf30), transcript variant 2, mRNA	5	-4.3339	8	12	11	0	1	0	0	0	0	2	11	5	4	0	0	1	0	16	3	0	4	0	1	10	2	2	16	0	0	0	11	0
Hs.479223	Hypothetical protein FLJ90013	606054	CA413080 in Hs.479223 rep by AK074494: Homo sapiens cDNA FLJ90013 fis, clone HEMBA1000477	0	-4.52356	0	0	0	0	2	0	0	0	0	0	0	0	0	1	0	0	0	0	0	0	0	2	0	0	4	5	8	0	0	0	0	0
Hs.221847	Solute carrier family 38, member 2	326442	NM_018976 in Hs.221847 rep by NM_018976: Homo sapiens solute carrier family 38, member 2 (SLC38A2), mRNA	7	-3.39232	3	4	0	0	0	0	16	0	8	3	0	0	5	0	3	4	13	2	6	0	2	1	0	0	0	0	0	2	3	0	8	0
Hs.13351	LanC lantibiotic synthetase component C-like 1 (bacterial)	61884	AW082255 in Hs.13351 rep by NM_006055: Homo sapiens LanC lantibiotic synthetase component C-like 1 (bacterial) (LANCL1), mRNA	0	-7.40939	0	0	0	15	16	22	17	0	25	12	1	5	0	13	3	0	0	0	23	0	0	2	0	0	3	0	2	4	0	6	0	0
Hs.272011	UDP-Gal:betaGlcNAc beta 1,4- galactosyltransferase, polypeptide 1	2683	AI955342 in Hs.272011 rep by NM_001497: Homo sapiens UDP-Gal:betaGlcNAc beta 1,4- galactosyltransferase, polypeptide 1 (B4GALT1), mRNA	5	-1.32193	0	0	0	0	0	0	0	0	0	0	0	0	0	0	0	0	6	0	0	0	0	0	1	0	0	0	0	3	0	0	4	0
Hs.196437	MOB1, Mps One Binder kinase activator-like 1B (yeast)	276165	CA429626 in Hs.196437 rep by AK123865: Homo sapiens cDNA FLJ41871 fis, clone OCBBF2008790	2	-6.07325	7	28	27	0	0	2	0	0	0	2	0	24	0	6	0	0	3	0	3	0	0	0	53	0	0	0	10	1	0	0	35	0
Hs.438918	Activin A receptor, type IB	91	BC040531 in Hs.438918 rep by BC040531: Homo sapiens activin A receptor, type IB, transcript variant 1, mRNA (cDNA clone MGC:39605 IMAGE:5260767), complete cds	2	1.58496	0	0	0	0	0	0	0	0	0	0	0	0	0	0	0	0	0	0	0	0	0	0	0	0	0	0	0	0	0	0	0	0
Hs.509008	KIAA1333	111264	NM_017769 in Hs.509008 rep by AB037754: Homo sapiens mRNA for KIAA1333 protein, partial cds	0	-4	0	0	0	0	0	0	15	0	0	0	0	0	0	0	0	0	0	0	0	0	0	0	0	0	0	0	0	0	0	0	0	0
Hs.448520	Solute carrier family 7 (cationic amino acid transporter, y+ system), member 2	26168	BC069648 in Hs.448520 rep by NM_003046: Homo sapiens solute carrier family 7 (cationic amino acid transporter, y+ system), member 2 (SLC7A2), transcript variant 2, mRNA	3	2	0	0	0	0	0	0	0	0	0	0	0	0	0	0	0	0	0	0	0	0	0	0	0	0	0	0	0	0	0	0	0	0
Hs.369068	Dynein, cytoplasmic 1, light intermediate chain 2	5349	BC022934 in Hs.369068 rep by NM_006141: Homo sapiens dynein, cytoplasmic 1, light intermediate chain 2 (DYNC1LI2), mRNA	0	-6.08746	6	7	0	0	7	0	5	3	0	2	4	6	0	0	0	2	2	0	0	0	0	8	0	0	8	3	0	3	0	0	1	0
Hs.71465	Squalene epoxidase	13426	NM_003129 in Hs.71465 rep by NM_003129: Homo sapiens squalene epoxidase (SQLE), mRNA	0	-3.90689	0	0	0	0	0	0	0	0	0	5	0	0	0	0	2	0	0	0	0	0	0	0	0	0	4	1	0	0	0	0	2	0
Hs.405410	O-linked N-acetylglucosamine (GlcNAc) transferase (UDP-N-acetylglucosamine:polypeptide-N-acetylglucosaminyl transferase)	25419	AL049950 in Hs.405410 rep by NM_003605: Homo sapiens O-linked N-acetylglucosamine (GlcNAc) transferase (UDP-N-acetylglucosamine:polypeptide-N-acetylglucosaminyl transferase) (OGT), transcript variant 3, mRNA	0	-7.05528	0	9	8	0	1	0	6	3	1	2	1	16	0	0	6	31	0	16	5	0	0	4	1	0	1	11	0	4	6	0	0	0
Hs.371889	Chromosome 1 open reading frame 203	1428	CB850709 in Hs.371889 rep by NM_000701: Homo sapiens ATPase, Na+/K+ transporting, alpha 1 polypeptide (ATP1A1), transcript variant 1, mRNA	0	-6.65821	0	0	0	0	6	0	6	0	0	0	0	9	0	0	0	0	0	73	6	0	0	0	0	0	0	0	0	0	0	0	0	0
Hs.15738	RAB7, member RAS oncogene family	23637	NM_004637 in Hs.15738 rep by NM_004637: Homo sapiens RAB7, member RAS oncogene family (RAB7), mRNA	1	-6.74819	15	27	22	2	4	0	4	0	0	6	12	20	0	0	0	2	3	12	22	4	2	0	0	0	9	10	26	0	10	0	2	0
Hs.435610	WW domain containing adaptor with coiled-coil	153966	NM_100264 in Hs.435610 rep by AK091453: Homo sapiens cDNA FLJ34134 fis, clone FCBBF3010665	0	-5.24793	0	11	0	0	0	2	0	0	9	0	0	0	0	0	0	0	0	0	0	0	0	0	0	0	0	1	14	0	0	0	0	0
Hs.515835	Sulfotransferase family, cytosolic, 2A, dehydroepiandrosterone (DHEA)-preferring, member 1	40932	AI382378 in Hs.515835 rep by NM_003167: Homo sapiens sulfotransferase family, cytosolic, 2A, dehydroepiandrosterone (DHEA)-preferring, member 1 (SULT2A1), mRNA	11	3.58496	0	0	0	0	0	0	0	0	0	0	0	0	0	0	0	0	0	0	0	0	0	0	0	0	0	0	0	0	0	0	0	0
Hs.441378	Putative acyl-CoA dehydrogenase	84129	AI744603 in Hs.441378 rep by AL833721: Homo sapiens mRNA; cDNA DKFZp666D245 (from clone DKFZp666D245)	1	1	0	0	0	0	0	0	0	0	0	0	0	0	0	0	0	0	0	0	0	0	0	0	0	0	0	0	0	0	0	0	0	0
Hs.22879	Zinc finger protein 639	102386	BC026181 in Hs.22879 rep by AB097862: Homo sapiens ZASC1 mRNA for Kruppel-like zinc finger protein, complete cds	0	-4.70044	0	5	9	0	2	0	3	0	0	6	0	0	0	0	0	0	0	0	0	0	0	0	0	0	0	0	0	0	0	0	0	0
Hs.115896	Hypothetical protein LOC196463	392926	NM_173542 in Hs.115896 rep by NM_173542: Homo sapiens hypothetical protein LOC196463 (LOC196463), mRNA	2	-3	0	0	0	0	0	0	0	0	0	21	0	0	0	0	0	0	0	0	0	0	0	0	2	0	0	0	0	0	0	0	0	0
Hs.433391	Metallothionein 1G	4495	BC048334 in Hs.433391 rep by BC048334: Homo sapiens, clone IMAGE:5185539, mRNA	2	1.58496	0	0	0	0	0	0	0	0	0	0	0	0	0	0	0	0	0	0	0	0	0	0	0	0	0	0	0	0	0	0	0	0
Hs.257352	Apolipoprotein L, 6	161660	NM_030641 in Hs.257352 rep by NM_030641: Homo sapiens apolipoprotein L, 6 (APOL6), mRNA	0	-3.16993	0	0	0	0	0	0	0	0	0	0	0	0	0	8	0	0	0	0	0	0	0	0	0	0	0	0	0	0	0	0	0	0
Hs.119983	Mannan-binding lectin serine peptidase 2	21494	Y18284 in Hs.119983 rep by NM_006610: Homo sapiens mannan-binding lectin serine peptidase 2 (MASP2), transcript variant 1, mRNA	2	-1.73697	3	0	0	0	0	0	0	0	0	0	0	0	0	0	0	6	0	0	0	0	0	0	0	0	0	0	0	0	0	0	0	0
Hs.438673	Ankyrin repeat domain 13 family, member D	338692	NM_207354 in Hs.438673 rep by AK091614: Homo sapiens cDNA FLJ34295 fis, clone FEBRA2005701, weakly similar to ZINC FINGER PROTEIN 195	2	-2.41504	4	0	0	0	0	0	0	0	0	0	0	0	0	0	0	0	0	0	0	0	0	0	0	0	0	0	0	0	0	0	0	11
Hs.168799	Methyltransferase like 3	112678	NM_019852 in Hs.168799 rep by AK097873: Homo sapiens cDNA FLJ40554 fis, clone THYMU2002338, moderately similar to Homo sapiens m6A methyltransferase (MT-A70) gene	2	-2.32193	0	0	4	0	5	5	0	0	0	0	0	0	0	0	0	0	0	0	0	0	0	0	0	0	0	0	0	0	0	0	0	0
Hs.463465	WD repeat domain 50	102192	AA991674 in Hs.463465 rep by BC001535: Homo sapiens cDNA clone IMAGE:2967469, containing frame-shift errors	1	-2.32193	0	0	7	0	0	0	0	0	0	0	2	0	0	0	0	0	0	0	0	0	0	0	0	0	0	0	0	0	0	0	0	0
Hs.210469	Engulfment and cell motility 2 (ced-12 homolog, C. elegans)	127832	NM_133171 in Hs.210469 rep by AL713765: Homo sapiens mRNA; cDNA DKFZp761J1417 (from clone DKFZp761J1417)	0	-4.90689	15	0	0	0	0	0	0	0	0	0	0	0	0	0	0	0	0	12	0	0	0	0	0	0	2	0	0	0	0	0	0	0
Hs.530077	Paraoxonase 2	16335	NM_000305 in Hs.530077 rep by AK054688: Homo sapiens cDNA FLJ30126 fis, clone BRACE1000114	3	-4.45943	19	14	0	1	0	0	1	0	0	0	0	0	9	10	0	0	0	0	0	0	0	31	0	0	0	0	2	0	0	0	0	0
Hs.12967	Spectrin repeat containing, nuclear envelope 1	163415	NM_182961 in Hs.12967 rep by NM_182961: Homo sapiens spectrin repeat containing, nuclear envelope 1 (SYNE1), transcript variant longest, mRNA	2	-5.27302	0	13	16	2	0	13	1	2	5	0	0	4	1	0	0	11	0	3	4	0	0	2	4	0	0	0	6	0	7	0	3	18
Hs.153412	Transcribed locus		BM674193 in Hs.153412 rep by BG531998: 602561024F1 NIH_MGC_61 Homo sapiens cDNA clone IMAGE:4699228 5', mRNA sequence	2	1.58496	0	0	0	0	0	0	0	0	0	0	0	0	0	0	0	0	0	0	0	0	0	0	0	0	0	0	0	0	0	0	0	0
Hs.516633	NCK-associated protein 1	75509	NM_205842 in Hs.516633 rep by AB011159: Homo sapiens mRNA for KIAA0587 protein, partial cds	0	-7.52356	7	27	13	3	1	0	0	3	4	0	34	16	0	0	0	28	7	3	3	0	9	4	0	0	16	0	5	0	0	0	0	0
Hs.131846	TAF6-like RNA polymerase II, p300/CBP-associated factor (PCAF)-associated factor, 65kDa	10629	BU685147 in Hs.131846 rep by BC008785: Homo sapiens TAF6-like RNA polymerase II, p300/CBP-associated factor (PCAF)-associated factor, 65kDa, mRNA (cDNA clone MGC:4288 IMAGE:3629165), complete cds	2	1.58496	0	0	0	0	0	0	0	0	0	0	0	0	0	0	0	0	0	0	0	0	0	0	0	0	0	0	0	0	0	0	0	0
Hs.287555	Similar to hypothetical protein	387816	AA824391 in Hs.287555 rep by XM_370664: PREDICTED: Homo sapiens similar to hypothetical protein (LOC387816), mRNA	1	1	0	0	0	0	0	0	0	0	0	0	0	0	0	0	0	0	0	0	0	0	0	0	0	0	0	0	0	0	0	0	0	0
Hs.23862	Phytoceramidase, alkaline	110662	NM_018367 in Hs.23862 rep by BC049837: Homo sapiens phytoceramidase, alkaline, mRNA (cDNA clone IMAGE:5214265), partial cds	1	-3.08746	0	0	0	0	1	0	0	0	0	0	0	0	0	0	0	0	8	0	0	0	4	3	0	0	0	0	0	0	0	0	0	0
Hs.525330	ADP-ribosylation factor 6	382	BC030291 in Hs.525330 rep by BC030291: Homo sapiens ADP-ribosylation factor 6, mRNA (cDNA clone IMAGE:5402602), containing frame-shift errors	0	-7.66534	2	12	0	0	0	0	0	0	0	0	0	14	1	0	0	4	13	3	0	0	8	5	0	11	0	4	0	74	0	0	19	32
Hs.481992	Complement component 6	2916	BC035723 in Hs.481992 rep by BC035723: Homo sapiens complement component 6, mRNA (cDNA clone MGC:46183 IMAGE:5591446), complete cds	3	2	0	0	0	0	0	0	0	0	0	0	0	0	0	0	0	0	0	0	0	0	0	0	0	0	0	0	0	0	0	0	0	0
Hs.374067	Ubiquitin protein ligase E3B	269730	NM_183414 in Hs.374067 rep by NM_183414: Homo sapiens ubiquitin protein ligase E3B (UBE3B), transcript variant 2, mRNA	1	-6.26679	0	16	6	0	4	5	15	2	17	0	3	6	2	0	4	14	0	5	11	0	0	0	0	0	2	4	3	1	23	0	10	0
Hs.433381	Chromosome 6 open reading frame 89	221477	BM679380 in Hs.433381 rep by BX647220: Homo sapiens mRNA; cDNA DKFZp686L01149 (from clone DKFZp686L01149)	0	-4.45943	0	0	5	0	0	0	0	0	0	0	2	0	0	0	0	0	0	0	0	0	0	2	5	0	1	0	4	0	0	0	2	0
Hs.523718	Stratifin	2810	AI354963 in Hs.523718 rep by BC023552: Homo sapiens stratifin, mRNA (cDNA clone MGC:19713 IMAGE:3534328), complete cds	3	2	0	0	0	0	0	0	0	0	0	0	0	0	0	0	0	0	0	0	0	0	0	0	0	0	0	0	0	0	0	0	0	0
Hs.522997	Unc-5 homolog B (C. elegans)	439398	AL049370 in Hs.522997 rep by AB096256: Homo sapiens p53RDL1 mRNA for p53-regulated receptor for death and life, complete cds	0	-2.80735	0	0	0	0	0	0	0	0	6	0	0	0	0	0	0	0	0	0	0	0	0	0	0	0	0	0	0	0	0	0	0	0
Hs.509496	FLJ46156 protein	341883	BX107158 in Hs.509496 rep by AK128037: Homo sapiens cDNA FLJ46156 fis, clone TESTI4001569	3	2	0	0	0	0	0	0	0	0	0	0	0	0	0	0	0	0	0	0	0	0	0	0	0	0	0	0	0	0	0	0	0	0
Hs.241576	Der1-like domain family, member 1	158278	AY358818 in Hs.241576 rep by AY358818: Homo sapiens clone DNA16435 SDIG243 (UNQ243) mRNA, complete cds	0	-3.16993	0	0	0	0	0	0	0	0	0	0	0	0	0	0	0	0	0	8	0	0	0	0	0	0	0	0	0	0	0	0	0	0
Hs.474584	Aldo-keto reductase family 1, member A1 (aldehyde reductase)	30981	J04794 in Hs.474584 rep by NM_006066: Homo sapiens aldo-keto reductase family 1, member A1 (aldehyde reductase) (AKR1A1), transcript variant 1, mRNA	0	-4.90689	0	10	0	0	0	0	2	0	0	0	0	13	0	0	0	0	0	0	0	0	0	0	0	0	0	0	0	0	0	0	4	0
Hs.468908	MAX dimerization protein 1	8168	BM977328 in Hs.468908 rep by BC098396: Homo sapiens MAX dimerization protein 1, mRNA (cDNA clone MGC:104659 IMAGE:30528298), complete cds	1	-4.67243	0	0	11	0	0	10	9	0	0	0	0	0	4	0	0	0	2	0	0	0	0	3	4	0	2	3	0	0	0	0	2	0
Hs.492925	Hydroxysteroid (17-beta) dehydrogenase 7	51478	AI472243 in Hs.492925 rep by AK022929: Homo sapiens cDNA FLJ12867 fis, clone NT2RP2003702, highly similar to Homo sapiens 17 beta-hydroxysteroid dehydrogenase type VII (HSD17B7) mRNA	2	1.58496	0	0	0	0	0	0	0	0	0	0	0	0	0	0	0	0	0	0	0	0	0	0	0	0	0	0	0	0	0	0	0	0
Hs.502876	Ras homolog gene family, member B	776	NM_004040 in Hs.502876 rep by NM_004040: Homo sapiens ras homolog gene family, member B (RHOB), mRNA	4	2.32193	0	0	0	0	0	0	0	0	0	0	0	0	0	0	0	0	0	0	0	0	0	0	0	0	0	0	0	0	0	0	0	0
Hs.99195	G protein-coupled receptor 125	333294	AL832257 in Hs.99195 rep by NM_145290: Homo sapiens G protein-coupled receptor 125 (GPR125), mRNA	3	2	0	0	0	0	0	0	0	0	0	0	0	0	0	0	0	0	0	0	0	0	0	0	0	0	0	0	0	0	0	0	0	0
Hs.473109	Chromosome 11 open reading frame 9	1490	NM_013279 in Hs.473109 rep by AB023171: Homo sapiens mRNA for KIAA0954 protein, partial cds	1	-3.52356	0	0	0	2	0	0	0	0	0	0	0	0	0	0	0	6	0	0	0	0	5	0	0	0	0	0	0	0	4	5	0	0
Hs.370102	Chromosome 10 open reading frame 70	167541	NM_018464 in Hs.370102 rep by BC071795: Homo sapiens cDNA clone IMAGE:4615222, partial cds	1	-5.37504	0	13	0	0	0	12	0	12	0	0	23	20	0	0	0	0	0	0	0	0	0	0	0	0	0	2	0	0	0	0	0	0
Hs.77293	SERTA domain containing 2	29376	BU739433 in Hs.77293 rep by NM_014755: Homo sapiens SERTA domain containing 2 (SERTAD2), mRNA	0	-5.55459	0	12	0	0	0	0	0	0	0	0	0	30	0	0	0	0	0	0	0	0	0	0	0	0	0	0	0	0	0	0	4	0
Hs.524234	Fibronectin type III domain containing 5	1011980	BQ185571 in Hs.524234 rep by AK092102: Homo sapiens cDNA FLJ34783 fis, clone NT2NE2003921	0	-3.16993	6	0	0	0	0	2	0	0	0	0	0	0	0	0	0	0	0	0	0	0	0	0	0	0	0	0	0	0	0	0	0	0
Hs.335034	Dihydropyrimidine dehydrogenase	7224	U20938 in Hs.335034 rep by U20938: Human lymphocyte dihydropyrimidine dehydrogenase mRNA, complete cds	0	-6.06609	0	0	0	0	0	0	0	0	0	0	26	0	5	0	14	4	0	0	0	0	8	0	4	0	0	0	0	0	0	0	5	0
Hs.467751	Tribbles homolog 2 (Drosophila)	86853	NM_021643 in Hs.467751 rep by NM_021643: Homo sapiens tribbles homolog 2 (Drosophila) (TRIB2), mRNA	2	-4.29768	29	0	0	0	6	0	0	0	0	0	0	0	3	0	0	3	0	0	0	0	0	0	2	0	3	0	6	0	6	0	0	0
Hs.88025	Vacuolar protein sorting 39 (yeast)	23339	NM_015289 in Hs.88025 rep by NM_015289: Homo sapiens vacuolar protein sorting 39 (yeast) (VPS39), mRNA	2	1.58496	0	0	0	0	0	0	0	0	0	0	0	0	0	0	0	0	0	0	0	0	0	0	0	0	0	0	0	0	0	0	0	0
Hs.368243	ATP-binding cassette, sub-family C (CFTR/MRP), member 2	4976	U49248 in Hs.368243 rep by U49248: Human canalicular multispecific organic anion transporter (cMOAT), gene, complete cds	2	-1.41504	0	0	0	0	0	0	0	0	0	0	0	2	0	0	0	0	5	0	0	0	0	0	0	0	0	0	0	0	0	0	0	0
Hs.382683	Plasticity related gene 3	54886	NM_207299 in Hs.382683 rep by NM_207299: Homo sapiens plasticity related gene 3 (PRG-3), transcript variant 1, mRNA	2	-3.54432	0	0	0	0	0	0	0	23	0	9	0	0	0	0	0	0	0	0	0	0	0	2	0	0	0	0	0	0	0	0	0	0
Hs.152292	SWI/SNF related, matrix associated, actin dependent regulator of chromatin, subfamily a, member 1	6594	BX647934 in Hs.152292 rep by NM_003069: Homo sapiens SWI/SNF related, matrix associated, actin dependent regulator of chromatin, subfamily a, member 1 (SMARCA1), transcript variant 1, mRNA	1	1	0	0	0	0	0	0	0	0	0	0	0	0	0	0	0	0	0	0	0	0	0	0	0	0	0	0	0	0	0	0	0	0
Hs.435479	Protein phosphatase 1H (PP2C domain containing)	172380	CA312287 in Hs.435479 rep by XM_350880: PREDICTED: Homo sapiens protein phosphatase 1H (PP2C domain containing) (PPM1H), mRNA	2	-5.24793	0	0	0	3	0	8	25	0	12	0	0	4	0	8	0	5	3	11	21	0	0	4	0	0	0	0	2	7	0	0	0	0
Hs.525210	Hypothetical protein LOC283624	283624	BC035145 in Hs.525210 rep by BC035145: Homo sapiens cDNA clone IMAGE:5264647	1	-3.08746	0	0	0	0	0	6	0	0	0	0	3	0	0	0	0	4	0	0	0	0	1	2	0	0	0	0	0	0	0	0	0	0
Hs.33756	Similar to Kruppel-like factor 7 (ubiquitous); ubiquitous Kruppel-like transcription factor	442096	AV647943 in Hs.33756 rep by BG617694: 602645201F1 NIH_MGC_76 Homo sapiens cDNA clone IMAGE:4766856 5', mRNA sequence	22	4.52356	0	0	0	0	0	0	0	0	0	0	0	0	0	0	0	0	0	0	0	0	0	0	0	0	0	0	0	0	0	0	0	0
Hs.109087	Cytochrome P450, family 2, subfamily U, polypeptide 1	227224	NM_183075 in Hs.109087 rep by NM_183075: Homo sapiens cytochrome P450, family 2, subfamily U, polypeptide 1 (CYP2U1), mRNA	3	-0.584963	0	0	0	0	0	0	0	0	0	0	0	0	0	0	0	0	0	0	0	0	0	0	0	0	0	5	0	0	0	0	0	0
Hs.38621	Sorbin and SH3 domain containing 1	52900	BF514009 in Hs.38621 rep by NM_001034954: Homo sapiens sorbin and SH3 domain containing 1 (SORBS1), transcript variant 3, mRNA	1	-6.27612	0	60	0	8	3	0	0	0	1	0	63	3	0	2	0	0	0	0	0	0	0	5	1	0	0	0	0	0	8	0	0	0
Hs.507978	CDNA FLJ34896 fis, clone NT2NE2018180		BX096484 in Hs.507978 rep by AK092215: Homo sapiens cDNA FLJ34896 fis, clone NT2NE2018180	2	-4.1964	0	0	0	17	0	0	21	0	0	0	0	0	0	0	0	6	0	0	0	0	0	0	0	0	0	0	0	0	0	0	10	0
Hs.21899	Solute carrier family 35 (UDP-galactose transporter), member A2	14710	BQ008050 in Hs.21899 rep by D84454: Human mRNA for UDP-galactose translocator, complete cds	0	-4.16993	0	0	0	0	0	0	0	0	0	0	0	0	0	6	0	0	0	0	0	0	0	0	0	0	0	0	0	0	0	11	0	0
Hs.492445	E3 ubiquitin protein ligase, HECT domain containing, 1	359562	NM_015902 in Hs.492445 rep by NM_015902: Homo sapiens E3 ubiquitin protein ligase, HECT domain containing, 1 (EDD1), mRNA	0	-6.44294	2	24	4	0	0	0	0	5	0	0	2	2	23	0	3	4	0	2	1	0	1	0	2	0	0	2	0	0	0	9	0	0
Hs.546048	CDNA FLJ42288 fis, clone TLIVE2006236		AK124282 in Hs.546048 rep by AK124282: Homo sapiens cDNA FLJ42288 fis, clone TLIVE2006236	3	2	0	0	0	0	0	0	0	0	0	0	0	0	0	0	0	0	0	0	0	0	0	0	0	0	0	0	0	0	0	0	0	0
Hs.494614	BAT2 domain containing 1	139290	NM_015172 in Hs.494614 rep by NM_015172: Homo sapiens BAT2 domain containing 1 (BAT2D1), mRNA	4	-3.90689	0	0	12	17	2	0	2	0	0	2	0	8	1	0	0	0	0	0	8	0	5	1	0	0	3	0	3	0	0	0	10	0
Hs.435535	Zinc finger protein 395	111786	NM_018660 in Hs.435535 rep by NM_018660: Homo sapiens zinc finger protein 395 (ZNF395), mRNA	0	-3	0	0	0	0	0	0	0	0	0	0	0	0	0	0	0	0	0	0	0	0	0	0	0	0	0	0	0	0	0	0	7	0
Hs.29802	Slit homolog 2 (Drosophila)	9353	BM474898 in Hs.29802 rep by AF055585: Homo sapiens neurogenic extracellular slit protein Slit2 mRNA, complete cds	0	-9.03617	9	65	0	2	3	0	3	0	12	0	2	26	29	72	0	66	0	0	14	1	19	11	5	1	0	22	15	135	12	0	0	0
Hs.534333	NADH dehydrogenase (ubiquinone) 1 alpha subcomplex, 2, 8kDa	4695	NM_002488 in Hs.534333 rep by BF686835: 602139990F1 NIH_MGC_46 Homo sapiens cDNA clone IMAGE:4301134 5', mRNA sequence	2	-2.58496	0	0	0	0	0	0	0	0	0	0	9	0	0	0	0	0	5	0	0	0	0	2	0	0	0	0	0	0	0	0	1	0
Hs.75599	Serpin peptidase inhibitor, clade C (antithrombin), member 1	1386	AF130100 in Hs.75599 rep by AF130100: Homo sapiens clone FLB1413 PRO0309 mRNA, complete cds	15	4	0	0	0	0	0	0	0	0	0	0	0	0	0	0	0	0	0	0	0	0	0	0	0	0	0	0	0	0	0	0	0	0
Hs.519246	Hypothetical protein FLJ11193	165966	AL834427 in Hs.519246 rep by BC032845: Homo sapiens hypothetical protein FLJ11193, mRNA (cDNA clone IMAGE:5268045), complete cds	2	-3.45943	0	0	0	4	0	5	0	0	0	0	0	0	0	0	0	0	0	0	0	0	7	4	0	0	0	11	0	0	0	0	1	0
Hs.512235	Family with sequence similarity 20, member C	18545	NM_002223 in Hs.512235 rep by NM_002223: Homo sapiens inositol 1,4,5-triphosphate receptor, type 2 (ITPR2), mRNA	1	-4.35755	5	0	0	0	0	0	1	6	0	5	0	6	0	0	0	0	0	0	0	0	0	0	0	0	3	3	9	0	2	0	0	0
Hs.567311	Orosomucoid 1	5004	T72924 in Hs.567311 rep by BG564683: 602584188F1 NIH_MGC_76 Homo sapiens cDNA clone IMAGE:4711940 5', mRNA sequence	9	3.32193	0	0	0	0	0	0	0	0	0	0	0	0	0	0	0	0	0	0	0	0	0	0	0	0	0	0	0	0	0	0	0	0
Hs.24422	Regulatory factor X-associated protein	11988	NM_000538 in Hs.24422 rep by NM_000538: Homo sapiens regulatory factor X-associated protein (RFXAP), mRNA	2	-2.5025	0	0	0	0	0	0	0	0	0	0	0	0	0	10	0	0	0	0	0	0	0	0	1	0	0	0	0	4	1	0	0	0
Hs.120949	CD36 antigen (collagen type I receptor, thrombospondin receptor)	5688	CR749465 in Hs.120949 rep by CR749465: Homo sapiens mRNA; cDNA DKFZp313K0116 (from clone DKFZp313K0116)	3	-3.9542	3	0	7	0	0	0	0	0	0	0	33	0	0	0	0	0	7	0	0	0	0	0	3	0	0	0	0	0	0	0	8	0
Hs.480281	Glutamate receptor, ionotropic, delta 2	2895	NM_001510 in Hs.480281 rep by AB209318: Homo sapiens mRNA for glutamate receptor, ionotropic, delta 2 variant protein	2	1.58496	0	0	0	0	0	0	0	0	0	0	0	0	0	0	0	0	0	0	0	0	0	0	0	0	0	0	0	0	0	0	0	0
Hs.468840	Pleckstrin	10682	BC018549 in Hs.468840 rep by BC018549: Homo sapiens pleckstrin, mRNA (cDNA clone MGC:17111 IMAGE:4341823), complete cds	0	-3	0	0	0	0	0	0	0	0	0	0	0	0	0	0	0	0	0	0	0	0	0	0	0	0	2	0	0	0	0	0	5	0
Hs.484363	Ring finger protein 130	279095	NM_018434 in Hs.484363 rep by AL831873: Homo sapiens mRNA; cDNA DKFZp547C1510 (from clone DKFZp547C1510)	1	-5.82018	3	26	18	0	0	0	2	0	0	3	3	2	2	0	0	0	21	2	0	0	0	5	0	0	0	0	0	0	2	0	23	0
Hs.191911	Nuclear factor I/A	14322	AK024964 in Hs.191911 rep by BX648791: Homo sapiens mRNA; cDNA DKFZp686E23184 (from clone DKFZp686E23184)	0	-3.16993	0	5	0	0	0	0	0	0	1	0	2	0	0	0	0	0	0	0	0	0	0	0	0	0	0	0	0	0	0	0	0	0
Hs.294103	LMBR1 domain containing 2	276765	BX537605 in Hs.294103 rep by BX537605: Homo sapiens mRNA; cDNA DKFZp686P23119 (from clone DKFZp686P23119)	2	-3.32193	0	0	0	0	0	0	0	0	0	3	0	0	0	0	0	18	0	0	0	0	0	0	0	0	0	5	3	0	0	0	0	0
Hs.292549	Discs, large homolog 1 (Drosophila)	3478	NM_004087 in Hs.292549 rep by AL831922: Homo sapiens mRNA; cDNA DKFZp761P0818 (from clone DKFZp761P0818)	0	-3.32193	0	0	0	0	2	5	0	0	0	0	0	0	0	0	0	0	0	0	0	0	2	0	0	0	0	0	0	0	0	0	0	0
Hs.407619	Chromosome 10 open reading frame 44	414201	BC033403 in Hs.407619 rep by BC033403: Homo sapiens chromosome 10 open reading frame 44, mRNA (cDNA clone IMAGE:4837462)	2	1.58496	0	0	0	0	0	0	0	0	0	0	0	0	0	0	0	0	0	0	0	0	0	0	0	0	0	0	0	0	0	0	0	0
Hs.446315	Chromosome 10 open reading frame 45	418205	NM_031453 in Hs.446315 rep by BX647461: Homo sapiens mRNA; cDNA DKFZp686C18110 (from clone DKFZp686C18110)	0	-6.88264	0	5	9	0	0	0	10	0	7	8	0	16	5	0	0	7	3	28	0	0	0	3	1	0	0	4	0	0	11	0	0	0
Hs.171825	Basic helix-loop-helix domain containing, class B, 2	17106	NM_003670 in Hs.171825 rep by NM_003670: Homo sapiens basic helix-loop-helix domain containing, class B, 2 (BHLHB2), mRNA	2	-3.62449	0	3	16	0	3	0	0	0	0	0	6	0	2	2	0	0	0	0	2	0	0	1	0	0	0	0	1	0	0	0	0	0
Hs.436518	RNA binding protein with multiple splicing 2	348093	BM930510 in Hs.436518 rep by AY369207: Homo sapiens RNA-binding protein with multiple splicing 2 (RBPMS2) mRNA, complete cds	0	-5.85798	0	12	0	0	0	0	0	0	0	0	22	0	0	0	0	0	0	0	2	0	0	0	0	0	0	0	15	0	6	0	0	0
Hs.544932	Transferrin receptor 2	14072	AA505641 in Hs.544932 rep by NM_003227: Homo sapiens transferrin receptor 2 (TFR2), mRNA	2	1.58496	0	0	0	0	0	0	0	0	0	0	0	0	0	0	0	0	0	0	0	0	0	0	0	0	0	0	0	0	0	0	0	0
Hs.133421	Leukemia inhibitory factor receptor	27839	NM_002310 in Hs.133421 rep by NM_002310: Homo sapiens leukemia inhibitory factor receptor (LIFR), mRNA	2	-6.96578	9	7	0	62	11	0	18	0	0	85	5	28	12	2	4	6	8	45	14	0	0	19	9	0	7	0	8	0	15	0	0	0
Hs.529890	Calnexin	2463	NM_001746 in Hs.529890 rep by NM_001746: Homo sapiens calnexin (CANX), transcript variant 1, mRNA	0	-7.8009	14	10	7	18	5	26	0	0	1	0	10	33	14	0	0	15	0	0	7	2	5	3	10	0	2	3	21	12	0	0	3	1
Hs.18069	Legumain	16923	CA307889 in Hs.18069 rep by NM_001008530: Homo sapiens legumain (LGMN), transcript variant 2, mRNA	1	-2.58496	0	0	0	0	0	0	0	0	0	0	6	5	0	0	0	0	0	0	0	0	0	0	0	0	0	0	0	0	0	0	0	0
Hs.495897	Astrotactin	1380	NM_004319 in Hs.495897 rep by NM_004319: Homo sapiens astrotactin (ASTN), transcript variant 1, mRNA	0	-4.08746	3	0	0	0	6	0	0	0	5	0	0	0	0	0	0	2	0	0	0	0	0	0	0	0	0	0	0	0	0	0	0	0
Hs.539984	Transcribed locus		BU634052 in Hs.539984 rep by BU634052: UI-H-FL1-bgw-f-03-0-UI.s1 NCI_CGAP_FL1 Homo sapiens cDNA clone UI-H-FL1-bgw-f-03-0-UI 3', mRNA sequence	3	2	0	0	0	0	0	0	0	0	0	0	0	0	0	0	0	0	0	0	0	0	0	0	0	0	0	0	0	0	0	0	0	0
Hs.476319	Enoyl Coenzyme A hydratase domain containing 2	165804	AI302593 in Hs.476319 rep by BX647186: Homo sapiens mRNA; cDNA DKFZp686K13244 (from clone DKFZp686K13244)	5	0	0	0	0	0	0	0	0	0	0	0	0	5	0	0	0	0	0	0	0	0	0	0	0	0	0	0	0	0	0	0	0	0
Hs.458292	CPX chromosome region, candidate 1	53336	AF284767 in Hs.458292 rep by NM_033048: Homo sapiens CPX chromosome region, candidate 1 (CPXCR1), mRNA	1	1	0	0	0	0	0	0	0	0	0	0	0	0	0	0	0	0	0	0	0	0	0	0	0	0	0	0	0	0	0	0	0	0
Hs.6790	DnaJ (Hsp40) homolog, subfamily B, member 9	8378	BQ773823 in Hs.6790 rep by AK092204: Homo sapiens cDNA FLJ34885 fis, clone NT2NE2016608, highly similar to Mus musculus mRNA for mDj7	0	-6.84549	0	0	13	0	0	14	0	0	0	0	3	19	16	0	0	0	2	4	36	0	0	0	0	0	7	0	0	0	0	0	0	0
Hs.502823	Peroxiredoxin 5	25824	NM_012094 in Hs.502823 rep by BM462424: AGENCOURT_6426217 NIH_MGC_71 Homo sapiens cDNA clone IMAGE:5518089 5', mRNA sequence	1	-2.45943	0	0	0	0	0	0	0	0	0	2	5	0	0	0	0	3	0	0	0	0	0	0	0	0	0	0	0	0	0	0	0	0
Hs.375957	Integrin, beta 2 (antigen CD18 (p95), lymphocyte function-associated antigen 1; macrophage antigen 1 (mac-1) beta subunit)	11067	CA306082 in Hs.375957 rep by AB208909: Homo sapiens mRNA for integrin beta chain, beta 2 precursor variant protein	0	-4.32193	0	0	19	0	0	0	0	0	0	0	0	0	0	0	0	0	0	0	0	0	0	0	0	0	0	0	0	0	0	0	0	0
Hs.476365	Sterol carrier protein 2	25368	BX537618 in Hs.476365 rep by AB208789: Homo sapiens mRNA for sterol carrier protein X isoform 1 proprotein variant protein	2	-6.49719	0	4	38	0	0	0	0	0	4	0	72	21	3	3	0	12	0	33	4	0	43	5	3	3	0	0	0	0	22	0	0	0
Hs.377155	Metadherin	460700	BC045642 in Hs.377155 rep by BC045642: Homo sapiens metadherin, mRNA (cDNA clone MGC:41931 IMAGE:5298467), complete cds	3	-4.56986	3	2	3	0	0	0	0	0	0	3	2	0	1	0	0	0	0	0	0	0	0	28	0	0	0	37	0	0	6	0	9	0
Hs.355126	Transmembrane channel-like 4	295596	BQ184299 in Hs.355126 rep by BC025323: Homo sapiens transmembrane channel-like 4, mRNA (cDNA clone MGC:39329 IMAGE:2959382), complete cds	2	-1	0	0	0	0	0	0	0	0	0	0	0	0	0	0	0	0	0	0	0	0	0	0	0	0	5	0	0	0	0	0	0	0
Hs.546239	Alpha-2-glycoprotein 1, zinc	2252	BC014470 in Hs.546239 rep by BC014470: Homo sapiens cDNA clone IMAGE:4866070, with apparent retained intron	3	-4.30378	0	0	7	0	0	0	0	0	0	0	2	45	0	0	0	0	0	24	0	0	0	0	0	0	0	0	0	0	0	0	0	0
Hs.19383	Angiotensinogen (serpin peptidase inhibitor, clade A, member 8)	549	NM_000029 in Hs.19383 rep by NM_000029: Homo sapiens angiotensinogen (serpin peptidase inhibitor, clade A, member 8) (AGT), mRNA	9	-1.58496	0	0	0	3	0	0	0	0	13	0	6	0	0	0	0	0	0	0	0	0	0	7	0	0	0	0	0	0	0	0	0	0
Hs.201667	Aldo-keto reductase family 1, member D1 (delta 4-3-ketosteroid-5-beta-reductase)	13436	NM_005989 in Hs.201667 rep by Z28339: H.sapiens mRNA for delta 4-3-oxosteroid 5 beta-reductase	3	2	0	0	0	0	0	0	0	0	0	0	0	0	0	0	0	0	0	0	0	0	0	0	0	0	0	0	0	0	0	0	0	0
Hs.530003	Solute carrier family 2 (facilitated glucose/fructose transporter), member 5	13036	BC035878 in Hs.530003 rep by BC035878: Homo sapiens solute carrier family 2 (facilitated glucose/fructose transporter), member 5, mRNA (cDNA clone IMAGE:4520699), complete cds	2	-2.58496	0	0	0	0	0	0	0	0	0	0	0	0	0	0	0	0	17	0	0	0	0	0	0	0	0	0	0	0	0	0	0	0
Hs.406014	Hypothetical protein LOC284434	568868	NM_001007525 in Hs.406014 rep by NM_001007525: Homo sapiens hypothetical protein LOC284434 (LOC284434), mRNA	0	-4.08746	0	0	0	0	0	16	0	0	0	0	0	0	0	0	0	0	0	0	0	0	0	0	0	0	0	0	0	0	0	0	0	0
Hs.444964	Transcribed locus		BX106648 in Hs.444964 rep by BX106648: BX106648 NCI_CGAP_Kid11 Homo sapiens cDNA clone IMAGp998M244992, mRNA sequence	2	1.58496	0	0	0	0	0	0	0	0	0	0	0	0	0	0	0	0	0	0	0	0	0	0	0	0	0	0	0	0	0	0	0	0
Hs.368264	Protein phosphatase 2, regulatory subunit B (B56), gamma isoform	11054	NM_002719 in Hs.368264 rep by NM_002719: Homo sapiens protein phosphatase 2, regulatory subunit B (B56), gamma isoform (PPP2R5C), transcript variant 1, mRNA	0	-7.73471	13	0	0	0	0	0	7	23	0	0	14	0	20	0	0	3	12	0	7	4	2	0	39	6	0	38	7	0	4	0	0	13
Hs.465413	Cytochrome b-5	1528	NM_001914 in Hs.465413 rep by AB209617: Homo sapiens mRNA for cytochrome b-5 isoform 1 variant protein	0	-6.26679	0	6	0	0	0	0	0	0	0	0	0	70	0	0	0	0	0	0	0	0	0	0	0	0	0	0	0	0	0	0	0	0
Hs.532091	Adaptor-related protein complex 3, beta 1 subunit	25638	BC038444 in Hs.532091 rep by BC038444: Homo sapiens adaptor-related protein complex 3, beta 1 subunit, mRNA (cDNA clone MGC:40360 IMAGE:3914400), complete cds	0	-6.56986	0	12	0	0	0	0	0	0	3	0	0	0	0	0	0	19	0	0	0	0	33	5	0	0	2	14	6	0	0	0	0	0
Hs.547150	CDNA clone IMAGE:5277089		BC037909 in Hs.547150 rep by BC037909: Homo sapiens cDNA clone IMAGE:5277089	1	1	0	0	0	0	0	0	0	0	0	0	0	0	0	0	0	0	0	0	0	0	0	0	0	0	0	0	0	0	0	0	0	0
Hs.482873	Transmembrane emp24 protein transport domain containing 5	152997	CR936808 in Hs.482873 rep by CR936808: Homo sapiens mRNA; cDNA DKFZp781B2248 (from clone DKFZp781B2248)	0	-5.08746	0	0	0	3	0	0	0	4	2	2	0	0	0	0	0	0	0	2	6	0	0	2	0	0	4	8	0	0	0	0	0	0
Hs.510324	Quaking homolog, KH domain RNA binding (mouse)	94440	NM_006775 in Hs.510324 rep by NM_206855: Homo sapiens quaking homolog, KH domain RNA binding (mouse) (QKI), transcript variant 4, mRNA	4	-7.70598	69	73	3	119	11	15	78	0	83	89	144	26	33	34	0	3	15	3	0	0	2	187	11	0	17	3	9	2	5	0	9	0
Hs.476018	Catenin (cadherin-associated protein), beta 1, 88kDa	2998	BX417395 in Hs.476018 rep by BX648430: Homo sapiens mRNA; cDNA DKFZp686D02253 (from clone DKFZp686D02253)	0	-6.62936	0	0	0	0	0	0	0	0	0	0	0	0	16	0	0	0	0	0	0	0	0	0	0	0	0	0	0	82	0	0	0	0
Hs.517366	Lanosterol synthase (2,3-oxidosqualene-lanosterol cyclase)	8094	BM988624 in Hs.517366 rep by BC035638: Homo sapiens lanosterol synthase (2,3-oxidosqualene-lanosterol cyclase), transcript variant 1, mRNA (cDNA clone MGC:46212 IMAGE:5547173), complete cds	0	-5.72792	0	0	0	16	4	0	0	0	2	0	0	0	0	0	0	7	0	4	0	0	0	0	0	0	19	0	0	0	0	0	0	0
Hs.99785	CDNA: FLJ21245 fis, clone COL01184		AK024898 in Hs.99785 rep by AK024898: Homo sapiens cDNA: FLJ21245 fis, clone COL01184	1	1	0	0	0	0	0	0	0	0	0	0	0	0	0	0	0	0	0	0	0	0	0	0	0	0	0	0	0	0	0	0	0	0
Hs.460693	Glutamic pyruvate transaminase (alanine aminotransferase) 2	169412	BM804261 in Hs.460693 rep by NM_133443: Homo sapiens glutamic pyruvate transaminase (alanine aminotransferase) 2 (GPT2), mRNA	1	-4.2854	0	0	0	0	0	0	0	0	0	0	0	2	3	11	0	8	0	3	0	0	0	2	0	0	9	0	0	0	0	0	0	0
Hs.30054	Coagulation factor V (proaccelerin, labile factor)	12918	NM_000130 in Hs.30054 rep by NM_000130: Homo sapiens coagulation factor V (proaccelerin, labile factor) (F5), mRNA	2	-3.5025	0	0	0	0	0	0	0	0	0	0	0	0	0	0	0	0	0	0	33	0	0	0	0	0	0	0	0	0	0	0	0	0
Hs.485527	Methylmalonyl Coenzyme A mutase	9188	NM_000255 in Hs.485527 rep by AB208845: Homo sapiens mRNA for methylmalonyl Coenzyme A mutase precursor variant protein	0	-3.58496	0	0	0	0	0	0	0	0	0	0	0	10	0	0	0	0	0	0	0	0	0	0	0	0	0	1	0	0	0	0	0	0
Hs.507307	E1A binding protein p400	345804	NM_015409 in Hs.507307 rep by NM_015409: Homo sapiens E1A binding protein p400 (EP400), mRNA	3	-3.12928	0	7	11	0	0	0	0	0	0	2	0	5	5	0	0	4	0	0	0	0	0	0	0	0	0	0	0	0	0	0	0	0
Hs.503860	6-pyruvoyltetrahydropterin synthase	11610	NM_000317 in Hs.503860 rep by BM928025: AGENCOURT_6699768 NIH_MGC_121 Homo sapiens cDNA clone IMAGE:5769923 5', mRNA sequence	0	-3.58496	0	0	0	0	0	0	0	0	0	0	6	3	0	0	0	2	0	0	0	0	0	0	0	0	0	0	0	0	0	0	0	0
Hs.489615	Pre-B-cell colony enhancing factor 1	30405	AA744689 in Hs.489615 rep by NM_005746: Homo sapiens pre-B-cell colony enhancing factor 1 (PBEF1), transcript variant 1, mRNA	0	-4.64386	0	0	0	0	0	2	0	0	0	0	0	0	9	5	8	0	0	0	0	0	0	0	0	0	0	0	0	0	0	0	0	0
Hs.355934	Splicing factor proline/glutamine-rich (polypyrimidine tract binding protein associated)	25684	BM973795 in Hs.355934 rep by AK095702: Homo sapiens cDNA FLJ38383 fis, clone FEBRA2003726	5	-5.29155	11	4	6	0	1	0	0	29	9	5	18	5	9	0	17	9	2	0	0	0	9	9	27	19	14	2	13	11	0	5	0	0
Hs.473417	Coxsackie virus and adenovirus receptor	1525	BI492573 in Hs.473417 rep by BC003684: Homo sapiens coxsackie virus and adenovirus receptor, mRNA (cDNA clone MGC:5086 IMAGE:3463613), complete cds	1	-3.45943	0	0	1	4	0	0	0	0	0	0	0	0	0	0	0	0	0	16	0	0	0	0	0	0	0	0	0	0	0	0	0	0
Hs.492120	Inositol(myo)-1(or 4)-monophosphatase 1	7224	BC008381 in Hs.492120 rep by BC008381: Homo sapiens inositol(myo)-1(or 4)-monophosphatase 1, mRNA (cDNA clone MGC:12464 IMAGE:3682305), complete cds	0	-4.90689	0	3	0	0	0	0	0	0	0	0	0	0	12	0	0	10	0	0	0	0	0	0	0	0	0	0	0	0	3	0	1	0
Hs.529053	Complement component 3	7180	NM_000064 in Hs.529053 rep by BC063852: Homo sapiens cDNA clone IMAGE:6184508, containing frame-shift errors	7	-0.169925	0	5	0	0	0	0	0	0	0	0	0	0	0	0	0	0	0	0	3	0	0	0	0	0	0	0	0	0	0	0	0	0
Hs.59757	Zinc finger protein 281	47056	BC060820 in Hs.59757 rep by BC060820: Homo sapiens zinc finger protein 281, mRNA (cDNA clone MGC:71675 IMAGE:30344180), complete cds	2	-1.87447	0	0	0	0	0	0	0	3	5	0	0	0	0	0	0	0	0	0	0	0	0	0	0	0	0	0	0	0	0	0	2	0
Hs.2799	Hyaluronan and proteoglycan link protein 1	1404	BC057808 in Hs.2799 rep by NM_001884: Homo sapiens hyaluronan and proteoglycan link protein 1 (HAPLN1), mRNA	1	1	0	0	0	0	0	0	0	0	0	0	0	0	0	0	0	0	0	0	0	0	0	0	0	0	0	0	0	0	0	0	0	0
Hs.1239	Alanyl (membrane) aminopeptidase (aminopeptidase N, aminopeptidase M, microsomal aminopeptidase, CD13, p150)	870	BU685059 in Hs.1239 rep by AB209918: Homo sapiens mRNA for membrane alanine aminopeptidase precursor variant protein	2	-4.43741	0	0	0	0	0	0	0	0	0	0	0	31	0	0	0	0	0	0	0	0	0	0	0	0	0	3	0	0	0	0	30	0
Hs.474388	Ureidopropionase, beta	51733	AV699681 in Hs.474388 rep by CR627429: Homo sapiens mRNA; cDNA DKFZp779O1248 (from clone DKFZp779O1248)	1	1	0	0	0	0	0	0	0	0	0	0	0	0	0	0	0	0	0	0	0	0	0	0	0	0	0	0	0	0	0	0	0	0
Hs.406678	Acyl-CoA synthetase long-chain family member 1	8720	BU622314 in Hs.406678 rep by NM_001995: Homo sapiens acyl-CoA synthetase long-chain family member 1 (ACSL1), mRNA	1	-5.45943	0	11	15	0	0	0	19	0	0	0	9	0	10	0	0	8	0	0	0	0	0	2	0	0	0	0	0	0	4	0	9	0
Hs.528222	NADH dehydrogenase (ubiquinone) Fe-S protein 4, 18kDa (NADH-coenzyme Q reductase)	9448	NM_002495 in Hs.528222 rep by AB062482: Homo sapiens OK/SW-cl.89 mRNA, complete cds	0	-5	2	1	0	0	4	0	0	12	3	0	0	8	0	1	0	0	0	0	0	0	0	0	0	0	0	0	0	0	0	0	0	0
Hs.121397	Hypothetical LOC392791	392791	AW138292 in Hs.121397 rep by CR618431: full-length cDNA clone CS0DI009YJ20 of Placenta Cot 25-normalized of Homo sapiens (human)	1	1	0	0	0	0	0	0	0	0	0	0	0	0	0	0	0	0	0	0	0	0	0	0	0	0	0	0	0	0	0	0	0	0
Hs.480596	N-deacetylase/N-sulfotransferase (heparan glucosaminyl) 3	9348	BC034037 in Hs.480596 rep by BC034037: Homo sapiens cDNA clone IMAGE:4813917, containing frame-shift errors	3	2	0	0	0	0	0	0	0	0	0	0	0	0	0	0	0	0	0	0	0	0	0	0	0	0	0	0	0	0	0	0	0	0
Hs.492280	ATPase, Cu++ transporting, beta polypeptide	540	CA312691 in Hs.492280 rep by NM_000053: Homo sapiens ATPase, Cu++ transporting, beta polypeptide (ATP7B), transcript variant 1, mRNA	1	-2.32193	0	0	0	0	0	0	0	0	0	0	0	0	0	0	0	0	0	0	0	0	9	0	0	0	0	0	0	0	0	0	0	0
Hs.31474	Hypothetical LOC401384	1207680	BQ773658 in Hs.31474 rep by CR749529: Homo sapiens mRNA; cDNA DKFZp686F08110 (from clone DKFZp686F08110)	0	-5.16993	0	0	0	0	0	17	0	0	0	0	0	0	0	0	0	0	0	0	0	0	0	0	0	0	0	3	2	0	13	0	0	0
Hs.516700	Cytochrome P450, family 27, subfamily A, polypeptide 1	4779	BQ006771 in Hs.516700 rep by BC017044: Homo sapiens cDNA clone IMAGE:3887033, containing frame-shift errors	3	-2.52356	0	0	0	0	0	0	0	0	0	0	0	22	0	0	0	0	0	0	0	0	0	0	0	0	0	0	0	0	0	0	0	0
Hs.291587	AT rich interactive domain 1B (SWI1-like)	114984	BG105355 in Hs.291587 rep by NM_017519: Homo sapiens AT rich interactive domain 1B (SWI1-like) (ARID1B), transcript variant 1, mRNA	1	-6.54689	0	13	7	14	2	0	9	6	3	0	3	8	0	2	0	3	0	0	35	5	0	2	15	0	0	24	2	22	2	0	0	9
Hs.529317	Hect domain and RLD 6	55008	AL833664 in Hs.529317 rep by NM_017912: Homo sapiens hect domain and RLD 6 (HERC6), transcript variant 1, mRNA	2	1.58496	0	0	0	0	0	0	0	0	0	0	0	0	0	0	0	0	0	0	0	0	0	0	0	0	0	0	0	0	0	0	0	0
Hs.492618	Exostoses (multiple) 1	2131	BQ001601 in Hs.492618 rep by BX538229: Homo sapiens mRNA; cDNA DKFZp686H2244 (from clone DKFZp686H2244)	2	-1.58496	0	0	0	0	0	0	0	0	0	0	6	0	2	0	0	0	0	0	0	0	0	0	0	0	0	0	0	0	0	0	0	0
Hs.571979	Transcribed locus		BU741042 in Hs.571979 rep by BU741042: UI-E-EJ0-aiq-f-11-0-UI.s1 UI-E-EJ0 Homo sapiens cDNA clone UI-E-EJ0-aiq-f-11-0-UI 3', mRNA sequence	1	1	0	0	0	0	0	0	0	0	0	0	0	0	0	0	0	0	0	0	0	0	0	0	0	0	0	0	0	0	0	0	0	0
Hs.469473	Ribosomal protein L31	6160	CD173500 in Hs.469473 rep by CR595074: full-length cDNA clone CS0DI015YG06 of Placenta Cot 25-normalized of Homo sapiens (human)	9	3.32193	0	0	0	0	0	0	0	0	0	0	0	0	0	0	0	0	0	0	0	0	0	0	0	0	0	0	0	0	0	0	0	0
Hs.444409	MADS box transcription enhancer factor 2, polypeptide C (myocyte enhancer factor 2C)	21040	NM_002397 in Hs.444409 rep by AL833268: Homo sapiens mRNA; cDNA DKFZp451I0810 (from clone DKFZp451I0810)	0	-6.02237	5	0	7	0	0	0	0	34	0	0	11	0	3	0	0	0	0	0	0	0	0	0	4	0	0	0	0	0	0	0	0	0
Hs.475538	Xeroderma pigmentosum, complementation group C	22524	AI968346 in Hs.475538 rep by NM_004628: Homo sapiens xeroderma pigmentosum, complementation group C (XPC), mRNA	1	-4.49185	0	0	25	0	0	0	1	0	0	0	0	5	0	0	0	0	0	2	0	0	0	0	0	0	0	10	0	1	0	0	0	0
Hs.488307	EGFR-coamplified and overexpressed protein	244656	NM_030796 in Hs.488307 rep by AK126848: Homo sapiens cDNA FLJ44900 fis, clone BRAMY3003723	0	-4.24793	0	0	0	0	0	7	0	0	0	0	0	0	0	0	0	0	0	0	0	0	0	0	0	0	0	0	0	11	0	0	0	0
Hs.518244	Ribophorin I	18552	NM_002950 in Hs.518244 rep by NM_002950: Homo sapiens ribophorin I (RPN1), mRNA	0	-4.16993	0	0	0	0	0	0	1	0	0	14	0	0	0	0	0	0	0	0	0	0	0	0	0	0	0	0	0	0	2	0	0	0
Hs.529161	Alpha-1-B glycoprotein	2	NM_130786 in Hs.529161 rep by NM_130786: Homo sapiens alpha-1-B glycoprotein (A1BG), mRNA	3	2	0	0	0	0	0	0	0	0	0	0	0	0	0	0	0	0	0	0	0	0	0	0	0	0	0	0	0	0	0	0	0	0
Hs.2128	Dual specificity phosphatase 5	3694	CA420303 in Hs.2128 rep by NM_004419: Homo sapiens dual specificity phosphatase 5 (DUSP5), mRNA	1	-2.58496	0	7	0	0	0	0	0	0	0	2	0	0	0	0	0	0	2	0	0	0	0	0	0	0	0	0	0	0	0	0	0	0
Hs.236642	3-hydroxyisobutyryl-Coenzyme A hydrolase	78825	NM_014362 in Hs.236642 rep by AK124567: Homo sapiens cDNA FLJ42576 fis, clone BRACE3008255	0	-5.45943	0	0	0	0	0	0	0	0	0	2	0	17	0	0	0	0	0	20	0	0	0	0	0	0	0	1	0	0	0	3	0	0
Hs.225641	Phosphatase and actin regulator 4	131958	NM_023923 in Hs.225641 rep by NM_023923: Homo sapiens phosphatase and actin regulator 4 (PHACTR4), mRNA	2	-1.22239	0	0	0	0	0	0	0	0	0	0	0	0	0	0	1	0	0	0	0	0	0	0	0	0	5	0	0	0	0	0	0	0
Hs.437058	Signal transducer and activator of transcription 5A	6776	CA447102 in Hs.437058 rep by NM_003152: Homo sapiens signal transducer and activator of transcription 5A (STAT5A), mRNA	1	-3	0	11	0	0	0	0	0	0	0	0	0	0	0	0	0	0	0	0	0	0	0	0	0	0	0	0	0	0	0	0	4	0
Hs.491548	Zinc finger, matrin type 4	79698	NM_024645 in Hs.491548 rep by AK023904: Homo sapiens cDNA FLJ13842 fis, clone THYRO1000793	1	1	0	0	0	0	0	0	0	0	0	0	0	0	0	0	0	0	0	0	0	0	0	0	0	0	0	0	0	0	0	0	0	0
Hs.477700	Debranching enzyme homolog 1 (S. cerevisiae)	51163	NM_016216 in Hs.477700 rep by NM_016216: Homo sapiens debranching enzyme homolog 1 (S. cerevisiae) (DBR1), mRNA	0	-4	0	3	0	0	0	0	0	0	0	0	0	0	0	0	1	0	0	0	0	0	11	0	0	0	0	0	0	0	0	0	0	0
Hs.105016	Ankyrin repeat domain 13C	163146	NM_030816 in Hs.105016 rep by AL136717: Homo sapiens mRNA; cDNA DKFZp566D1346 (from clone DKFZp566D1346)	1	-1.58496	0	0	5	0	0	0	0	0	0	0	0	0	0	0	0	0	0	0	0	0	0	0	0	0	0	0	0	0	0	0	0	0
Hs.494895	AT-hook transcription factor	161418	AY703045 in Hs.494895 rep by AK160382: Homo sapiens mRNA for FLJ00356 protein	2	-3.11548	0	0	8	0	0	0	0	0	0	0	0	0	0	0	0	0	0	0	0	0	0	0	11	0	0	0	0	0	0	0	6	0
Hs.12907	Cytochrome P450, family 2, subfamily E, polypeptide 1	3142	BQ575808 in Hs.12907 rep by AB209700: Homo sapiens mRNA for cytochrome P450, family 2, subfamily E, polypeptide 1 variant protein	20	4.39232	0	0	0	0	0	0	0	0	0	0	0	0	0	0	0	0	0	0	0	0	0	0	0	0	0	0	0	0	0	0	0	0
Hs.493668	NADH dehydrogenase (ubiquinone) 1 beta subcomplex, 6, 17kDa	4712	NM_002493 in Hs.493668 rep by AK098413: Homo sapiens cDNA FLJ25547 fis, clone JTH01487	0	-4.70044	0	0	0	0	1	0	0	0	0	0	9	0	0	0	0	0	0	8	0	0	0	0	0	3	4	0	0	0	0	0	0	0
Hs.189073	Selenoprotein I	170930	BU740413 in Hs.189073 rep by NM_033505: Homo sapiens selenoprotein I (SELI), mRNA	1	-2	0	0	0	0	0	0	0	0	0	0	0	0	7	0	0	0	0	0	0	0	0	0	0	0	0	0	0	0	0	0	0	0
Hs.363396	Complement factor H	9225	NM_000186 in Hs.363396 rep by NM_000186: Homo sapiens complement factor H (CFH), transcript variant 1, mRNA	3	2	0	0	0	0	0	0	0	0	0	0	0	0	0	0	0	0	0	0	0	0	0	0	0	0	0	0	0	0	0	0	0	0
Hs.79299	Lipoma HMGIC fusion partner-like 2	20368	CD367013 in Hs.79299 rep by CR936660: Homo sapiens mRNA; cDNA DKFZp781E0375 (from clone DKFZp781E0375)	3	-1.90689	0	0	8	0	4	0	0	0	0	0	0	0	0	0	0	0	0	0	0	0	0	0	0	0	0	2	0	0	0	0	0	0
Hs.226755	Tyrosine 3-monooxygenase/tryptophan 5-monooxygenase activation protein, eta polypeptide	22599	NM_003405 in Hs.226755 rep by CR622695: full-length cDNA clone CS0DL002YH17 of B cells (Ramos cell line) Cot 25-normalized of Homo sapiens (human)	0	-6.20945	0	23	0	8	0	0	0	0	0	3	8	0	0	0	0	0	13	0	6	0	0	1	0	0	0	0	7	0	0	0	4	0
Hs.77854	Regucalcin (senescence marker protein-30)	9104	NM_152869 in Hs.77854 rep by NM_152869: Homo sapiens regucalcin (senescence marker protein-30) (RGN), transcript variant 2, mRNA	15	4	0	0	0	0	0	0	0	0	0	0	0	0	0	0	0	0	0	0	0	0	0	0	0	0	0	0	0	0	0	0	0	0
Hs.368985	Thyroid hormone receptor interactor 12	46600	CF129887 in Hs.368985 rep by NM_004238: Homo sapiens thyroid hormone receptor interactor 12 (TRIP12), mRNA	0	-6.90689	2	0	10	0	0	0	2	0	0	0	0	39	0	0	0	0	0	17	0	26	0	2	1	5	11	0	0	0	4	0	0	0
Hs.20131	Nuclear receptor subfamily 6, group A, member 1	2649	NM_033334 in Hs.20131 rep by AK021895: Homo sapiens cDNA FLJ11833 fis, clone HEMBA1006579	1	1	0	0	0	0	0	0	0	0	0	0	0	0	0	0	0	0	0	0	0	0	0	0	0	0	0	0	0	0	0	0	0	0
Hs.446747	Ceroid-lipofuscinosis, neuronal 3, juvenile (Batten, Spielmeyer-Vogt disease)	1201	AF077969 in Hs.446747 rep by AK090709: Homo sapiens cDNA FLJ33390 fis, clone BRACE2006900, highly similar to CLN3 PROTEIN	2	1.58496	0	0	0	0	0	0	0	0	0	0	0	0	0	0	0	0	0	0	0	0	0	0	0	0	0	0	0	0	0	0	0	0
Hs.567673	DC-STAMP domain containing 2	127579	BM681068 in Hs.567673 rep by AK057496: Homo sapiens cDNA FLJ32934 fis, clone TESTI2007480	1	1	0	0	0	0	0	0	0	0	0	0	0	0	0	0	0	0	0	0	0	0	0	0	0	0	0	0	0	0	0	0	0	0
Hs.241570	Tumor necrosis factor (TNF superfamily, member 2)	7124	BC028148 in Hs.241570 rep by BC028148: Homo sapiens tumor necrosis factor (TNF superfamily, member 2), mRNA (cDNA clone MGC:39905 IMAGE:5217636), complete cds	1	1	0	0	0	0	0	0	0	0	0	0	0	0	0	0	0	0	0	0	0	0	0	0	0	0	0	0	0	0	0	0	0	0
Hs.212606	Glutaminase 2 (liver, mitochondrial)	54330	BC048344 in Hs.212606 rep by BC048344: Homo sapiens, Similar to liver mitochondrial glutaminase, clone IMAGE:5243009, mRNA	1	-1.58496	0	0	0	0	5	0	0	0	0	0	0	0	0	0	0	0	0	0	0	0	0	0	0	0	0	0	0	0	0	0	0	0
Hs.156197	CDNA clone IMAGE:5296720		BC042992 in Hs.156197 rep by BC042992: Homo sapiens cDNA clone IMAGE:5296720	7	3	0	0	0	0	0	0	0	0	0	0	0	0	0	0	0	0	0	0	0	0	0	0	0	0	0	0	0	0	0	0	0	0
Hs.14623	Interferon, gamma-inducible protein 30	20874	NM_006332 in Hs.14623 rep by AK123477: Homo sapiens cDNA FLJ41483 fis, clone BRTHA2002808, highly similar to GAMMA-INTERFERON-INDUCIBLE PROTEIN IP-30 PRECURSOR	1	-5.06609	0	0	2	0	0	0	0	0	0	0	0	0	0	0	0	0	0	0	0	0	0	0	0	0	0	0	0	0	0	0	64	0
Hs.471768	Serine/threonine kinase 40	83931	NM_032017 in Hs.471768 rep by AK024504: Homo sapiens mRNA for FLJ00113 protein, partial cds	1	-2.16993	0	2	0	0	0	0	0	0	0	0	0	0	0	0	0	0	0	0	0	0	0	0	0	0	0	0	0	0	0	0	6	0
Hs.459211	A kinase (PRKA) anchor protein 13	56070	NM_006738 in Hs.459211 rep by NM_006738: Homo sapiens A kinase (PRKA) anchor protein 13 (AKAP13), transcript variant 1, mRNA	5	-4.02975	0	0	0	4	14	0	0	0	13	5	2	23	0	9	0	0	0	5	2	2	0	12	0	0	2	4	0	0	0	0	0	0
Hs.443731	Ubiquitin specific peptidase 8	18202	NM_005154 in Hs.443731 rep by D29956: Homo sapiens KIAA0055 mRNA, partial cds	0	-3.16993	0	0	0	0	0	0	0	0	0	0	0	0	0	0	0	8	0	0	0	0	0	0	0	0	0	0	0	0	0	0	0	0
Hs.20716	Translocase of inner mitochondrial membrane 17 homolog A (yeast)	52200	CF527806 in Hs.20716 rep by AK023063: Homo sapiens cDNA FLJ13001 fis, clone NT2RP3000341, highly similar to Homo sapiens mitochondrial inner membrane preprotein translocase Tim17a mRNA, nuclear gene encoding mitochondrial protein	1	-6.05528	5	4	10	2	0	38	1	9	2	17	3	10	0	0	0	16	0	0	0	0	0	0	1	4	2	0	8	0	0	0	0	0
Hs.116029	Chromosome 14 open reading frame 153	168668	BX119699 in Hs.116029 rep by NM_032374: Homo sapiens chromosome 14 open reading frame 153 (C14orf153), mRNA	0	-2.80735	0	0	0	0	5	0	0	0	0	0	0	0	0	0	0	0	0	0	0	0	0	0	0	0	0	0	0	0	1	0	0	0
Hs.89643	Transketolase (Wernicke-Korsakoff syndrome)	7086	AI014526 in Hs.89643 rep by BX649193: Homo sapiens mRNA; cDNA DKFZp686J13123 (from clone DKFZp686J13123)	1	-3.52356	0	0	0	0	0	0	0	0	0	0	0	0	0	0	0	0	11	0	0	0	0	0	0	3	3	3	0	1	0	0	0	1
Hs.389678	Hypothetical protein FLJ35220	284131	NM_173627 in Hs.389678 rep by NM_173627: Homo sapiens hypothetical protein FLJ35220 (FLJ35220), mRNA	3	-1.90689	0	0	0	0	0	0	0	0	0	0	0	0	0	8	0	0	0	6	0	0	0	0	0	0	0	0	0	0	0	0	0	0
Hs.411433	Fanconi anemia, complementation group L	55120	CB250625 in Hs.411433 rep by BC037570: Homo sapiens Fanconi anemia, complementation group L, mRNA (cDNA clone IMAGE:5242176), with apparent retained intron	3	-6.8009	3	22	25	3	0	0	0	0	0	0	0	16	12	2	2	6	1	0	13	42	5	0	7	2	5	7	67	35	12	0	151	7
Hs.428147	Cell division cycle 40 homolog (yeast)	102724	NM_015891 in Hs.428147 rep by NM_015891: Homo sapiens cell division cycle 40 homolog (yeast) (CDC40), mRNA	0	-4.45943	0	0	0	0	0	0	0	0	0	0	0	0	0	0	0	0	0	0	0	0	0	0	13	0	0	0	8	0	0	0	0	0
Hs.439060	Claudin 1	9076	NM_021101 in Hs.439060 rep by NM_021101: Homo sapiens claudin 1 (CLDN1), mRNA	5	2.58496	0	0	0	0	0	0	0	0	0	0	0	0	0	0	0	0	0	0	0	0	0	0	0	0	0	0	0	0	0	0	0	0
Hs.471405	Tubulin tyrosine ligase-like family, member 4	19308	NM_014640 in Hs.471405 rep by D79995: Homo sapiens KIAA0173 mRNA, partial cds	1	-3	0	0	0	0	0	0	0	0	0	0	0	0	0	0	0	0	0	0	0	0	0	0	2	0	13	0	0	0	0	0	0	0
Hs.434948	SRY (sex determining region Y)-box 5	19980	AI733625 in Hs.434948 rep by NM_152989: Homo sapiens SRY (sex determining region Y)-box 5 (SOX5), transcript variant 2, mRNA	4	-1.26303	0	0	0	0	0	0	0	0	0	11	0	0	0	0	0	0	0	0	0	0	0	0	0	0	0	0	0	0	0	0	0	0
Hs.169948	Potassium voltage-gated channel, shaker-related subfamily, member 3	7476	NM_002232 in Hs.169948 rep by NM_002232: Homo sapiens potassium voltage-gated channel, shaker-related subfamily, member 3 (KCNA3), mRNA	1	-2.45943	0	0	0	0	0	0	0	0	0	0	0	0	0	0	0	0	0	0	0	0	0	0	0	0	0	10	0	0	0	0	0	0
Hs.458986	Zinc finger protein 291	49855	NM_020843 in Hs.458986 rep by AB040887: Homo sapiens mRNA for KIAA1454 protein, partial cds	3	2	0	0	0	0	0	0	0	0	0	0	0	0	0	0	0	0	0	0	0	0	0	0	0	0	0	0	0	0	0	0	0	0
Hs.443625	Collagen, type III, alpha 1 (Ehlers-Danlos syndrome type IV, autosomal dominant)	2562	AI445439 in Hs.443625 rep by NM_000090: Homo sapiens collagen, type III, alpha 1 (Ehlers-Danlos syndrome type IV, autosomal dominant) (COL3A1), mRNA	2	-3.05889	0	18	0	0	0	0	0	0	0	0	0	0	0	0	0	0	0	0	6	0	0	0	0	0	0	0	0	0	0	0	0	0
Hs.370515	Tripartite motif-containing pseudogene 1	170726	NM_033034 in Hs.370515 rep by BX647152: Homo sapiens mRNA; cDNA DKFZp686F03244 (from clone DKFZp686F03244)	0	-6.49185	0	0	0	0	0	0	0	0	0	0	0	0	7	0	0	0	53	0	0	0	0	0	0	20	0	0	0	0	9	0	0	0
Hs.533245	DEAD (Asp-Glu-Ala-Asp) box polypeptide 46	39516	NM_014829 in Hs.533245 rep by NM_014829: Homo sapiens DEAD (Asp-Glu-Ala-Asp) box polypeptide 46 (DDX46), mRNA	1	-3.9542	0	0	0	0	0	0	0	0	0	0	1	0	0	6	0	0	0	0	8	0	0	0	6	0	0	3	0	0	0	0	6	0
Hs.34780	Doublecortex; lissencephaly, X-linked (doublecortin)	4923	NM_000555 in Hs.34780 rep by NM_000555: Homo sapiens doublecortex; lissencephaly, X-linked (doublecortin) (DCX), transcript variant 1, mRNA	3	-2.39232	0	0	0	0	0	0	0	20	0	0	0	0	0	0	0	0	0	0	0	0	0	0	0	0	0	0	0	0	0	0	0	0
Hs.128837	Transcribed locus		BX113303 in Hs.128837 rep by BX113303: BX113303 Soares_NFL_T_GBC_S1 Homo sapiens cDNA clone IMAGp998J093955, mRNA sequence	3	2	0	0	0	0	0	0	0	0	0	0	0	0	0	0	0	0	0	0	0	0	0	0	0	0	0	0	0	0	0	0	0	0
Hs.478414	CDNA clone IMAGE:5296886		BX641067 in Hs.478414 rep by BX641067: Homo sapiens mRNA; cDNA DKFZp686I1925 (from clone DKFZp686I1925)	1	-1.58496	0	0	0	0	0	0	0	0	0	0	0	0	0	0	0	0	0	0	0	0	0	0	0	0	5	0	0	0	0	0	0	0
Hs.184877	Solute carrier family 25 (mitochondrial carrier; oxoglutarate carrier), member 11	16804	AA005362 in Hs.184877 rep by BC016473: Homo sapiens solute carrier family 25 (mitochondrial carrier; oxoglutarate carrier), member 11, mRNA (cDNA clone IMAGE:4186740), with apparent retained intron	2	-3.66297	0	0	7	0	0	2	0	0	0	0	5	13	0	0	0	0	5	0	0	0	1	0	2	0	0	0	0	0	0	0	2	0
Hs.104	HGF activator	12332	NM_001528 in Hs.104 rep by NM_001528: Homo sapiens HGF activator (HGFAC), mRNA	4	2.32193	0	0	0	0	0	0	0	0	0	0	0	0	0	0	0	0	0	0	0	0	0	0	0	0	0	0	0	0	0	0	0	0
Hs.490789	Protein tyrosine phosphatase, receptor type, N polypeptide 2	5799	NM_002847 in Hs.490789 rep by BX537722: Homo sapiens mRNA; cDNA DKFZp686B2449 (from clone DKFZp686B2449)	1	1	0	0	0	0	0	0	0	0	0	0	0	0	0	0	0	0	0	0	0	0	0	0	0	0	0	0	0	0	0	0	0	0
Hs.76460	Solute carrier family 38, member 3	10991	BX537382 in Hs.76460 rep by BX537382: Homo sapiens mRNA; cDNA DKFZp686O2282 (from clone DKFZp686O2282); complete cds	2	1.58496	0	0	0	0	0	0	0	0	0	0	0	0	0	0	0	0	0	0	0	0	0	0	0	0	0	0	0	0	0	0	0	0
Hs.1565	Neural precursor cell expressed, developmentally down-regulated 4	14202	NM_198400 in Hs.1565 rep by NM_198400: Homo sapiens neural precursor cell expressed, developmentally down-regulated 4 (NEDD4), transcript variant 2, mRNA	1	-3.08746	0	5	0	0	0	0	0	0	0	0	0	0	0	0	0	0	0	0	5	0	6	0	0	0	0	0	0	0	0	0	0	0
Hs.569540	Transcribed locus		BM670178 in Hs.569540 rep by BM670178: UI-E-DW1-ahc-k-11-0-UI.s1 UI-E-DW1 Homo sapiens cDNA clone UI-E-DW1-ahc-k-11-0-UI 3', mRNA sequence	1	1	0	0	0	0	0	0	0	0	0	0	0	0	0	0	0	0	0	0	0	0	0	0	0	0	0	0	0	0	0	0	0	0
Hs.202238	KIAA1429	51924	NM_015496 in Hs.202238 rep by CR627454: Homo sapiens mRNA; cDNA DKFZp781B2117 (from clone DKFZp781B2117)	0	-5.04439	0	4	0	0	0	0	0	7	0	0	0	0	2	0	0	0	0	0	0	2	0	0	0	0	0	12	2	1	0	0	0	2
Hs.75782	General transcription factor IIIC, polypeptide 2, beta 110kDa	5952	NM_001521 in Hs.75782 rep by NM_001521: Homo sapiens general transcription factor IIIC, polypeptide 2, beta 110kDa (GTF3C2), transcript variant 1, mRNA	0	-2.80735	1	0	0	0	0	0	0	0	0	0	0	5	0	0	0	0	0	0	0	0	0	0	0	0	0	0	0	0	0	0	0	0
Hs.317190	Hypothetical protein H17	111144	NM_017547 in Hs.317190 rep by AK126067: Homo sapiens cDNA FLJ44079 fis, clone TESTI4039086	0	-2.80735	0	0	0	0	0	0	0	6	0	0	0	0	0	0	0	0	0	0	0	0	0	0	0	0	0	0	0	0	0	0	0	0
Hs.353163	Hypothetical protein MGC21518	294368	BF969638 in Hs.353163 rep by BE788049: 601482656F1 NIH_MGC_68 Homo sapiens cDNA clone IMAGE:3885540 5', mRNA sequence	0	-3.90689	0	0	0	0	0	0	0	0	0	0	0	3	0	0	0	0	0	0	0	0	0	0	0	0	9	0	2	0	0	0	0	0
Hs.547396	MRNA; cDNA DKFZp451K063 (from clone DKFZp451K063)		AL831999 in Hs.547396 rep by AL831999: Homo sapiens mRNA; cDNA DKFZp451K063 (from clone DKFZp451K063)	0	-3.80735	0	0	0	0	1	0	0	0	0	0	0	0	0	0	0	0	0	12	0	0	0	0	0	0	0	0	0	0	0	0	0	0
Hs.3260	Presenilin 1 (Alzheimer disease 3)	5663	NM_007318 in Hs.3260 rep by AK122722: Homo sapiens cDNA FLJ16221 fis, clone CTONG3002728, highly similar to PRESENILIN 1	0	-3.32193	6	0	0	0	0	0	3	0	0	0	0	0	0	0	0	0	0	0	0	0	0	0	0	0	0	0	0	0	0	0	0	0
Hs.272391	Taste receptor, type 2, member 9	50835	BC095519 in Hs.272391 rep by BC095519: Homo sapiens taste receptor, type 2, member 9, mRNA (cDNA clone MGC:111735 IMAGE:6971937), complete cds	3	2	0	0	0	0	0	0	0	0	0	0	0	0	0	0	0	0	0	0	0	0	0	0	0	0	0	0	0	0	0	0	0	0
Hs.413482	Chromosome 21 open reading frame 33	16418	NM_004649 in Hs.413482 rep by AK127364: Homo sapiens cDNA FLJ45438 fis, clone BRSSN2004303	14	-1.90046	0	0	0	0	0	0	0	0	0	5	14	12	0	0	0	7	0	0	0	0	5	9	0	0	0	0	0	3	0	0	0	0
Hs.34576	Tax1 (human T-cell leukemia virus type I) binding protein 1	53322	NM_006024 in Hs.34576 rep by NM_006024: Homo sapiens Tax1 (human T-cell leukemia virus type I) binding protein 1 (TAX1BP1), mRNA	0	-8.3966	5	10	5	0	12	46	11	0	14	9	9	54	10	5	15	28	0	0	5	14	15	5	4	11	5	2	2	8	7	0	25	0
Hs.441202	GDNF family receptor alpha 2	2675	BQ068438 in Hs.441202 rep by BC041688: Homo sapiens GDNF family receptor alpha 2, mRNA (cDNA clone MGC:48679 IMAGE:5729102), complete cds	0	-3.70044	0	0	0	0	0	0	0	0	0	0	0	0	0	0	0	0	0	0	0	0	0	0	0	0	0	0	12	0	0	0	0	0
Hs.443161	Hypothetical protein PRO2949	12649	NM_001385 in Hs.443161 rep by AK055858: Homo sapiens cDNA FLJ31296 fis, clone LIVER1000050	8	-1.41504	0	0	0	0	0	0	0	0	0	0	0	23	0	0	0	0	0	0	0	0	0	0	0	0	0	0	0	0	0	0	0	0
Hs.410860	Hypothetical LOC340511	340511	BC035187 in Hs.410860 rep by BC035187: Homo sapiens cDNA clone IMAGE:5266449	1	1	0	0	0	0	0	0	0	0	0	0	0	0	0	0	0	0	0	0	0	0	0	0	0	0	0	0	0	0	0	0	0	0
Hs.567486	NPC1 (Niemann-Pick disease, type C1, gene)-like 1	59762	NM_013389 in Hs.567486 rep by NM_013389: Homo sapiens NPC1 (Niemann-Pick disease, type C1, gene)-like 1 (NPC1L1), mRNA	0	-2.80735	0	0	0	0	0	6	0	0	0	0	0	0	0	0	0	0	0	0	0	0	0	0	0	0	0	0	0	0	0	0	0	0
Hs.494163	Guanine deaminase	19230	BM968596 in Hs.494163 rep by NM_004293: Homo sapiens guanine deaminase (GDA), mRNA	3	2	0	0	0	0	0	0	0	0	0	0	0	0	0	0	0	0	0	0	0	0	0	0	0	0	0	0	0	0	0	0	0	0
Hs.473341	SAM domain, SH3 domain and nuclear localisation signals, 1	128184	CA307579 in Hs.473341 rep by AF218085: Homo sapiens SH3-SAM adaptor protein (HACS1) mRNA, complete cds	2	-2.58496	0	0	0	0	0	0	0	0	0	0	0	0	0	0	0	0	0	0	0	0	0	0	0	0	0	0	0	0	0	0	17	0
Hs.567309	NADH dehydrogenase (ubiquinone) 1 beta subcomplex, 2, 8kDa	9416	BU564098 in Hs.567309 rep by AK129584: Homo sapiens cDNA FLJ26073 fis, clone RCT01314	2	-4.16993	0	0	0	1	0	0	0	0	0	0	2	23	0	0	2	8	0	0	0	0	7	1	1	0	0	0	0	0	0	0	5	3
Hs.405514	LOC284058 protein	1136232	BX538006 in Hs.405514 rep by BX538006: Homo sapiens mRNA; cDNA DKFZp686L2032 (from clone DKFZp686L2032); complete cds	2	-5.20945	10	3	0	4	0	0	0	0	0	10	0	0	5	5	2	6	0	0	3	0	19	5	0	0	2	16	0	6	14	0	0	0
Hs.543965	MRNA; cDNA DKFZp686E12119 (from clone DKFZp686E12119)		BX537598 in Hs.543965 rep by BX537598: Homo sapiens mRNA; cDNA DKFZp686E12119 (from clone DKFZp686E12119)	1	1	0	0	0	0	0	0	0	0	0	0	0	0	0	0	0	0	0	0	0	0	0	0	0	0	0	0	0	0	0	0	0	0
Hs.495984	Calcium/calmodulin-dependent serine protein kinase (MAGUK family)	17146	BC029936 in Hs.495984 rep by AB208859: Homo sapiens mRNA for calcium/calmodulin-dependent serine protein kinase (MAGUK family) variant protein	0	-5	0	0	0	0	0	0	0	0	0	0	0	7	2	4	0	4	0	8	0	0	0	0	2	0	0	0	2	2	0	0	0	0
Hs.521270	Hypothetical gene supported by BC055423	399708	BC055423 in Hs.521270 rep by BC055423: Homo sapiens hypothetical gene supported by BC055423, mRNA (cDNA clone IMAGE:5270890)	1	1	0	0	0	0	0	0	0	0	0	0	0	0	0	0	0	0	0	0	0	0	0	0	0	0	0	0	0	0	0	0	0	0
Hs.287456	Hypothetical protein FLJ11800	80039	NM_024974 in Hs.287456 rep by AK021862: Homo sapiens cDNA FLJ11800 fis, clone HEMBA1006252	1	1	0	0	0	0	0	0	0	0	0	0	0	0	0	0	0	0	0	0	0	0	0	0	0	0	0	0	0	0	0	0	0	0
Hs.27239	Zinc finger, DHHC-type containing 5	77763	NM_015457 in Hs.27239 rep by NM_015457: Homo sapiens zinc finger, DHHC-type containing 5 (ZDHHC5), mRNA	1	-6.05528	2	18	0	0	3	0	0	0	0	0	1	0	7	0	0	62	12	0	2	0	0	12	0	0	0	0	1	0	7	0	5	0
Hs.518000	Inter-alpha (globulin) inhibitor H4 (plasma Kallikrein-sensitive glycoprotein)	14800	NM_002218 in Hs.518000 rep by CR749404: Homo sapiens mRNA; cDNA DKFZp686G21125 (from clone DKFZp686G21125)	20	4.39232	0	0	0	0	0	0	0	0	0	0	0	0	0	0	0	0	0	0	0	0	0	0	0	0	0	0	0	0	0	0	0	0
Hs.446021	Solute carrier family 37 (glycerol-3-phosphate transporter), member 3	84255	NM_207113 in Hs.446021 rep by NM_207113: Homo sapiens solute carrier family 37 (glycerol-3-phosphate transporter), member 3 (SLC37A3), transcript variant 1, mRNA	1	1	0	0	0	0	0	0	0	0	0	0	0	0	0	0	0	0	0	0	0	0	0	0	0	0	0	0	0	0	0	0	0	0
Hs.161160	Grainyhead-like 2 (Drosophila)	159954	NM_024915 in Hs.161160 rep by AK023844: Homo sapiens cDNA FLJ13782 fis, clone PLACE4000489, weakly similar to PROTEIN GRAINY-HEAD	1	-3.08746	0	0	0	0	0	0	0	0	0	0	0	0	0	0	0	0	0	16	0	0	0	0	0	0	0	0	0	0	0	0	0	0
Hs.416769	Protein phosphatase 1B (formerly 2C), magnesium-dependent, beta isoform	10990	NM_177969 in Hs.416769 rep by NM_177968: Homo sapiens protein phosphatase 1B (formerly 2C), magnesium-dependent, beta isoform (PPM1B), transcript variant 2, mRNA	1	-4.67243	0	0	0	0	0	18	0	0	0	0	0	0	0	0	0	0	0	4	23	0	0	2	0	3	0	0	0	0	0	0	0	0
Hs.25348	Vesicle-associated membrane protein 2 (synaptobrevin 2)	13688	AV708016 in Hs.25348 rep by NM_014232: Homo sapiens vesicle-associated membrane protein 2 (synaptobrevin 2) (VAMP2), mRNA	0	-3.90689	0	0	0	0	0	0	0	0	11	0	0	0	0	0	0	0	0	0	3	0	0	0	0	0	0	0	0	0	0	0	0	0
Hs.343828	Zinc finger protein 598	272550	BM670656 in Hs.343828 rep by AK024487: Homo sapiens mRNA for FLJ00086 protein, partial cds	1	-3.08746	13	0	0	0	0	0	0	0	0	0	0	0	0	0	0	0	0	0	0	0	0	3	0	0	0	0	0	0	0	0	0	0
Hs.183713	Endothelin receptor type A	7636	BX537573 in Hs.183713 rep by BX537573: Homo sapiens mRNA; cDNA DKFZp686O049 (from clone DKFZp686O049)	5	-2.90689	0	2	0	0	0	0	0	0	0	0	19	0	5	0	0	0	3	0	0	0	0	0	0	6	0	3	0	0	6	0	0	0
Hs.247744	CAMP responsive element binding protein 3-like 3	84699	AB050902 in Hs.247744 rep by AB050902: Homo sapiens mRNA for CREB/ATF family transcription factor, complete cds	4	2.32193	0	0	0	0	0	0	0	0	0	0	0	0	0	0	0	0	0	0	0	0	0	0	0	0	0	0	0	0	0	0	0	0
Hs.491148	Pericentriolar material 1	15324	NM_006197 in Hs.491148 rep by NM_006197: Homo sapiens pericentriolar material 1 (PCM1), mRNA	1	-3.45943	0	0	0	0	0	0	0	0	7	0	0	0	0	0	0	0	0	0	0	0	5	0	0	0	9	0	0	0	0	0	0	0
Hs.128846	Protein tyrosine phosphatase, non-receptor type substrate 1	422655	BC038510 in Hs.128846 rep by BC038510: Homo sapiens protein tyrosine phosphatase, non-receptor type substrate 1, mRNA (cDNA clone MGC:43149 IMAGE:5261789), complete cds	0	-5.67243	0	0	0	0	36	14	0	0	0	0	0	0	0	0	0	0	0	0	0	0	0	0	0	0	0	0	0	0	0	0	0	0
Hs.434248	Plectin 1, intermediate filament binding protein 500kDa	10678	NM_201380 in Hs.434248 rep by NM_201380: Homo sapiens plectin 1, intermediate filament binding protein 500kDa (PLEC1), transcript variant 6, mRNA	0	-4.70044	0	0	0	0	0	0	0	25	0	0	0	0	0	0	0	0	0	0	0	0	0	0	0	0	0	0	0	0	0	0	0	0
Hs.334841	Selenium binding protein 1	35964	BC032997 in Hs.334841 rep by BC032997: Homo sapiens selenium binding protein 1, mRNA (cDNA clone MGC:26018 IMAGE:4839079), complete cds	0	-6.45943	0	0	87	0	0	0	0	0	0	0	0	0	0	0	0	0	0	0	0	0	0	0	0	0	0	0	0	0	0	0	0	0
Hs.415846	Formiminotransferase cyclodeaminase	21682	AF289022 in Hs.415846 rep by AF289022: Homo sapiens formiminotransferase cyclodeaminase form C (FTCD) mRNA, complete cds	2	1.58496	0	0	0	0	0	0	0	0	0	0	0	0	0	0	0	0	0	0	0	0	0	0	0	0	0	0	0	0	0	0	0	0
Hs.444959	Acyl-Coenzyme A oxidase 2, branched chain	8309	BM973931 in Hs.444959 rep by BC033517: Homo sapiens cDNA clone IMAGE:5175667, containing frame-shift errors	3	2	0	0	0	0	0	0	0	0	0	0	0	0	0	0	0	0	0	0	0	0	0	0	0	0	0	0	0	0	0	0	0	0
Hs.172613	Solute carrier family 12 (potassium/chloride transporters), member 7	21446	BU687993 in Hs.172613 rep by BC098390: Homo sapiens solute carrier family 12 (potassium/chloride transporters), member 7, mRNA (cDNA clone MGC:104628 IMAGE:5265743), complete cds	0	-3	0	0	0	0	7	0	0	0	0	0	0	0	0	0	0	0	0	0	0	0	0	0	0	0	0	0	0	0	0	0	0	0
Hs.491611	Solute carrier family 20 (phosphate transporter), member 2	26300	AL833040 in Hs.491611 rep by NM_006749: Homo sapiens solute carrier family 20 (phosphate transporter), member 2 (SLC20A2), mRNA	1	-4.88264	0	0	0	6	0	0	0	0	0	0	13	0	0	0	0	0	0	8	0	4	0	0	0	0	5	0	20	0	0	0	0	2
Hs.483036	Praja 2, RING-H2 motif containing	59202	NM_014819 in Hs.483036 rep by NM_014819: Homo sapiens praja 2, RING-H2 motif containing (PJA2), mRNA	3	-5.10852	2	30	0	12	3	2	0	0	3	10	9	0	51	0	0	0	0	2	0	0	0	3	1	0	2	2	0	0	0	5	0	0
Hs.76364	Allograft inflammatory factor 1	398	NM_004847 in Hs.76364 rep by NM_004847: Homo sapiens allograft inflammatory factor 1 (AIF1), transcript variant 2, mRNA	6	-2.36257	0	7	7	3	0	0	0	0	2	0	0	3	0	0	0	0	0	0	0	0	0	0	4	0	0	0	0	0	0	0	9	0
Hs.503048	Immunoglobulin mu binding protein 2	3508	NM_002180 in Hs.503048 rep by AB208802: Homo sapiens mRNA for immunoglobulin mu binding protein 2 variant protein	1	1	0	0	0	0	0	0	0	0	0	0	0	0	0	0	0	0	0	0	0	0	0	0	0	0	0	0	0	0	0	0	0	0
Hs.343873	Myotubularin related protein 7	18216	NM_004686 in Hs.343873 rep by CR749240: Homo sapiens mRNA; cDNA DKFZp781E194 (from clone DKFZp781E194)	2	-2.41504	0	0	0	0	0	0	0	0	0	0	0	0	0	0	0	0	0	0	15	0	0	0	0	0	0	0	0	0	0	0	0	0
Hs.2899	4-hydroxyphenylpyruvate dioxygenase	6484	NM_002150 in Hs.2899 rep by AK057510: Homo sapiens cDNA FLJ32948 fis, clone TESTI2008014, highly similar to 4-HYDROXYPHENYLPYRUVATE DIOXYGENASE (EC 1.13.11.27)	3	2	0	0	0	0	0	0	0	0	0	0	0	0	0	0	0	0	0	0	0	0	0	0	0	0	0	0	0	0	0	0	0	0
Hs.464585	Ankyrin repeat domain 12	23253	AY533564 in Hs.464585 rep by AY533564: Homo sapiens ankyrin repeat-containing cofactor-2 (ANCO2) mRNA, complete cds	2	1.58496	0	0	0	0	0	0	0	0	0	0	0	0	0	0	0	0	0	0	0	0	0	0	0	0	0	0	0	0	0	0	0	0
Hs.270094	Full length insert cDNA clone YU27A09		CB852325 in Hs.270094 rep by CB852325: UI-CF-FN0-afp-n-21-0-UI.s1 UI-CF-FN0 Homo sapiens cDNA clone UI-CF-FN0-afp-n-21-0-UI 3', mRNA sequence	0	-5.16993	0	3	0	0	11	2	0	3	1	0	0	6	0	0	0	6	0	0	3	0	0	0	0	0	0	0	0	0	0	0	0	0
Hs.467753	Complement component 1, q subcomponent, gamma polypeptide	714	CA447408 in Hs.467753 rep by BQ711804: AGENCOURT_8487780 NIH_MGC_113 Homo sapiens cDNA clone IMAGE:6300829 5', mRNA sequence	0	-4.80735	0	3	0	0	0	0	0	0	15	5	0	0	0	0	0	0	0	0	0	0	0	0	0	0	4	0	0	0	0	0	0	0
Hs.527105	Heterogeneous nuclear ribonucleoprotein D-like	19974	CB240818 in Hs.527105 rep by NM_005463: Homo sapiens heterogeneous nuclear ribonucleoprotein D-like (HNRPDL), transcript variant 1, mRNA	9	0.152003	0	0	2	0	0	0	0	0	0	0	0	0	6	0	0	0	0	0	0	0	0	0	0	0	0	0	0	0	0	0	0	0
Hs.567229	Aconitase 1, soluble	144	NM_002197 in Hs.567229 rep by AB209480: Homo sapiens mRNA for aconitase 1 variant protein	2	-1.22239	0	0	0	0	0	0	0	0	0	0	0	0	6	0	0	0	0	0	0	0	0	0	0	0	0	0	0	0	0	0	0	0
Hs.91381	CUB and Sushi multiple domains 3	344364	NM_198123 in Hs.91381 rep by NM_198123: Homo sapiens CUB and Sushi multiple domains 3 (CSMD3), transcript variant a, mRNA	2	-3.77259	2	10	0	0	0	6	0	0	0	0	0	0	0	0	0	0	0	4	0	0	0	5	11	0	0	0	0	0	2	0	0	0
Hs.147898	FLJ32921 protein	133923	BM979960 in Hs.147898 rep by AY461732: Homo sapiens testis-specific zinc finger protein (ZNF474) mRNA, complete cds	6	2.80735	0	0	0	0	0	0	0	0	0	0	0	0	0	0	0	0	0	0	0	0	0	0	0	0	0	0	0	0	0	0	0	0
Hs.481569	Hypothetical protein LOC134145	134145	NM_199133 in Hs.481569 rep by AK000674: Homo sapiens cDNA FLJ20667 fis, clone KAIA596	3	2	0	0	0	0	0	0	0	0	0	0	0	0	0	0	0	0	0	0	0	0	0	0	0	0	0	0	0	0	0	0	0	0
Hs.282376	Ribosomal protein S4, Y-linked 1	12384	BQ880262 in Hs.282376 rep by BQ050176: AGENCOURT_7048869 NIH_MGC_85 Homo sapiens cDNA clone IMAGE:5788265 5', mRNA sequence	0	-5.04439	0	5	7	0	0	0	4	3	0	0	8	0	0	0	0	5	0	0	0	0	0	0	0	0	0	0	0	0	0	0	0	0
Hs.271791	Ataxia telangiectasia and Rad3 related	1090	NM_001184 in Hs.271791 rep by NM_001184: Homo sapiens ataxia telangiectasia and Rad3 related (ATR), mRNA	1	-2.90689	0	0	0	0	0	0	0	0	0	0	0	0	0	0	0	0	0	0	12	0	1	0	1	0	0	0	0	0	0	0	0	0
Hs.501140	KIAA1598	173094	NM_018330 in Hs.501140 rep by AK091578: Homo sapiens cDNA FLJ34259 fis, clone FEBRA2000504	0	-4.08746	0	0	0	0	0	0	0	0	9	0	0	2	0	0	0	0	0	0	0	0	0	0	0	0	0	0	5	0	0	0	0	0
Hs.529451	Diaphanous homolog 1 (Drosophila)	6916	BM998280 in Hs.529451 rep by NM_005219: Homo sapiens diaphanous homolog 1 (Drosophila) (DIAPH1), mRNA	1	-4.45943	0	8	7	0	0	0	2	0	1	0	0	0	0	0	0	7	0	0	0	0	0	0	2	0	0	5	0	0	4	0	7	0
Hs.497967	CTD (carboxy-terminal domain, RNA polymerase II, polypeptide A) small phosphatase like 2	154488	BM681974 in Hs.497967 rep by DQ128104: Homo sapiens unknown mRNA	2	-4.54432	0	0	0	0	2	0	0	0	2	37	5	0	2	0	0	0	0	0	0	4	0	3	0	3	0	3	4	0	4	0	0	0
Hs.122939	Hypothetical protein FLJ20581	54988	BC068516 in Hs.122939 rep by BC068516: Homo sapiens hypothetical protein FLJ20581, mRNA (cDNA clone MGC:87308 IMAGE:5261244), complete cds	1	1	0	0	0	0	0	0	0	0	0	0	0	0	0	0	0	0	0	0	0	0	0	0	0	0	0	0	0	0	0	0	0	0
Hs.38085	Glycine-N-acyltransferase-like 1	92292	NM_080661 in Hs.38085 rep by AK130017: Homo sapiens cDNA FLJ26507 fis, clone KDN07128	4	2.32193	0	0	0	0	0	0	0	0	0	0	0	0	0	0	0	0	0	0	0	0	0	0	0	0	0	0	0	0	0	0	0	0
Hs.438830	DnaJ (Hsp40) homolog, subfamily C, member 15	116412	NM_013238 in Hs.438830 rep by NM_013238: Homo sapiens DnaJ (Hsp40) homolog, subfamily C, member 15 (DNAJC15), mRNA	1	-4	0	4	9	0	0	0	0	0	5	0	2	0	0	0	0	0	0	0	0	0	0	0	0	0	0	0	0	0	0	0	11	0
Hs.566540	Transcribed locus		AW135570 in Hs.566540 rep by AW135570: UI-H-BI1-acg-g-02-0-UI.s1 NCI_CGAP_Sub3 Homo sapiens cDNA clone IMAGE:2714306 3', mRNA sequence	2	1.58496	0	0	0	0	0	0	0	0	0	0	0	0	0	0	0	0	0	0	0	0	0	0	0	0	0	0	0	0	0	0	0	0
Hs.104673	Transcribed locus		AA435842 in Hs.104673 rep by AA398811: zt80c04.r1 Soares_testis_NHT Homo sapiens cDNA clone IMAGE:728646 5', mRNA sequence	2	1.58496	0	0	0	0	0	0	0	0	0	0	0	0	0	0	0	0	0	0	0	0	0	0	0	0	0	0	0	0	0	0	0	0
Hs.554515	Olfactory receptor, family 2, subfamily AT, member 4	341152	NM_001005285 in Hs.554515 rep by NM_001005285: Homo sapiens olfactory receptor, family 2, subfamily AT, member 4 (OR2AT4), mRNA	1	1	0	0	0	0	0	0	0	0	0	0	0	0	0	0	0	0	0	0	0	0	0	0	0	0	0	0	0	0	0	0	0	0
Hs.520967	Malate dehydrogenase 2, NAD (mitochondrial)	12573	BM982660 in Hs.520967 rep by AK128072: Homo sapiens cDNA FLJ46193 fis, clone TESTI4006234	0	-4.52356	0	0	0	0	0	0	0	0	0	0	7	12	0	0	0	0	0	0	3	0	0	0	0	0	0	0	0	0	0	0	0	0
Hs.444362	LIM domain containing preferred translocation partner in lipoma	8052	NM_005578 in Hs.444362 rep by NM_005578: Homo sapiens LIM domain containing preferred translocation partner in lipoma (LPP), mRNA	2	-2.80735	0	16	0	0	0	0	0	0	0	0	0	0	0	0	0	0	0	0	0	0	0	0	0	0	0	0	0	0	0	0	4	0
Hs.103902	Biogenesis of lysosome-related organelles complex-1, subunit 3	388552	BI905960 in Hs.103902 rep by AK130186: Homo sapiens cDNA FLJ26676 fis, clone MPG03726	1	1	0	0	0	0	0	0	0	0	0	0	0	0	0	0	0	0	0	0	0	0	0	0	0	0	0	0	0	0	0	0	0	0
Hs.379253	CDNA FLJ39164 fis, clone OCBBF2002656		CA502808 in Hs.379253 rep by BX537823: Homo sapiens mRNA; cDNA DKFZp686J23256 (from clone DKFZp686J23256)	6	-4.07529	2	11	0	5	4	0	0	3	0	3	2	0	2	9	0	9	0	2	4	0	5	20	0	0	4	3	16	9	4	0	0	0
Hs.379858	Dimethylarginine dimethylaminohydrolase 1	141456	AI084610 in Hs.379858 rep by NM_012137: Homo sapiens dimethylarginine dimethylaminohydrolase 1 (DDAH1), mRNA	1	-5.06609	0	6	0	2	0	9	2	0	6	8	1	11	0	0	0	0	0	0	4	0	3	3	0	0	5	3	0	0	3	0	0	0
Hs.458320	DC12 protein	113882	AF035296 in Hs.458320 rep by NM_001006109: Homo sapiens DC12 protein (DC12), transcript variant 1, mRNA	121	6.93074	0	0	0	0	0	0	0	0	0	0	0	0	0	0	0	0	0	0	0	0	0	0	0	0	0	0	0	0	0	0	0	0
Hs.520463	PiggyBac transposable element derived 5	159210	NM_024554 in Hs.520463 rep by NM_024554: Homo sapiens piggyBac transposable element derived 5 (PGBD5), mRNA	0	-3.32193	0	0	0	0	0	0	0	0	0	0	0	0	0	0	0	0	0	0	0	0	0	0	0	0	9	0	0	0	0	0	0	0
Hs.130293	Cisplatin resistance-associated overexpressed protein	51747	NM_016424 in Hs.130293 rep by NM_016424: Homo sapiens cisplatin resistance-associated overexpressed protein (CROP), transcript variant 1, mRNA	4	-3.1375	5	5	0	0	3	6	9	0	2	0	0	0	0	0	0	0	0	0	0	0	0	0	2	0	0	7	3	0	0	0	1	0
Hs.181368	PRP8 pre-mRNA processing factor 8 homolog (yeast)	21188	BC064370 in Hs.181368 rep by BC064370: Homo sapiens PRP8 pre-mRNA processing factor 8 homolog (yeast), mRNA (cDNA clone MGC:74762 IMAGE:5587081), complete cds	3	-2.58496	3	0	0	0	0	19	0	0	0	0	1	0	0	0	0	0	0	0	0	0	0	0	0	0	0	0	0	0	0	0	0	0
Hs.12229	Kruppel-like factor 11	16924	BC063286 in Hs.12229 rep by BC063286: Homo sapiens Kruppel-like factor 11, mRNA (cDNA clone MGC:71570 IMAGE:30343877), complete cds	2	-2.22239	0	0	0	0	0	0	0	0	0	0	0	0	0	0	0	0	0	0	0	2	0	0	0	0	5	0	6	0	0	0	0	0
Hs.160953	P53-regulated apoptosis-inducing protein 1	63970	AB045832 in Hs.160953 rep by AB045832: Homo sapiens mRNA for p53AIP1gamma, complete cds	2	1.58496	0	0	0	0	0	0	0	0	0	0	0	0	0	0	0	0	0	0	0	0	0	0	0	0	0	0	0	0	0	0	0	0
Hs.272295	Interleukin 17F	112744	AF332389 in Hs.272295 rep by AF332389: Homo sapiens ML1 mRNA, complete cds	2	1.58496	0	0	0	0	0	0	0	0	0	0	0	0	0	0	0	0	0	0	0	0	0	0	0	0	0	0	0	0	0	0	0	0
Hs.415604	Chromosome 6 open reading frame 136	443090	BU679422 in Hs.415604 rep by BC064397: Homo sapiens chromosome 6 open reading frame 136, mRNA (cDNA clone IMAGE:5762716), partial cds	0	-2.80735	0	0	0	0	0	0	5	0	0	0	1	0	0	0	0	0	0	0	0	0	0	0	0	0	0	0	0	0	0	0	0	0
Hs.175120	Hypothetical protein FLJ11286	55337	AI624383 in Hs.175120 rep by AK096142: Homo sapiens cDNA FLJ38823 fis, clone LIVER2008751	0	-3.45943	0	0	7	0	0	0	0	0	0	0	0	0	0	0	0	2	0	0	0	0	0	0	0	0	0	0	0	0	0	0	1	0
Hs.477495	Myb-like, SWIRM and MPN domains 1	229606	BX537912 in Hs.477495 rep by AB067502: Homo sapiens mRNA for KIAA1915 protein, partial cds	0	-3.70044	0	0	0	3	0	0	0	0	0	0	0	0	0	0	0	0	0	0	0	0	0	0	0	0	9	0	0	0	0	0	0	0
Hs.170009	Transforming growth factor, alpha	7039	NM_003236 in Hs.170009 rep by NM_003236: Homo sapiens transforming growth factor, alpha (TGFA), mRNA	1	1	0	0	0	0	0	0	0	0	0	0	0	0	0	0	0	0	0	0	0	0	0	0	0	0	0	0	0	0	0	0	0	0
Hs.75615	Apolipoprotein C-II	344	NM_000483 in Hs.75615 rep by BG568052: 602586928F1 NIH_MGC_76 Homo sapiens cDNA clone IMAGE:4715574 5', mRNA sequence	149	7.22882	0	0	0	0	0	0	0	0	0	0	0	0	0	0	0	0	0	0	0	0	0	0	0	0	0	0	0	0	0	0	0	0
Hs.518750	OCIA domain containing 1	164820	NM_017830 in Hs.518750 rep by AK123529: Homo sapiens cDNA FLJ41535 fis, clone BRTHA2016765	0	-4.85798	0	0	6	0	0	0	0	0	0	5	3	5	0	2	0	0	3	0	0	0	0	0	0	0	4	0	0	0	0	0	0	0
Hs.132994	DKFZP434C171 protein	52224	NM_015621 in Hs.132994 rep by AL713742: Homo sapiens mRNA; cDNA DKFZp761F0621 (from clone DKFZp761F0621)	0	-2.80735	0	0	0	0	0	0	0	0	0	6	0	0	0	0	0	0	0	0	0	0	0	0	0	0	0	0	0	0	0	0	0	0
Hs.524250	GABA(A) receptor-associated protein like 1	47420	NM_031412 in Hs.524250 rep by BX648781: Homo sapiens mRNA; cDNA DKFZp686D21148 (from clone DKFZp686D21148)	1	-4.39232	2	0	0	2	2	0	0	3	1	2	5	2	6	0	0	0	0	0	3	0	7	0	3	0	0	0	0	0	3	0	0	0
Hs.521008	STEAP family member 4	79689	AL832955 in Hs.521008 rep by AL832955: Homo sapiens mRNA; cDNA DKFZp666M1410 (from clone DKFZp666M1410)	1	1	0	0	0	0	0	0	0	0	0	0	0	0	0	0	0	0	0	0	0	0	0	0	0	0	0	0	0	0	0	0	0	0
Hs.463569	Zinc finger protein 161	15432	NM_007146 in Hs.463569 rep by NM_007146: Homo sapiens zinc finger protein 161 (ZNF161), mRNA	0	-6.37504	9	14	0	0	1	0	23	0	0	8	2	0	0	3	0	0	0	0	6	5	2	0	7	0	2	0	0	0	0	0	0	0
Hs.4859	Cyclin L1	114036	NM_020307 in Hs.4859 rep by BX641146: Homo sapiens mRNA; cDNA DKFZp686K21243 (from clone DKFZp686K21243)	0	-4.90689	0	0	2	0	0	0	0	0	0	2	3	0	5	0	0	0	12	0	0	0	2	0	1	0	0	2	0	0	0	0	0	0
Hs.114191	Zinc finger, CCHC domain containing 2	54877	NM_017742 in Hs.114191 rep by NM_017742: Homo sapiens zinc finger, CCHC domain containing 2 (ZCCHC2), mRNA	0	-3.90689	0	0	0	0	0	0	0	0	0	0	0	0	0	0	0	2	0	0	0	3	0	6	0	3	0	0	0	0	0	0	0	0
Hs.455336	Nasal embryonic LHRH factor	26012	BC072412 in Hs.455336 rep by BC072412: Homo sapiens nasal embryonic LHRH factor, mRNA (cDNA clone MGC:90342 IMAGE:6165009), complete cds	2	-2.73697	0	0	0	4	0	0	3	0	0	0	0	0	0	0	0	0	0	0	0	0	0	0	0	0	0	12	0	0	0	0	0	0
Hs.456507	KIAA0319-like	319728	NM_182686 in Hs.456507 rep by NM_182686: Homo sapiens KIAA0319-like (KIAA0319L), transcript variant 2, mRNA	0	-5.49185	0	0	0	0	0	0	0	0	0	34	5	5	0	0	0	0	0	0	0	0	0	0	0	0	0	0	0	0	0	0	0	0
Hs.532676	Similar to protein kinase Bsk146	390975	BM127213 in Hs.532676 rep by XM_372749: PREDICTED: Homo sapiens similar to protein kinase Bsk146 (LOC390975), mRNA	2	1.58496	0	0	0	0	0	0	0	0	0	0	0	0	0	0	0	0	0	0	0	0	0	0	0	0	0	0	0	0	0	0	0	0
Hs.445113	Membrane-associated ring finger (C3HC4) 2	51257	AA836677 in Hs.445113 rep by BC032624: Homo sapiens membrane-associated ring finger (C3HC4) 2, mRNA (cDNA clone MGC:45099 IMAGE:5241282), complete cds	2	-5.02975	0	18	0	2	0	0	0	0	9	0	5	0	0	0	0	7	0	0	0	0	0	4	0	0	0	0	0	6	0	0	19	27
Hs.547580	Transcribed locus		BX119829 in Hs.547580 rep by AA639753: nq82c12.s1 NCI_CGAP_Co9 Homo sapiens cDNA clone IMAGE:1158838 3', mRNA sequence	13	-0.836501	0	0	0	0	0	0	0	0	0	0	0	6	0	0	0	0	0	0	5	0	13	0	0	0	0	0	0	0	0	0	0	0
Hs.103502	Glutamic-pyruvate transaminase (alanine aminotransferase)	2875	NM_005309 in Hs.103502 rep by NM_005309: Homo sapiens glutamic-pyruvate transaminase (alanine aminotransferase) (GPT), mRNA	1	1	0	0	0	0	0	0	0	0	0	0	0	0	0	0	0	0	0	0	0	0	0	0	0	0	0	0	0	0	0	0	0	0
Hs.78788	Leucine-zipper-like transcription regulator 1	8216	R60897 in Hs.78788 rep by BC026214: Homo sapiens leucine-zipper-like transcription regulator 1, mRNA (cDNA clone MGC:21205 IMAGE:4399716), complete cds	3	-2.70044	0	0	0	0	0	0	0	0	0	0	0	0	0	0	0	25	0	0	0	0	0	0	0	0	0	0	0	0	0	0	0	0
Hs.148078	Retinoblastoma-associated factor 600	140112	NM_020765 in Hs.148078 rep by NM_020765: Homo sapiens retinoblastoma-associated factor 600 (RBAF600), mRNA	1	-4.70044	0	0	10	0	0	10	0	0	0	0	0	0	0	0	0	0	0	0	25	0	0	0	3	0	0	0	0	0	0	0	3	0
Hs.250443	Sodium channel, voltage-gated, type X, alpha	6336	NM_006514 in Hs.250443 rep by NM_006514: Homo sapiens sodium channel, voltage-gated, type X, alpha (SCN10A), mRNA	1	1	0	0	0	0	0	0	0	0	0	0	0	0	0	0	0	0	0	0	0	0	0	0	0	0	0	0	0	0	0	0	0	0
Hs.77770	Adaptor-related protein complex 3, mu 2 subunit	43788	BX648390 in Hs.77770 rep by BX648390: Homo sapiens mRNA; cDNA DKFZp686M10209 (from clone DKFZp686M10209)	0	-5.61471	0	4	0	0	3	7	0	6	0	1	0	0	0	0	0	0	0	9	8	0	0	0	4	0	0	0	0	0	6	0	0	0
Hs.455185	Hypothetical protein LOC375567	375567	BX538281 in Hs.455185 rep by BX538281: Homo sapiens mRNA; cDNA DKFZp686J1298 (from clone DKFZp686J1298)	2	1.58496	0	0	0	0	0	0	0	0	0	0	0	0	0	0	0	0	0	0	0	0	0	0	0	0	0	0	0	0	0	0	0	0
Hs.468018	Protein phosphatase 1, catalytic subunit, beta isoform	27500	NM_002709 in Hs.468018 rep by NM_002709: Homo sapiens protein phosphatase 1, catalytic subunit, beta isoform (PPP1CB), transcript variant 1, mRNA	0	-8.58871	7	56	12	0	9	6	4	18	3	0	21	22	74	8	0	34	12	11	0	0	9	3	1	0	8	6	31	5	11	6	6	1
Hs.44766	Retinitis pigmentosa 2 (X-linked recessive)	6102	NM_006915 in Hs.44766 rep by AJ007590: Homo sapiens mRNA for XRP2 protein	2	1.58496	0	0	0	0	0	0	0	0	0	0	0	0	0	0	0	0	0	0	0	0	0	0	0	0	0	0	0	0	0	0	0	0
Hs.26704	Cytoplasmic FMR1 interacting protein 1	69573	NM_014608 in Hs.26704 rep by AK127094: Homo sapiens cDNA FLJ45151 fis, clone BRAWH3042447, highly similar to Homo sapiens p53 inducible protein (PIR121)	0	-4.39232	0	5	0	0	0	0	0	0	0	0	0	0	10	2	0	0	0	0	0	1	0	2	0	0	0	0	0	0	0	0	0	0
Hs.159628	Serpin peptidase inhibitor, clade A (alpha-1 antiproteinase, antitrypsin), member 4	5267	NM_006215 in Hs.159628 rep by BX248009: human full-length cDNA clone CS0DM007YE13 of Fetal liver of Homo sapiens (human)	1	1	0	0	0	0	0	0	0	0	0	0	0	0	0	0	0	0	0	0	0	0	0	0	0	0	0	0	0	0	0	0	0	0
Hs.3352	Histone deacetylase 2	6132	CA412100 in Hs.3352 rep by AB209190: Homo sapiens mRNA for histone deacetylase 2 variant protein	1	-2.58496	0	0	0	0	0	0	0	0	0	0	0	0	0	0	0	0	0	0	0	0	0	0	11	0	0	0	0	0	0	0	0	0
Hs.530274	Aldolase B, fructose-bisphosphate	458	AV655668 in Hs.530274 rep by NM_000035: Homo sapiens aldolase B, fructose-bisphosphate (ALDOB), mRNA	101	-1.06904	0	0	0	0	0	0	0	0	0	0	0	210	0	0	0	0	0	0	0	0	3	0	0	0	0	0	0	0	0	0	0	0
Hs.17860	Oxoglutarate dehydrogenase-like	55753	BC026320 in Hs.17860 rep by BC026320: Homo sapiens oxoglutarate dehydrogenase-like, mRNA (cDNA clone MGC:26169 IMAGE:4797814), complete cds	2	1.58496	0	0	0	0	0	0	0	0	0	0	0	0	0	0	0	0	0	0	0	0	0	0	0	0	0	0	0	0	0	0	0	0
Hs.507910	Progesterone receptor membrane component 2	41696	NM_006320 in Hs.507910 rep by AK094949: Homo sapiens cDNA FLJ37630 fis, clone BRCOC2015908	5	-5.51307	0	33	5	4	0	0	0	0	0	14	10	68	3	0	0	46	15	32	0	0	2	2	1	0	22	0	1	4	11	0	0	0
Hs.80756	Betaine-homocysteine methyltransferase	1905	BC012616 in Hs.80756 rep by BC012616: Homo sapiens betaine-homocysteine methyltransferase, mRNA (cDNA clone MGC:13645 IMAGE:4045543), complete cds	6	-2.6845	0	0	0	0	0	0	0	0	0	0	0	44	0	0	0	0	0	0	0	0	0	0	0	0	0	0	0	0	0	0	0	0
Hs.460558	BolA-like 2 (E. coli)	79008	AI804374 in Hs.460558 rep by BM909368: AGENCOURT_6640602 NIH_MGC_99 Homo sapiens cDNA clone IMAGE:5433936 5', mRNA sequence	1	-2	0	0	7	0	0	0	0	0	0	0	0	0	0	0	0	0	0	0	0	0	0	0	0	0	0	0	0	0	0	0	0	0
Hs.69321	Mucin 20	200958	BQ015398 in Hs.69321 rep by BC029267: Homo sapiens mucin 20, mRNA (cDNA clone MGC:34717 IMAGE:3851952), complete cds	2	1.58496	0	0	0	0	0	0	0	0	0	0	0	0	0	0	0	0	0	0	0	0	0	0	0	0	0	0	0	0	0	0	0	0
Hs.503047	Mitochondrial ribosomal protein L21	439854	AI078529 in Hs.503047 rep by AK096756: Homo sapiens cDNA FLJ39437 fis, clone PROST2005067	0	-2.80735	0	0	5	0	0	0	0	0	0	0	0	1	0	0	0	0	0	0	0	0	0	0	0	0	0	0	0	0	0	0	0	0
Hs.58356	Peptidoglycan recognition protein 4	57115	AF242518 in Hs.58356 rep by AF242518: Homo sapiens hypothetical protein SBBI67 mRNA, complete cds	1	1	0	0	0	0	0	0	0	0	0	0	0	0	0	0	0	0	0	0	0	0	0	0	0	0	0	0	0	0	0	0	0	0
Hs.91147	Transcribed locus, strongly similar to XP_530679.1 PREDICTED: hypothetical protein XP_530679 [Pan troglodytes]		BX102253 in Hs.91147 rep by BX102253: BX102253 Soares fetal liver spleen 1NFLS Homo sapiens cDNA clone IMAGp998I07110, mRNA sequence	2	1.58496	0	0	0	0	0	0	0	0	0	0	0	0	0	0	0	0	0	0	0	0	0	0	0	0	0	0	0	0	0	0	0	0
Hs.508999	Protein kinase D1	5587	NM_002742 in Hs.508999 rep by BC044788: Homo sapiens cDNA clone IMAGE:4821452	2	1.58496	0	0	0	0	0	0	0	0	0	0	0	0	0	0	0	0	0	0	0	0	0	0	0	0	0	0	0	0	0	0	0	0
Hs.236940	Centrosomal protein 76kDa	79959	NM_024899 in Hs.236940 rep by AL833727: Homo sapiens mRNA; cDNA DKFZp666F025 (from clone DKFZp666F025)	2	1.58496	0	0	0	0	0	0	0	0	0	0	0	0	0	0	0	0	0	0	0	0	0	0	0	0	0	0	0	0	0	0	0	0
Hs.42151	Histamine N-methyltransferase	9528	NM_006895 in Hs.42151 rep by NM_006895: Homo sapiens histamine N-methyltransferase (HNMT), transcript variant 1, mRNA	5	2.58496	0	0	0	0	0	0	0	0	0	0	0	0	0	0	0	0	0	0	0	0	0	0	0	0	0	0	0	0	0	0	0	0
Hs.106529	NADH dehydrogenase (ubiquinone) 1 alpha subcomplex, assembly factor 1	102206	NM_016013 in Hs.106529 rep by NM_016013: Homo sapiens NADH dehydrogenase (ubiquinone) 1 alpha subcomplex, assembly factor 1 (NDUFAF1), mRNA	0	-3.80735	0	0	0	0	0	0	0	0	0	0	0	0	2	0	0	0	0	0	0	0	0	0	7	0	4	0	0	0	0	0	0	0
Hs.465933	Pantothenate kinase 1	106708	NM_148977 in Hs.465933 rep by AK127777: Homo sapiens cDNA FLJ45878 fis, clone OCBBF3009244, highly similar to Mus musculus pantothenate kinase 1 (Pank1)	0	-4.80735	0	0	0	6	5	0	1	0	0	0	0	0	0	0	0	0	0	0	0	0	5	4	6	0	0	0	0	0	0	0	0	0
Hs.282984	Dehydrogenase/reductase (SDR family) member 8	204680	AF273056 in Hs.282984 rep by BX648838: Homo sapiens mRNA; cDNA DKFZp686C0544 (from clone DKFZp686C0544)	1	-5.89482	8	9	23	0	8	23	0	0	0	0	0	12	13	0	0	2	0	2	0	0	1	0	9	0	0	0	2	0	3	0	3	0
Hs.172914	Retinol dehydrogenase 5 (11-cis and 9-cis)	5959	BU622561 in Hs.172914 rep by BC028298: Homo sapiens retinol dehydrogenase 5 (11-cis and 9-cis), mRNA (cDNA clone MGC:24918 IMAGE:4942311), complete cds	1	1	0	0	0	0	0	0	0	0	0	0	0	0	0	0	0	0	0	0	0	0	0	0	0	0	0	0	0	0	0	0	0	0
Hs.370247	Amyloid beta (A4) precursor-like protein 2	1336	NM_001642 in Hs.370247 rep by BX647107: Homo sapiens mRNA; cDNA DKFZp686M1793 (from clone DKFZp686M1793)	0	-5.61471	0	0	0	0	3	6	0	0	0	0	0	5	4	0	0	0	0	0	27	0	0	0	0	0	0	0	0	0	0	0	3	0
Hs.436437	Aldehyde dehydrogenase 2 family (mitochondrial)	1302	NM_000690 in Hs.436437 rep by NM_000690: Homo sapiens aldehyde dehydrogenase 2 family (mitochondrial) (ALDH2), nuclear gene encoding mitochondrial protein, mRNA	2	-5.22239	0	9	15	4	0	0	0	0	0	0	9	54	0	0	0	0	0	0	20	0	0	0	0	0	0	0	0	0	0	0	0	0
Hs.429879	Enoyl-Coenzyme A, hydratase/3-hydroxyacyl Coenzyme A dehydrogenase	3924	NM_001966 in Hs.429879 rep by NM_001966: Homo sapiens enoyl-Coenzyme A, hydratase/3-hydroxyacyl Coenzyme A dehydrogenase (EHHADH), mRNA	5	2.58496	0	0	0	0	0	0	0	0	0	0	0	0	0	0	0	0	0	0	0	0	0	0	0	0	0	0	0	0	0	0	0	0
Hs.464311	PP13		AF258550 in Hs.464311 rep by AF218021: Homo sapiens clone PP552 unknown mRNA	1	1	0	0	0	0	0	0	0	0	0	0	0	0	0	0	0	0	0	0	0	0	0	0	0	0	0	0	0	0	0	0	0	0
Hs.202010	Phospholipase C-like 2	23228	AW966904 in Hs.202010 rep by AB029015: Homo sapiens mRNA for KIAA1092 protein, partial cds	0	-3.32193	0	0	9	0	0	0	0	0	0	0	0	0	0	0	0	0	0	0	0	0	0	0	0	0	0	0	0	0	0	0	0	0
Hs.421474	ATP-binding cassette, sub-family A (ABC1), member 5	46922	AY028897 in Hs.421474 rep by NM_018672: Homo sapiens ATP-binding cassette, sub-family A (ABC1), member 5 (ABCA5), transcript variant 1, mRNA	0	-4.85798	0	0	0	0	9	0	0	0	0	0	0	0	0	15	2	0	0	0	0	0	0	0	0	0	0	2	0	0	0	0	0	0
Hs.147635	Macrophage scavenger receptor 1	13443	NM_002445 in Hs.147635 rep by NM_138715: Homo sapiens macrophage scavenger receptor 1 (MSR1), transcript variant SR-AI, mRNA	1	-4.2854	0	0	0	0	0	0	3	0	0	0	0	0	1	0	0	0	0	0	10	0	0	0	8	0	0	12	0	4	0	0	0	0
Hs.469537	Mitochondrial ribosomal protein S9	194895	AI829434 in Hs.469537 rep by NM_182640: Homo sapiens mitochondrial ribosomal protein S9 (MRPS9), nuclear gene encoding mitochondrial protein, mRNA	0	-4.08746	0	0	3	0	0	0	0	0	0	0	5	0	0	0	0	0	0	0	0	0	0	0	0	0	0	0	0	0	8	0	0	0
Hs.403924	Transcribed locus, weakly similar to XP_537423.2 PREDICTED: similar to LINE-1 reverse transcriptase homolog [Canis familiaris]		AI769286 in Hs.403924 rep by CR979885: CR979885 RZPD no.9016 Homo sapiens cDNA clone RZPDp9016K0939 5', mRNA sequence	1	1	0	0	0	0	0	0	0	0	0	0	0	0	0	0	0	0	0	0	0	0	0	0	0	0	0	0	0	0	0	0	0	0
Hs.372003	Chromosome 9 open reading frame 10	46392	CA419293 in Hs.372003 rep by BC075701: Homo sapiens cDNA clone IMAGE:30344681, containing frame-shift errors	0	-6.83289	0	0	25	4	0	0	0	0	0	0	13	0	4	0	0	0	0	13	0	0	48	0	6	0	0	0	0	0	0	0	0	0
Hs.133527	Transmembrane 4 L six family member 4	14208	AV661821 in Hs.133527 rep by AK055577: Homo sapiens cDNA FLJ31015 fis, clone HLUNG2000281, highly similar to TETRASPAN MEMBRANE PROTEIN IL-TMP	48	0.61471	0	0	0	0	0	0	0	0	0	0	0	0	0	0	0	0	0	0	0	0	31	0	0	0	0	0	0	0	0	0	0	0
Hs.512597	Chromosome 1 open reading frame 66	51093	BX094595 in Hs.512597 rep by NM_015997: Homo sapiens chromosome 1 open reading frame 66 (C1orf66), mRNA	1	1	0	0	0	0	0	0	0	0	0	0	0	0	0	0	0	0	0	0	0	0	0	0	0	0	0	0	0	0	0	0	0	0
Hs.560157	Transcribed locus		BX096046 in Hs.560157 rep by BX096046: BX096046 NCI_CGAP_Pan1 Homo sapiens cDNA clone IMAGp998P115291, mRNA sequence	1	1	0	0	0	0	0	0	0	0	0	0	0	0	0	0	0	0	0	0	0	0	0	0	0	0	0	0	0	0	0	0	0	0
Hs.475392	30 kDa protein	55831	CB305932 in Hs.475392 rep by AK022202: Homo sapiens cDNA FLJ12140 fis, clone MAMMA1000340	0	-3.16993	0	0	7	0	0	0	0	0	0	0	0	0	0	0	0	0	0	0	0	0	0	0	0	0	0	0	0	1	0	0	0	0
Hs.69360	Kinesin family member 2C	22008	NM_006845 in Hs.69360 rep by NM_006845: Homo sapiens kinesin family member 2C (KIF2C), mRNA	1	-1.58496	0	0	0	0	0	0	0	0	0	0	0	0	0	0	0	0	0	0	0	0	0	0	0	0	5	0	0	0	0	0	0	0
Hs.81791	Tumor necrosis factor receptor superfamily, member 11b (osteoprotegerin)	4982	NM_002546 in Hs.81791 rep by NM_002546: Homo sapiens tumor necrosis factor receptor superfamily, member 11b (osteoprotegerin) (TNFRSF11B), mRNA	2	1.58496	0	0	0	0	0	0	0	0	0	0	0	0	0	0	0	0	0	0	0	0	0	0	0	0	0	0	0	0	0	0	0	0
Hs.144502	Phosphatidylinositol-4-phosphate 5-kinase, type II, gamma	159674	CA416301 in Hs.144502 rep by AK125526: Homo sapiens cDNA FLJ43538 fis, clone PLACE7008431, moderately similar to Phosphatidylinositol-4-phosphate 5-kinase type II alpha (EC 2.7.1.68)	2	-3.62449	1	2	0	0	7	0	0	0	0	0	2	7	0	0	0	0	0	1	0	0	0	0	4	0	0	4	0	8	0	0	0	0
Hs.271264	Glutamate-cysteine ligase, catalytic subunit	10916	NM_001498 in Hs.271264 rep by AK094940: Homo sapiens cDNA FLJ37621 fis, clone BRCOC2013675	1	-5.75489	0	13	7	0	1	0	24	0	0	0	0	0	6	9	1	4	0	12	0	9	15	0	0	0	0	3	0	0	3	0	0	0
Hs.458355	Complement component 1, s subcomponent	2148	NM_201442 in Hs.458355 rep by AK126711: Homo sapiens cDNA FLJ44757 fis, clone BRACE3031185	2	-2.58496	0	12	0	0	0	0	0	0	0	0	2	0	0	0	0	0	0	0	1	0	0	0	2	0	0	0	0	0	0	0	0	0
Hs.443837	Aminopeptidase puromycin sensitive	19040	NM_006310 in Hs.443837 rep by NM_006310: Homo sapiens aminopeptidase puromycin sensitive (NPEPPS), mRNA	1	-7.67243	9	39	6	0	18	0	2	12	13	9	7	15	17	9	1	30	10	16	0	12	46	26	9	6	4	28	19	28	10	0	6	0
Hs.523252	KIAA1754	170900	NM_033397 in Hs.523252 rep by NM_033397: Homo sapiens KIAA1754 (KIAA1754), mRNA	1	-1.58496	0	5	0	0	0	0	0	0	0	0	0	0	0	0	0	0	0	0	0	0	0	0	0	0	0	0	0	0	0	0	0	0
Hs.151787	Elongation factor Tu GTP binding domain containing 2	9343	NM_004247 in Hs.151787 rep by AK126464: Homo sapiens cDNA FLJ44500 fis, clone UTERU3000828, highly similar to 116 kDa U5 small nuclear ribonucleoprotein component	1	-5.20945	0	0	11	0	0	0	0	0	5	2	25	0	2	0	0	0	0	0	27	0	0	0	0	0	0	0	0	0	1	0	0	0
Hs.467759	Neuroblastoma-amplified protein	51594	NM_015909 in Hs.467759 rep by NM_015909: Homo sapiens neuroblastoma-amplified protein (NAG), mRNA	2	1.58496	0	0	0	0	0	0	0	0	0	0	0	0	0	0	0	0	0	0	0	0	0	0	0	0	0	0	0	0	0	0	0	0
Hs.143728	Wiskott-Aldrich syndrome-like	17952	NM_003941 in Hs.143728 rep by BX640852: Homo sapiens mRNA; cDNA DKFZp686N03235 (from clone DKFZp686N03235)	2	-4.70044	2	0	0	5	6	0	0	31	2	0	1	7	0	0	0	0	9	6	0	0	5	1	0	0	2	0	0	0	0	0	0	0
Hs.507260	Solute carrier family 15, member 4	242520	NM_145648 in Hs.507260 rep by CR936821: Homo sapiens mRNA; cDNA DKFZp686B21110 (from clone DKFZp686B21110)	1	-3.9542	0	0	0	0	0	0	0	0	0	0	5	0	6	0	0	2	0	0	0	0	0	5	0	0	0	5	4	0	0	0	1	2
Hs.558671	Echinoderm microtubule associated protein like 5	484308	NM_183387 in Hs.558671 rep by NM_183387: Homo sapiens echinoderm microtubule associated protein like 5 (EML5), mRNA	4	-3.37851	0	10	0	0	0	8	0	0	0	3	0	0	0	0	0	23	0	0	2	0	0	1	0	0	0	0	0	0	4	0	0	0
Hs.564202	Transcribed locus, weakly similar to XP_371841.1 PREDICTED: similar to hypothetical protein (L1H 3 region) - human [Homo sapiens]		CB052003 in Hs.564202 rep by CB052002: NISC_gl05c12.x1 NCI_CGAP_Lei2 Homo sapiens cDNA clone IMAGE:3290110 3', mRNA sequence	4	2.32193	0	0	0	0	0	0	0	0	0	0	0	0	0	0	0	0	0	0	0	0	0	0	0	0	0	0	0	0	0	0	0	0
Hs.324271	N-acyl-phosphatidylethanolamine-hydrolyzing phospholipase D	666708	NM_198990 in Hs.324271 rep by AL832759: Homo sapiens mRNA; cDNA DKFZp686E1027 (from clone DKFZp686E1027)	1	-3.9542	0	0	0	2	4	0	2	11	0	0	0	0	0	0	0	0	0	0	5	0	0	3	0	0	0	0	3	0	0	0	0	0
Hs.184233	Heat shock 70kDa protein 9B (mortalin-2)	13252	NM_004134 in Hs.184233 rep by NM_004134: Homo sapiens heat shock 70kDa protein 9B (mortalin-2) (HSPA9B), nuclear gene encoding mitochondrial protein, mRNA	0	-6.55459	0	13	0	0	5	0	0	0	0	8	36	0	4	0	0	2	0	0	9	2	8	0	0	0	6	0	0	0	0	0	0	0
Hs.301048	SEH1-like (S. cerevisiae)	163858	NM_031216 in Hs.301048 rep by NM_031216: Homo sapiens SEH1-like (S. cerevisiae) (SEH1L), transcript variant 2, mRNA	1	-4.04439	0	0	0	0	0	0	0	3	0	0	0	0	0	0	2	0	0	0	0	3	0	13	0	0	4	1	0	0	6	0	0	0
Hs.566191	Hypothetical protein FLJ35725	152992	NM_001031742 in Hs.566191 rep by AK022953: Homo sapiens cDNA FLJ12891 fis, clone NT2RP2004142	1	1	0	0	0	0	0	0	0	0	0	0	0	0	0	0	0	0	0	0	0	0	0	0	0	0	0	0	0	0	0	0	0	0
Hs.17820	Rho-associated, coiled-coil containing protein kinase 1	6093	BC041849 in Hs.17820 rep by BC041849: Homo sapiens Rho-associated, coiled-coil containing protein kinase 1, mRNA (cDNA clone IMAGE:5269982), complete cds	6	0	0	0	0	0	0	0	0	0	0	0	0	0	0	0	0	0	0	0	0	0	0	0	0	0	0	0	0	0	0	0	6	0
Hs.514728	Epsin 2	22905	NM_014964 in Hs.514728 rep by NM_014964: Homo sapiens epsin 2 (EPN2), transcript variant 2, mRNA	2	1.58496	0	0	0	0	0	0	0	0	0	0	0	0	0	0	0	0	0	0	0	0	0	0	0	0	0	0	0	0	0	0	0	0
Hs.133183	Hypothetical protein LOC284591	569182	BC086872 in Hs.133183 rep by BC086872: Homo sapiens cDNA clone IMAGE:30529307	1	-2	0	0	0	0	0	0	0	0	0	0	0	0	2	0	0	0	0	0	0	0	5	0	0	0	0	0	0	0	0	0	0	0
Hs.511915	Enolase 2 (gamma, neuronal)	12156	NM_001975 in Hs.511915 rep by AK124656: Homo sapiens cDNA FLJ42665 fis, clone BRAMY2019989, highly similar to Gamma enolase (EC 4.2.1.11)	0	-7.88874	8	0	5	7	16	61	46	6	21	15	0	0	4	0	0	7	0	0	19	0	0	3	0	0	0	0	16	0	2	0	0	0
Hs.516834	Chromosome 20 open reading frame 46	110642	NM_018354 in Hs.516834 rep by AK126837: Homo sapiens cDNA FLJ44889 fis, clone BRAMY2041507	1	1	0	0	0	0	0	0	0	0	0	0	0	0	0	0	0	0	0	0	0	0	0	0	0	0	0	0	0	0	0	0	0	0
Hs.444664	Hypothetical protein FLJ21816	79728	AW129312 in Hs.444664 rep by BX647125: Homo sapiens mRNA; cDNA DKFZp686O09166 (from clone DKFZp686O09166)	1	-2.45943	0	0	0	0	0	0	0	0	0	0	0	0	0	0	0	0	0	0	0	0	0	0	0	0	0	0	0	0	0	0	10	0
Hs.11776	PRP3 pre-mRNA processing factor 3 homolog (yeast)	9129	BC001954 in Hs.11776 rep by BC001954: Homo sapiens PRP3 pre-mRNA processing factor 3 homolog (yeast), mRNA (cDNA clone MGC:4388 IMAGE:2905308), complete cds	2	1.58496	0	0	0	0	0	0	0	0	0	0	0	0	0	0	0	0	0	0	0	0	0	0	0	0	0	0	0	0	0	0	0	0
Hs.517821	CDNA FLJ31362 fis, clone NB9N41000011		BC039246 in Hs.517821 rep by BC039246: Homo sapiens cDNA clone IMAGE:5278517	0	-5.93074	0	0	0	5	0	0	8	0	0	0	2	0	1	11	0	3	0	0	0	0	0	14	4	0	2	0	6	0	0	0	4	0
Hs.483486	Jumonji domain containing 1B	51780	NM_016604 in Hs.483486 rep by NM_016604: Homo sapiens jumonji domain containing 1B (JMJD1B), mRNA	1	1	0	0	0	0	0	0	0	0	0	0	0	0	0	0	0	0	0	0	0	0	0	0	0	0	0	0	0	0	0	0	0	0
Hs.370937	TAP binding protein (tapasin)	13784	AW451052 in Hs.370937 rep by NM_003190: Homo sapiens TAP binding protein (tapasin) (TAPBP), transcript variant 1, mRNA	3	-2.32193	0	0	0	0	0	0	0	0	0	0	0	0	0	0	0	0	0	0	0	0	0	0	0	0	0	0	0	0	0	0	19	0
Hs.524224	Complement component 1, r subcomponent	2145	AI627722 in Hs.524224 rep by AK094009: Homo sapiens cDNA FLJ36690 fis, clone UTERU2008707, highly similar to COMPLEMENT C1R COMPONENT PRECURSOR (EC 3.4.21.41)	7	3	0	0	0	0	0	0	0	0	0	0	0	0	0	0	0	0	0	0	0	0	0	0	0	0	0	0	0	0	0	0	0	0
Hs.521264	Zinc fingers and homeoboxes 1	33732	NM_001017926 in Hs.521264 rep by NM_001017926: Homo sapiens zinc fingers and homeoboxes 1 (ZHX1), transcript variant 1, mRNA	0	-5.08746	0	13	0	3	0	0	0	0	0	10	1	0	0	0	0	0	0	0	0	1	0	0	0	0	0	0	3	0	2	0	0	0
Hs.404605	Transcribed locus		BU616120 in Hs.404605 rep by BU616120: UI-H-DF0-bex-o-12-0-UI.s1 NCI_CGAP_DF0 Homo sapiens cDNA clone UI-H-DF0-bex-o-12-0-UI 3', mRNA sequence	3	2	0	0	0	0	0	0	0	0	0	0	0	0	0	0	0	0	0	0	0	0	0	0	0	0	0	0	0	0	0	0	0	0
Hs.486074	Absent in melanoma 1	606	NM_001624 in Hs.486074 rep by NM_001624: Homo sapiens absent in melanoma 1 (AIM1), mRNA	2	-3.9386	0	0	0	3	0	0	0	9	0	0	0	0	3	0	0	0	2	12	0	0	3	0	0	0	0	0	0	0	0	0	13	0
Hs.48297	Ring finger and CHY zinc finger domain containing 1	51796	NM_015436 in Hs.48297 rep by NM_015436: Homo sapiens ring finger and CHY zinc finger domain containing 1 (RCHY1), transcript variant 1, mRNA	1	-3.58496	0	0	0	0	0	0	0	0	0	0	0	11	0	0	0	0	0	0	0	0	0	0	0	11	0	1	0	0	0	0	0	0
Hs.486031	Activating signal cointegrator 1 complex subunit 3	43892	BC014358 in Hs.486031 rep by NM_006828: Homo sapiens activating signal cointegrator 1 complex subunit 3 (ASCC3), transcript variant 1, mRNA	0	-5.93074	7	0	0	19	0	10	4	0	0	0	0	0	7	0	0	0	0	0	0	0	0	0	5	0	0	2	0	0	0	0	5	1
Hs.546327	Thyroid hormone receptor interactor 11	18642	BX641024 in Hs.546327 rep by Y12490: Homo sapiens mRNA for Golgi-associated microtubule-binding protein (GMAP-210)	0	-2.58496	0	5	0	0	0	0	0	0	0	0	0	0	0	0	0	0	0	0	0	0	0	0	0	0	0	0	0	0	0	0	0	0
Hs.82719	Yip1 domain family, member 6	572902	AL117461 in Hs.82719 rep by AL117461: Homo sapiens mRNA; cDNA DKFZp586F1822 (from clone DKFZp586F1822)	0	-4.16993	0	11	0	1	0	0	0	0	0	2	0	0	0	0	0	3	0	0	0	0	0	0	0	0	0	0	0	0	0	0	0	0
Hs.494997	Complement component 5	3635	AW016456 in Hs.494997 rep by AB209031: Homo sapiens mRNA for complement component 5 variant protein	7	-1.32193	0	0	0	0	0	0	0	0	0	0	0	2	0	0	0	15	0	0	2	0	0	0	0	0	0	0	0	0	0	0	0	0
Hs.572599	Transcribed locus		BX109853 in Hs.572599 rep by BX109853: BX109853 NCI_CGAP_Ut1 Homo sapiens cDNA clone IMAGp998M235465, mRNA sequence	1	-2.80735	0	0	0	0	0	0	0	0	0	0	0	0	0	0	0	0	0	0	4	0	4	5	0	0	0	0	0	0	0	0	0	0
Hs.446123	Capping protein (actin filament) muscle Z-line, alpha 2	2490	NM_006136 in Hs.446123 rep by NM_006136: Homo sapiens capping protein (actin filament) muscle Z-line, alpha 2 (CAPZA2), mRNA	0	-5.45943	0	0	6	0	0	0	0	0	10	0	0	0	0	0	0	4	0	0	0	0	0	0	0	0	0	0	23	0	0	0	0	0
Hs.104980	Dehydrogenase E1 and transketolase domain containing 1	111052	NM_018706 in Hs.104980 rep by NM_018706: Homo sapiens dehydrogenase E1 and transketolase domain containing 1 (DHTKD1), mRNA	1	1	0	0	0	0	0	0	0	0	0	0	0	0	0	0	0	0	0	0	0	0	0	0	0	0	0	0	0	0	0	0	0	0
Hs.268785	Acyl-CoA synthetase long-chain family member 4	4364	NM_022977 in Hs.268785 rep by NM_022977: Homo sapiens acyl-CoA synthetase long-chain family member 4 (ACSL4), transcript variant 2, mRNA	0	-5.16993	0	9	0	3	1	0	0	0	0	0	2	0	4	0	0	2	0	0	0	0	2	3	0	0	2	0	0	0	0	0	7	0
Hs.520341	5'-nucleotidase, cytosolic II-like 1	663882	AF245044 in Hs.520341 rep by NM_152729: Homo sapiens 5'-nucleotidase, cytosolic II-like 1 (NT5C2L1), mRNA	2	-3.66297	0	9	0	0	0	0	13	0	0	9	0	0	0	0	0	0	0	0	4	0	0	0	0	0	2	0	0	0	0	0	0	0
Hs.558314	Ceruloplasmin (ferroxidase)	1356	NM_000096 in Hs.558314 rep by NM_000096: Homo sapiens ceruloplasmin (ferroxidase) (CP), mRNA	3	2	0	0	0	0	0	0	0	0	0	0	0	0	0	0	0	0	0	0	0	0	0	0	0	0	0	0	0	0	0	0	0	0
Hs.459790	Vacuolar protein sorting 13A (yeast)	92920	AF337532 in Hs.459790 rep by AF337532: Homo sapiens chorea-acanthocytosis (CHAC) mRNA, complete cds	0	-5.04439	0	0	0	0	0	0	0	0	0	2	0	0	0	0	0	0	0	0	0	0	0	0	2	0	5	2	9	0	12	0	0	0
Hs.247686	Adrenergic, alpha-2B-, receptor	151	NM_000682 in Hs.247686 rep by NM_000682: Homo sapiens adrenergic, alpha-2B-, receptor (ADRA2B), mRNA	1	1	0	0	0	0	0	0	0	0	0	0	0	0	0	0	0	0	0	0	0	0	0	0	0	0	0	0	0	0	0	0	0	0
Hs.533710	Fibronectin leucine rich transmembrane protein 2	47536	NM_013231 in Hs.533710 rep by NM_013231: Homo sapiens fibronectin leucine rich transmembrane protein 2 (FLRT2), mRNA	2	-1.41504	0	0	0	0	0	0	0	0	0	0	0	0	0	0	7	0	0	0	0	0	0	0	0	0	0	0	0	0	0	0	0	0
Hs.150580	Eukaryotic translation initiation factor 1	10209	R43068 in Hs.150580 rep by BQ278455: AGENCOURT_6773209 NIH_MGC_128 Homo sapiens cDNA clone IMAGE:5811447 5', mRNA sequence	2	-2.80735	0	0	0	0	0	0	0	0	0	0	1	0	0	0	0	0	0	0	0	0	0	0	0	0	0	0	0	0	0	0	19	0
Hs.368348	Hypothetical protein FLJ32312	301924	AL832208 in Hs.368348 rep by AL832208: Homo sapiens mRNA; cDNA DKFZp686K122 (from clone DKFZp686K122)	0	-3.70044	0	0	2	8	0	0	0	0	0	0	0	0	0	0	0	0	0	0	1	0	0	0	0	0	0	0	0	1	0	0	0	0
Hs.483454	Calponin 3, acidic	5064	NM_001839 in Hs.483454 rep by NM_001839: Homo sapiens calponin 3, acidic (CNN3), mRNA	1	-4.78136	0	14	0	0	0	0	0	0	0	0	3	5	1	7	0	4	7	8	1	0	0	0	0	0	0	0	0	0	4	0	0	0
Hs.385913	Acidic (leucine-rich) nuclear phosphoprotein 32 family, member E	244833	AL832664 in Hs.385913 rep by AL832664: Homo sapiens mRNA; cDNA DKFZp313I1912 (from clone DKFZp313I1912)	0	-6.50779	1	5	8	1	0	0	0	0	0	0	6	0	0	5	0	15	0	0	3	0	0	17	0	0	0	13	0	14	2	0	0	0
Hs.500047	Procollagen-proline, 2-oxoglutarate 4-dioxygenase (proline 4-hydroxylase), alpha polypeptide I	15099	NM_000917 in Hs.500047 rep by BX648829: Homo sapiens mRNA; cDNA DKFZp686N21109 (from clone DKFZp686N21109)	1	-6.62936	5	34	0	4	2	0	0	0	1	0	9	18	2	2	3	25	4	4	6	2	5	1	7	4	20	15	0	10	5	3	6	0
Hs.268787	Ariadne homolog, ubiquitin-conjugating enzyme E2 binding protein, 1 (Drosophila)	129100	BX641117 in Hs.268787 rep by BX641117: Homo sapiens mRNA; cDNA DKFZp686O13120 (from clone DKFZp686O13120)	0	-6.37504	0	28	7	0	0	0	0	0	7	0	0	18	4	0	0	0	0	0	0	0	0	0	0	0	13	2	3	0	0	0	0	0
Hs.499960	SAR1 gene homolog A (S. cerevisiae)	170043	NM_020150 in Hs.499960 rep by NM_020150: Homo sapiens SAR1 gene homolog A (S. cerevisiae) (SAR1A), mRNA	0	-9.24793	16	60	22	15	11	7	12	3	17	5	11	22	29	76	0	52	6	23	8	3	61	31	9	6	0	38	10	41	8	0	3	2
Hs.534883	Homo sapiens, clone IMAGE:3501716, mRNA		BC006461 in Hs.534883 rep by BC006461: Homo sapiens, clone IMAGE:3501716, mRNA	4	2.32193	0	0	0	0	0	0	0	0	0	0	0	0	0	0	0	0	0	0	0	0	0	0	0	0	0	0	0	0	0	0	0	0
Hs.439381	Vacuolar protein sorting 13D (yeast)	331122	CA416454 in Hs.439381 rep by NM_015378: Homo sapiens vacuolar protein sorting 13D (yeast) (VPS13D), transcript variant 1, mRNA	1	-4.08746	0	8	0	5	0	0	0	0	18	0	0	0	0	0	0	0	0	0	0	0	0	0	0	0	2	0	0	0	0	0	0	0
Hs.465295	Lectin, mannose-binding, 1	19990	CD298826 in Hs.465295 rep by X71661: H.sapiens ERGIC-53 mRNA	0	-7.11894	9	3	0	2	2	0	3	0	0	0	8	4	27	16	3	11	1	2	2	2	4	9	2	0	8	0	20	0	0	0	0	0
Hs.3353	Ras-GTPase-activating protein SH3-domain-binding protein	50730	NM_005754 in Hs.3353 rep by AK128316: Homo sapiens cDNA FLJ46457 fis, clone THYMU3020856	0	-7.54689	38	4	0	0	0	0	0	0	0	0	0	38	0	10	0	9	3	12	0	3	0	0	34	14	4	3	0	0	1	0	13	0
Hs.370995	Paraoxonase 1	10888	NM_000446 in Hs.370995 rep by NM_000446: Homo sapiens paraoxonase 1 (PON1), mRNA	1	1	0	0	0	0	0	0	0	0	0	0	0	0	0	0	0	0	0	0	0	0	0	0	0	0	0	0	0	0	0	0	0	0
Hs.56	Phosphoribosyl pyrophosphate synthetase 1	11262	BG192352 in Hs.56 rep by NM_002764: Homo sapiens phosphoribosyl pyrophosphate synthetase 1 (PRPS1), mRNA	0	-4.32193	0	0	0	19	0	0	0	0	0	0	0	0	0	0	0	0	0	0	0	0	0	0	0	0	0	0	0	0	0	0	0	0
Hs.5635	Striatin, calmodulin binding protein	6801	AI819035 in Hs.5635 rep by NM_003162: Homo sapiens striatin, calmodulin binding protein (STRN), mRNA	1	1	0	0	0	0	0	0	0	0	0	0	0	0	0	0	0	0	0	0	0	0	0	0	0	0	0	0	0	0	0	0	0	0
Hs.438641	Transmembrane 7 superfamily member 3	155304	NM_016551 in Hs.438641 rep by AK091115: Homo sapiens cDNA FLJ33796 fis, clone CTONG2000031, highly similar to Homo sapiens mRNA for seven transmembrane protein TM7SF3	1	-6.11894	6	17	0	2	4	0	0	0	1	0	0	67	0	5	6	4	0	3	0	0	0	0	5	0	0	9	9	0	0	0	0	0
Hs.149991	THO complex 2	285935	NM_020449 in Hs.149991 rep by NM_020449: Homo sapiens THO complex 2 (THOC2), mRNA	2	-3.90689	18	11	5	0	0	0	0	0	0	0	2	5	2	0	0	0	0	0	0	0	0	0	1	0	0	0	0	0	0	0	0	0
Hs.567686	Vacuolar protein sorting 37A (yeast)	137492	BC022363 in Hs.567686 rep by AL834189: Homo sapiens mRNA; cDNA DKFZp762I185 (from clone DKFZp762I185)	0	-6.33985	5	0	0	1	17	7	0	3	18	12	1	0	0	0	0	11	2	0	0	0	0	1	0	0	0	0	2	0	0	0	0	0
Hs.333640	Transcribed locus		BG184486 in Hs.333640 rep by BG184486: RST3415 Athersys RAGE Library Homo sapiens cDNA, mRNA sequence	2	1.58496	0	0	0	0	0	0	0	0	0	0	0	0	0	0	0	0	0	0	0	0	0	0	0	0	0	0	0	0	0	0	0	0
Hs.192103	Tripartite motif-containing 44	219060	NM_017583 in Hs.192103 rep by NM_017583: Homo sapiens tripartite motif-containing 44 (TRIM44), mRNA	1	-5	0	0	0	2	3	0	0	0	5	29	4	0	0	0	0	0	2	0	0	0	0	0	17	0	0	0	0	0	0	0	1	0
Hs.179986	Flotillin 1	40844	AF089750 in Hs.179986 rep by AF089750: Homo sapiens flotillin-1 mRNA, complete cds	0	-5.42626	0	0	0	6	0	0	0	7	14	0	1	0	0	0	0	0	0	0	7	0	0	1	0	0	0	0	0	0	0	0	6	0
Hs.506748	Hepatoma-derived growth factor (high-mobility group protein 1-like)	12272	NM_004494 in Hs.506748 rep by NM_004494: Homo sapiens hepatoma-derived growth factor (high-mobility group protein 1-like) (HDGF), mRNA	1	-6.53916	0	18	19	0	13	29	1	6	0	5	5	3	5	0	0	4	0	12	0	0	0	0	17	0	4	3	15	0	6	0	16	4
Hs.523744	Ring finger and WD repeat domain 2	64326	BG485461 in Hs.523744 rep by AK022076: Homo sapiens cDNA FLJ12014 fis, clone HEMBB1001685	2	1.58496	0	0	0	0	0	0	0	0	0	0	0	0	0	0	0	0	0	0	0	0	0	0	0	0	0	0	0	0	0	0	0	0
Hs.287433	Zinc finger protein 556	80032	NM_024967 in Hs.287433 rep by AK021699: Homo sapiens cDNA FLJ11637 fis, clone HEMBA1004321, weakly similar to ZINC FINGER PROTEIN 184	2	1.58496	0	0	0	0	0	0	0	0	0	0	0	0	0	0	0	0	0	0	0	0	0	0	0	0	0	0	0	0	0	0	0	0
Hs.285218	Phosphatidylcholine transfer protein	116976	CA432391 in Hs.285218 rep by BX648199: Homo sapiens mRNA; cDNA DKFZp686C03210 (from clone DKFZp686C03210)	0	-4.52356	0	0	0	0	0	0	0	0	0	0	0	12	5	0	0	0	0	0	0	0	0	0	5	0	0	0	0	0	0	0	0	0
Hs.288382	Hypothetical protein FLJ13111	160304	AI745410 in Hs.288382 rep by BC042204: Homo sapiens hypothetical protein FLJ13111, mRNA (cDNA clone IMAGE:5767666), with apparent retained intron	3	2	0	0	0	0	0	0	0	0	0	0	0	0	0	0	0	0	0	0	0	0	0	0	0	0	0	0	0	0	0	0	0	0
Hs.344165	Ubiquitin-conjugating enzyme E2H (UBC8 homolog, yeast)	7328	CN480789 in Hs.344165 rep by NM_003344: Homo sapiens ubiquitin-conjugating enzyme E2H (UBC8 homolog, yeast) (UBE2H), transcript variant 1, mRNA	1	-4.24793	4	0	0	0	0	1	0	0	2	2	0	9	0	0	0	0	14	0	0	2	0	0	0	0	0	0	1	0	2	0	0	0
Hs.279902	Cofactor required for Sp1 transcriptional activation, subunit 9, 33kDa	9443	NM_004270 in Hs.279902 rep by AK123613: Homo sapiens cDNA FLJ41619 fis, clone CTONG3004317	1	1	0	0	0	0	0	0	0	0	0	0	0	0	0	0	0	0	0	0	0	0	0	0	0	0	0	0	0	0	0	0	0	0
Hs.480712	La ribonucleoprotein domain family, member 2	55132	BQ029711 in Hs.480712 rep by NM_018078: Homo sapiens La ribonucleoprotein domain family, member 2 (LARP2), transcript variant 1, mRNA	1	1	0	0	0	0	0	0	0	0	0	0	0	0	0	0	0	0	0	0	0	0	0	0	0	0	0	0	0	0	0	0	0	0
Hs.339163	Transcribed locus		BG221722 in Hs.339163 rep by BG221708: RST41522 Athersys RAGE Library Homo sapiens cDNA, mRNA sequence	4	2.32193	0	0	0	0	0	0	0	0	0	0	0	0	0	0	0	0	0	0	0	0	0	0	0	0	0	0	0	0	0	0	0	0
Hs.496684	Lysosomal-associated membrane protein 2	3920	NM_013995 in Hs.496684 rep by BX648255: Homo sapiens mRNA; cDNA DKFZp686D20115 (from clone DKFZp686D20115)	1	-3.58496	0	0	3	0	0	5	4	0	0	0	0	9	0	0	0	0	0	0	0	2	0	0	0	0	0	0	0	0	0	0	0	0
Hs.520619	Hypothetical protein FLJ20485	54517	NM_019042 in Hs.520619 rep by NM_019042: Homo sapiens hypothetical protein FLJ20485 (FLJ20485), mRNA	1	1	0	0	0	0	0	0	0	0	0	0	0	0	0	0	0	0	0	0	0	0	0	0	0	0	0	0	0	0	0	0	0	0
Hs.145209	Ubiquitin protein ligase E3 component n-recognin 1	394262	CA417209 in Hs.145209 rep by NM_174916: Homo sapiens ubiquitin protein ligase E3 component n-recognin 1 (UBR1), mRNA	2	-2.66297	5	0	0	0	0	0	0	4	0	0	0	1	1	0	0	0	0	0	0	0	0	0	0	0	2	5	0	0	0	0	0	0
Hs.368912	Dipeptidylpeptidase 4 (CD26, adenosine deaminase complexing protein 2)	5409	NM_001935 in Hs.368912 rep by NM_001935: Homo sapiens dipeptidylpeptidase 4 (CD26, adenosine deaminase complexing protein 2) (DPP4), mRNA	1	-3.80735	0	0	0	0	0	0	0	0	0	0	0	3	0	0	0	0	0	14	0	10	0	0	0	0	0	0	0	0	0	0	0	0
Hs.76716	Inter-alpha (globulin) inhibitor H3	3699	NM_002217 in Hs.76716 rep by AK222757: Homo sapiens mRNA for inter-alpha (globulin) inhibitor H3 variant, clone: HEP00907	1	1	0	0	0	0	0	0	0	0	0	0	0	0	0	0	0	0	0	0	0	0	0	0	0	0	0	0	0	0	0	0	0	0
Hs.483329	KIAA1961 gene	482295	BU615246 in Hs.483329 rep by NM_133372: Homo sapiens KIAA1961 gene (KIAA1961), transcript variant 1, mRNA	2	-6.34577	4	2	0	7	31	6	10	73	5	10	16	0	2	2	0	4	10	3	14	0	3	3	17	0	16	1	1	2	0	0	1	0
Hs.459759	CREB binding protein (Rubinstein-Taybi syndrome)	2774	BU159512 in Hs.459759 rep by NM_004380: Homo sapiens CREB binding protein (Rubinstein-Taybi syndrome) (CREBBP), mRNA	3	-4.65821	7	0	0	5	0	0	0	43	1	0	0	4	4	3	1	3	0	0	5	0	0	0	0	0	2	0	8	1	0	0	0	13
Hs.95424	Mitogen-activated protein kinase kinase kinase kinase 1	11184	NM_007181 in Hs.95424 rep by NM_007181: Homo sapiens mitogen-activated protein kinase kinase kinase kinase 1 (MAP4K1), mRNA	2	1.58496	0	0	0	0	0	0	0	0	0	0	0	0	0	0	0	0	0	0	0	0	0	0	0	0	0	0	0	0	0	0	0	0
Hs.352211	Chromosome 2 open reading frame 15	150590	BC021264 in Hs.352211 rep by BC021264: Homo sapiens chromosome 2 open reading frame 15, mRNA (cDNA clone MGC:29762 IMAGE:4542657), complete cds	1	-4.32193	2	0	0	0	0	0	6	0	3	3	0	0	0	0	0	2	0	0	0	2	0	0	3	0	2	3	0	0	5	0	8	0
Hs.3759	Ubiquitin specific peptidase 5 (isopeptidase T)	16156	BC005139 in Hs.3759 rep by BC005139: Homo sapiens ubiquitin specific peptidase 5 (isopeptidase T), mRNA (cDNA clone MGC:1586 IMAGE:3506801), complete cds	2	-1.22239	0	0	0	0	0	0	0	0	6	0	0	0	0	0	0	0	0	0	0	0	0	0	0	0	0	0	0	0	0	0	0	0
Hs.79064	Deoxyhypusine synthase	6900	AI674432 in Hs.79064 rep by BC014016: Homo sapiens deoxyhypusine synthase, transcript variant 1, mRNA (cDNA clone MGC:20308 IMAGE:4129051), complete cds	1	-5.78136	0	5	0	0	0	0	0	0	3	5	0	0	0	0	0	0	0	0	0	0	0	0	0	0	0	0	0	0	0	0	96	0
Hs.533192	Translocase of outer mitochondrial membrane 20 homolog (yeast)	29412	NM_014765 in Hs.533192 rep by NM_014765: Homo sapiens translocase of outer mitochondrial membrane 20 homolog (yeast) (TOMM20), mRNA	2	-4.98489	6	0	0	26	1	0	4	0	8	9	10	0	2	0	0	0	0	0	4	0	0	6	4	0	0	0	14	0	0	0	0	0
Hs.558441	Cyclin D binding myb-like transcription factor 1	29964	NM_021145 in Hs.558441 rep by AK126664: Homo sapiens cDNA FLJ44708 fis, clone BRACE3019071, highly similar to Homo sapiens cyclin D binding myb-like transcription factor 1 (DMTF1)	1	-5.50779	0	4	2	2	0	2	2	0	0	0	5	3	24	7	7	5	0	0	0	0	0	0	4	3	0	13	3	2	0	0	0	2
Hs.464243	Ubiquitin specific peptidase 36	115204	NM_025090 in Hs.464243 rep by AB040886: Homo sapiens mRNA for KIAA1453 protein, partial cds	2	-2	0	0	0	0	0	0	0	0	0	0	0	0	0	0	1	0	0	0	10	0	0	0	0	0	0	0	0	0	0	0	0	0
Hs.200250	CAMP responsive element modulator	4170	NM_183013 in Hs.200250 rep by AB209533: Homo sapiens mRNA for cAMP responsive element modulator isoform u variant protein	3	-4.12928	7	0	1	4	0	0	0	0	0	18	2	0	8	3	0	4	0	0	0	0	0	0	0	0	0	13	9	0	0	0	0	0
Hs.89839	EPH receptor A1	2041	M18391 in Hs.89839 rep by M18391: Human tyrosine kinase receptor (eph) mRNA, complete cds	3	2	0	0	0	0	0	0	0	0	0	0	0	0	0	0	0	0	0	0	0	0	0	0	0	0	0	0	0	0	0	0	0	0
Hs.519313	AF4/FMR2 family, member 4	271250	NM_014423 in Hs.519313 rep by NM_014423: Homo sapiens AF4/FMR2 family, member 4 (AFF4), mRNA	6	-3.32193	0	0	7	5	6	0	0	0	3	2	2	6	12	0	0	3	8	0	0	0	0	0	1	0	1	6	0	0	0	0	7	0
Hs.558463	Spen homolog, transcriptional regulator (Drosophila)	69039	NM_015001 in Hs.558463 rep by NM_015001: Homo sapiens spen homolog, transcriptional regulator (Drosophila) (SPEN), mRNA	1	-2	0	0	0	0	0	0	0	0	0	0	0	0	0	0	0	0	0	0	7	0	0	0	0	0	0	0	0	0	0	0	0	0
Hs.519343	P18SRP protein	285672	NM_173829 in Hs.519343 rep by AL832348: Homo sapiens mRNA; cDNA DKFZp451A086 (from clone DKFZp451A086)	1	-3.80735	0	0	0	0	0	0	0	0	0	0	0	0	0	27	0	0	0	0	0	0	0	0	0	0	0	0	0	0	0	0	0	0
Hs.463900	CDNA clone IMAGE:4838396		BC050028 in Hs.463900 rep by BC050028: Homo sapiens cDNA clone IMAGE:4838396	1	1	0	0	0	0	0	0	0	0	0	0	0	0	0	0	0	0	0	0	0	0	0	0	0	0	0	0	0	0	0	0	0	0
Hs.475970	Oxidative-stress responsive 1	9943	NM_005109 in Hs.475970 rep by NM_005109: Homo sapiens oxidative-stress responsive 1 (OXSR1), mRNA	3	2	0	0	0	0	0	0	0	0	0	0	0	0	0	0	0	0	0	0	0	0	0	0	0	0	0	0	0	0	0	0	0	0
Hs.324746	Alpha-2-HS-glycoprotein	591	BC048198 in Hs.324746 rep by BC048198: Homo sapiens alpha-2-HS-glycoprotein, mRNA (cDNA clone MGC:52261 IMAGE:5798874), complete cds	14	3.90689	0	0	0	0	0	0	0	0	0	0	0	0	0	0	0	0	0	0	0	0	0	0	0	0	0	0	0	0	0	0	0	0
Hs.546255	Fibrinogen gamma chain	4532	BX538098 in Hs.546255 rep by CR620626: full-length cDNA clone CS0DM007YB10 of Fetal liver of Homo sapiens (human)	19	4.32193	0	0	0	0	0	0	0	0	0	0	0	0	0	0	0	0	0	0	0	0	0	0	0	0	0	0	0	0	0	0	0	0
Hs.465323	KIAA1468	115228	NM_020854 in Hs.465323 rep by BX648481: Homo sapiens mRNA; cDNA DKFZp686K2155 (from clone DKFZp686K2155)	1	-2.16993	0	0	0	0	0	0	0	0	0	3	0	0	0	0	0	0	0	0	0	0	0	0	0	0	0	0	0	0	0	0	5	0
Hs.436896	Polymerase (RNA) III (DNA directed) polypeptide A, 155kDa	22256	NM_007055 in Hs.436896 rep by NM_007055: Homo sapiens polymerase (RNA) III (DNA directed) polypeptide A, 155kDa (POLR3A), mRNA	2	-1	0	0	0	0	0	0	0	0	0	0	0	0	0	0	0	0	0	0	0	0	0	5	0	0	0	0	0	0	0	0	0	0
Hs.509414	Kinectin 1 (kinesin receptor)	15580	NM_182926 in Hs.509414 rep by BX537523: Homo sapiens mRNA; cDNA DKFZp686L034 (from clone DKFZp686L034)	2	-6.73245	19	64	6	2	13	19	13	14	2	3	19	11	0	5	3	7	0	12	62	2	8	6	8	0	0	0	9	0	11	0	0	0
Hs.498732	Phytanoyl-CoA hydroxylase	10528	NM_006214 in Hs.498732 rep by CR623416: full-length cDNA clone CS0DL003YK19 of B cells (Ramos cell line) Cot 25-normalized of Homo sapiens (human)	2	-1	0	0	0	0	0	0	0	0	0	0	5	0	0	0	0	0	0	0	0	0	0	0	0	0	0	0	0	0	0	0	0	0
Hs.475208	Zinc finger, BED-type containing 4	9889	NM_014838 in Hs.475208 rep by AB014537: Homo sapiens mRNA for KIAA0637 protein, partial cds	2	1.58496	0	0	0	0	0	0	0	0	0	0	0	0	0	0	0	0	0	0	0	0	0	0	0	0	0	0	0	0	0	0	0	0
Hs.413045	Centrosome-associated protein 350	78856	NM_014810 in Hs.413045 rep by NM_014810: Homo sapiens centrosome-associated protein 350 (CAP350), mRNA	1	-5.67243	0	0	0	18	28	29	5	0	0	0	0	0	0	0	2	0	0	5	8	0	0	0	0	0	0	3	0	0	0	3	0	0
Hs.269944	Mitochondrial carrier homolog 2 (C. elegans)	71364	AY380792 in Hs.269944 rep by AY380792: Homo sapiens Met-induced mitochondrial protein long form (MIMP) mRNA, complete cds; nuclear gene for mitochondrial product	2	-3	0	0	0	11	2	0	0	0	3	2	0	0	0	0	0	0	0	0	0	0	0	0	0	0	0	0	0	0	0	5	0	0
Hs.496383	Sterol O-acyltransferase (acyl-Coenzyme A: cholesterol acyltransferase) 1	26584	NM_003101 in Hs.496383 rep by L21934: Homo sapiens acyl-coenzyme A: cholesterol acyltransferase mRNA, complete cds	2	-4.71882	54	0	0	0	0	0	0	0	0	0	0	0	21	0	0	0	0	0	0	2	0	0	0	0	0	0	0	0	1	0	0	0
Hs.459162	ADAMTS-like 3	114376	NM_207517 in Hs.459162 rep by NM_207517: Homo sapiens ADAMTS-like 3 (ADAMTSL3), mRNA	1	-4.08746	0	19	0	0	0	0	5	0	0	0	3	0	0	0	0	0	0	0	0	0	3	0	0	0	0	0	1	0	2	0	0	0
Hs.320890	Troponin I type 1 (skeletal, slow)	28540	NM_003281 in Hs.320890 rep by NM_003281: Homo sapiens troponin I type 1 (skeletal, slow) (TNNI1), mRNA	2	-2.9386	0	0	7	0	0	0	0	0	0	0	0	0	0	0	0	0	0	0	0	0	2	0	0	0	0	0	0	4	0	9	0	0
Hs.486993	Tubby like protein 4	227980	AF219946 in Hs.486993 rep by AF219946: Homo sapiens tubby super-family protein (TUSP) mRNA, complete cds	2	-5.96193	8	4	0	0	27	0	5	23	17	3	1	0	0	3	0	13	7	0	2	0	2	8	0	4	36	15	5	0	0	3	0	0
Hs.150557	Kruppel-like factor 9	1374	BQ771906 in Hs.150557 rep by NM_001206: Homo sapiens Kruppel-like factor 9 (KLF9), mRNA	2	-5.05889	0	0	0	2	11	2	7	0	0	5	8	0	7	0	0	2	0	0	6	31	0	1	4	0	0	0	4	3	0	0	6	0
Hs.192039	Protein tyrosine phosphatase, receptor type, C	28940	NM_002838 in Hs.192039 rep by NM_002838: Homo sapiens protein tyrosine phosphatase, receptor type, C (PTPRC), transcript variant 1, mRNA	1	-4.80735	0	0	0	0	0	0	0	0	0	0	0	0	0	0	0	0	0	0	0	0	0	0	9	0	0	10	0	36	0	0	0	0
Hs.364097	Transcribed locus		BQ185444 in Hs.364097 rep by CN479363: UI-H-DF1-aug-p-09-0-UI.s9 NCI_CGAP_DF1 Homo sapiens cDNA clone UI-H-DF1-aug-p-09-0-UI 3', mRNA sequence	1	-1.80735	0	0	0	0	0	0	6	0	0	0	0	0	0	0	0	0	0	0	0	0	0	0	0	0	0	0	0	0	0	0	0	0
Hs.289347	Dehydrogenase/reductase (SDR family) member 3	18498	BC002730 in Hs.289347 rep by NM_004753: Homo sapiens dehydrogenase/reductase (SDR family) member 3 (DHRS3), mRNA	1	-2	0	0	0	2	0	0	0	0	0	0	0	0	0	0	0	0	0	0	0	0	0	3	0	0	0	0	0	0	2	0	0	0
Hs.560019	Transcribed locus		BQ268294 in Hs.560019 rep by BG618056: 602644945F1 NIH_MGC_76 Homo sapiens cDNA clone IMAGE:4766675 5', mRNA sequence	4	2.32193	0	0	0	0	0	0	0	0	0	0	0	0	0	0	0	0	0	0	0	0	0	0	0	0	0	0	0	0	0	0	0	0
Hs.159430	Fibronectin type III domain containing 3B	259112	CA418651 in Hs.159430 rep by NM_022763: Homo sapiens fibronectin type III domain containing 3B (FNDC3B), mRNA	2	-3.16993	0	0	0	0	0	0	0	0	14	0	0	0	0	3	0	5	0	0	0	0	0	0	0	0	0	0	0	0	4	0	0	0
Hs.13188	CDNA clone IMAGE:6271971, containing frame-shift errors		BC075833 in Hs.13188 rep by BC075833: Homo sapiens cDNA clone IMAGE:6271971, containing frame-shift errors	1	1	0	0	0	0	0	0	0	0	0	0	0	0	0	0	0	0	0	0	0	0	0	0	0	0	0	0	0	0	0	0	0	0
Hs.303476	Flavin containing monooxygenase 5	4660	NM_001461 in Hs.303476 rep by NM_001461: Homo sapiens flavin containing monooxygenase 5 (FMO5), mRNA	8	3.16993	0	0	0	0	0	0	0	0	0	0	0	0	0	0	0	0	0	0	0	0	0	0	0	0	0	0	0	0	0	0	0	0
Hs.423163	Solute carrier family 35 (CMP-sialic acid transporter), member A1	10559	NM_006416 in Hs.423163 rep by NM_006416: Homo sapiens solute carrier family 35 (CMP-sialic acid transporter), member A1 (SLC35A1), mRNA	0	-6.71425	4	0	0	0	4	31	0	29	0	0	0	0	0	0	0	0	0	0	5	0	4	0	2	0	0	1	6	0	9	9	0	0
Hs.502244	Dendritic cell protein	20960	NM_006360 in Hs.502244 rep by AK123310: Homo sapiens cDNA FLJ41316 fis, clone BRAMY2043314	0	-5.75489	5	0	12	0	0	0	0	0	0	0	2	0	2	0	0	0	0	0	3	4	8	0	4	0	4	0	2	0	0	0	7	0
Hs.434435	Aldehyde dehydrogenase 1 family, member L1	32520	BG260070 in Hs.434435 rep by AK124908: Homo sapiens cDNA FLJ42918 fis, clone BRHIP3027137, highly similar to 10-formyltetrahydrofolate dehydrogenase (EC 1.5.1.6)	0	-4.08746	0	0	0	0	0	0	0	0	0	0	0	0	0	0	0	0	0	0	0	0	0	0	16	0	0	0	0	0	0	0	0	0
Hs.90436	Sperm associated antigen 7	28656	AI936133 in Hs.90436 rep by AK123065: Homo sapiens cDNA FLJ41070 fis, clone 3NB692002685, highly similar to Homo sapiens sperm acrosomal protein mRNA	0	-4.39232	0	0	0	0	0	0	0	0	0	0	8	0	0	0	0	0	0	0	8	0	0	0	0	0	0	4	0	0	0	0	0	0
Hs.445350	Flavin containing monooxygenase 3	4656	BM989135 in Hs.445350 rep by AK223166: Homo sapiens mRNA for flavin containing monooxygenase 3 isoform 2 variant, clone: LNG05587	2	1.58496	0	0	0	0	0	0	0	0	0	0	0	0	0	0	0	0	0	0	0	0	0	0	0	0	0	0	0	0	0	0	0	0
Hs.198269	NADH dehydrogenase (ubiquinone) 1 alpha subcomplex, 3, 9kDa	4696	NM_004542 in Hs.198269 rep by CD248715: AGENCOURT_14212335 NIH_MGC_172 Homo sapiens cDNA 5', mRNA sequence	1	-3.70044	0	0	2	0	0	0	0	0	13	0	6	0	0	0	0	0	0	0	0	0	0	0	0	0	0	2	0	2	0	0	0	0
Hs.48343	Hypothetical protein MGC26963	500787	BX649142 in Hs.48343 rep by BX649142: Homo sapiens mRNA; cDNA DKFZp686B19165 (from clone DKFZp686B19165)	1	-2.32193	0	0	0	0	0	0	9	0	0	0	0	0	0	0	0	0	0	0	0	0	0	0	0	0	0	0	0	0	0	0	0	0
Hs.32942	Phosphoinositide-3-kinase, catalytic, gamma polypeptide	5294	NM_002649 in Hs.32942 rep by X83368: H.sapiens mRNA for phosphatidylinositol 3 kinase gamma	2	1.58496	0	0	0	0	0	0	0	0	0	0	0	0	0	0	0	0	0	0	0	0	0	0	0	0	0	0	0	0	0	0	0	0
Hs.555929	TruB pseudouridine (psi) synthase homolog 2 (E. coli)	26995	BM009738 in Hs.555929 rep by AK130008: Homo sapiens cDNA FLJ26498 fis, clone KDN06556	2	1.58496	0	0	0	0	0	0	0	0	0	0	0	0	0	0	0	0	0	0	0	0	0	0	0	0	0	0	0	0	0	0	0	0
Hs.102788	Mannosidase, alpha, class 1A, member 1	12363	NM_005907 in Hs.102788 rep by AK025599: Homo sapiens cDNA: FLJ21946 fis, clone HEP04860, highly similar to HSHUMM9 Homo sapiens HUMM9 mRNA	0	-6.56986	6	7	0	10	12	0	0	0	0	0	0	7	16	0	10	0	11	0	0	3	3	2	0	3	0	0	4	0	0	0	0	0
Hs.480848	Ubiquitin specific peptidase 38	253920	NM_032557 in Hs.480848 rep by NM_032557: Homo sapiens ubiquitin specific peptidase 38 (USP38), mRNA	2	-1.41504	0	0	0	0	0	0	5	0	0	0	0	0	0	0	0	0	2	0	0	0	0	0	0	0	0	0	0	0	0	0	0	0
Hs.532635	Serpin peptidase inhibitor, clade A (alpha-1 antiproteinase, antitrypsin), member 6	866	BQ448142 in Hs.532635 rep by BC036818: Homo sapiens serpin peptidase inhibitor, clade A (alpha-1 antiproteinase, antitrypsin), member 6, mRNA (cDNA clone IMAGE:5754260), with apparent retained intron	1	1	0	0	0	0	0	0	0	0	0	0	0	0	0	0	0	0	0	0	0	0	0	0	0	0	0	0	0	0	0	0	0	0
Hs.192221	Elongation factor, RNA polymerase II, 2	91744	BX538289 in Hs.192221 rep by BX538289: Homo sapiens mRNA; cDNA DKFZp779C185 (from clone DKFZp779C185)	0	-5.70044	11	0	8	0	0	0	6	0	0	0	1	0	0	0	0	0	0	0	0	0	0	0	1	0	18	0	6	0	0	0	0	0
Hs.49688	Actin binding LIM protein family, member 3	22885	BM998974 in Hs.49688 rep by AB020650: Homo sapiens mRNA for KIAA0843 protein, partial cds	0	-3.90689	0	0	0	0	0	0	0	0	0	0	0	0	0	0	0	0	14	0	0	0	0	0	0	0	0	0	0	0	0	0	0	0
Hs.314200	MRNA; cDNA DKFZp686O23117 (from clone DKFZp686O23117)		BX648634 in Hs.314200 rep by BX648634: Homo sapiens mRNA; cDNA DKFZp686O23117 (from clone DKFZp686O23117)	0	-5.12928	0	0	0	0	0	0	0	0	0	0	1	4	6	0	0	2	1	0	0	0	1	10	1	0	3	5	0	0	0	0	0	0
Hs.132195	Transmembrane protease, serine 11D	9407	NM_004262 in Hs.132195 rep by NM_004262: Homo sapiens transmembrane protease, serine 11D (TMPRSS11D), mRNA	2	1.58496	0	0	0	0	0	0	0	0	0	0	0	0	0	0	0	0	0	0	0	0	0	0	0	0	0	0	0	0	0	0	0	0
Hs.205550	Valosin containing protein (p97)/p47 complex interacting protein 1	160248	CR936659 in Hs.205550 rep by CR936659: Homo sapiens mRNA; cDNA DKFZp686G038 (from clone DKFZp686G038)	0	-2.80735	0	6	0	0	0	0	0	0	0	0	0	0	0	0	0	0	0	0	0	0	0	0	0	0	0	0	0	0	0	0	0	0
Hs.522420	MRNA; cDNA DKFZp686A22131 (from clone DKFZp686A22131)		BX648304 in Hs.522420 rep by BX648304: Homo sapiens mRNA; cDNA DKFZp686A22131 (from clone DKFZp686A22131)	0	-5.58496	0	0	15	0	0	0	0	0	2	0	0	0	0	0	0	0	19	0	0	0	0	0	0	0	0	2	0	0	0	0	9	0
Hs.62275	Golgi transport 1 homolog B (S. cerevisiae)	51026	CR457389 in Hs.62275 rep by AB097020: Homo sapiens mRNA for putative NFkB activating protein, complete cds, clone: 470	3	-2.75489	0	0	0	11	0	0	0	0	0	0	5	0	0	0	0	2	0	0	0	0	0	0	0	0	0	3	5	0	0	0	0	0
Hs.102	Aminomethyltransferase (glycine cleavage system protein T)	275	BU682598 in Hs.102 rep by BC044792: Homo sapiens aminomethyltransferase (glycine cleavage system protein T), mRNA (cDNA clone MGC:42387 IMAGE:4821331), complete cds	1	1	0	0	0	0	0	0	0	0	0	0	0	0	0	0	0	0	0	0	0	0	0	0	0	0	0	0	0	0	0	0	0	0
Hs.507087	Signal peptide peptidase 3	364995	NM_139015 in Hs.507087 rep by NM_139015: Homo sapiens signal peptide peptidase 3 (SPPL3), mRNA	2	-0.736966	0	0	0	0	0	0	0	0	0	0	0	0	0	0	0	0	0	0	0	0	0	0	4	0	0	0	0	0	0	0	0	0
Hs.171299	Zinc finger and BTB domain containing 16	15408	NM_006006 in Hs.171299 rep by BX648973: Homo sapiens mRNA; cDNA DKFZp686F2164 (from clone DKFZp686F2164)	0	-4.16993	0	17	0	0	0	0	0	0	0	0	0	0	0	0	0	0	0	0	0	0	0	0	0	0	0	0	0	0	0	0	0	0
Hs.532401	Golgi transport 1 homolog A (S. cerevisiae)	255690	NM_198447 in Hs.532401 rep by AB075871: Homo sapiens mRNA for putative protein product of HMFN1187, partial cds	2	1.58496	0	0	0	0	0	0	0	0	0	0	0	0	0	0	0	0	0	0	0	0	0	0	0	0	0	0	0	0	0	0	0	0
Hs.10094	Solute carrier family 12 (potassium/chloride transporters), member 4	6560	AK026911 in Hs.10094 rep by NM_005072: Homo sapiens solute carrier family 12 (potassium/chloride transporters), member 4 (SLC12A4), mRNA	1	1	0	0	0	0	0	0	0	0	0	0	0	0	0	0	0	0	0	0	0	0	0	0	0	0	0	0	0	0	0	0	0	0
Hs.440320	Cullin 5	32260	NM_003478 in Hs.440320 rep by NM_003478: Homo sapiens cullin 5 (CUL5), mRNA	2	-6.24793	0	31	0	0	0	4	2	0	2	0	40	24	0	3	0	7	3	0	0	16	12	2	0	0	7	67	5	0	2	0	0	0
Hs.533444	3-hydroxymethyl-3-methylglutaryl-Coenzyme A lyase (hydroxymethylglutaricaciduria)	6310	BM980784 in Hs.533444 rep by AK122801: Homo sapiens cDNA FLJ16378 fis, clone TKIDN2016399, highly similar to HYDROXYMETHYLGLUTARYL-COA LYASE, MITOCHONDRIAL PRECURSOR (EC 4.1.3.4)	1	1	0	0	0	0	0	0	0	0	0	0	0	0	0	0	0	0	0	0	0	0	0	0	0	0	0	0	0	0	0	0	0	0
Hs.189920	Polybromo 1	165579	AY281068 in Hs.189920 rep by AY281068: Homo sapiens polybromo-1D (PB1) mRNA, complete cds	0	-4.52356	0	0	0	0	0	0	0	0	0	0	10	5	4	0	0	0	0	0	0	0	0	0	0	0	0	0	0	0	3	0	0	0
Hs.447793	Cytochrome P450, family 8, subfamily B, polypeptide 1	1582	NM_004391 in Hs.447793 rep by NM_004391: Homo sapiens cytochrome P450, family 8, subfamily B, polypeptide 1 (CYP8B1), mRNA	2	1.58496	0	0	0	0	0	0	0	0	0	0	0	0	0	0	0	0	0	0	0	0	0	0	0	0	0	0	0	0	0	0	0	0
Hs.479693	Splicing factor, arginine/serine-rich 11	27885	NM_004768 in Hs.479693 rep by BX640645: Homo sapiens mRNA; cDNA DKFZp686P22142 (from clone DKFZp686P22142)	2	-5.02975	13	31	0	0	0	34	0	0	0	0	1	0	3	4	4	0	0	0	0	0	0	1	0	0	0	1	0	0	5	0	0	0
Hs.438723	Solute carrier family 27 (fatty acid transporter), member 3	33000	NM_024330 in Hs.438723 rep by AK074134: Homo sapiens mRNA for FLJ00207 protein	0	-4.75489	0	7	0	0	0	0	0	0	0	0	0	0	0	0	0	0	0	0	0	0	0	0	0	0	16	0	0	0	0	0	3	0
Hs.203717	Fibronectin 1	16345	NM_212482 in Hs.203717 rep by NM_212482: Homo sapiens fibronectin 1 (FN1), transcript variant 1, mRNA	0	-6.53916	0	0	0	2	0	0	13	12	0	0	0	0	49	0	0	0	3	0	0	0	0	2	0	0	0	8	0	3	0	0	0	0
Hs.371723	Aldehyde dehydrogenase 5 family, member A1 (succinate-semialdehyde dehydrogenase)	23745	NM_170740 in Hs.371723 rep by NM_170740: Homo sapiens aldehyde dehydrogenase 5 family, member A1 (succinate-semialdehyde dehydrogenase) (ALDH5A1), nuclear gene encoding mitochondrial protein, transcript variant 1, mRNA	0	-5.42626	3	0	0	0	0	0	2	0	1	0	2	23	0	0	0	2	0	0	0	0	0	0	0	0	9	0	0	0	0	0	0	0
Hs.48499	Vacuolar protein sorting 54 (yeast)	51542	NM_016516 in Hs.48499 rep by AK124436: Homo sapiens cDNA FLJ42445 fis, clone BLADE2008539, highly similar to Homo sapiens tumor antigen SLP-8p (HCC8)	2	1.58496	0	0	0	0	0	0	0	0	0	0	0	0	0	0	0	0	0	0	0	0	0	0	0	0	0	0	0	0	0	0	0	0
Hs.507475	Replication factor C (activator 1) 1, 145kDa	17943	NM_002913 in Hs.507475 rep by NM_002913: Homo sapiens replication factor C (activator 1) 1, 145kDa (RFC1), mRNA	2	-4.34577	0	0	16	2	0	6	7	0	0	3	1	2	0	0	0	0	0	0	0	2	13	4	0	0	2	2	0	0	0	0	0	0
Hs.43899	Transmembrane protein 18	129787	BU625057 in Hs.43899 rep by BC032379: Homo sapiens transmembrane protein 18, mRNA (cDNA clone MGC:40460 IMAGE:5109444), complete cds	1	-3.16993	1	0	0	0	3	5	2	0	0	0	0	3	0	0	0	0	0	0	0	0	0	0	0	0	0	2	1	0	0	0	0	0
Hs.446065	Cytochrome P450, family 20, subfamily A, polypeptide 1	229616	BC033752 in Hs.446065 rep by AL832998: Homo sapiens mRNA; cDNA DKFZp666P073 (from clone DKFZp666P073)	0	-4.70044	3	0	5	0	0	0	0	0	0	0	0	0	2	0	0	0	0	0	0	0	0	0	0	0	6	0	3	0	0	0	6	0
Hs.119591	Adaptor-related protein complex 2, sigma 1 subunit	2350	NM_004069 in Hs.119591 rep by BM809524: AGENCOURT_6583804 NIH_MGC_41 Homo sapiens cDNA clone IMAGE:5467804 5', mRNA sequence	5	2.58496	0	0	0	0	0	0	0	0	0	0	0	0	0	0	0	0	0	0	0	0	0	0	0	0	0	0	0	0	0	0	0	0
Hs.558396	Stearoyl-CoA desaturase (delta-9-desaturase)	12638	NM_005063 in Hs.558396 rep by NM_005063: Homo sapiens stearoyl-CoA desaturase (delta-9-desaturase) (SCD), mRNA	0	-6.52356	7	2	0	35	1	0	10	0	5	3	1	0	2	13	0	0	0	0	0	0	0	12	0	0	0	0	0	0	0	0	0	0
Hs.529303	Actin related protein 2/3 complex, subunit 2, 34kDa	20218	U50523 in Hs.529303 rep by BF240734: 601875319F1 NIH_MGC_55 Homo sapiens cDNA clone IMAGE:4091885 5', mRNA sequence	0	-2.58496	0	0	0	0	0	0	5	0	0	0	0	0	0	0	0	0	0	0	0	0	0	0	0	0	0	0	0	0	0	0	0	0
Hs.533903	Solute carrier family 30 (zinc transporter), member 7	446601	BC064692 in Hs.533903 rep by BC064692: Homo sapiens solute carrier family 30 (zinc transporter), member 7, mRNA (cDNA clone MGC:71576 IMAGE:30330665), complete cds	1	-3.90689	0	0	0	0	0	0	0	0	0	0	0	0	5	0	0	0	0	0	0	0	0	22	0	0	2	0	0	0	0	0	0	0
Hs.119815	Additional sex combs like 2 (Drosophila)	110504	BX648218 in Hs.119815 rep by BX648218: Homo sapiens mRNA; cDNA DKFZp686L2369 (from clone DKFZp686L2369)	2	-3.9386	0	4	0	0	0	0	0	0	0	0	0	0	0	0	0	0	0	0	0	0	0	0	2	0	0	0	0	2	4	0	33	0
Hs.514276	Sp2 transcription factor	6668	BC005914 in Hs.514276 rep by D28588: Homo sapiens KIAA0048 mRNA, partial cds	0	-3.80735	0	0	0	0	0	0	0	0	0	0	0	0	0	0	0	0	0	0	0	0	0	0	0	0	0	0	10	0	3	0	0	0
Hs.78601	Uroporphyrinogen decarboxylase	14778	AI659029 in Hs.78601 rep by BX647308: Homo sapiens mRNA; cDNA DKFZp686O11196 (from clone DKFZp686O11196)	2	-1.87447	1	0	5	0	0	0	0	0	0	0	0	0	0	0	0	0	0	0	0	0	0	0	0	0	2	2	0	0	0	0	0	0
Hs.522995	Eukaryotic translation initiation factor 4E binding protein 2	3958	AI096505 in Hs.522995 rep by CR627373: Homo sapiens mRNA; cDNA DKFZp762K067 (from clone DKFZp762K067)	2	-4.05889	0	3	0	0	5	0	0	0	0	0	0	0	1	5	0	0	0	20	2	0	0	0	1	0	3	9	0	0	0	0	0	0
Hs.388347	GDNF family receptor alpha 1	5348	BX648964 in Hs.388347 rep by BX648964: Homo sapiens mRNA; cDNA DKFZp686J0156 (from clone DKFZp686J0156)	1	-1.80735	0	0	0	0	0	0	0	6	0	0	0	0	0	0	0	0	0	0	0	0	0	0	0	0	0	0	0	0	0	0	0	0
Hs.441975	XIAP associated factor-1	109478	NM_017523 in Hs.441975 rep by BX649188: Homo sapiens mRNA; cDNA DKFZp686C1662 (from clone DKFZp686C1662)	2	-1	0	0	5	0	0	0	0	0	0	0	0	0	0	0	0	0	0	0	0	0	0	0	0	0	0	0	0	0	0	0	0	0
Hs.523829	Polymerase (DNA-directed), delta 4	57804	BM666445 in Hs.523829 rep by AB209274: Homo sapiens mRNA for DNA polymerase delta subunit 4 variant protein	1	1	0	0	0	0	0	0	0	0	0	0	0	0	0	0	0	0	0	0	0	0	0	0	0	0	0	0	0	0	0	0	0	0
Hs.487774	Heterogeneous nuclear ribonucleoprotein A2/B1	9543	BX537494 in Hs.487774 rep by BX537494: Homo sapiens mRNA; cDNA DKFZp686G0349 (from clone DKFZp686G0349)	8	-6.23309	18	49	29	5	8	3	22	26	9	30	15	51	14	3	17	11	8	6	64	4	19	11	38	6	43	26	32	16	11	17	65	0
Hs.365405	Selenoprotein O	167284	AF274946 in Hs.365405 rep by AY324823: Homo sapiens selenoprotein O mRNA, complete cds	2	-5.14296	0	9	7	0	0	0	1	0	0	0	0	0	1	2	3	0	0	0	12	3	2	1	1	0	20	3	8	0	23	0	0	9
Hs.144845	Butyrobetaine (gamma), 2-oxoglutarate dioxygenase (gamma-butyrobetaine hydroxylase) 1	16848	BX095825 in Hs.144845 rep by AF082868: Homo sapiens gamma butyrobetaine hydroxylase (BBH) mRNA, complete cds	2	-3.58496	0	0	0	0	0	0	0	0	0	0	0	35	0	0	0	0	0	0	0	0	0	0	0	0	0	0	0	0	0	0	0	0
Hs.421622	WIRE protein	294358	BC065551 in Hs.421622 rep by NM_133264: Homo sapiens WIRE protein (WIRE), mRNA	1	-2.45943	0	9	0	0	1	0	0	0	0	0	0	0	0	0	0	0	0	0	0	0	0	0	0	0	0	0	0	0	0	0	0	0
Hs.227049	CTP synthase II	112948	H08337 in Hs.227049 rep by AK125332: Homo sapiens cDNA FLJ43342 fis, clone NT2RI3007978, highly similar to Homo sapiens CTP synthase II (CTPS2)	5	0	0	0	0	0	0	0	0	0	0	0	0	0	5	0	0	0	0	0	0	0	0	0	0	0	0	0	0	0	0	0	0	0
Hs.42192	Transcribed locus		H97923 in Hs.42192 rep by BG432282: 602496586F1 NIH_MGC_75 Homo sapiens cDNA clone IMAGE:4610445 5', mRNA sequence	1	1	0	0	0	0	0	0	0	0	0	0	0	0	0	0	0	0	0	0	0	0	0	0	0	0	0	0	0	0	0	0	0	0
Hs.77741	Kininogen 1	11481	NM_000893 in Hs.77741 rep by NM_000893: Homo sapiens kininogen 1 (KNG1), mRNA	8	-3.078	0	0	0	0	0	0	0	0	0	0	0	75	0	0	0	0	0	0	0	0	0	0	0	0	0	0	0	0	0	0	0	0
Hs.91142	KH-type splicing regulatory protein (FUSE binding protein 2)	17140	BM978144 in Hs.91142 rep by NM_003685: Homo sapiens KH-type splicing regulatory protein (FUSE binding protein 2) (KHSRP), mRNA	0	-3	0	0	0	0	0	0	0	0	0	0	0	0	0	0	0	0	0	0	7	0	0	0	0	0	0	0	0	0	0	0	0	0
Hs.549236	Tetratricopeptide repeat domain 18	236982	BU686075 in Hs.549236 rep by AL833537: Homo sapiens mRNA; cDNA DKFZp686B203 (from clone DKFZp686B203)	1	-4.20945	0	0	0	3	12	0	0	0	0	0	0	0	0	0	0	8	0	0	2	0	5	0	0	3	0	3	0	0	0	0	0	0
Hs.517820	Chromosome 3 open reading frame 19	102488	BC033897 in Hs.517820 rep by BC033897: Homo sapiens chromosome 3 open reading frame 19, mRNA (cDNA clone MGC:33484 IMAGE:4812977), complete cds	2	-4.08746	0	0	0	0	0	0	0	0	0	0	0	0	0	0	0	0	50	0	0	0	0	0	0	0	0	0	0	0	0	0	0	0
Hs.131683	Cytoplasmic polyadenylation element binding protein 3	22849	NM_014912 in Hs.131683 rep by NM_014912: Homo sapiens cytoplasmic polyadenylation element binding protein 3 (CPEB3), mRNA	2	-3.80735	0	0	0	0	0	5	0	0	0	0	0	20	0	0	0	10	0	0	0	3	0	0	0	0	0	0	0	0	0	0	3	0
Hs.76090	Tumor necrosis factor, alpha-induced protein 1 (endothelial)	7126	CA432099 in Hs.76090 rep by BC003694: Homo sapiens tumor necrosis factor, alpha-induced protein 1 (endothelial), mRNA (cDNA clone IMAGE:3455220)	0	-4.90689	0	0	0	0	5	0	0	6	0	0	1	0	0	0	0	0	0	4	0	0	0	0	3	0	0	0	2	0	3	5	0	0
Hs.200943	NMDA receptor regulated 2	159328	NM_024611 in Hs.200943 rep by NM_024611: Homo sapiens NMDA receptor regulated 2 (NARG2), transcript variant 1, mRNA	0	-5.52356	0	0	0	0	0	0	0	0	0	0	0	0	45	0	0	0	0	0	0	0	0	0	0	0	0	0	0	0	0	0	0	0
Hs.544724	Transcribed locus		BX114729 in Hs.544724 rep by BX114729: BX114729 NCI_CGAP_Ut4 Homo sapiens cDNA clone IMAGp998E085640, mRNA sequence	2	1.58496	0	0	0	0	0	0	0	0	0	0	0	0	0	0	0	0	0	0	0	0	0	0	0	0	0	0	0	0	0	0	0	0
Hs.192374	Tumor rejection antigen (gp96) 1	14368	NM_003299 in Hs.192374 rep by AB209534: Homo sapiens mRNA for tumor rejection antigen (gp96) 1 variant protein	7	-4.3837	6	10	2	0	5	17	9	0	0	0	2	0	4	0	1	7	16	16	0	0	8	2	25	1	5	13	13	0	4	0	0	0
Hs.118964	GATA zinc finger domain containing 2A	164445	BC012902 in Hs.118964 rep by AK125974: Homo sapiens cDNA FLJ43986 fis, clone TESTI4019140, moderately similar to Xenopus laevis Mi-2 histone deacetylase complex protein 66	2	-4.1964	4	7	7	0	0	0	2	0	0	0	0	26	0	0	0	0	3	0	5	0	0	0	0	0	0	0	0	0	0	0	0	0
Hs.456557	Chromosome 1 open reading frame 164	165546	BC000279 in Hs.456557 rep by AK124790: Homo sapiens cDNA FLJ42800 fis, clone BRAWH3009297	0	-5.45943	0	0	7	6	11	7	0	0	0	0	0	5	5	0	0	0	0	0	0	0	0	0	0	0	0	0	0	0	2	0	0	0
Hs.405153	Caspase recruitment domain family, member 4	10392	BU620846 in Hs.405153 rep by AK023969: Homo sapiens cDNA FLJ13907 fis, clone Y79AA1000033, highly similar to Homo sapiens CARD4 mRNA	11	-0.321928	0	0	0	0	0	0	0	0	1	0	0	0	0	0	0	0	0	0	0	0	0	0	0	6	0	7	0	0	0	0	0	0
Hs.306000	Solute carrier family 4 (anion exchanger), member 1, adaptor protein	22950	BG183549 in Hs.306000 rep by AK001486: Homo sapiens cDNA FLJ10624 fis, clone NT2RP2005525, highly similar to Mus musculus kanadaptin mRNA	1	1	0	0	0	0	0	0	0	0	0	0	0	0	0	0	0	0	0	0	0	0	0	0	0	0	0	0	0	0	0	0	0	0
Hs.120323	DNA polymerase-transactivated protein 6	52020	AA878165 in Hs.120323 rep by BX537813: Homo sapiens mRNA; cDNA DKFZp686H08144 (from clone DKFZp686H08144)	4	2.32193	0	0	0	0	0	0	0	0	0	0	0	0	0	0	0	0	0	0	0	0	0	0	0	0	0	0	0	0	0	0	0	0
Hs.89545	Proteasome (prosome, macropain) subunit, beta type, 4	17076	BQ676346 in Hs.89545 rep by CR601408: full-length cDNA clone CS0DN001YP01 of Adult brain of Homo sapiens (human)	2	-8.8392	48	71	31	18	24	82	62	69	66	35	68	9	50	46	6	19	0	216	99	34	24	22	69	0	40	47	37	15	51	5	10	0
Hs.36958	Breast cancer anti-estrogen resistance 3	33648	AI189169 in Hs.36958 rep by BC028477: Homo sapiens breast cancer anti-estrogen resistance 3, mRNA (cDNA clone IMAGE:4839131)	13	0	0	0	0	0	5	0	0	0	0	0	0	0	0	0	0	0	0	0	0	0	0	0	0	0	8	0	0	0	0	0	0	0
Hs.520421	PERP, TP53 apoptosis effector	128130	NM_022121 in Hs.520421 rep by AL832743: Homo sapiens mRNA; cDNA DKFZp686L1513 (from clone DKFZp686L1513)	0	-6.49185	1	8	0	0	0	11	0	0	0	0	0	0	0	9	0	23	17	0	0	0	0	0	0	7	0	0	6	7	0	0	0	0
Hs.522255	G kinase anchoring protein 1	80318	NM_025211 in Hs.522255 rep by AK026487: Homo sapiens cDNA: FLJ22834 fis, clone KAIA4314	1	-2.90689	0	0	0	0	0	0	0	0	0	0	0	0	0	0	0	7	0	0	0	0	0	0	0	0	2	0	5	0	0	0	0	0
Hs.133916	Hypothetical protein LOC152485	304970	BX641101 in Hs.133916 rep by NM_178835: Homo sapiens hypothetical protein LOC152485 (LOC152485), mRNA	2	-2.22239	0	0	0	0	0	0	0	0	0	0	4	0	0	0	0	5	0	0	0	0	0	0	0	0	4	0	0	0	0	0	0	0
Hs.525392	Spectrin repeat containing, nuclear envelope 2	139344	NM_015180 in Hs.525392 rep by NM_015180: Homo sapiens spectrin repeat containing, nuclear envelope 2 (SYNE2), transcript variant 1, mRNA	2	-4.02975	4	5	4	0	0	0	0	0	0	0	0	0	0	0	0	0	0	0	0	1	0	0	0	4	1	22	0	0	0	7	0	0
Hs.499725	Ankyrin 3, node of Ranvier (ankyrin G)	1152	NM_020987 in Hs.499725 rep by NM_020987: Homo sapiens ankyrin 3, node of Ranvier (ankyrin G) (ANK3), transcript variant 1, mRNA	1	-3.24793	0	0	0	0	7	5	0	0	0	0	6	0	0	0	0	0	0	0	0	0	0	0	0	0	0	0	0	0	0	0	0	0
Hs.444536	Solute carrier family 5 (iodide transporter), member 8	160728	AF536216 in Hs.444536 rep by AF536216: Homo sapiens sodium solute symporter family 5 member 8 protein (SLC5A8) mRNA, complete cds	1	1	0	0	0	0	0	0	0	0	0	0	0	0	0	0	0	0	0	0	0	0	0	0	0	0	0	0	0	0	0	0	0	0
Hs.434406	Zinc finger protein 254	399655	CB218948 in Hs.434406 rep by BC043147: Homo sapiens zinc finger protein 539, mRNA (cDNA clone MGC:41864 IMAGE:5296940), complete cds	3	2	0	0	0	0	0	0	0	0	0	0	0	0	0	0	0	0	0	0	0	0	0	0	0	0	0	0	0	0	0	0	0	0
Hs.274531	Superkiller viralicidic activity 2-like 2 (S. cerevisiae)	23517	BC065258 in Hs.274531 rep by BC065258: Homo sapiens superkiller viralicidic activity 2-like 2 (S. cerevisiae), mRNA (cDNA clone IMAGE:6146338), partial cds	1	1	0	0	0	0	0	0	0	0	0	0	0	0	0	0	0	0	0	0	0	0	0	0	0	0	0	0	0	0	0	0	0	0
Hs.162458	Protein inhibitor of activated STAT, 1	25662	AI364408 in Hs.162458 rep by AK128379: Homo sapiens cDNA FLJ46522 fis, clone THYMU3034078, highly similar to Homo sapiens DEAD/H (Asp-Glu-Ala-Asp/His) box binding protein 1	2	-2.5025	0	0	5	0	0	0	0	0	0	0	2	0	0	0	0	0	0	9	0	0	0	0	0	0	0	0	0	0	0	0	0	0
Hs.434980	Amyloid beta (A4) precursor protein (peptidase nexin-II, Alzheimer disease)	1053	BC018937 in Hs.434980 rep by BX537935: Homo sapiens mRNA; cDNA DKFZp686A05118 (from clone DKFZp686A05118)	1	-4.83289	0	0	11	20	0	0	0	7	0	0	1	0	2	0	0	0	0	0	0	0	0	0	0	0	0	0	0	0	0	0	13	2
Hs.502116	Neuron navigator 2	448985	NM_182964 in Hs.502116 rep by NM_182964: Homo sapiens neuron navigator 2 (NAV2), transcript variant 1, mRNA	1	-5.55459	0	2	0	7	0	11	11	3	19	0	6	3	10	0	0	0	11	0	0	0	3	1	0	0	0	0	3	0	3	0	0	0
Hs.499643	Apobec-1 complementation factor	29974	NM_138933 in Hs.499643 rep by NM_138933: Homo sapiens apobec-1 complementation factor (ACF), transcript variant 3, mRNA	2	1.58496	0	0	0	0	0	0	0	0	0	0	0	0	0	0	0	0	0	0	0	0	0	0	0	0	0	0	0	0	0	0	0	0
Hs.508765	Transmembrane emp24 protein transport domain containing 7	153042	CB306189 in Hs.508765 rep by NM_181836: Homo sapiens transmembrane emp24 protein transport domain containing 7 (TMED7), mRNA	1	-5.67243	0	0	0	0	5	0	0	0	0	0	2	13	5	0	0	13	0	6	0	0	3	4	6	0	16	0	26	0	2	0	0	0
Hs.407368	Family with sequence similarity 61, member A	104260	BQ025190 in Hs.407368 rep by AK127401: Homo sapiens cDNA FLJ45492 fis, clone BRTHA2008502	3	-5.42626	10	22	7	19	4	0	0	0	0	0	0	11	9	0	0	2	8	2	0	1	0	1	7	3	10	8	34	0	13	0	0	0
Hs.180141	Cofilin 2 (muscle)	5365	CA424687 in Hs.180141 rep by NM_138638: Homo sapiens cofilin 2 (muscle) (CFL2), transcript variant 2, mRNA	4	-4.8679	3	32	0	16	0	6	2	0	6	30	27	2	6	0	0	0	0	0	0	0	0	0	0	0	2	0	7	0	6	0	0	0
Hs.1466	Glycerol kinase	5420	BM996603 in Hs.1466 rep by BC042421: Homo sapiens glycerol kinase, transcript variant 1, mRNA (cDNA clone MGC:42376 IMAGE:4820945), complete cds	1	-3.85798	0	0	0	0	0	0	0	0	0	0	1	8	5	0	0	0	0	0	0	0	0	0	1	0	0	0	0	0	0	0	12	1
Hs.80741	Propionyl Coenzyme A carboxylase, alpha polypeptide	5095	NM_000282 in Hs.80741 rep by AL122056: Homo sapiens mRNA; cDNA DKFZp434P088 (from clone DKFZp434P088)	1	1	0	0	0	0	0	0	0	0	0	0	0	0	0	0	0	0	0	0	0	0	0	0	0	0	0	0	0	0	0	0	0	0
Hs.130014	CD302 antigen	19872	AY314007 in Hs.130014 rep by AY314007: Homo sapiens type I transmembrane C-type lectin receptor DCL-1 mRNA, complete cds	1	-5.22882	2	0	0	0	0	0	0	0	0	0	0	0	11	0	0	5	0	49	0	0	3	0	1	0	0	3	0	0	0	0	0	0
Hs.431092	Protein phosphatase 4, regulatory subunit 2	759935	AL833216 in Hs.431092 rep by AL833216: Homo sapiens mRNA; cDNA DKFZp667B117 (from clone DKFZp667B117)	2	-4.14296	0	6	2	0	0	8	2	0	0	0	0	2	0	0	0	0	0	0	13	0	0	0	3	0	9	1	1	5	0	0	0	0
Hs.133512	Zinc finger CCCH-type, antiviral 1	113658	NM_020119 in Hs.133512 rep by NM_020119: Homo sapiens zinc finger CCCH-type, antiviral 1 (ZC3HAV1), transcript variant 1, mRNA	4	-2.80735	3	0	0	4	1	0	0	9	0	0	0	0	0	8	0	0	0	0	0	8	0	0	0	0	0	0	0	0	0	0	1	0
Hs.309682	Transcribed locus, moderately similar to XP_517655.1 PREDICTED: similar to KIAA0825 protein [Pan troglodytes]		CB617708 in Hs.309682 rep by CB617708: OX-TES-2 Testis Lambda Zap Express Library Stratagene Homo sapiens cDNA clone TA189, mRNA sequence	1	1	0	0	0	0	0	0	0	0	0	0	0	0	0	0	0	0	0	0	0	0	0	0	0	0	0	0	0	0	0	0	0	0
Hs.188401	Annexin A10	11199	AY626137 in Hs.188401 rep by NM_007193: Homo sapiens annexin A10 (ANXA10), mRNA	2	1.58496	0	0	0	0	0	0	0	0	0	0	0	0	0	0	0	0	0	0	0	0	0	0	0	0	0	0	0	0	0	0	0	0
Hs.367959	Family with sequence similarity 46, member D	339932	NM_152630 in Hs.367959 rep by AK128147: Homo sapiens cDNA FLJ46269 fis, clone TESTI4027660	2	1.58496	0	0	0	0	0	0	0	0	0	0	0	0	0	0	0	0	0	0	0	0	0	0	0	0	0	0	0	0	0	0	0	0
Hs.446077	Solute carrier family 38, member 4	110178	NM_018018 in Hs.446077 rep by NM_018018: Homo sapiens solute carrier family 38, member 4 (SLC38A4), mRNA	4	-1.848	0	0	0	0	0	0	0	0	0	0	0	0	0	0	0	1	0	16	0	0	0	0	0	0	0	0	0	0	0	0	0	0
Hs.121333	Hypothetical protein LOC285281	39024	NM_182935 in Hs.121333 rep by AK124766: Homo sapiens cDNA FLJ42776 fis, clone BRAWH3004666	1	-7.01123	0	0	0	8	16	7	88	0	16	36	0	0	0	0	0	0	0	0	0	0	0	86	0	0	0	0	0	0	0	0	0	0
Hs.482497	Transportin 1	15368	AW135428 in Hs.482497 rep by AK124768: Homo sapiens cDNA FLJ42778 fis, clone BRAWH3005146	0	-6.90689	18	16	0	0	2	0	0	0	0	0	2	34	4	0	0	6	0	8	26	0	0	0	0	0	1	1	0	0	0	0	1	0
Hs.449738	Solute carrier organic anion transporter family, member 1B1	21198	NM_006446 in Hs.449738 rep by NM_006446: Homo sapiens solute carrier organic anion transporter family, member 1B1 (SLCO1B1), mRNA	4	2.32193	0	0	0	0	0	0	0	0	0	0	0	0	0	0	0	0	0	0	0	0	0	0	0	0	0	0	0	0	0	0	0	0
Hs.412186	ARP8 actin-related protein 8 homolog (yeast)	93973	NM_022899 in Hs.412186 rep by NM_022899: Homo sapiens ARP8 actin-related protein 8 homolog (yeast) (ACTR8), mRNA	0	-4.75489	0	0	0	2	0	5	0	0	0	0	0	2	0	0	0	0	0	3	0	0	7	0	0	7	0	0	0	0	0	0	0	0
Hs.565115	Transcribed locus		AW295616 in Hs.565115 rep by AW295616: UI-H-BW0-aip-c-09-0-UI.s1 NCI_CGAP_Sub6 Homo sapiens cDNA clone IMAGE:2729873 3', mRNA sequence	0	-3.45943	0	0	0	0	0	0	0	5	0	0	0	0	0	3	0	0	0	0	0	2	0	0	0	0	0	0	0	0	0	0	0	0
Hs.280695	KIAA0157	23172	BQ000004 in Hs.280695 rep by NM_032182: Homo sapiens KIAA0157 (KIAA0157), mRNA	1	1	0	0	0	0	0	0	0	0	0	0	0	0	0	0	0	0	0	0	0	0	0	0	0	0	0	0	0	0	0	0	0	0
Hs.131555	Ectonucleoside triphosphate diphosphohydrolase 5	957	AK025209 in Hs.131555 rep by CR749537: Homo sapiens mRNA; cDNA DKFZp686I15206 (from clone DKFZp686I15206)	3	2	0	0	0	0	0	0	0	0	0	0	0	0	0	0	0	0	0	0	0	0	0	0	0	0	0	0	0	0	0	0	0	0
Hs.380271	8-oxoguanine DNA glycosylase	4968	AI698716 in Hs.380271 rep by NM_016819: Homo sapiens 8-oxoguanine DNA glycosylase (OGG1), nuclear gene encoding mitochondrial protein, transcript variant 1b, mRNA	2	1.58496	0	0	0	0	0	0	0	0	0	0	0	0	0	0	0	0	0	0	0	0	0	0	0	0	0	0	0	0	0	0	0	0
Hs.481526	NOL1/NOP2/Sun domain family, member 2	54888	NM_017755 in Hs.481526 rep by AK055456: Homo sapiens cDNA FLJ30894 fis, clone FEBRA2005416, weakly similar to PUTATIVE METHYLTRANSFERASE NCL1 (EC 2.1.1.-)	2	1.58496	0	0	0	0	0	0	0	0	0	0	0	0	0	0	0	0	0	0	0	0	0	0	0	0	0	0	0	0	0	0	0	0
Hs.437178	Acyl-Coenzyme A dehydrogenase, very long chain	148	BQ446819 in Hs.437178 rep by NM_000018: Homo sapiens acyl-Coenzyme A dehydrogenase, very long chain (ACADVL), nuclear gene encoding mitochondrial protein, transcript variant 1, mRNA	3	-4.65821	17	0	0	0	0	0	0	0	83	0	0	0	0	0	0	0	0	0	0	0	0	0	0	0	0	0	0	0	0	0	0	0
Hs.134587	Guanine nucleotide binding protein (G protein), alpha inhibiting activity polypeptide 1	8310	BC026326 in Hs.134587 rep by BC026326: Homo sapiens guanine nucleotide binding protein (G protein), alpha inhibiting activity polypeptide 1, mRNA (cDNA clone MGC:26298 IMAGE:4791696), complete cds	0	-5.70044	0	0	0	4	0	0	17	0	0	0	4	3	0	0	0	0	3	0	0	0	0	8	0	0	7	0	0	0	5	0	0	0
Hs.273397	Ubiquitin specific peptidase 52	9924	BQ007092 in Hs.273397 rep by BX648106: Homo sapiens mRNA; cDNA DKFZp686B2132 (from clone DKFZp686B2132)	2	-1.58496	0	0	5	0	0	0	0	0	0	0	1	0	0	0	0	0	0	0	2	0	0	0	0	0	0	0	0	0	0	0	0	0
Hs.555889	Proteasome (prosome, macropain) 26S subunit, ATPase, 2	11402	AA633025 in Hs.555889 rep by AB075520: Homo sapiens neuroblastoma cDNA, clone:Nbla10058, full insert sequence	0	-2.58496	0	0	0	0	0	0	0	0	0	0	0	0	0	0	0	0	0	0	0	0	0	5	0	0	0	0	0	0	0	0	0	0
Hs.370703	Crystallin, lambda 1	51084	AI217969 in Hs.370703 rep by BC071810: Homo sapiens cDNA clone IMAGE:6451755, containing frame-shift errors	2	-2	0	0	0	0	0	0	0	0	0	0	0	0	0	0	0	0	0	0	11	0	0	0	0	0	0	0	0	0	0	0	0	0
Hs.93210	Complement component 8, alpha polypeptide	2193	NM_000562 in Hs.93210 rep by NM_000562: Homo sapiens complement component 8, alpha polypeptide (C8A), mRNA	8	3.16993	0	0	0	0	0	0	0	0	0	0	0	0	0	0	0	0	0	0	0	0	0	0	0	0	0	0	0	0	0	0	0	0
Hs.478407	Fragile X mental retardation, autosomal homolog 1	48522	BQ016471 in Hs.478407 rep by NM_001013439: Homo sapiens fragile X mental retardation, autosomal homolog 1 (FXR1), transcript variant 3, mRNA	0	-8.28077	13	4	15	0	8	31	75	3	2	8	26	5	3	7	4	0	8	16	0	3	8	0	12	2	9	14	17	2	2	0	13	0
Hs.553729	Olfactory receptor, family 52, subfamily A, member 4	390053	NM_001005222 in Hs.553729 rep by NM_001005222: Homo sapiens olfactory receptor, family 52, subfamily A, member 4 (OR52A4), mRNA	1	1	0	0	0	0	0	0	0	0	0	0	0	0	0	0	0	0	0	0	0	0	0	0	0	0	0	0	0	0	0	0	0	0
Hs.494648	Testis expressed sequence 10	54881	AK000294 in Hs.494648 rep by AK000294: Homo sapiens cDNA FLJ20287 fis, clone HEP04390	1	-2.70044	0	0	0	0	0	0	0	12	0	0	0	0	0	0	0	0	0	0	0	0	0	0	0	0	0	0	0	0	0	0	0	0
Hs.408528	Retinoblastoma 1 (including osteosarcoma)	35550	NM_000321 in Hs.408528 rep by L41870: Homo sapiens retinoblastoma susceptibility protein (RB1) mRNA and mutations	3	-4.55459	0	0	0	0	0	2	6	25	1	11	2	6	2	11	0	0	0	0	0	1	0	2	4	2	1	2	0	6	0	0	9	0
Hs.77578	Ubiquitin specific peptidase 9, X-linked (fat facets-like, Drosophila)	24717	NM_004652 in Hs.77578 rep by NM_004652: Homo sapiens ubiquitin specific peptidase 9, X-linked (fat facets-like, Drosophila) (USP9X), transcript variant 1, mRNA	1	-2.45943	0	0	0	0	0	0	0	0	0	0	0	0	0	0	0	0	10	0	0	0	0	0	0	0	0	0	0	0	0	0	0	0
Hs.558531	Hypothetical protein FLJ21657	128834	NM_022483 in Hs.558531 rep by BC013351: Homo sapiens hypothetical protein FLJ21657, mRNA (cDNA clone IMAGE:3621124)	2	-5.38082	0	0	0	0	0	0	0	0	0	3	0	0	0	0	0	0	0	86	16	0	3	0	0	0	10	2	4	0	0	0	0	0
Hs.155742	Glyoxylate reductase/hydroxypyruvate reductase	9380	BQ575716 in Hs.155742 rep by AK024386: Homo sapiens cDNA FLJ14324 fis, clone PLACE4000100, highly similar to Homo sapiens hydroxypyruvate reductase (GRHPR) gene	2	1.58496	0	0	0	0	0	0	0	0	0	0	0	0	0	0	0	0	0	0	0	0	0	0	0	0	0	0	0	0	0	0	0	0
Hs.17483	CD4 antigen (p55)	1840	AW451254 in Hs.17483 rep by S79267: CD4 receptor {exons 1 and 2} [human, T-lymphocyte, mRNA, 3429 nt]	0	-4.90689	0	0	0	0	0	2	2	0	0	0	0	0	11	0	0	0	0	0	0	0	0	0	0	0	0	11	0	0	3	0	0	0
Hs.104223	Tripartite motif-containing 35	23087	NM_171982 in Hs.104223 rep by NM_171982: Homo sapiens tripartite motif-containing 35 (TRIM35), transcript variant 2, mRNA	2	1.58496	0	0	0	0	0	0	0	0	0	0	0	0	0	0	0	0	0	0	0	0	0	0	0	0	0	0	0	0	0	0	0	0
Hs.433702	Eukaryotic translation initiation factor 5	9915	AI434966 in Hs.433702 rep by NM_001969: Homo sapiens eukaryotic translation initiation factor 5 (EIF5), transcript variant 1, mRNA	9	-4.61471	16	0	22	7	21	17	7	0	10	6	22	19	4	3	0	8	0	0	5	0	27	6	3	2	0	10	12	12	2	0	3	0
Hs.566687	Transcribed locus		BM678583 in Hs.566687 rep by BM678583: UI-E-EO0-aia-g-15-0-UI.s1 UI-E-EO0 Homo sapiens cDNA clone UI-E-EO0-aia-g-15-0-UI 3', mRNA sequence	1	-6.43463	2	10	5	0	6	11	0	22	1	0	0	0	0	3	0	0	7	2	0	39	11	0	20	0	9	1	0	2	2	3	13	3
Hs.368367	CCCTC-binding factor (zinc finger protein)	21328	NM_006565 in Hs.368367 rep by NM_006565: Homo sapiens CCCTC-binding factor (zinc finger protein) (CTCF), mRNA	0	-3.80735	0	0	4	0	0	0	0	0	7	0	0	0	0	0	0	0	0	0	0	0	0	0	0	0	0	2	0	0	0	0	0	0
Hs.250723	Matrix-remodelling associated 7	879842	NM_001008528 in Hs.250723 rep by NM_001008528: Homo sapiens matrix-remodelling associated 7 (MXRA7), transcript variant 1, mRNA	0	-3.70044	2	5	0	0	0	0	0	0	0	0	5	0	0	0	0	0	0	0	0	0	0	0	0	0	0	0	0	0	0	0	0	0
Hs.146393	Homocysteine-inducible, endoplasmic reticulum stress-inducible, ubiquitin-like domain member 1	19418	BC032673 in Hs.146393 rep by AF217990: Homo sapiens clone PP1722 unknown mRNA	0	-3.90689	0	0	0	2	0	0	0	0	0	0	3	7	0	0	0	0	0	0	0	0	0	0	0	0	0	0	2	0	0	0	0	0
Hs.483408	Protein phosphatase 2 (formerly 2A), catalytic subunit, alpha isoform	22060	BQ549883 in Hs.483408 rep by BX640662: Homo sapiens mRNA; cDNA DKFZp686L13114 (from clone DKFZp686L13114)	1	-4.88264	0	26	0	0	0	5	1	0	0	0	0	0	0	0	0	15	0	0	0	0	0	0	2	0	0	0	0	0	6	0	3	0
Hs.276925	GTP binding protein 1	9567	AI354566 in Hs.276925 rep by NM_004286: Homo sapiens GTP binding protein 1 (GTPBP1), mRNA	0	-6.10852	0	4	0	0	4	0	0	0	11	0	0	0	0	4	0	0	0	0	0	8	3	0	1	0	5	7	8	0	4	0	3	6
Hs.412117	Annexin A6	1236	BF511224 in Hs.412117 rep by NM_001155: Homo sapiens annexin A6 (ANXA6), transcript variant 1, mRNA	1	-4.24793	0	0	25	0	0	0	0	0	0	10	0	0	0	0	0	0	0	0	0	0	0	0	0	0	0	0	0	0	2	0	0	0
Hs.478429	ATPase, Class VI, type 11B	46400	NM_014616 in Hs.478429 rep by NM_014616: Homo sapiens ATPase, Class VI, type 11B (ATP11B), mRNA	0	-2.58496	0	0	0	0	0	0	0	0	0	0	0	0	0	0	0	0	0	0	0	0	0	0	0	0	5	0	0	0	0	0	0	0
Hs.462086	Nucleoporin 88kDa	14781	NM_002532 in Hs.462086 rep by NM_002532: Homo sapiens nucleoporin 88kDa (NUP88), mRNA	0	-3.58496	0	0	5	0	0	0	0	0	0	0	0	5	1	0	0	0	0	0	0	0	0	0	0	0	0	0	0	0	0	0	0	0
Hs.516807	Serine/threonine kinase 25 (STE20 homolog, yeast)	31482	BM970563 in Hs.516807 rep by CR936874: Homo sapiens mRNA; cDNA DKFZp686J1430 (from clone DKFZp686J1430)	1	-3.80735	0	0	0	0	0	0	0	0	0	5	0	0	0	0	0	0	20	0	0	0	0	0	0	0	0	2	0	0	0	0	0	0
Hs.493361	CDC37 cell division cycle 37 homolog (S. cerevisiae)-like 1	166992	NM_017913 in Hs.493361 rep by CR598577: full-length cDNA clone CS0DL005YK14 of B cells (Ramos cell line) Cot 25-normalized of Homo sapiens (human)	3	-3.80735	34	9	0	0	4	0	0	0	0	0	0	1	2	0	0	0	0	0	0	0	0	0	0	0	0	0	0	0	5	0	0	0
Hs.494146	Transmembrane protein 2	47340	BX089032 in Hs.494146 rep by AF137030: Homo sapiens transmembrane protein 2 (TMEM2) mRNA, complete cds	2	-3.45943	0	0	3	27	0	0	0	0	0	0	0	0	0	0	0	0	2	0	0	0	0	0	0	0	0	0	0	0	0	0	0	0
Hs.152009	G protein-coupled receptor 85	54329	NM_018970 in Hs.152009 rep by NM_018970: Homo sapiens G protein-coupled receptor 85 (GPR85), mRNA	1	1	0	0	0	0	0	0	0	0	0	0	0	0	0	0	0	0	0	0	0	0	0	0	0	0	0	0	0	0	0	0	0	0
Hs.13640	Roundabout, axon guidance receptor, homolog 1 (Drosophila)	18273	NM_133631 in Hs.13640 rep by NM_133631: Homo sapiens roundabout, axon guidance receptor, homolog 1 (Drosophila) (ROBO1), transcript variant 2, mRNA	1	-3.75489	0	0	0	0	8	0	8	0	0	0	0	0	0	3	0	5	0	0	0	0	0	0	0	0	0	0	2	0	0	0	0	0
Hs.509554	Hypoxia-inducible factor 1, alpha subunit (basic helix-loop-helix transcription factor)	15455	BM996896 in Hs.509554 rep by NM_001530: Homo sapiens hypoxia-inducible factor 1, alpha subunit (basic helix-loop-helix transcription factor) (HIF1A), transcript variant 1, mRNA	4	-7.01346	50	31	29	4	14	49	31	0	34	6	18	19	16	45	0	7	4	37	20	7	8	28	19	0	29	18	56	0	43	0	23	0
Hs.122417	Zinc finger and BTB domain containing 20	104548	NM_015642 in Hs.122417 rep by BX648237: Homo sapiens mRNA; cDNA DKFZp686E07108 (from clone DKFZp686E07108)	2	-1.41504	7	0	0	0	0	0	0	0	0	0	0	0	0	0	0	0	0	0	0	0	0	0	0	0	0	0	0	0	0	0	0	0
Hs.533273	Ubiquitin-activating enzyme E1 (A1S9T and BN75 temperature sensitivity complementing)	14634	BU627513 in Hs.533273 rep by BC009900: Homo sapiens cDNA clone IMAGE:2988153, containing frame-shift errors	2	-1.22239	0	0	3	0	0	0	0	0	0	0	0	0	0	0	0	0	0	0	0	1	0	0	0	0	2	0	0	0	0	0	0	0
Hs.470907	Adenylate kinase 2	204	NM_013411 in Hs.470907 rep by NM_013411: Homo sapiens adenylate kinase 2 (AK2), transcript variant AK2B, mRNA	4	2.32193	0	0	0	0	0	0	0	0	0	0	0	0	0	0	0	0	0	0	0	0	0	0	0	0	0	0	0	0	0	0	0	0
Hs.156316	Decorin	4902	NM_133504 in Hs.156316 rep by NM_001920: Homo sapiens decorin (DCN), transcript variant A1, mRNA	2	-8.08923	58	99	0	8	0	0	1	3	0	0	138	51	95	21	0	0	62	12	75	2	17	1	2	0	18	4	12	5	132	0	0	0
Hs.516182	KIAA1387 protein	114446	NM_020463 in Hs.516182 rep by AB037808: Homo sapiens mRNA for KIAA1387 protein, partial cds	0	-4.9542	0	0	0	0	0	0	0	0	0	0	0	3	0	0	0	0	0	0	0	0	0	18	0	0	9	0	0	0	0	0	0	0
Hs.77135	RNA binding motif protein 13	169098	BC039740 in Hs.77135 rep by BC039740: Homo sapiens RNA binding motif protein 13, mRNA (cDNA clone MGC:47552 IMAGE:6066906), complete cds	0	-5.90689	0	6	0	0	1	0	2	0	0	0	0	0	0	0	0	0	0	0	0	0	0	0	5	0	10	8	4	0	5	0	18	0
Hs.306307	Rho-associated, coiled-coil containing protein kinase 1	6093	NM_005406 in Hs.306307 rep by NM_005406: Homo sapiens Rho-associated, coiled-coil containing protein kinase 1 (ROCK1), mRNA	0	-3.58496	0	0	4	0	0	0	0	0	0	0	0	0	0	0	0	0	0	0	7	0	0	0	0	0	0	0	0	0	0	0	0	0
Hs.180591	Nucleoporin 35kDa	258802	NM_138285 in Hs.180591 rep by NM_138285: Homo sapiens nucleoporin 35kDa (NUP35), transcript variant 1, mRNA	0	-3	0	0	0	0	1	0	0	0	0	0	0	0	6	0	0	0	0	0	0	0	0	0	0	0	0	0	0	0	0	0	0	0
Hs.106432	Hypothetical protein DKFZp761B107	273150	NM_173463 in Hs.106432 rep by NM_173463: Homo sapiens hypothetical protein DKFZp761B107 (DKFZp761B107), mRNA	4	-2.26303	0	15	0	0	0	0	0	0	0	0	0	0	0	0	0	3	0	0	0	0	0	0	0	0	0	0	0	0	0	0	5	0
Hs.555985	NMDA receptor regulated 1	240465	CD516919 in Hs.555985 rep by NM_057175: Homo sapiens NMDA receptor regulated 1 (NARG1), mRNA	0	-5	0	4	0	0	0	0	0	8	0	0	0	0	0	0	0	5	0	0	0	0	0	0	5	0	0	8	0	1	0	0	0	0
Hs.433427	Ribosomal protein S17	6218	BU858023 in Hs.433427 rep by BM918752: AGENCOURT_6635247 NIH_MGC_120 Homo sapiens cDNA clone IMAGE:5747803 5', mRNA sequence	1	1	0	0	0	0	0	0	0	0	0	0	0	0	0	0	0	0	0	0	0	0	0	0	0	0	0	0	0	0	0	0	0	0
Hs.119825	Spectrin, alpha, erythrocytic 1 (elliptocytosis 2)	13416	NM_003126 in Hs.119825 rep by NM_003126: Homo sapiens spectrin, alpha, erythrocytic 1 (elliptocytosis 2) (SPTA1), mRNA	1	-3.16993	0	0	16	0	0	0	0	0	0	0	0	0	0	0	0	0	0	0	0	0	0	0	0	0	0	1	0	0	0	0	0	0
Hs.315568	Chromosome 10 open reading frame 114	399726	BC040880 in Hs.315568 rep by BC040880: Homo sapiens cDNA clone IMAGE:5725831	0	-3.32193	0	0	0	0	0	0	0	0	0	0	0	0	0	0	0	0	0	0	0	0	0	0	0	0	0	0	9	0	0	0	0	0
Hs.139053	Hypothetical protein FLJ11016	55285	CF528890 in Hs.139053 rep by AL832966: Homo sapiens mRNA; cDNA DKFZp666B152 (from clone DKFZp666B152)	3	-0.584963	0	0	0	0	0	0	0	0	0	0	0	0	0	0	0	0	0	0	0	0	0	0	0	0	5	0	0	0	0	0	0	0
Hs.181159	Thyrotrophic embryonic factor	7008	NM_003216 in Hs.181159 rep by AB051442: Homo sapiens mRNA for KIAA1655 protein, partial cds	0	-3.80735	0	0	0	0	0	0	0	0	0	0	13	0	0	0	0	0	0	0	0	0	0	0	0	0	0	0	0	0	0	0	0	0
Hs.59889	3-hydroxy-3-methylglutaryl-Coenzyme A synthase 2 (mitochondrial)	6316	BC044217 in Hs.59889 rep by BC044217: Homo sapiens 3-hydroxy-3-methylglutaryl-Coenzyme A synthase 2 (mitochondrial), mRNA (cDNA clone MGC:49912 IMAGE:5744956), complete cds	3	2	0	0	0	0	0	0	0	0	0	0	0	0	0	0	0	0	0	0	0	0	0	0	0	0	0	0	0	0	0	0	0	0
Hs.528631	Arylsulfatase D	414	NM_001669 in Hs.528631 rep by NM_001669: Homo sapiens arylsulfatase D (ARSD), transcript variant 1, mRNA	3	-2.32193	0	0	0	0	0	0	0	0	0	0	0	19	0	0	0	0	0	0	0	0	0	0	0	0	0	0	0	0	0	0	0	0
Hs.512619	Thymidine kinase 2, mitochondrial	7084	BC040667 in Hs.512619 rep by U80628: Human thymidine kinase 2 isoform B (TK2) mRNA, alternatively spliced, partial cds	2	1.58496	0	0	0	0	0	0	0	0	0	0	0	0	0	0	0	0	0	0	0	0	0	0	0	0	0	0	0	0	0	0	0	0
Hs.111903	Fc fragment of IgG, receptor, transporter, alpha	4434	AV706510 in Hs.111903 rep by AK074734: Homo sapiens cDNA FLJ90253 fis, clone NT2RM4000284, highly similar to Human IgG Fc receptor hFcRn mRNA	4	-1	0	6	0	0	0	0	0	0	0	0	0	0	0	0	0	0	0	0	0	0	0	2	0	0	0	1	0	0	0	0	0	0
Hs.435741	IQ motif and WD repeats 1	111654	AF116725 in Hs.435741 rep by AF116725: Homo sapiens MSTP055 mRNA, complete cds	1	-3.80735	0	8	0	3	0	2	0	0	0	0	5	0	0	0	2	4	0	0	0	0	0	1	0	0	0	0	0	0	2	0	0	0
Hs.272493	Chemokine (C-C motif) ligand 15	12716	AF031587 in Hs.272493 rep by BC050647: Homo sapiens mRNA similar to chemokine (C-C motif) ligand 14 (cDNA clone IMAGE:5181655)	1	1	0	0	0	0	0	0	0	0	0	0	0	0	0	0	0	0	0	0	0	0	0	0	0	0	0	0	0	0	0	0	0	0
Hs.195740	Apoptosis antagonizing transcription factor	26574	NM_012138 in Hs.195740 rep by NM_012138: Homo sapiens apoptosis antagonizing transcription factor (AATF), mRNA	2	1.58496	0	0	0	0	0	0	0	0	0	0	0	0	0	0	0	0	0	0	0	0	0	0	0	0	0	0	0	0	0	0	0	0
Hs.485968	Mitogen-activated protein kinase kinase kinase 7	20655	NM_003188 in Hs.485968 rep by BX648277: Homo sapiens mRNA; cDNA DKFZp686O13119 (from clone DKFZp686O13119)	0	-6	0	0	0	2	0	0	0	4	1	0	0	0	0	2	0	8	10	0	0	0	0	0	0	0	24	2	10	0	0	0	0	0
Hs.445387	Ribosomal protein S6 kinase, 90kDa, polypeptide 3	12394	NM_004586 in Hs.445387 rep by NM_004586: Homo sapiens ribosomal protein S6 kinase, 90kDa, polypeptide 3 (RPS6KA3), mRNA	0	-3.45943	0	0	0	0	0	0	0	0	0	0	1	0	0	0	0	0	0	0	0	0	0	0	0	0	0	0	9	0	0	0	0	0
Hs.91085	Hypothetical protein FLJ34969	604881	NM_152678 in Hs.91085 rep by NM_152678: Homo sapiens hypothetical protein FLJ34969 (FLJ34969), mRNA	0	-4.24793	0	0	2	0	8	0	0	0	0	0	0	0	0	0	0	0	0	0	0	0	0	0	2	0	0	0	6	0	0	0	0	0
Hs.156171	Proteasome (prosome, macropain) 26S subunit, ATPase, 6	5706	BU689626 in Hs.156171 rep by AK127456: Homo sapiens cDNA FLJ45548 fis, A-BRTHA2036055	4	-4.43296	16	0	23	0	0	0	0	0	2	0	0	0	0	0	0	0	0	0	0	0	0	0	0	0	0	0	4	0	0	0	0	62
Hs.369840	Nidogen 2 (osteonidogen)	68385	NM_007361 in Hs.369840 rep by BX648241: Homo sapiens mRNA; cDNA DKFZp686D12108 (from clone DKFZp686D12108)	0	-3.58496	0	0	0	0	0	0	0	0	0	0	0	6	0	0	0	0	0	0	5	0	0	0	0	0	0	0	0	0	0	0	0	0
Hs.102402	MAX dimerization protein 4	21216	AF187724 in Hs.102402 rep by AK024501: Homo sapiens mRNA for FLJ00110 protein, partial cds	3	-2.08746	0	2	0	0	0	0	12	0	2	0	0	0	0	0	0	0	0	0	0	0	0	0	0	0	0	0	0	0	0	0	0	0
Hs.533291	MRS2-like, magnesium homeostasis factor (S. cerevisiae)	172140	CX787274 in Hs.533291 rep by AF288288: Homo sapiens HPT protein (HPT) mRNA, complete cds; nuclear gene for mitochondrial product	1	-4.93074	0	3	5	5	0	0	0	0	34	0	0	3	0	0	0	10	0	0	0	0	0	0	0	0	0	0	0	0	0	0	0	0
Hs.268742	Chromosome 13 open reading frame 12	205484	NM_015932 in Hs.268742 rep by BF572299: 602077747F1 NIH_MGC_62 Homo sapiens cDNA clone IMAGE:4252234 5', mRNA sequence	0	-6.64386	1	6	0	20	0	0	13	0	11	0	8	8	0	0	0	0	3	0	7	0	0	0	1	0	6	0	1	7	3	0	4	0
Hs.507498	Mitochondrial intermediate peptidase	4285	BC009934 in Hs.507498 rep by BC009934: Homo sapiens mitochondrial intermediate peptidase, mRNA (cDNA clone MGC:10491 IMAGE:4053687), complete cds	2	1.58496	0	0	0	0	0	0	0	0	0	0	0	0	0	0	0	0	0	0	0	0	0	0	0	0	0	0	0	0	0	0	0	0
Hs.437444	Calcium channel, voltage-dependent, alpha 1E subunit	777	NM_000721 in Hs.437444 rep by AB209499: Homo sapiens mRNA for calcium channel, voltage-dependent, alpha 1E subunit variant protein	1	1	0	0	0	0	0	0	0	0	0	0	0	0	0	0	0	0	0	0	0	0	0	0	0	0	0	0	0	0	0	0	0	0
Hs.27621	CDNA FLJ12815 fis, clone NT2RP2002546		BU618254 in Hs.27621 rep by AK022877: Homo sapiens cDNA FLJ12815 fis, clone NT2RP2002546	3	-4.59991	0	6	0	0	0	0	0	0	3	0	0	19	0	20	0	4	0	0	0	0	15	13	0	0	0	0	0	16	0	0	0	0
Hs.501778	Tripartite motif-containing 22	20692	BC035582 in Hs.501778 rep by BC035582: Homo sapiens tripartite motif-containing 22, mRNA (cDNA clone MGC:44863 IMAGE:5583800), complete cds	2	-1	0	0	0	0	0	0	0	0	0	0	0	0	0	0	0	0	0	5	0	0	0	0	0	0	0	0	0	0	0	0	0	0
Hs.518299	Epithelial cell transforming sequence 2 oncogene	3788	AY376439 in Hs.518299 rep by AY376439: Homo sapiens epithelial cell transforming 2 (ECT2) mRNA, complete cds	2	-1.87447	0	0	8	0	0	0	0	0	0	0	0	0	0	0	0	0	0	0	0	0	0	0	0	0	2	0	0	0	0	0	0	0
Hs.43213	Tetratricopeptide repeat domain 14	454839	AI806548 in Hs.43213 rep by BX648669: Homo sapiens mRNA; cDNA DKFZp686H1042 (from clone DKFZp686H1042)	0	-6.64386	0	8	3	0	6	0	0	0	0	2	0	0	0	0	1	5	0	9	15	0	0	9	22	0	8	0	3	0	1	0	7	0
Hs.433057	F-box and leucine-rich repeat protein 7	23194	CV323362 in Hs.433057 rep by AB020647: Homo sapiens mRNA for KIAA0840 protein, partial cds	1	1	0	0	0	0	0	0	0	0	0	0	0	0	0	0	0	0	0	0	0	0	0	0	0	0	0	0	0	0	0	0	0	0
Hs.369592	Thyroid adenoma associated	63892	NM_022065 in Hs.369592 rep by BX641038: Homo sapiens mRNA; cDNA DKFZp686G054 (from clone DKFZp686G054)	1	1	0	0	0	0	0	0	0	0	0	0	0	0	0	0	0	0	0	0	0	0	0	0	0	0	0	0	0	0	0	0	0	0
Hs.154210	Endothelial differentiation, sphingolipid G-protein-coupled receptor, 1	3802	BQ016160 in Hs.154210 rep by BC018650: Homo sapiens endothelial differentiation, sphingolipid G-protein-coupled receptor, 1, mRNA (cDNA clone MGC:22155 IMAGE:4071217), complete cds	5	-3.1964	0	0	0	0	32	0	7	0	0	0	0	2	0	0	0	0	0	0	0	0	0	1	12	0	0	0	0	0	0	0	0	0
Hs.534189	SMC5 structural maintenance of chromosomes 5-like 1 (yeast)	115685	BQ024482 in Hs.534189 rep by AB011166: Homo sapiens mRNA for KIAA0594 protein, partial cds	2	-4	0	0	0	5	0	0	6	0	0	9	1	0	0	0	0	0	0	0	13	0	3	0	0	0	0	0	0	0	0	0	10	0
Hs.493655	Similar to PRO2738	401497	BC022036 in Hs.493655 rep by AK098323: Homo sapiens cDNA FLJ41004 fis, clone UTERU2017123	2	1.58496	0	0	0	0	0	0	0	0	0	0	0	0	0	0	0	0	0	0	0	0	0	0	0	0	0	0	0	0	0	0	0	0
Hs.512937	Carboxypeptidase B2 (plasma, carboxypeptidase U)	4083	M75106 in Hs.512937 rep by M75106: Human prepro-plasma carboxypeptidase B mRNA, complete cds	2	1.58496	0	0	0	0	0	0	0	0	0	0	0	0	0	0	0	0	0	0	0	0	0	0	0	0	0	0	0	0	0	0	0	0
Hs.1498	Histidine-rich glycoprotein	9819	CR737093 in Hs.1498 rep by CR749302: Homo sapiens mRNA; cDNA DKFZp779H1622 (from clone DKFZp779H1622)	17	4.16993	0	0	0	0	0	0	0	0	0	0	0	0	0	0	0	0	0	0	0	0	0	0	0	0	0	0	0	0	0	0	0	0
Hs.413416	Jumonji domain containing 1C	663111	NM_004241 in Hs.413416 rep by NM_004241: Homo sapiens jumonji domain containing 1C (JMJD1C), mRNA	0	-3.90689	0	0	0	0	5	6	0	0	0	0	0	0	1	0	0	0	0	0	0	0	0	0	0	0	2	0	0	0	0	0	0	0
Hs.475125	Ataxin 10	77442	BU682081 in Hs.475125 rep by NM_013236: Homo sapiens ataxin 10 (ATXN10), mRNA	1	-3.58496	0	0	0	0	0	0	0	0	0	0	2	0	5	0	0	0	0	16	0	0	0	0	0	0	0	0	0	0	0	0	0	0
Hs.290873	Protein phosphatase, EF-hand calcium binding domain 2	10940	BX648754 in Hs.290873 rep by BX648754: Homo sapiens mRNA; cDNA DKFZp686O2298 (from clone DKFZp686O2298)	0	-4.16993	0	0	0	0	0	0	0	0	0	0	0	0	0	0	0	0	0	0	4	0	8	0	0	0	5	0	0	0	0	0	0	0
Hs.517941	Huntingtin interacting protein B	203504	NM_012271 in Hs.517941 rep by BX649110: Homo sapiens mRNA; cDNA DKFZp686C14109 (from clone DKFZp686C14109)	1	-6.13955	0	11	0	0	0	0	2	12	0	5	0	0	0	0	0	0	49	0	5	0	0	0	18	0	38	0	0	0	0	0	0	0
Hs.506504	Synaptonemal complex protein 3	151533	AK125930 in Hs.506504 rep by AK125930: Homo sapiens cDNA FLJ43942 fis, clone TESTI4014276, moderately similar to Rattus norvegicus Synaptonemal complex protein 3 (Sycp3)	0	-8.93369	33	3	0	9	5	46	21	44	8	0	10	8	8	5	0	4	3	0	65	23	86	1	8	52	2	0	2	3	15	3	20	1
Hs.492740	Activating transcription factor 6	68778	CK300300 in Hs.492740 rep by BX538263: Homo sapiens mRNA; cDNA DKFZp686P2194 (from clone DKFZp686P2194)	3	-1.58496	0	0	0	0	0	0	0	0	0	0	0	0	0	0	0	0	0	6	0	0	0	0	0	0	0	0	0	0	0	0	5	0
Hs.442378	Cysteine dioxygenase, type I	2072	NM_001801 in Hs.442378 rep by NM_001801: Homo sapiens cysteine dioxygenase, type I (CDO1), mRNA	0	-4	0	0	0	0	0	0	0	0	0	0	0	2	0	8	0	0	0	2	0	0	0	0	0	0	0	0	2	1	0	0	0	0
Hs.162795	Hydroxysteroid (17-beta) dehydrogenase 2	6588	CA312039 in Hs.162795 rep by BX648557: Homo sapiens mRNA; cDNA DKFZp779N2235 (from clone DKFZp779N2235)	0	-3.80735	0	0	0	0	0	0	0	0	0	0	0	0	0	0	0	0	13	0	0	0	0	0	0	0	0	0	0	0	0	0	0	0
Hs.371588	Zinc finger, CCHC domain containing 7	84186	BX105554 in Hs.371588 rep by AK126219: Homo sapiens cDNA FLJ44231 fis, clone THYMU3006767	0	-4.70044	0	9	0	0	0	0	0	0	0	0	0	4	0	10	0	0	0	0	0	0	0	0	2	0	0	0	0	0	0	0	0	0
Hs.307734	Membrane metallo-endopeptidase (neutral endopeptidase, enkephalinase, CALLA, CD10)	8622	NM_007289 in Hs.307734 rep by NM_007289: Homo sapiens membrane metallo-endopeptidase (neutral endopeptidase, enkephalinase, CALLA, CD10) (MME), transcript variant 2b, mRNA	0	-3.80735	0	0	0	0	0	0	0	0	0	0	0	13	0	0	0	0	0	0	0	0	0	0	0	0	0	0	0	0	0	0	0	0
Hs.518804	Ankyrin repeat domain 17	78171	NM_032217 in Hs.518804 rep by NM_032217: Homo sapiens ankyrin repeat domain 17 (ANKRD17), transcript variant 1, mRNA	0	-5.58496	0	0	0	0	0	0	0	0	0	0	3	0	2	0	0	2	7	2	7	0	0	1	9	0	0	6	0	3	5	0	0	0
Hs.9676	Thioesterase superfamily member 2	55856	NM_018473 in Hs.9676 rep by AK096103: Homo sapiens cDNA FLJ38784 fis, clone LIVER2001265	9	-1	0	0	0	0	0	0	0	0	2	0	3	0	0	0	0	0	0	0	0	0	5	3	0	0	4	1	0	1	0	0	0	0
Hs.157394	Hydroxyacylglutathione hydrolase	6058	BC000840 in Hs.157394 rep by CR614453: full-length cDNA clone CS0DF007YH06 of Fetal brain of Homo sapiens (human)	0	-5.04439	0	0	14	1	0	0	0	0	14	0	2	0	0	0	1	0	0	0	0	0	0	0	0	0	0	0	0	0	0	0	0	0
Hs.533956	ATPase, Ca++ transporting, plasma membrane 3	492	NM_021949 in Hs.533956 rep by NM_021949: Homo sapiens ATPase, Ca++ transporting, plasma membrane 3 (ATP2B3), transcript variant 1, mRNA	3	2	0	0	0	0	0	0	0	0	0	0	0	0	0	0	0	0	0	0	0	0	0	0	0	0	0	0	0	0	0	0	0	0
Hs.131903	WD repeat domain 27	253769	NM_182552 in Hs.131903 rep by AK131435: Homo sapiens cDNA FLJ16563 fis, clone SYNOV4005739	1	1	0	0	0	0	0	0	0	0	0	0	0	0	0	0	0	0	0	0	0	0	0	0	0	0	0	0	0	0	0	0	0	0
Hs.193133	SAM and SH3 domain containing 1	69984	NM_015278 in Hs.193133 rep by NM_015278: Homo sapiens SAM and SH3 domain containing 1 (SASH1), mRNA	0	-5.20945	0	3	0	0	4	0	14	8	0	0	0	0	0	0	0	0	3	0	0	0	0	3	0	0	0	1	0	0	0	0	0	0
Hs.349208	Hypothetical protein LOC286334	286334	BQ186130 in Hs.349208 rep by AF495724: Homo sapiens FP13169 mRNA, complete cds	0	-4	3	0	0	0	0	0	0	0	0	0	0	4	0	0	0	0	0	0	0	0	0	0	0	0	0	0	0	0	8	0	0	0
Hs.13768	Calcium channel, voltage-dependent, alpha 2/delta subunit 4	93589	BX537437 in Hs.13768 rep by BX537437: Homo sapiens mRNA; cDNA DKFZp686O0495 (from clone DKFZp686O0495); complete cds	2	-3.66297	2	4	0	0	0	0	0	0	0	0	0	0	0	1	0	0	0	0	0	0	0	12	2	0	0	0	0	0	11	0	0	5
Hs.533013	Cystathionine-beta-synthase	2625	BC011381 in Hs.533013 rep by L00972: Human cystathionine-beta-synthase (CBS) mRNA	1	-1.80735	0	0	0	0	0	0	0	0	6	0	0	0	0	0	0	0	0	0	0	0	0	0	0	0	0	0	0	0	0	0	0	0
Hs.483494	Eukaryotic translation termination factor 1	6321	BT007374 in Hs.483494 rep by BC014269: Homo sapiens eukaryotic translation termination factor 1, mRNA (cDNA clone MGC:10451 IMAGE:3677482), complete cds	0	-3.90689	0	6	0	0	0	0	0	0	0	0	0	0	0	0	0	0	0	0	0	0	0	0	0	0	0	0	0	0	0	0	8	0
Hs.573634	Transcribed locus		BM667714 in Hs.573634 rep by BF974417: 602243503F1 NIH_MGC_48 Homo sapiens cDNA clone IMAGE:4334593 5', mRNA sequence	1	1	0	0	0	0	0	0	0	0	0	0	0	0	0	0	0	0	0	0	0	0	0	0	0	0	0	0	0	0	0	0	0	0
Hs.34526	Chemokine (C-X-C motif) receptor 6	31989	NM_006564 in Hs.34526 rep by U73531: Human G protein-coupled receptor STRL33.3 (STRL33) mRNA, complete cds	0	-5.42626	32	0	0	0	0	0	0	0	0	0	0	0	0	0	0	0	0	0	0	0	0	0	10	0	0	0	0	0	0	0	0	0
Hs.162757	Low density lipoprotein-related protein 1 (alpha-2-macroglobulin receptor)	4035	NM_002332 in Hs.162757 rep by NM_002332: Homo sapiens low density lipoprotein-related protein 1 (alpha-2-macroglobulin receptor) (LRP1), mRNA	1	1	0	0	0	0	0	0	0	0	0	0	0	0	0	0	0	0	0	0	0	0	0	0	0	0	0	0	0	0	0	0	0	0
Hs.124246	Chromosome 10 open reading frame 119	159784	CR457299 in Hs.124246 rep by AK023143: Homo sapiens cDNA FLJ13081 fis, clone NT2RP3002033	0	-5.04439	0	0	0	0	0	0	7	0	8	0	0	2	2	0	0	0	0	0	0	0	0	4	0	0	6	0	2	1	0	0	0	0
Hs.380389	Chromosome 9 open reading frame 77	51104	NM_001025780 in Hs.380389 rep by NM_001025780: Homo sapiens chromosome 9 open reading frame 77 (C9orf77), transcript variant 2, mRNA	1	1	0	0	0	0	0	0	0	0	0	0	0	0	0	0	0	0	0	0	0	0	0	0	0	0	0	0	0	0	0	0	0	0
Hs.444213	Transducin-like enhancer of split 4 (E(sp1) homolog, Drosophila)	14182	BU431401 in Hs.444213 rep by CR749553: Homo sapiens mRNA; cDNA DKFZp686N15112 (from clone DKFZp686N15112)	2	-4.39232	0	5	0	7	0	0	0	0	4	0	0	0	2	0	0	4	0	0	0	0	0	4	2	0	16	0	0	0	2	0	4	12
Hs.470633	Pyruvate dehydrogenase kinase, isozyme 1	10326	NM_002610 in Hs.470633 rep by NM_002610: Homo sapiens pyruvate dehydrogenase kinase, isozyme 1 (PDK1), nuclear gene encoding mitochondrial protein, mRNA	0	-5.78136	21	13	0	0	0	0	0	0	0	0	20	0	0	0	0	0	0	0	0	0	0	0	0	0	0	0	0	0	0	0	0	0
Hs.166975	Splicing factor, arginine/serine-rich 5	19290	AI684318 in Hs.166975 rep by BX640605: Homo sapiens mRNA; cDNA DKFZp686L2175 (from clone DKFZp686L2175); complete cds	1	-6.55459	10	8	16	3	7	4	19	0	4	0	10	2	16	2	0	25	14	0	8	0	0	0	11	0	3	2	11	8	4	0	0	0
Hs.436062	Glucan (1,4-alpha-), branching enzyme 1 (glycogen branching enzyme, Andersen disease, glycogen storage disease type IV)	2632	BG212707 in Hs.436062 rep by AK125918: Homo sapiens cDNA FLJ43930 fis, clone TESTI4013441, highly similar to 1,4-alpha-glucan branching enzyme (EC 2.4.1.18)	5	-2.9386	0	0	0	0	0	0	0	0	1	0	11	9	5	6	0	0	0	3	0	0	0	0	0	6	0	0	0	4	0	0	0	0
Hs.259461	Paralemmin 2	2229075	NM_053016 in Hs.259461 rep by NM_053016: Homo sapiens paralemmin 2 (PALM2), transcript variant 1, mRNA	0	-5.80735	0	10	3	0	0	0	4	0	0	0	3	8	8	0	0	0	0	0	0	0	0	0	0	0	15	0	0	0	4	0	0	0
Hs.62003	Chromosome 9 open reading frame 7	11094	AL137319 in Hs.62003 rep by AK074852: Homo sapiens cDNA FLJ90371 fis, clone NT2RP2004524	1	1	0	0	0	0	0	0	0	0	0	0	0	0	0	0	0	0	0	0	0	0	0	0	0	0	0	0	0	0	0	0	0	0
Hs.272328	Zinc finger protein 354C	61664	NM_014594 in Hs.272328 rep by BC063312: Homo sapiens cDNA clone MGC:71807 IMAGE:30341631, complete cds	2	1.58496	0	0	0	0	0	0	0	0	0	0	0	0	0	0	0	0	0	0	0	0	0	0	0	0	0	0	0	0	0	0	0	0
Hs.177766	Poly (ADP-ribose) polymerase family, member 1	284	NM_001618 in Hs.177766 rep by NM_001618: Homo sapiens poly (ADP-ribose) polymerase family, member 1 (PARP1), mRNA	0	-1.58496	0	0	0	0	0	0	2	0	0	0	0	0	0	0	0	0	0	0	0	0	0	0	0	0	0	0	0	0	0	0	0	0
Hs.476052	SNF related kinase	109722	CR749621 in Hs.476052 rep by CR749621: Homo sapiens mRNA; cDNA DKFZp779A1866 (from clone DKFZp779A1866)	0	-3.32193	0	0	0	0	0	0	0	0	0	0	0	0	0	0	0	0	0	0	0	0	0	0	9	0	0	0	0	0	0	0	0	0
Hs.335139	Potassium channel tetramerisation domain containing 3	255665	NM_016121 in Hs.335139 rep by NM_016121: Homo sapiens potassium channel tetramerisation domain containing 3 (KCTD3), mRNA	2	-4.05889	2	0	0	0	0	31	0	0	3	0	0	0	0	0	0	0	3	0	0	0	0	0	2	0	8	0	0	0	0	0	0	0
Hs.282624	Cytochrome P450, family 2, subfamily C, polypeptide 9	4677	BU633122 in Hs.282624 rep by M61855: Human cytochrome P4502C9 (CYP2C9) mRNA, clone 25	17	4.16993	0	0	0	0	0	0	0	0	0	0	0	0	0	0	0	0	0	0	0	0	0	0	0	0	0	0	0	0	0	0	0	0
Hs.100057	Serine/threonine kinase 35	140901	AA001414 in Hs.100057 rep by NM_080836: Homo sapiens serine/threonine kinase 35 (STK35), mRNA	6	-0.893085	0	0	0	3	0	0	0	0	0	0	9	0	0	0	0	0	0	0	0	0	0	0	0	0	0	0	0	0	0	0	0	0
Hs.391481	PDZ domain containing 6	27152	BC051698 in Hs.391481 rep by BC051698: Homo sapiens PDZ domain containing 6, mRNA (cDNA clone IMAGE:4811690), complete cds	5	2.58496	0	0	0	0	0	0	0	0	0	0	0	0	0	0	0	0	0	0	0	0	0	0	0	0	0	0	0	0	0	0	0	0
Hs.406861	Hydroxysteroid (17-beta) dehydrogenase 4	9885	NM_000414 in Hs.406861 rep by AB208932: Homo sapiens mRNA for hydroxysteroid (17-beta) dehydrogenase 4 variant protein	2	-2.58496	16	0	0	0	0	0	0	0	0	0	0	0	0	0	0	0	0	0	0	0	0	0	0	0	0	0	1	0	0	0	0	0
Hs.323342	Actin related protein 2/3 complex, subunit 4, 20kDa	20186	CX781789 in Hs.323342 rep by NM_005718: Homo sapiens actin related protein 2/3 complex, subunit 4, 20kDa (ARPC4), transcript variant 1, mRNA	3	-3.45943	0	0	7	0	0	7	0	0	0	0	0	0	0	0	0	11	0	0	0	0	6	0	0	0	0	0	0	0	0	0	12	0
Hs.490203	Caldesmon 1	5600	D90452 in Hs.490203 rep by NM_033138: Homo sapiens caldesmon 1 (CALD1), transcript variant 1, mRNA	1	-6.59991	0	116	11	13	4	0	3	0	0	0	4	3	0	0	0	2	10	0	0	0	0	4	0	0	0	3	5	0	15	0	0	0
Hs.520898	Cathepsin B	6032	NM_001908 in Hs.520898 rep by NM_147780: Homo sapiens cathepsin B (CTSB), transcript variant 2, mRNA	0	-5.20945	0	0	0	0	0	0	0	0	0	0	0	0	0	0	0	0	8	0	0	13	0	0	0	0	3	0	5	0	0	0	7	0
Hs.511149	Synaptosomal-associated protein, 23kDa	8773	CA413785 in Hs.511149 rep by BC022890: Homo sapiens synaptosomal-associated protein, 23kDa, transcript variant 1, mRNA (cDNA clone MGC:27295 IMAGE:4658930), complete cds	3	-3.39232	6	2	0	0	0	0	0	0	0	0	3	0	0	5	0	0	0	8	0	0	0	2	3	0	0	0	2	0	0	0	10	0
Hs.78060	Phosphorylase kinase, beta	10514	NM_000293 in Hs.78060 rep by CR936710: Homo sapiens mRNA; cDNA DKFZp781E15103 (from clone DKFZp781E15103)	0	-3.16993	0	5	0	0	0	0	0	0	3	0	0	0	0	0	0	0	0	0	0	0	0	0	0	0	0	0	0	0	0	0	0	0
Hs.191539	Golgi associated PDZ and coiled-coil motif containing	171360	NM_020399 in Hs.191539 rep by AB209385: Homo sapiens mRNA for golgi associated PDZ and coiled-coil motif containing protein variant protein	1	-4.72792	2	2	0	2	0	7	2	0	1	0	1	0	0	0	0	0	0	13	0	6	0	7	6	0	0	3	0	0	0	0	0	0
Hs.59214	Hypothetical protein LOC144871	11222	NM_006260 in Hs.59214 rep by AK024941: Homo sapiens cDNA: FLJ21288 fis, clone COL01927	0	-6.10852	0	0	0	0	0	0	0	0	0	0	0	0	0	0	0	0	59	0	0	0	5	0	0	0	0	4	0	0	0	0	0	0
Hs.202470	UV radiation resistance associated gene	7405	NM_003369 in Hs.202470 rep by NM_003369: Homo sapiens UV radiation resistance associated gene (UVRAG), mRNA	0	-2.58496	0	0	0	0	0	0	0	0	0	0	0	0	0	0	0	0	0	0	0	0	0	0	0	0	0	5	0	0	0	0	0	0
Hs.550659	Similar to tripartite motif-containing 4	493829	NM_001008274 in Hs.550659 rep by AK131485: Homo sapiens cDNA FLJ16664 fis, clone THYMU2006001, weakly similar to ZINC-BINDING PROTEIN A33	12	3.70044	0	0	0	0	0	0	0	0	0	0	0	0	0	0	0	0	0	0	0	0	0	0	0	0	0	0	0	0	0	0	0	0
Hs.205457	Periaxin	57716	BM684494 in Hs.205457 rep by NM_020956: Homo sapiens periaxin (PRX), transcript variant 1, mRNA	6	0	0	0	0	0	0	0	0	0	0	0	0	0	0	0	0	0	0	0	0	0	0	0	0	0	0	0	0	0	6	0	0	0
Hs.5452	Ubiquitin specific peptidase 20	10868	NM_006676 in Hs.5452 rep by NM_006676: Homo sapiens ubiquitin specific peptidase 20 (USP20), transcript variant 2, mRNA	1	1	0	0	0	0	0	0	0	0	0	0	0	0	0	0	0	0	0	0	0	0	0	0	0	0	0	0	0	0	0	0	0	0
Hs.538374	Weakly similar to zinc finger protein 195	1616132	AL833543 in Hs.538374 rep by BX537522: Homo sapiens mRNA; cDNA DKFZp686D194 (from clone DKFZp686D194)	0	-7.53916	14	5	0	0	0	7	1	21	1	19	5	3	3	0	1	0	0	4	10	0	5	28	25	0	7	4	6	0	14	0	0	2
Hs.494622	Transforming growth factor, beta receptor I (activin A receptor type II-like kinase, 53kDa)	21138	BX648917 in Hs.494622 rep by NM_004612: Homo sapiens transforming growth factor, beta receptor I (activin A receptor type II-like kinase, 53kDa) (TGFBR1), mRNA	1	-4.04439	3	0	0	0	0	2	0	0	0	0	1	9	0	3	0	3	0	0	0	0	2	0	0	0	6	2	0	0	1	0	0	0
Hs.222510	DAZ associated protein 1	53056	BI259375 in Hs.222510 rep by AK124583: Homo sapiens cDNA FLJ42592 fis, clone BRACE3009747	1	-5.79442	3	0	12	0	0	0	0	18	0	5	2	0	30	0	0	0	0	6	3	3	0	1	3	0	6	0	5	0	0	0	13	0
Hs.535763	Hypothetical protein LOC285419	285419	BC046914 in Hs.535763 rep by BC046914: Homo sapiens hypothetical protein LOC285419, mRNA (cDNA clone IMAGE:4839002)	2	1.58496	0	0	0	0	0	0	0	0	0	0	0	0	0	0	0	0	0	0	0	0	0	0	0	0	0	0	0	0	0	0	0	0
Hs.409965	Pinin, desmosome associated protein	10822	BM984508 in Hs.409965 rep by Y09703: H.sapiens mRNA for MEMA protein	2	-3.87447	0	0	0	0	3	2	0	0	0	0	0	11	0	0	0	5	0	6	0	0	0	0	3	0	0	5	8	0	0	0	0	0
Hs.1219	Alcohol dehydrogenase 4 (class II), pi polypeptide	254	M15943 in Hs.1219 rep by M15943: Human class II alchohol dehydrogenase (ADH4) pi subunit mRNA, complete cds	2	1.58496	0	0	0	0	0	0	0	0	0	0	0	0	0	0	0	0	0	0	0	0	0	0	0	0	0	0	0	0	0	0	0	0
Hs.414473	Transmembrane protein 63B	55362	AI355576 in Hs.414473 rep by CR627460: Homo sapiens mRNA; cDNA DKFZp686N2275 (from clone DKFZp686N2275)	10	-0.788496	0	0	0	0	0	0	0	0	0	0	0	0	0	0	0	0	0	0	0	0	0	0	0	0	0	18	0	0	0	0	0	0
Hs.170944	Pleckstrin homology, Sec7 and coiled-coil domains 4	54256	NM_013385 in Hs.170944 rep by AK024428: Homo sapiens mRNA for FLJ00017 protein, partial cds	6	-2.19265	0	0	0	0	0	0	0	0	0	0	0	0	0	0	0	0	0	0	0	0	0	31	0	0	0	0	0	0	0	0	0	0
Hs.136280	Kruppel-like factor 16	83855	AK025941 in Hs.136280 rep by AK025941: Homo sapiens cDNA: FLJ22288 fis, clone HRC04157	2	1.58496	0	0	0	0	0	0	0	0	0	0	0	0	0	0	0	0	0	0	0	0	0	0	0	0	0	0	0	0	0	0	0	0
Hs.504009	Centrosomal protein 164kDa	68691	NM_014956 in Hs.504009 rep by AB028975: Homo sapiens mRNA for KIAA1052 protein, partial cds	2	-3.27302	0	0	0	0	0	0	0	0	28	0	0	0	0	0	0	0	0	0	0	0	0	0	0	0	0	0	0	0	0	0	0	0
Hs.522543	ADAMTS-like 2	9719	AW007469 in Hs.522543 rep by AB011177: Homo sapiens mRNA for KIAA0605 protein, partial cds	2	1.58496	0	0	0	0	0	0	0	0	0	0	0	0	0	0	0	0	0	0	0	0	0	0	0	0	0	0	0	0	0	0	0	0
Hs.565253	Transcribed locus		BX641969 in Hs.565253 rep by BX641969: DKFZp686B21199_s1 686 (synonym: hlcc3) Homo sapiens cDNA clone DKFZp686B21199 3', mRNA sequence	2	-4.16993	0	0	0	8	5	0	2	0	0	5	6	0	0	0	0	4	0	0	1	0	0	6	9	0	2	2	0	2	1	0	0	0
Hs.438838	TAF7 RNA polymerase II, TATA box binding protein (TBP)-associated factor, 55kDa	20637	NM_005642 in Hs.438838 rep by AK123222: Homo sapiens cDNA FLJ41228 fis, clone BRAMY2030607	2	-6.02975	1	0	10	0	3	10	8	0	0	19	0	3	6	5	0	0	0	0	0	0	0	0	3	0	31	0	6	0	2	11	77	0
Hs.533977	Thioredoxin interacting protein	31884	NM_006472 in Hs.533977 rep by NM_006472: Homo sapiens thioredoxin interacting protein (TXNIP), mRNA	4	-5.56682	11	2	17	0	0	7	24	8	0	0	2	21	81	0	4	0	0	2	2	0	0	0	8	0	0	0	8	0	3	0	0	36
Hs.567427	Chloride channel CLIC-like 1	92620	AB052915 in Hs.567427 rep by AB018304: Homo sapiens mRNA for KIAA0761 protein, partial cds	2	-5.23522	0	9	7	3	0	14	7	0	2	12	0	0	4	0	0	11	0	0	27	0	3	2	0	0	8	3	0	0	0	0	0	0
Hs.558328	FK506 binding protein 5	2289	NM_004117 in Hs.558328 rep by AB209893: Homo sapiens mRNA for FK506 binding protein 5 variant protein	0	-4.75489	6	11	0	0	0	0	0	0	0	0	0	0	0	0	0	5	0	0	0	0	0	0	0	0	1	0	3	0	0	0	0	0
Hs.306327	Zinc finger, RAN-binding domain containing 3	84083	BM479273 in Hs.306327 rep by BX647838: Homo sapiens mRNA; cDNA DKFZp451B0511 (from clone DKFZp451B0511)	3	-2.85798	0	0	0	0	0	0	0	0	0	0	0	0	0	0	0	0	0	0	28	0	0	0	0	0	0	0	0	0	0	0	0	0
Hs.116448	Glutaminase	24696	BC038507 in Hs.116448 rep by CR749593: Homo sapiens mRNA; cDNA DKFZp686O15119 (from clone DKFZp686O15119)	3	-6.71425	7	100	7	7	7	5	2	0	7	1	4	24	18	1	1	17	0	0	2	1	54	1	40	4	0	14	5	7	2	0	81	0
Hs.252682	Torsin family 1, member B (torsin B)	54696	BU633792 in Hs.252682 rep by NM_014506: Homo sapiens torsin family 1, member B (torsin B) (TOR1B), mRNA	1	-7.53916	13	12	16	0	13	38	15	40	23	13	4	45	4	8	1	6	5	4	6	0	14	3	14	18	6	7	21	4	4	0	8	6
Hs.531314	Similar to MGC52679 protein	440836	NM_001014440 in Hs.531314 rep by NM_001014440: Homo sapiens similar to MGC52679 protein (LOC440836), mRNA	1	1	0	0	0	0	0	0	0	0	0	0	0	0	0	0	0	0	0	0	0	0	0	0	0	0	0	0	0	0	0	0	0	0
Hs.332422	Aspartate beta-hydroxylase	1332	NM_032468 in Hs.332422 rep by NM_032468: Homo sapiens aspartate beta-hydroxylase (ASPH), transcript variant 2, mRNA	1	-5.44294	41	5	0	0	0	0	2	0	0	0	0	0	0	0	0	4	0	0	25	0	0	0	4	0	0	3	0	0	2	0	0	0
Hs.117835	FYVE, RhoGEF and PH domain containing 4	243024	AL832064 in Hs.117835 rep by AL832064: Homo sapiens mRNA; cDNA DKFZp313E1818 (from clone DKFZp313E1818)	0	-4.52356	0	0	0	0	0	0	0	7	0	0	0	0	0	15	0	0	0	0	0	0	0	0	0	0	0	0	0	0	0	0	0	0
Hs.78183	Aldo-keto reductase family 1, member C3 (3-alpha hydroxysteroid dehydrogenase, type II)	8644	NM_003739 in Hs.78183 rep by BQ939577: AGENCOURT_8929345 NIH_MGC_40 Homo sapiens cDNA clone IMAGE:6484457 5', mRNA sequence	17	4.16993	0	0	0	0	0	0	0	0	0	0	0	0	0	0	0	0	0	0	0	0	0	0	0	0	0	0	0	0	0	0	0	0
Hs.376018	Chromosome 1 open reading frame 177	163747	NM_152607 in Hs.376018 rep by AK097520: Homo sapiens cDNA FLJ40201 fis, clone TESTI2020265	3	2	0	0	0	0	0	0	0	0	0	0	0	0	0	0	0	0	0	0	0	0	0	0	0	0	0	0	0	0	0	0	0	0
Hs.84084	Amyloid beta precursor protein (cytoplasmic tail) binding protein 2	52565	NM_006380 in Hs.84084 rep by NM_006380: Homo sapiens amyloid beta precursor protein (cytoplasmic tail) binding protein 2 (APPBP2), mRNA	0	-5.12928	0	0	0	0	11	0	0	0	0	0	5	5	0	0	0	0	0	0	6	0	0	0	1	0	4	0	2	0	0	0	0	0
Hs.519523	Serpin peptidase inhibitor, clade B (ovalbumin), member 6	10538	NM_004568 in Hs.519523 rep by AK057138: Homo sapiens cDNA FLJ32576 fis, clone SPLEN2000247, highly similar to PLACENTAL THROMBIN INHIBITOR	0	-4.85798	0	0	0	0	5	0	0	0	2	0	1	0	0	0	0	11	0	0	0	0	0	7	2	0	0	0	0	0	0	0	0	0
Hs.106857	Calbindin 2, 29kDa (calretinin)	794	H17963 in Hs.106857 rep by AK222648: Homo sapiens mRNA for calbindin 2 full length protein isoform variant, clone: CBL05474	1	1	0	0	0	0	0	0	0	0	0	0	0	0	0	0	0	0	0	0	0	0	0	0	0	0	0	0	0	0	0	0	0	0
Hs.440900	HLA-B associated transcript 3	31668	NM_004639 in Hs.440900 rep by NM_004639: Homo sapiens HLA-B associated transcript 3 (BAT3), transcript variant 1, mRNA	0	-6.37504	6	0	6	7	0	0	0	0	8	0	0	18	14	0	0	0	0	0	11	0	0	0	0	0	9	0	0	0	2	0	1	0
Hs.132314	EGF, latrophilin and seven transmembrane domain containing 1	192369	AI356048 in Hs.132314 rep by AY358360: Homo sapiens clone DNA33092 ETL (UNQ202) mRNA, complete cds	3	-4.20945	8	0	0	0	0	0	0	0	0	0	1	18	8	5	0	0	0	0	0	0	0	0	8	0	3	1	4	0	17	0	0	0
Hs.29464	Death-associated protein kinase 3	166500	AL110180 in Hs.29464 rep by CR749601: Homo sapiens mRNA; cDNA DKFZp686N19117 (from clone DKFZp686N19117)	0	-7.98868	0	15	0	5	0	10	0	6	15	39	1	18	0	0	0	36	2	0	5	0	4	13	7	19	0	47	3	8	0	0	0	0
Hs.480143	Pregnancy-zone protein	11716	NM_002864 in Hs.480143 rep by NM_002864: Homo sapiens pregnancy-zone protein (PZP), mRNA	1	-1.80735	0	0	0	0	0	0	6	0	0	0	0	0	0	0	0	0	0	0	0	0	0	0	0	0	0	0	0	0	0	0	0	0
Hs.145563	Hypothetical protein FLJ35424	285492	NM_173661 in Hs.145563 rep by NM_173661: Homo sapiens hypothetical protein FLJ35424 (FLJ35424), mRNA	1	1	0	0	0	0	0	0	0	0	0	0	0	0	0	0	0	0	0	0	0	0	0	0	0	0	0	0	0	0	0	0	0	0
Hs.41565	Growth differentiation factor 8	2660	AF104922 in Hs.41565 rep by AF104922: Homo sapiens myostatin (GDF8) mRNA, complete cds	1	1	0	0	0	0	0	0	0	0	0	0	0	0	0	0	0	0	0	0	0	0	0	0	0	0	0	0	0	0	0	0	0	0
Hs.558437	CDC42 binding protein kinase beta (DMPK-like)	28734	NM_006035 in Hs.558437 rep by NM_006035: Homo sapiens CDC42 binding protein kinase beta (DMPK-like) (CDC42BPB), mRNA	0	-4.64386	0	0	0	0	0	0	0	0	14	0	0	0	0	0	0	0	0	0	0	0	0	0	0	0	0	0	10	0	0	0	0	0
Hs.446146	Caspase recruitment domain family, member 8	68700	AF405558 in Hs.446146 rep by AB023172: Homo sapiens mRNA for KIAA0955 protein, partial cds	1	-3.08746	0	0	0	0	0	0	0	0	0	0	0	0	0	0	0	0	8	0	0	0	0	0	0	0	0	8	0	0	0	0	0	0
Hs.7471	TM2 domain containing 2	167754	NM_078473 in Hs.7471 rep by NM_031940: Homo sapiens TM2 domain containing 2 (TM2D2), transcript variant 2, mRNA	1	-1.80735	0	0	0	0	0	0	0	0	0	0	0	0	0	0	0	0	0	0	1	0	0	0	0	0	0	0	0	0	0	5	0	0
Hs.480311	PDZ and LIM domain 5	63666	NM_006457 in Hs.480311 rep by NM_006457: Homo sapiens PDZ and LIM domain 5 (PDLIM5), transcript variant 1, mRNA	0	-7.90087	0	45	5	2	2	0	0	0	0	3	147	4	0	0	0	4	0	12	0	0	0	0	0	0	4	0	7	0	3	0	0	0
Hs.516217	UDP-glucose pyrophosphorylase 2	14720	NM_006759 in Hs.516217 rep by BX537559: Homo sapiens mRNA; cDNA DKFZp686A226 (from clone DKFZp686A226)	0	-6.2854	0	2	0	4	2	17	6	0	0	3	8	5	0	0	0	2	0	8	0	0	2	0	0	0	10	1	0	0	0	0	7	0
Hs.69594	High-mobility group 20A	41452	NM_018200 in Hs.69594 rep by NM_018200: Homo sapiens high-mobility group 20A (HMG20A), mRNA	5	-3.22239	1	0	4	0	0	6	0	0	0	0	0	0	4	0	0	2	2	0	9	0	2	3	20	0	2	0	0	0	0	0	0	0
Hs.432690	Solute carrier family 39 (zinc transporter), member 9	166002	BM477929 in Hs.432690 rep by AY358687: Homo sapiens clone DNA61608 DDFI714 (UNQ714) mRNA, complete cds	9	-2.32193	0	3	5	0	4	0	0	0	0	12	0	0	0	0	0	0	7	0	0	0	0	0	0	0	13	0	0	0	5	0	0	0
Hs.1103	Transforming growth factor, beta 1 (Camurati-Engelmann disease)	7040	AW512491 in Hs.1103 rep by X02812: Human mRNA for transforming growth factor-beta (TGF-beta)	1	1	0	0	0	0	0	0	0	0	0	0	0	0	0	0	0	0	0	0	0	0	0	0	0	0	0	0	0	0	0	0	0	0
Hs.145386	Family with sequence similarity 82, member B	153345	AA908249 in Hs.145386 rep by AK000672: Homo sapiens cDNA FLJ20665 fis, clone KAIA713, highly similar to AF151848 Homo sapiens CGI-90 protein mRNA	1	-4.04439	0	0	0	3	0	0	0	2	0	0	12	0	0	0	0	0	0	0	0	0	11	3	1	0	0	0	0	0	0	0	0	0
Hs.11314	Chromosome 20 open reading frame 4	25980	NM_015511 in Hs.11314 rep by NM_015511: Homo sapiens chromosome 20 open reading frame 4 (C20orf4), mRNA	2	1.58496	0	0	0	0	0	0	0	0	0	0	0	0	0	0	0	0	0	0	0	0	0	0	0	0	0	0	0	0	0	0	0	0
Hs.361463	Coagulation factor X	4318	NM_000504 in Hs.361463 rep by BC040125: Homo sapiens coagulation factor X, mRNA (cDNA clone IMAGE:5764698), partial cds	2	-2.11548	0	0	0	0	0	0	0	0	0	0	0	0	0	0	0	0	0	0	0	0	0	0	0	0	6	0	0	0	0	6	0	0
Hs.44693	Muskelin 1, intracellular mediator containing kelch motifs	21445	NM_013255 in Hs.44693 rep by NM_013255: Homo sapiens muskelin 1, intracellular mediator containing kelch motifs (MKLN1), mRNA	1	-4.12928	0	0	0	0	0	10	0	0	0	0	4	0	0	0	0	0	0	0	6	0	0	0	0	0	0	0	8	0	6	0	0	0
Hs.371718	General transcription factor IIIC, polypeptide 1, alpha 220kDa	2975	BC052642 in Hs.371718 rep by CR627430: Homo sapiens mRNA; cDNA DKFZp686A111 (from clone DKFZp686A111)	4	2.32193	0	0	0	0	0	0	0	0	0	0	0	0	0	0	0	0	0	0	0	0	0	0	0	0	0	0	0	0	0	0	0	0
Hs.413095	Solute carrier family 6 (proline IMINO transporter), member 20	54716	NM_020208 in Hs.413095 rep by AJ276207: Homo sapiens mRNA for orphan transporter XT3 (XT3 gene)	2	1.58496	0	0	0	0	0	0	0	0	0	0	0	0	0	0	0	0	0	0	0	0	0	0	0	0	0	0	0	0	0	0	0	0
Hs.412102	Eukaryotic translation initiation factor 2 alpha kinase 4	1320825	NM_001013703 in Hs.412102 rep by NM_001013703: Homo sapiens eukaryotic translation initiation factor 2 alpha kinase 4 (EIF2AK4), mRNA	0	-5.58496	0	0	0	0	0	0	0	0	0	47	0	0	0	0	0	0	0	0	0	0	0	0	0	0	0	0	0	0	0	0	0	0
Hs.489824	Protein tyrosine phosphatase, receptor-type, Z polypeptide 1	17409	NM_002851 in Hs.489824 rep by NM_002851: Homo sapiens protein tyrosine phosphatase, receptor-type, Z polypeptide 1 (PTPRZ1), mRNA	2	-3.58496	0	0	0	0	0	0	28	0	5	2	0	0	0	0	0	0	0	0	0	0	0	0	0	0	0	0	0	0	0	0	0	0
Hs.173878	Nipsnap homolog 1 (C. elegans)	17016	BC002371 in Hs.173878 rep by NM_003634: Homo sapiens nipsnap homolog 1 (C. elegans) (NIPSNAP1), mRNA	1	-2.70044	0	0	0	0	0	0	0	0	0	0	0	12	0	0	0	0	0	0	0	0	0	0	0	0	0	0	0	0	0	0	0	0
Hs.517066	Translocase of outer mitochondrial membrane 34	10953	BU629982 in Hs.517066 rep by NM_006809: Homo sapiens translocase of outer mitochondrial membrane 34 (TOMM34), nuclear gene encoding mitochondrial protein, mRNA	2	1.58496	0	0	0	0	0	0	0	0	0	0	0	0	0	0	0	0	0	0	0	0	0	0	0	0	0	0	0	0	0	0	0	0
Hs.350194	Zinc finger, matrin type 2	153527	NM_144723 in Hs.350194 rep by AK055683: Homo sapiens cDNA FLJ31121 fis, clone IMR322000742, weakly similar to HYPOTHETICAL ZINC FINGER PROTEIN ZK686.4 IN CHROMOSOME III	1	-1.58496	0	5	0	0	0	0	0	0	0	0	0	0	0	0	0	0	0	0	0	0	0	0	0	0	0	0	0	0	0	0	0	0
Hs.458513	Hypothetical protein LOC286044	238980	BU623729 in Hs.458513 rep by AK024067: Homo sapiens cDNA FLJ14005 fis, clone Y79AA1002361, moderately similar to Rattus norvegicus mRNA for protein phosphatase 1 (GL-subunit)	0	-5.2854	0	10	0	0	0	0	0	0	0	0	4	2	0	12	0	5	0	0	0	0	0	0	4	0	0	0	0	0	0	0	0	1
Hs.54056	Cell division cycle 25C	102614	AF251040 in Hs.54056 rep by AF251040: Homo sapiens putative nuclear protein (STSG4523) mRNA, complete cds	2	-3.41504	0	2	0	0	0	2	0	0	0	0	1	4	0	4	0	0	0	0	7	0	0	0	0	0	0	0	0	0	11	0	0	0
Hs.511143	Zinc finger protein 106 homolog (mouse)	386382	AF205632 in Hs.511143 rep by AF205632: Homo sapiens zinc finger protein 106 (ZFP106) mRNA, complete cds	0	-5.90689	0	0	0	6	9	2	0	0	0	0	17	0	3	0	0	0	0	0	0	0	5	0	3	0	6	0	0	0	1	0	7	0
Hs.532286	YTH domain family, member 2	154323	NM_016258 in Hs.532286 rep by NM_016258: Homo sapiens YTH domain family, member 2 (YTHDF2), mRNA	0	-6.04439	3	0	0	0	0	0	0	0	0	0	7	0	5	0	0	4	0	0	0	0	0	0	14	0	0	10	11	0	2	0	9	0
Hs.546286	Ribosomal protein S3	6188	BQ215415 in Hs.546286 rep by BF303909: 601886536F2 NIH_MGC_17 Homo sapiens cDNA clone IMAGE:4120376 5', mRNA sequence	3	2	0	0	0	0	0	0	0	0	0	0	0	0	0	0	0	0	0	0	0	0	0	0	0	0	0	0	0	0	0	0	0	0
Hs.9754	Activating transcription factor 5	22809	BX100902 in Hs.9754 rep by AB073613: Homo sapiens primary hepatoblastoma mRNA for activating transcription factor 5, partial cds, clone:HMFN0395	18	4.24793	0	0	0	0	0	0	0	0	0	0	0	0	0	0	0	0	0	0	0	0	0	0	0	0	0	0	0	0	0	0	0	0
Hs.509264	Kelch domain containing 2	70764	AW574682 in Hs.509264 rep by AK056298: Homo sapiens cDNA FLJ31736 fis, clone NT2RI2007054, highly similar to Homo sapiens host cell factor homolog LCP mRNA	2	-5.01495	0	8	0	0	0	0	3	0	6	0	10	18	0	0	3	3	0	0	4	0	2	1	5	0	8	0	22	0	0	0	3	0
Hs.82071	Cbp/p300-interacting transactivator, with Glu/Asp-rich carboxy-terminal domain, 2	10370	BQ021530 in Hs.82071 rep by NM_006079: Homo sapiens Cbp/p300-interacting transactivator, with Glu/Asp-rich carboxy-terminal domain, 2 (CITED2), mRNA	13	-1.65208	11	0	0	0	0	0	0	0	0	0	0	8	2	0	0	0	0	0	0	0	0	0	0	0	3	0	5	0	0	14	0	0
Hs.485606	Transmembrane protein 77	256676	NM_178454 in Hs.485606 rep by AK092961: Homo sapiens cDNA FLJ35642 fis, clone SPLEN2012523	1	-3.85798	6	0	0	0	0	0	0	0	0	0	2	0	8	0	0	0	0	0	0	0	0	0	2	0	0	0	5	0	0	0	5	0
Hs.304792	Proline synthetase co-transcribed homolog (bacterial)	11212	NM_007198 in Hs.304792 rep by NM_007198: Homo sapiens proline synthetase co-transcribed homolog (bacterial) (PROSC), mRNA	0	-3.45943	0	0	0	0	0	0	0	0	0	0	2	0	0	0	0	0	0	0	0	0	0	0	0	0	0	0	0	0	0	0	8	0
Hs.463511	Hexose-6-phosphate dehydrogenase (glucose 1-dehydrogenase)	19126	NM_004285 in Hs.463511 rep by NM_004285: Homo sapiens hexose-6-phosphate dehydrogenase (glucose 1-dehydrogenase) (H6PD), mRNA	2	1.58496	0	0	0	0	0	0	0	0	0	0	0	0	0	0	0	0	0	0	0	0	0	0	0	0	0	0	0	0	0	0	0	0
Hs.462680	Golgi SNAP receptor complex member 1	28581	NM_001007024 in Hs.462680 rep by NM_001007024: Homo sapiens golgi SNAP receptor complex member 1 (GOSR1), transcript variant 3, mRNA	1	-3.75489	6	0	0	0	0	0	0	0	0	0	0	0	0	3	0	0	0	3	14	0	0	0	0	0	0	0	0	0	0	0	0	0
Hs.101480	AP1 gamma subunit binding protein 1	11276	NM_007247 in Hs.101480 rep by NM_007247: Homo sapiens AP1 gamma subunit binding protein 1 (AP1GBP1), transcript variant 1, mRNA	2	-2.32193	0	0	6	0	0	0	0	0	0	0	0	5	0	0	0	0	0	0	0	0	0	0	0	0	3	0	0	0	0	0	0	0
Hs.413513	Inhibitor of kappa light polypeptide gene enhancer in B-cells, kinase beta	3551	BF032385 in Hs.413513 rep by AB209090: Homo sapiens mRNA for inhibitor of kappa light polypeptide gene enhancer in B-cells, kinase beta variant protein	2	1.58496	0	0	0	0	0	0	0	0	0	0	0	0	0	0	0	0	0	0	0	0	0	0	0	0	0	0	0	0	0	0	0	0
Hs.75431	Alkaline phosphatase, liver/bone/kidney	249	AI619446 in Hs.75431 rep by NM_000478: Homo sapiens alkaline phosphatase, liver/bone/kidney (ALPL), mRNA	2	1.58496	0	0	0	0	0	0	0	0	0	0	0	0	0	0	0	0	0	0	0	0	0	0	0	0	0	0	0	0	0	0	0	0
Hs.434250	Hypothetical protein FLJ40629	150468	AL832036 in Hs.434250 rep by AL832036: Homo sapiens mRNA; cDNA DKFZp313A1610 (from clone DKFZp313A1610)	1	1	0	0	0	0	0	0	0	0	0	0	0	0	0	0	0	0	0	0	0	0	0	0	0	0	0	0	0	0	0	0	0	0
Hs.237856	Solute carrier family 15, member 3	51296	NM_016582 in Hs.237856 rep by AK127216: Homo sapiens cDNA FLJ45283 fis, clone BRHIP3001878, highly similar to Homo sapiens peptide transporter 3 (PHT2)	2	1.58496	0	0	0	0	0	0	0	0	0	0	0	0	0	0	0	0	0	0	0	0	0	0	0	0	0	0	0	0	0	0	0	0
Hs.537273	MRNA; cDNA DKFZp686F1792 (from clone DKFZp686F1792)		CR749525 in Hs.537273 rep by CR749525: Homo sapiens mRNA; cDNA DKFZp686F1792 (from clone DKFZp686F1792)	2	1.58496	0	0	0	0	0	0	0	0	0	0	0	0	0	0	0	0	0	0	0	0	0	0	0	0	0	0	0	0	0	0	0	0
Hs.298658	Kruppel-like factor 3 (basic)	51274	BX100634 in Hs.298658 rep by BC030662: Homo sapiens Kruppel-like factor 3 (basic), mRNA (cDNA clone MGC:33736 IMAGE:5262512), complete cds	3	2	0	0	0	0	0	0	0	0	0	0	0	0	0	0	0	0	0	0	0	0	0	0	0	0	0	0	0	0	0	0	0	0
Hs.567339	Syntrophin, beta 1 (dystrophin-associated protein A1, 59kDa, basic component 1)	19923	BQ006634 in Hs.567339 rep by AK026095: Homo sapiens cDNA: FLJ22442 fis, clone HRC09342, highly similar to AF028828 Homo sapiens Tax interaction protein 43 mRNA	5	-2.41504	5	0	13	0	0	0	0	0	0	0	0	0	5	0	0	0	0	0	7	0	0	0	1	0	0	0	0	0	0	0	0	0
Hs.460355	Protein kinase C, beta 1	11158	AI401473 in Hs.460355 rep by AL833252: Homo sapiens mRNA; cDNA DKFZp761J0720 (from clone DKFZp761J0720)	0	-8.27612	0	19	46	51	95	24	0	6	2	7	0	0	5	3	0	2	0	0	0	0	0	0	23	0	0	22	3	0	0	0	0	1
Hs.465744	Insulin receptor	7286	X02160 in Hs.465744 rep by X02160: Human mRNA for insulin receptor precursor	1	-1.80735	0	0	0	0	0	0	0	0	5	0	0	0	0	0	0	0	0	0	0	0	0	1	0	0	0	0	0	0	0	0	0	0
Hs.368522	Myosin heavy chain Myr 8	23026	BG181984 in Hs.368522 rep by NM_015011: Homo sapiens myosin heavy chain Myr 8 (MYR8), mRNA	1	1	0	0	0	0	0	0	0	0	0	0	0	0	0	0	0	0	0	0	0	0	0	0	0	0	0	0	0	0	0	0	0	0
Hs.459668	Similar to cell recognition molecule CASPR3	79937	CD250525 in Hs.459668 rep by AK054645: Homo sapiens cDNA FLJ30083 fis, clone BGGI12001097, weakly similar to Homo sapiens contactin associated protein (Caspr) mRNA	5	-3.80735	0	0	0	0	48	0	0	0	0	0	0	0	0	0	0	26	0	0	4	0	0	0	2	0	3	0	0	0	0	0	0	0
Hs.34136	Chromosome 21 open reading frame 6	20138	NM_016940 in Hs.34136 rep by CR592518: full-length cDNA clone CS0DN005YB13 of Adult brain of Homo sapiens (human)	0	-4.90689	0	8	0	2	3	0	0	0	0	2	0	0	0	0	0	4	0	0	0	0	0	0	0	0	0	1	0	1	3	5	0	0
Hs.145490	Transcribed locus		BX104705 in Hs.145490 rep by BX104705: BX104705 NCI_CGAP_Brn35 Homo sapiens cDNA clone IMAGp998I234857, mRNA sequence	1	1	0	0	0	0	0	0	0	0	0	0	0	0	0	0	0	0	0	0	0	0	0	0	0	0	0	0	0	0	0	0	0	0
Hs.147054	3-hydroxymethyl-3-methylglutaryl-Coenzyme A lyase-like 1	109022	NM_019036 in Hs.147054 rep by AK127587: Homo sapiens cDNA FLJ45682 fis, clone FCBBF3001018, moderately similar to Hydroxymethylglutaryl-CoA lyase (EC 4.1.3.4)	3	-3.61471	0	0	10	0	0	0	0	0	0	0	0	0	0	0	0	0	0	0	0	38	0	0	0	0	0	0	0	0	0	0	0	0
Hs.132760	Solute carrier family 37 (glycerol-6-phosphate transporter), member 4	2542	NM_001467 in Hs.132760 rep by AB209026: Homo sapiens mRNA for solute carrier family 37 (glycerol-6-phosphate transporter), member 4 variant protein	2	1.58496	0	0	0	0	0	0	0	0	0	0	0	0	0	0	0	0	0	0	0	0	0	0	0	0	0	0	0	0	0	0	0	0
Hs.163776	Ubiquitin-conjugating enzyme E2, J1 (UBC6 homolog, yeast)	205860	NM_016021 in Hs.163776 rep by NM_016021: Homo sapiens ubiquitin-conjugating enzyme E2, J1 (UBC6 homolog, yeast) (UBE2J1), mRNA	0	-5.97728	0	4	6	0	0	24	2	0	16	0	0	0	0	0	0	4	0	0	0	3	2	0	0	0	0	0	0	0	0	0	1	0
Hs.519702	Cytoplasmic FMR1 interacting protein 2	80997	NM_001037332 in Hs.519702 rep by NM_001037332: Homo sapiens cytoplasmic FMR1 interacting protein 2 (CYFIP2), transcript variant 2, mRNA	2	-3.11548	0	0	0	0	0	10	3	0	0	0	0	0	0	0	0	0	0	0	0	0	0	0	0	12	0	0	0	0	0	0	0	0
Hs.21861	Transcription elongation factor A (SII)-like 7	113698	R41228 in Hs.21861 rep by BF219487: 601884283F1 NIH_MGC_57 Homo sapiens cDNA clone IMAGE:4102677 5', mRNA sequence	1	-5.20945	0	0	0	0	0	10	0	0	33	12	0	0	0	0	0	4	0	0	0	0	0	3	0	0	0	0	0	0	11	0	0	0
Hs.150087	SPFH domain family, member 1	21226	BQ004830 in Hs.150087 rep by AK127017: Homo sapiens cDNA FLJ45073 fis, clone BRAWH3027420	2	-4.60486	10	0	7	0	0	0	0	0	0	0	11	11	3	0	0	0	13	0	0	0	4	0	0	0	0	0	5	7	0	0	1	0
Hs.21810	Transcribed locus		BX102770 in Hs.21810 rep by BX102770: BX102770 Soares infant brain 1NIB Homo sapiens cDNA clone IMAGp998D11161, mRNA sequence	1	-2.80735	0	0	0	0	4	0	0	6	0	0	0	0	0	0	0	0	0	0	0	0	0	0	1	0	0	0	0	0	2	0	0	0
Hs.207459	ST6 beta-galactosamide alpha-2,6-sialyltranferase 1	25920	BU429526 in Hs.207459 rep by AK128726: Homo sapiens cDNA FLJ46893 fis, clone UTERU3019230, highly similar to CMP-N-acetylneuraminate-beta-galactosamide-alpha-2, 6-sialyltransferase (EC 2.4.99.1)	4	-2.76553	0	0	6	0	0	0	2	0	0	0	0	0	0	2	0	0	0	3	0	1	0	0	6	0	0	0	10	0	0	3	0	0
Hs.162241	Ubiquitin carboxyl-terminal esterase L3 (ubiquitin thiolesterase)	22041	CT001593 in Hs.162241 rep by BC045576: Homo sapiens cDNA clone MGC:57349 IMAGE:4836799, complete cds	10	0.459432	0	0	0	0	0	0	0	0	0	0	0	0	7	0	0	0	0	0	0	0	0	0	0	0	0	0	0	0	0	0	0	0
Hs.213264	Tyrosyl-tRNA synthetase	25695	CA436915 in Hs.213264 rep by AK125213: Homo sapiens cDNA FLJ43223 fis, clone FEBRA2026984, highly similar to TYROSYL-TRNA SYNTHETASE (EC 6.1.1.1)	5	-3.1964	0	0	0	0	0	12	0	0	0	0	0	0	0	0	0	0	0	0	36	0	0	0	0	0	0	2	4	0	0	0	0	0
Hs.6799	Family with sequence similarity 98, member B	283742	NM_173611 in Hs.6799 rep by NM_173611: Homo sapiens family with sequence similarity 98, member B (FAM98B), mRNA	2	1.58496	0	0	0	0	0	0	0	0	0	0	0	0	0	0	0	0	0	0	0	0	0	0	0	0	0	0	0	0	0	0	0	0
Hs.22546	Cytochrome b, ascorbate dependent 3	220002	CF541093 in Hs.22546 rep by BC004391: Homo sapiens cytochrome b, ascorbate dependent 3, mRNA (cDNA clone MGC:10970 IMAGE:3634997), complete cds	1	-2.16993	8	0	0	0	0	0	0	0	0	0	0	0	0	0	0	0	0	0	0	0	0	0	0	0	0	0	0	0	0	0	0	0
Hs.434597	Hypothetical protein LOC339622	339622	BC040319 in Hs.434597 rep by BC040319: Homo sapiens hypothetical protein LOC339622, mRNA (cDNA clone IMAGE:4836841)	2	1.58496	0	0	0	0	0	0	0	0	0	0	0	0	0	0	0	0	0	0	0	0	0	0	0	0	0	0	0	0	0	0	0	0
Hs.566136	Transcribed locus, moderately similar to XP_496827.1 PREDICTED: similar to LINE-1 reverse transcriptase homolog [Homo sapiens]		BQ575499 in Hs.566136 rep by BQ575499: UI-H-EZ1-bbf-a-19-0-UI.s1 NCI_CGAP_Ch2 Homo sapiens cDNA clone UI-H-EZ1-bbf-a-19-0-UI 3', mRNA sequence	1	1	0	0	0	0	0	0	0	0	0	0	0	0	0	0	0	0	0	0	0	0	0	0	0	0	0	0	0	0	0	0	0	0
Hs.567536	Solute carrier family 30 (zinc transporter), member 6	111352	AL832755 in Hs.567536 rep by AL832755: Homo sapiens mRNA; cDNA DKFZp686A0927 (from clone DKFZp686A0927)	0	-3.45943	0	0	0	3	0	0	0	0	0	0	0	0	0	0	0	0	0	0	0	0	0	0	0	0	7	0	0	0	0	0	0	0
Hs.512464	Surfeit 1	6834	NM_003172 in Hs.512464 rep by BM923055: AGENCOURT_6632207 NIH_MGC_118 Homo sapiens cDNA clone IMAGE:5757021 5', mRNA sequence	1	1	0	0	0	0	0	0	0	0	0	0	0	0	0	0	0	0	0	0	0	0	0	0	0	0	0	0	0	0	0	0	0	0
Hs.464848	UDP-Gal:betaGlcNAc beta 1,4- galactosyltransferase, polypeptide 6	27993	NM_004775 in Hs.464848 rep by AB209194: Homo sapiens mRNA for UDP-Gal:betaGlcNAc beta 1,4-galactosyltransferase 6 variant protein	1	-2.80735	0	0	0	0	0	0	0	0	0	0	0	0	7	0	0	0	0	0	0	0	0	6	0	0	0	0	0	0	0	0	0	0
Hs.99962	Solute carrier family 43, member 3	29015	BU681153 in Hs.99962 rep by NM_014096: Homo sapiens solute carrier family 43, member 3 (SLC43A3), mRNA	1	-3.08746	0	0	8	0	0	0	0	0	0	0	0	0	0	0	0	0	0	0	0	0	0	0	0	0	0	0	7	0	1	0	0	0
Hs.422990	Proteasome (prosome, macropain) subunit, beta type, 5	11386	NM_002797 in Hs.422990 rep by BF972112: 602240149F1 NIH_MGC_46 Homo sapiens cDNA clone IMAGE:4328724 5', mRNA sequence	0	-4.9542	3	3	0	3	0	0	4	0	2	0	4	11	0	0	0	0	0	0	0	0	0	0	0	0	0	0	0	0	0	0	0	0
Hs.161640	Tyrosine aminotransferase	20694	NM_000353 in Hs.161640 rep by NM_000353: Homo sapiens tyrosine aminotransferase (TAT), nuclear gene encoding mitochondrial protein, mRNA	7	3	0	0	0	0	0	0	0	0	0	0	0	0	0	0	0	0	0	0	0	0	0	0	0	0	0	0	0	0	0	0	0	0
Hs.433901	Cytochrome c oxidase subunit 8A (ubiquitous)	1351	BU739060 in Hs.433901 rep by CD555987: AGENCOURT_14400997 NIH_MGC_173 Homo sapiens cDNA 5', mRNA sequence	1	-3.9542	0	0	0	0	0	0	0	0	21	0	0	9	0	0	0	0	0	0	0	0	0	0	0	0	0	0	0	0	0	0	0	0
Hs.303930	Hypothetical protein FLJ12571	79989	NM_024926 in Hs.303930 rep by BC034466: Homo sapiens hypothetical protein FLJ12571, mRNA (cDNA clone IMAGE:4821829), with apparent retained intron	1	1	0	0	0	0	0	0	0	0	0	0	0	0	0	0	0	0	0	0	0	0	0	0	0	0	0	0	0	0	0	0	0	0
Hs.474270	Serpin peptidase inhibitor, clade D (heparin cofactor), member 1	9159	NM_000185 in Hs.474270 rep by AK130397: Homo sapiens cDNA FLJ26887 fis, clone PRS09321	0	-5.08746	1	3	0	0	9	0	0	0	0	0	0	0	0	0	0	0	2	2	0	0	0	0	5	0	0	11	0	0	0	0	0	0
Hs.533019	DiGeorge syndrome critical region gene 8	54487	NM_022720 in Hs.533019 rep by BC071568: Homo sapiens DiGeorge syndrome critical region gene 8, mRNA (cDNA clone IMAGE:30342289)	2	1.58496	0	0	0	0	0	0	0	0	0	0	0	0	0	0	0	0	0	0	0	0	0	0	0	0	0	0	0	0	0	0	0	0
Hs.517981	Tumor suppressor candidate 2	34002	CF529398 in Hs.517981 rep by AF055479: Homo sapiens lung cancer candidate FUS1 (FUS1) mRNA, complete cds	1	-4.24793	0	0	0	1	0	0	0	0	0	29	2	0	0	0	0	0	2	0	0	0	0	0	0	0	0	0	0	1	0	0	2	0
Hs.62578	ADP-ribosylation factor guanine nucleotide-exchange factor 2 (brefeldin A-inhibited)	31692	CA314750 in Hs.62578 rep by NM_006420: Homo sapiens ADP-ribosylation factor guanine nucleotide-exchange factor 2 (brefeldin A-inhibited) (ARFGEF2), mRNA	2	-5.38082	5	0	0	0	0	0	6	0	0	0	0	0	0	0	0	0	95	0	2	0	3	3	3	0	3	0	3	0	1	0	0	0
Hs.127826	Erythropoietin receptor	4114	BM996372 in Hs.127826 rep by AK074082: Homo sapiens mRNA for FLJ00153 protein	1	-5.80735	14	5	7	0	13	0	0	0	22	0	0	0	2	3	4	0	0	0	0	1	0	16	0	3	0	3	10	0	0	3	5	0
Hs.204564	KIAA0143 protein	115835	NM_015137 in Hs.204564 rep by D63477: Homo sapiens mRNA for KIAA0143 gene, partial cds	4	-5.86295	0	40	1	13	35	34	0	0	14	4	13	72	0	2	0	9	0	3	20	0	6	0	0	0	2	3	7	0	0	5	7	0
Hs.467701	Ornithine decarboxylase 1	4953	NM_002539 in Hs.467701 rep by CR614398: full-length cDNA clone CS0DI076YD10 of Placenta Cot 25-normalized of Homo sapiens (human)	0	-2.58496	0	0	0	0	0	0	0	0	0	0	0	5	0	0	0	0	0	0	0	0	0	0	0	0	0	0	0	0	0	0	0	0
Hs.391860	Adenylate cyclase 9	115	NM_001116 in Hs.391860 rep by NM_001116: Homo sapiens adenylate cyclase 9 (ADCY9), mRNA	3	2	0	0	0	0	0	0	0	0	0	0	0	0	0	0	0	0	0	0	0	0	0	0	0	0	0	0	0	0	0	0	0	0
Hs.581744	Transcribed locus		BG212539 in Hs.581744 rep by BG212539: RST32130 Athersys RAGE Library Homo sapiens cDNA, mRNA sequence	1	1	0	0	0	0	0	0	0	0	0	0	0	0	0	0	0	0	0	0	0	0	0	0	0	0	0	0	0	0	0	0	0	0
Hs.99472	MRNA; cDNA DKFZp564O0862 (from clone DKFZp564O0862)		BU687197 in Hs.99472 rep by AL080095: Homo sapiens mRNA; cDNA DKFZp564O0862 (from clone DKFZp564O0862)	1	1	0	0	0	0	0	0	0	0	0	0	0	0	0	0	0	0	0	0	0	0	0	0	0	0	0	0	0	0	0	0	0	0
Hs.158667	Transcribed locus		AI371390 in Hs.158667 rep by AI928472: wp02d05.x1 NCI_CGAP_Kid11 Homo sapiens cDNA clone IMAGE:2463657 3', mRNA sequence	2	1.58496	0	0	0	0	0	0	0	0	0	0	0	0	0	0	0	0	0	0	0	0	0	0	0	0	0	0	0	0	0	0	0	0
Hs.76494	Proline/arginine-rich end leucine-rich repeat protein	5549	CR542270 in Hs.76494 rep by NM_002725: Homo sapiens proline/arginine-rich end leucine-rich repeat protein (PRELP), transcript variant 1, mRNA	2	1.58496	0	0	0	0	0	0	0	0	0	0	0	0	0	0	0	0	0	0	0	0	0	0	0	0	0	0	0	0	0	0	0	0
Hs.520334	Up-regulated gene 4	55665	AL832134 in Hs.520334 rep by AL832134: Homo sapiens mRNA; cDNA DKFZp686J1610 (from clone DKFZp686J1610)	1	1	0	0	0	0	0	0	0	0	0	0	0	0	0	0	0	0	0	0	0	0	0	0	0	0	0	0	0	0	0	0	0	0
Hs.479898	Sulfotransferase family 1E, estrogen-preferring, member 1	6783	BC027956 in Hs.479898 rep by BC027956: Homo sapiens sulfotransferase family 1E, estrogen-preferring, member 1, mRNA (cDNA clone MGC:34459 IMAGE:5210178), complete cds	2	1.58496	0	0	0	0	0	0	0	0	0	0	0	0	0	0	0	0	0	0	0	0	0	0	0	0	0	0	0	0	0	0	0	0
Hs.120963	ELG protein	110842	BU681474 in Hs.120963 rep by AK125048: Homo sapiens cDNA FLJ43058 fis, clone BRTHA3007472, highly similar to Homo sapiens mRNA for ELG protein	2	-2.73697	0	1	0	0	0	0	0	0	0	0	1	0	0	0	0	0	0	0	0	0	0	0	0	0	0	0	12	0	5	0	0	0
Hs.145284	NIF3 NGG1 interacting factor 3-like 1 (S. pombe)	60491	CA422852 in Hs.145284 rep by AK127110: Homo sapiens cDNA FLJ45167 fis, clone BRAWH3044676	0	-6.94251	0	0	0	0	3	32	2	6	0	0	0	0	1	0	0	0	0	0	59	0	0	10	4	0	5	0	0	0	0	0	0	0
Hs.553491	Neurofibromin 1 (neurofibromatosis, von Recklinghausen disease, Watson disease)	19052	AW135444 in Hs.553491 rep by M89914: Human neurofibromin (NF1) gene, complete cds	2	-4.34577	0	0	0	0	6	0	23	0	0	0	27	0	0	0	0	0	0	0	0	0	0	0	0	0	0	0	0	4	0	0	0	0
Hs.16064	CNKSR family member 3	462129	AY328891 in Hs.16064 rep by AY328891: Homo sapiens maguin-like protein variant I mRNA, complete cds, alternatively spliced	3	-1.16993	0	0	0	0	0	0	0	0	0	0	0	0	8	0	0	0	0	0	0	0	0	0	0	0	0	0	0	0	0	0	0	0
Hs.11747	YTH domain family, member 1	219660	BM146023 in Hs.11747 rep by BC050284: Homo sapiens YTH domain family, member 1, mRNA (cDNA clone MGC:41808 IMAGE:5298438), complete cds	6	-4.25873	0	9	2	2	0	5	0	0	7	0	3	7	0	26	1	30	0	1	0	0	1	0	1	3	3	21	2	5	0	0	4	0
Hs.517949	Microtubule-associated protein 4	20670	AF454938 in Hs.517949 rep by NM_002375: Homo sapiens microtubule-associated protein 4 (MAP4), transcript variant 1, mRNA	3	-5.17991	0	2	8	2	6	12	2	3	19	10	7	0	0	6	0	0	0	0	50	0	0	0	0	0	4	7	3	0	3	0	0	0
Hs.514284	Nuclear factor (erythroid-derived 2)-like 1	4779	NM_003204 in Hs.514284 rep by AK090459: Homo sapiens mRNA for FLJ00380 protein	0	-4	0	0	0	0	0	0	0	0	0	0	15	0	0	0	0	0	0	0	0	0	0	0	0	0	0	0	0	0	0	0	0	0
Hs.40919	Asparagine-linked glycosylation 2 homolog (yeast, alpha-1,3-mannosyltransferase)	170730	NM_197973 in Hs.40919 rep by NM_197973: Homo sapiens asparagine-linked glycosylation 2 homolog (yeast, alpha-1,3-mannosyltransferase) (ALG2), transcript variant 2, mRNA	1	-5.40939	0	2	0	0	0	0	2	0	0	0	2	0	0	0	0	9	48	3	8	2	0	0	0	5	0	0	0	0	0	3	0	0
Hs.297343	Calcium/calmodulin-dependent protein kinase kinase 2, beta	21290	NM_006549 in Hs.297343 rep by NM_006549: Homo sapiens calcium/calmodulin-dependent protein kinase kinase 2, beta (CAMKK2), transcript variant 1, mRNA	2	-2.5025	0	0	0	16	0	0	0	0	0	0	0	0	0	0	0	0	0	0	0	0	0	0	0	0	0	0	0	0	0	0	0	0
Hs.44329	Hypothetical protein FLJ32214	147664	NM_152473 in Hs.44329 rep by AK056776: Homo sapiens cDNA FLJ32214 fis, clone PLACE6003705	1	1	0	0	0	0	0	0	0	0	0	0	0	0	0	0	0	0	0	0	0	0	0	0	0	0	0	0	0	0	0	0	0	0
Hs.370895	Ribophorin II	18555	AI799266 in Hs.370895 rep by AK123690: Homo sapiens cDNA FLJ41696 fis, clone HCHON2001853	0	-4.90689	0	0	0	0	0	14	0	0	0	0	0	12	0	0	0	3	0	0	0	0	0	0	0	0	0	0	0	0	0	0	0	0
Hs.150895	Cyclin M3	53010	NM_017623 in Hs.150895 rep by BC007199: Homo sapiens cyclin M3, mRNA (cDNA clone MGC:12617 IMAGE:2964706), complete cds	0	-5	0	0	0	2	0	0	12	0	0	0	0	0	0	0	0	0	4	0	5	0	0	0	0	0	0	2	2	0	4	0	0	0
Hs.1321	Coagulation factor XII (Hageman factor)	8644	NM_000505 in Hs.1321 rep by NM_000505: Homo sapiens coagulation factor XII (Hageman factor) (F12), mRNA	8	0.36257	0	0	6	0	0	0	0	0	0	0	0	0	0	0	0	0	0	0	0	0	0	0	0	0	0	0	0	0	0	0	0	0
Hs.5298	Adiponectin receptor 1	51094	NM_015999 in Hs.5298 rep by AK124455: Homo sapiens cDNA FLJ42464 fis, clone BRACE2029644, highly similar to Homo sapiens CGI-45 protein (CGI-45)	0	-4.80735	2	0	8	0	0	0	0	0	2	0	0	0	0	0	0	0	0	0	0	0	0	0	0	0	2	0	3	0	0	0	10	0
Hs.430425	Guanine nucleotide binding protein (G protein), beta polypeptide 1	13910	BQ021071 in Hs.430425 rep by AK123609: Homo sapiens cDNA FLJ41615 fis, clone CTONG3003165	0	-7.6865	8	0	0	22	5	0	3	16	31	9	7	11	8	5	0	0	0	5	44	6	0	0	10	0	8	0	0	2	0	0	5	0
Hs.443789	Chromosome 6 open reading frame 60	79632	BM978125 in Hs.443789 rep by BC060769: Homo sapiens chromosome 6 open reading frame 60, mRNA (cDNA clone MGC:71514 IMAGE:30337859), complete cds	1	1	0	0	0	0	0	0	0	0	0	0	0	0	0	0	0	0	0	0	0	0	0	0	0	0	0	0	0	0	0	0	0	0
Hs.75317	Solute carrier family 16 (monocarboxylic acid transporters), member 2	13134	NM_006517 in Hs.75317 rep by NM_006517: Homo sapiens solute carrier family 16 (monocarboxylic acid transporters), member 2 (SLC16A2), mRNA	2	1.58496	0	0	0	0	0	0	0	0	0	0	0	0	0	0	0	0	0	0	0	0	0	0	0	0	0	0	0	0	0	0	0	0
Hs.486095	Chromosome 6 open reading frame 210	114214	BG184499 in Hs.486095 rep by NM_020381: Homo sapiens chromosome 6 open reading frame 210 (C6orf210), mRNA	2	1.58496	0	0	0	0	0	0	0	0	0	0	0	0	0	0	0	0	0	0	0	0	0	0	0	0	0	0	0	0	0	0	0	0
Hs.507669	Hypothetical protein CG003	30387	NM_023037 in Hs.507669 rep by U50534: Human BRCA2 region, mRNA sequence CG003	1	-4.80735	0	13	0	0	1	0	0	0	0	0	38	0	0	0	0	3	0	0	0	0	0	0	0	0	0	0	0	0	0	0	0	0
Hs.89890	Pyruvate carboxylase	10182	NM_000920 in Hs.89890 rep by NM_000920: Homo sapiens pyruvate carboxylase (PC), nuclear gene encoding mitochondrial protein, transcript variant A, mRNA	2	-3.22239	0	0	0	0	0	0	0	0	27	0	0	0	0	0	0	0	0	0	0	0	0	0	0	0	0	0	0	0	0	0	0	0
Hs.20573	Insulin-like growth factor 1 receptor	10440	BQ185364 in Hs.20573 rep by BX640783: Homo sapiens mRNA; cDNA DKFZp686H21226 (from clone DKFZp686H21226)	1	-4.88264	0	7	0	0	0	0	0	0	0	3	0	3	0	0	0	2	8	0	0	0	5	3	0	0	6	6	3	12	0	0	0	0
Hs.434961	Ataxin 1	18930	NM_000332 in Hs.434961 rep by NM_000332: Homo sapiens ataxin 1 (ATXN1), mRNA	1	-4	0	0	0	0	0	0	0	17	0	0	0	7	3	0	0	0	0	0	0	0	0	1	0	0	0	3	0	0	0	0	0	0
Hs.474982	Aconitase 2, mitochondrial	150	NM_001098 in Hs.474982 rep by CR595461: full-length cDNA clone CS0DF038YC17 of Fetal brain of Homo sapiens (human)	0	-4.32193	0	0	0	0	1	0	0	0	0	0	0	9	0	0	0	0	0	9	0	0	0	0	0	0	0	0	0	0	0	0	0	0
Hs.132853	Enthoprotin	19370	NM_014666 in Hs.132853 rep by AK128594: Homo sapiens cDNA FLJ46753 fis, clone TRACH3023203	5	-2.32193	0	0	11	1	0	0	0	0	3	0	0	7	0	0	0	0	0	0	0	0	0	0	0	0	0	0	2	1	4	0	0	0
Hs.116462	Hepatocyte nuclear factor 4, alpha	3172	NM_000457 in Hs.116462 rep by NM_000457: Homo sapiens hepatocyte nuclear factor 4, alpha (HNF4A), transcript variant 2, mRNA	0	-2.58496	0	0	0	0	0	0	0	0	0	0	0	0	0	0	0	0	0	0	0	0	0	0	0	0	0	0	0	0	0	5	0	0
Hs.122514	Solute carrier family 25, member 37	461808	NM_016612 in Hs.122514 rep by AK127666: Homo sapiens cDNA FLJ45764 fis, clone NETRP1000034, highly similar to Homo sapiens mitochondrial solute carrier	3	-5.87652	0	3	144	3	12	0	4	25	0	0	0	8	7	0	1	0	0	0	8	0	0	0	2	0	4	0	3	1	2	0	7	0
Hs.507074	KIAA0152	39044	NM_014730 in Hs.507074 rep by NM_014730: Homo sapiens KIAA0152 (KIAA0152), mRNA	1	-3.90689	0	0	0	8	0	0	0	9	0	0	0	0	0	0	0	0	0	12	0	0	0	0	0	0	0	0	0	0	0	0	0	0
Hs.3376	TBC1 domain family, member 13	109324	BQ005668 in Hs.3376 rep by NM_018201: Homo sapiens TBC1 domain family, member 13 (TBC1D13), mRNA	1	-3.16993	0	0	9	0	0	0	0	0	0	0	0	8	0	0	0	0	0	0	0	0	0	0	0	0	0	0	0	0	0	0	0	0
Hs.156055	Hypothetical protein FLJ22170	160338	NM_025099 in Hs.156055 rep by AL831955: Homo sapiens mRNA; cDNA DKFZp451G202 (from clone DKFZp451G202)	0	-3.80735	13	0	0	0	0	0	0	0	0	0	0	0	0	0	0	0	0	0	0	0	0	0	0	0	0	0	0	0	0	0	0	0
Hs.232021	REV3-like, catalytic subunit of DNA polymerase zeta (yeast)	17940	AF078695 in Hs.232021 rep by AF078695: Homo sapiens DNA polymerase zeta catalytic subunit (REV3L) mRNA, complete cds	1	-5.24793	0	0	0	0	2	0	0	0	0	0	0	34	0	0	0	2	4	0	13	2	13	0	0	0	0	0	0	0	3	0	2	0
Hs.567303	Mdm2, transformed 3T3 cell double minute 2, p53 binding protein (mouse)	4193	U33199 in Hs.567303 rep by M92424: Human p53-associated mRNA, complete cds	2	1.58496	0	0	0	0	0	0	0	0	0	0	0	0	0	0	0	0	0	0	0	0	0	0	0	0	0	0	0	0	0	0	0	0
Hs.529439	Zinc finger and BTB domain containing 41	720046	NM_194314 in Hs.529439 rep by NM_194314: Homo sapiens zinc finger and BTB domain containing 41 (ZBTB41), mRNA	1	-4.39232	0	0	0	0	0	5	0	0	2	0	0	0	0	0	0	9	0	0	0	0	22	2	0	0	0	0	1	0	0	0	0	0
Hs.96055	E2F transcription factor 1	1869	BM681438 in Hs.96055 rep by BC050369: Homo sapiens E2F transcription factor 1, mRNA (cDNA clone MGC:51826 IMAGE:6025053), complete cds	0	-2.58496	0	0	5	0	0	0	0	0	0	0	0	0	0	0	0	0	0	0	0	0	0	0	0	0	0	0	0	0	0	0	0	0
Hs.249996	Pleiotropic regulator 1 (PRL1 homolog, Arabidopsis)	26780	BC036046 in Hs.249996 rep by BC036046: Homo sapiens cDNA clone IMAGE:5273244, containing frame-shift errors	2	-2.73697	0	0	0	2	0	0	0	0	5	5	0	2	0	0	0	5	0	0	0	0	0	0	0	0	0	0	0	0	0	0	0	0
Hs.515369	TYRO protein tyrosine kinase binding protein	14610	BG981491 in Hs.515369 rep by BI838734: 603082174F1 NIH_MGC_120 Homo sapiens cDNA clone IMAGE:5221219 5', mRNA sequence	1	-7.22882	0	0	23	0	0	0	0	0	0	0	0	0	2	0	0	0	0	0	0	0	0	0	0	0	0	3	0	0	0	0	271	0
Hs.3416	Adipose differentiation-related protein	492	BG323841 in Hs.3416 rep by NM_001122: Homo sapiens adipose differentiation-related protein (ADFP), mRNA	1	-4.2854	2	0	0	0	0	0	0	0	0	5	0	0	2	0	0	0	0	0	0	0	0	0	0	0	6	12	11	0	0	0	0	0
Hs.433732	CDC-like kinase 1	3585	NM_004071 in Hs.433732 rep by NM_004071: Homo sapiens CDC-like kinase 1 (CLK1), transcript variant 1, mRNA	2	-5.1565	2	0	0	0	21	0	0	0	1	0	5	2	16	0	0	39	0	0	0	0	4	1	0	0	0	12	3	0	0	0	0	0
Hs.224698	Protein C (inactivator of coagulation factors Va and VIIIa)	11248	NM_000312 in Hs.224698 rep by NM_000312: Homo sapiens protein C (inactivator of coagulation factors Va and VIIIa) (PROC), mRNA	7	0	0	0	0	0	0	0	0	0	0	0	0	7	0	0	0	0	0	0	0	0	0	0	0	0	0	0	0	0	0	0	0	0
Hs.559937	Transcribed locus		BE326671 in Hs.559937 rep by BE326671: hr63b11.x1 NCI_CGAP_Kid11 Homo sapiens cDNA clone IMAGE:3133149 3', mRNA sequence	7	-2.83289	0	0	0	0	0	0	0	0	0	0	0	56	0	0	0	0	0	0	0	0	0	0	0	0	0	0	0	0	0	0	0	0
Hs.75812	Phosphoenolpyruvate carboxykinase 2 (mitochondrial)	15318	NM_004563 in Hs.75812 rep by NM_004563: Homo sapiens phosphoenolpyruvate carboxykinase 2 (mitochondrial) (PCK2), nuclear gene encoding mitochondrial protein, transcript variant 1, mRNA	0	-5.04439	0	0	0	0	0	6	0	0	0	0	18	8	0	0	0	0	0	0	0	0	0	0	0	0	0	0	0	0	0	0	0	0
Hs.162233	Chromodomain helicase DNA binding protein 4	6648	BC038596 in Hs.162233 rep by BC038596: Homo sapiens chromodomain helicase DNA binding protein 4, mRNA (cDNA clone MGC:46187 IMAGE:5528023), complete cds	1	-4.70044	0	0	0	0	23	0	6	0	0	0	2	4	2	0	0	0	0	0	0	0	0	0	0	0	0	2	4	0	0	0	8	0
Hs.413238	Phosphoglycerate mutase 2 (muscle)	10448	AA913901 in Hs.413238 rep by BM553200: AGENCOURT_6542592 NIH_MGC_119 Homo sapiens cDNA clone IMAGE:5742881 5', mRNA sequence	2	-4.45943	6	0	0	0	3	0	0	0	0	0	3	0	0	4	0	4	0	5	0	0	0	0	8	27	0	2	0	3	0	0	0	0
Hs.523936	GCRG-P224	16641	NM_199418 in Hs.523936 rep by NM_199418: Homo sapiens prolylcarboxypeptidase (angiotensinase C) (PRCP), transcript variant 2, mRNA	2	-1.22239	0	0	0	0	0	0	0	0	0	0	6	0	0	0	0	0	0	0	0	0	0	0	0	0	0	0	0	0	0	0	0	0
Hs.141120	Kruppel-like factor 8	11279	BX641066 in Hs.141120 rep by AB209004: Homo sapiens mRNA for Hypothetical protein DKFZp686O08126 variant protein	2	1.58496	0	0	0	0	0	0	0	0	0	0	0	0	0	0	0	0	0	0	0	0	0	0	0	0	0	0	0	0	0	0	0	0
Hs.68714	Splicing factor, arginine/serine-rich 1 (splicing factor 2, alternate splicing factor)	19278	BU629681 in Hs.68714 rep by AK126318: Homo sapiens cDNA FLJ44342 fis, clone TRACH3005294	0	-6.90689	18	3	0	30	0	0	0	6	0	0	0	4	0	13	0	2	9	0	7	0	1	5	7	10	0	3	0	0	1	0	0	0
Hs.486508	Solute carrier family 2 (facilitated glucose transporter), member 12	154091	R59736 in Hs.486508 rep by AL833602: Homo sapiens mRNA; cDNA DKFZp686G0767 (from clone DKFZp686G0767)	1	1	0	0	0	0	0	0	0	0	0	0	0	0	0	0	0	0	0	0	0	0	0	0	0	0	0	0	0	0	0	0	0	0
Hs.425777	Ubiquitin-conjugating enzyme E2L 6	18492	NM_198183 in Hs.425777 rep by AK093462: Homo sapiens cDNA FLJ36143 fis, clone TESTI2025013, highly similar to UBIQUITIN-CONJUGATING ENZYME E2-18 KDA UBCH8 (EC 6.3.2.19)	0	-4.80735	0	0	0	0	4	0	0	0	0	0	0	0	0	0	0	0	0	0	0	0	0	0	0	0	0	23	0	0	0	0	0	0
Hs.24684	Arrestin domain containing 3	57561	BC053619 in Hs.24684 rep by BC053619: Homo sapiens arrestin domain containing 3, mRNA (cDNA clone MGC:61602 IMAGE:6155815), complete cds	6	-3.44057	0	0	0	0	0	0	0	0	19	0	0	4	0	12	0	23	0	0	0	0	0	0	2	0	0	0	9	2	0	0	0	4
Hs.514599	Dihydrouridine synthase 1-like (S. cerevisiae)	64118	BC062566 in Hs.514599 rep by BC062566: Homo sapiens dihydrouridine synthase 1-like (S. cerevisiae), mRNA (cDNA clone MGC:71069 IMAGE:5171876), complete cds	1	1	0	0	0	0	0	0	0	0	0	0	0	0	0	0	0	0	0	0	0	0	0	0	0	0	0	0	0	0	0	0	0	0
Hs.8309	Family with sequence similarity 62 (C2 domain containing), member A	23344	BM675538 in Hs.8309 rep by AK022790: Homo sapiens cDNA FLJ12728 fis, clone NT2RP2000040, highly similar to Homo sapiens mRNA for KIAA0747 protein	2	-3.8413	0	5	5	6	0	3	0	0	0	5	2	0	10	0	0	0	0	0	0	0	0	0	0	0	2	0	4	0	0	0	0	0
Hs.125715	Muscleblind-like 2 (Drosophila)	60900	NM_144778 in Hs.125715 rep by NM_144778: Homo sapiens muscleblind-like 2 (Drosophila) (MBNL2), transcript variant 1, mRNA	7	-5.85175	23	44	0	9	8	3	2	0	0	66	15	36	11	24	1	3	30	8	13	24	2	68	1	3	54	0	11	0	2	0	0	0
Hs.433307	Branched chain keto acid dehydrogenase E1, alpha polypeptide	593	BQ213803 in Hs.433307 rep by AK127598: Homo sapiens cDNA FLJ45695 fis, clone FEBRA2013570, highly similar to 2-oxoisovalerate dehydrogenase alpha subunit, mitochondrial precursor (EC 1.2.4.4)	0	-3	0	0	7	0	0	0	0	0	0	0	0	0	0	0	0	0	0	0	0	0	0	0	0	0	0	0	0	0	0	0	0	0
Hs.50223	Retinol binding protein 4, plasma	5950	NM_006744 in Hs.50223 rep by BQ064708: AGENCOURT_6885696 NIH_MGC_99 Homo sapiens cDNA clone IMAGE:5926459 5', mRNA sequence	28	1.27302	0	0	0	0	4	0	0	0	5	0	0	2	0	0	0	0	0	0	0	0	0	0	0	0	0	0	0	0	0	0	0	0
Hs.511991	Nephronophthisis 3 (adolescent)	54062	CR749498 in Hs.511991 rep by CR749498: Homo sapiens mRNA; cDNA DKFZp781K1312 (from clone DKFZp781K1312)	2	-4.34577	0	0	0	0	0	0	0	0	0	0	0	0	2	0	0	16	7	0	2	0	0	0	0	0	0	32	1	0	0	0	0	0
Hs.283454	BCL2/adenovirus E1B 19kDa interacting protein 2	1326	NM_004330 in Hs.283454 rep by AK125533: Homo sapiens cDNA FLJ43545 fis, clone PROST2011631	0	-3.70044	0	0	0	0	0	0	0	0	0	0	0	2	0	0	0	0	0	0	0	0	3	0	0	0	0	7	0	0	0	0	0	0
Hs.333503	Ring finger protein 38	608024	NM_194328 in Hs.333503 rep by NM_194328: Homo sapiens ring finger protein 38 (RNF38), transcript variant 2, mRNA	0	-6.67243	0	12	0	0	3	34	2	9	0	3	0	0	2	0	0	0	0	0	0	0	0	0	6	0	14	3	7	0	6	0	0	0
Hs.444229	Rho GTPase activating protein 24	166956	AL136646 in Hs.444229 rep by AL136646: Homo sapiens mRNA; cDNA DKFZp564B1162 (from clone DKFZp564B1162)	1	-4.39232	0	0	0	4	0	2	0	3	6	8	0	7	0	0	2	4	0	0	0	0	0	0	0	0	0	0	5	0	0	0	0	0
Hs.433269	Chromosome 14 open reading frame 11	111674	NM_018453 in Hs.433269 rep by AK130745: Homo sapiens cDNA FLJ27235 fis, clone SYN07233	1	-5.49185	54	5	0	0	0	0	0	0	0	0	0	16	0	0	0	0	0	0	0	0	0	14	0	0	0	0	0	0	0	0	0	0
Hs.522394	Heat shock 70kDa protein 5 (glucose-regulated protein, 78kDa)	16545	NM_005347 in Hs.522394 rep by NM_005347: Homo sapiens heat shock 70kDa protein 5 (glucose-regulated protein, 78kDa) (HSPA5), mRNA	0	-8.03892	0	3	0	0	0	0	0	0	6	0	4	0	0	0	6	6	228	0	0	9	0	0	0	0	0	0	0	0	0	0	0	0
Hs.128395	Interleukin 19	29949	NM_013371 in Hs.128395 rep by AK097045: Homo sapiens cDNA FLJ39726 fis, clone SMINT2015306	1	1	0	0	0	0	0	0	0	0	0	0	0	0	0	0	0	0	0	0	0	0	0	0	0	0	0	0	0	0	0	0	0	0
Hs.148272	Cerebral cavernous malformation 2	83605	BQ184732 in Hs.148272 rep by BC063663: Homo sapiens cerebral cavernous malformation 2, mRNA (cDNA clone IMAGE:3848511), complete cds	2	1.58496	0	0	0	0	0	0	0	0	0	0	0	0	0	0	0	0	0	0	0	0	0	0	0	0	0	0	0	0	0	0	0	0
Hs.12707	DnaJ (Hsp40) homolog, subfamily C, member 13	93268	NM_015268 in Hs.12707 rep by AB014578: Homo sapiens mRNA for KIAA0678 protein, partial cds	0	-5.88264	1	42	0	0	3	0	0	0	0	0	0	0	0	0	0	0	0	0	0	0	0	0	0	0	5	3	2	0	2	0	0	0
Hs.465433	Zinc binding alcohol dehydrogenase, domain containing 2	1137092	BC075853 in Hs.465433 rep by NM_175907: Homo sapiens zinc binding alcohol dehydrogenase, domain containing 2 (ZADH2), mRNA	3	-1.70044	0	0	0	0	0	0	0	0	0	0	0	7	0	0	0	0	0	0	5	0	0	0	0	0	0	0	0	0	0	0	0	0
Hs.406191	Adaptor-related protein complex 3, sigma 1 subunit	1176	BI492599 in Hs.406191 rep by BX647735: Homo sapiens mRNA; cDNA DKFZp686E03271 (from clone DKFZp686E03271)	1	-5.04439	0	6	6	1	3	0	0	4	0	2	1	0	0	0	1	1	4	0	0	0	0	0	0	0	1	0	0	0	0	6	29	0
Hs.73291	WD repeat domain 12	55759	NM_018256 in Hs.73291 rep by AK056092: Homo sapiens cDNA FLJ31530 fis, clone NT2RI2000578, highly similar to Homo sapiens YTM1 mRNA	1	1	0	0	0	0	0	0	0	0	0	0	0	0	0	0	0	0	0	0	0	0	0	0	0	0	0	0	0	0	0	0	0	0
Hs.74466	Carcinoembryonic antigen-related cell adhesion molecule 7	1087	NM_006890 in Hs.74466 rep by NM_006890: Homo sapiens carcinoembryonic antigen-related cell adhesion molecule 7 (CEACAM7), mRNA	1	1	0	0	0	0	0	0	0	0	0	0	0	0	0	0	0	0	0	0	0	0	0	0	0	0	0	0	0	0	0	0	0	0
Hs.7768	Fibroblast growth factor (acidic) intracellular binding protein	9158	BU615711 in Hs.7768 rep by BQ050043: AGENCOURT_7048830 NIH_MGC_85 Homo sapiens cDNA clone IMAGE:5788047 5', mRNA sequence	12	3.70044	0	0	0	0	0	0	0	0	0	0	0	0	0	0	0	0	0	0	0	0	0	0	0	0	0	0	0	0	0	0	0	0
Hs.21145	GATA zinc finger domain containing 1	57798	NM_021167 in Hs.21145 rep by NM_021167: Homo sapiens GATA zinc finger domain containing 1 (GATAD1), mRNA	2	1.58496	0	0	0	0	0	0	0	0	0	0	0	0	0	0	0	0	0	0	0	0	0	0	0	0	0	0	0	0	0	0	0	0
Hs.292579	Phosphatidylserine synthase 1	19582	BQ001308 in Hs.292579 rep by BC004192: Homo sapiens phosphatidylserine synthase 1, mRNA (cDNA clone MGC:3305 IMAGE:3509418), complete cds	2	-3.9386	3	0	0	0	0	0	0	0	25	0	5	0	0	0	0	0	0	0	0	0	0	3	0	0	0	2	0	0	0	0	7	0
Hs.270084	Neural precursor cell expressed, developmentally down-regulated 1	364323	BC026168 in Hs.270084 rep by BC026168: Homo sapiens neural precursor cell expressed, developmentally down-regulated 1, mRNA (cDNA clone IMAGE:4825704), with apparent retained intron	2	-4.5025	0	3	4	0	0	0	0	0	0	0	0	0	0	0	0	0	0	0	0	0	0	1	0	0	2	40	17	0	0	0	0	0
Hs.485899	CTTNBP2 N-terminal like	55917	BU742931 in Hs.485899 rep by AB037854: Homo sapiens mRNA for KIAA1433 protein, partial cds	2	-2.32193	0	0	0	0	0	0	5	0	0	0	0	5	0	0	0	4	0	0	0	0	0	0	0	0	0	0	0	0	0	0	0	0
Hs.54642	Methionine adenosyltransferase II, beta	82290	NM_182796 in Hs.54642 rep by AB073390: Homo sapiens primary neuroblastoma cDNA, clone:Nbla02999, full insert sequence	5	-5.67713	10	11	10	6	5	16	4	0	5	11	6	68	7	0	0	18	14	9	2	0	13	6	30	0	5	5	8	17	0	0	0	20
Hs.405156	Phosphatidic acid phosphatase type 2B	17226	AF480883 in Hs.405156 rep by AF480883: Homo sapiens vascular endothelial growth factor and type I collagen inducible protein (VCIP) mRNA, complete cds	1	-1.58496	0	0	0	0	0	0	0	0	0	0	0	5	0	0	0	0	0	0	0	0	0	0	0	0	0	0	0	0	0	0	0	0
Hs.156124	Filaggrin 2	388698	AY827490 in Hs.156124 rep by AY827490: Homo sapiens ifapsoriasin (IFPS) mRNA, complete cds	1	1	0	0	0	0	0	0	0	0	0	0	0	0	0	0	0	0	0	0	0	0	0	0	0	0	0	0	0	0	0	0	0	0
Hs.523004	Prosaposin (variant Gaucher disease and variant metachromatic leukodystrophy)	22640	BC007612 in Hs.523004 rep by BC007612: Homo sapiens prosaposin (variant Gaucher disease and variant metachromatic leukodystrophy), mRNA (cDNA clone MGC:15695 IMAGE:3351606), complete cds	1	-7.10329	1	3	79	7	3	7	16	0	2	0	10	0	18	0	0	0	7	9	51	0	0	0	34	0	14	0	9	0	0	0	4	0
Hs.465808	Heterogeneous nuclear ribonucleoprotein M	9340	BC064588 in Hs.465808 rep by NM_005968: Homo sapiens heterogeneous nuclear ribonucleoprotein M (HNRPM), transcript variant 1, mRNA	2	-0.736966	0	0	0	0	4	0	0	0	0	0	0	0	0	0	0	0	0	0	0	0	0	0	0	0	0	0	0	0	0	0	0	0
Hs.507755	Doublecortin and CaM kinase-like 1	27603	CA944720 in Hs.507755 rep by NM_004734: Homo sapiens doublecortin and CaM kinase-like 1 (DCAMKL1), mRNA	2	-2.87447	0	0	0	0	2	0	0	14	4	0	1	0	0	0	0	0	0	0	0	0	0	0	0	0	0	0	0	0	0	0	0	0
Hs.209153	Angiopoietin-like 3	81987	NM_014495 in Hs.209153 rep by NM_014495: Homo sapiens angiopoietin-like 3 (ANGPTL3), mRNA	3	-0.807355	0	0	0	0	0	0	0	0	0	0	0	6	0	0	0	0	0	0	0	0	0	0	0	0	0	0	0	0	0	0	0	0
Hs.8737	WD repeat domain 6	33540	BQ010878 in Hs.8737 rep by NM_018031: Homo sapiens WD repeat domain 6 (WDR6), mRNA	0	-4.24793	0	0	18	0	0	0	0	0	0	0	0	0	0	0	0	0	0	0	0	0	0	0	0	0	0	0	0	0	0	0	0	0
Hs.80409	Growth arrest and DNA-damage-inducible, alpha	1647	BM982241 in Hs.80409 rep by CR612719: full-length cDNA clone CS0DF009YB09 of Fetal brain of Homo sapiens (human)	2	-2.5025	0	4	0	0	0	0	0	0	0	0	0	8	2	0	0	0	0	0	0	0	0	0	0	0	0	0	2	0	0	0	0	0
Hs.43322	Protein kinase, AMP-activated, alpha 1 catalytic subunit	16686	BX094137 in Hs.43322 rep by NM_206907: Homo sapiens protein kinase, AMP-activated, alpha 1 catalytic subunit (PRKAA1), transcript variant 2, mRNA	2	-4.66297	5	0	3	20	0	9	0	0	0	0	0	0	14	0	1	0	0	0	0	0	0	5	0	3	3	12	0	0	0	0	0	0
Hs.105379	Family with sequence similarity 61, member B	299972	AF165185 in Hs.105379 rep by BC057387: Homo sapiens family with sequence similarity 61, member B, mRNA (cDNA clone MGC:52030 IMAGE:5724236), complete cds	1	-1.80735	0	0	0	0	0	0	0	6	0	0	0	0	0	0	0	0	0	0	0	0	0	0	0	0	0	0	0	0	0	0	0	0
Hs.379922	Transcribed locus, weakly similar to XP_209041.2 PREDICTED: similar to KIAA1503 protein [Homo sapiens]		AA594569 in Hs.379922 rep by CK004354: AGENCOURT_16390188 NIH_MGC_228 Homo sapiens cDNA clone IMAGE:30719264 5', mRNA sequence	2	1.58496	0	0	0	0	0	0	0	0	0	0	0	0	0	0	0	0	0	0	0	0	0	0	0	0	0	0	0	0	0	0	0	0
Hs.7720	Dynein, cytoplasmic 1, heavy chain 1	7112	NM_001376 in Hs.7720 rep by NM_001376: Homo sapiens dynein, cytoplasmic 1, heavy chain 1 (DYNC1H1), mRNA	0	-5.42626	0	13	0	0	0	0	3	0	7	9	0	0	0	0	0	0	0	0	9	0	0	1	0	0	0	0	0	0	0	0	0	0
Hs.567679	Hypothetical protein LOC132321	132321	NM_173487 in Hs.567679 rep by BC016358: Homo sapiens hypothetical protein LOC132321, mRNA (cDNA clone IMAGE:4095238), partial cds	1	-1.80735	0	0	0	0	0	0	0	0	0	0	0	0	0	0	0	6	0	0	0	0	0	0	0	0	0	0	0	0	0	0	0	0
Hs.406460	Hypothetical protein FLJ33814	300550	NM_173510 in Hs.406460 rep by NM_173510: Homo sapiens hypothetical protein FLJ33814 (FLJ33814), mRNA	2	-2	0	0	0	0	0	0	0	0	0	0	0	0	0	0	0	0	0	0	0	0	0	0	0	0	0	3	0	5	0	0	3	0
Hs.355708	Hypothetical protein FLJ20507	55654	NM_017849 in Hs.355708 rep by AK000514: Homo sapiens cDNA FLJ20507 fis, clone KAT09540	1	1	0	0	0	0	0	0	0	0	0	0	0	0	0	0	0	0	0	0	0	0	0	0	0	0	0	0	0	0	0	0	0	0
Hs.241558	Ariadne homolog 2 (Drosophila)	52125	AL550410 in Hs.241558 rep by AF099149: Homo sapiens TRIAD1 type I mRNA, complete cds	1	-4.9542	0	23	0	0	0	5	0	0	3	0	1	0	0	0	0	0	0	8	5	3	0	0	0	0	6	0	0	0	0	0	7	0
Hs.513233	2,4-dienoyl CoA reductase 2, peroxisomal	26063	NM_020664 in Hs.513233 rep by AK055839: Homo sapiens cDNA FLJ31277 fis, clone KIDNE2006378, highly similar to Rattus norvegicus putative peroxisomal 2,4-dienoyl-CoA reductase (DCR-AKL) mRNA	2	1.58496	0	0	0	0	0	0	0	0	0	0	0	0	0	0	0	0	0	0	0	0	0	0	0	0	0	0	0	0	0	0	0	0
Hs.128548	WD repeat domain 1	9948	BX648190 in Hs.128548 rep by BX648190: Homo sapiens mRNA; cDNA DKFZp686J1427 (from clone DKFZp686J1427)	3	2	0	0	0	0	0	0	0	0	0	0	0	0	0	0	0	0	0	0	0	0	0	0	0	0	0	0	0	0	0	0	0	0
Hs.534468	Apolipoprotein M	55937	NM_019101 in Hs.534468 rep by BG567934: 602586772F1 NIH_MGC_76 Homo sapiens cDNA clone IMAGE:4715753 5', mRNA sequence	1	1	0	0	0	0	0	0	0	0	0	0	0	0	0	0	0	0	0	0	0	0	0	0	0	0	0	0	0	0	0	0	0	0
Hs.524920	Zinc finger protein 91 homolog (mouse)	404145	CA425906 in Hs.524920 rep by AB056107: Homo sapiens ZFP91 mRNA for zinc finger protein homologous to mouse Zfp91, complete cds	0	-7.53916	0	0	0	0	12	10	11	0	0	0	0	8	11	0	0	10	13	4	7	0	8	4	0	0	33	0	26	0	2	3	23	0
Hs.517148	TH1-like (Drosophila)	102994	BX090730 in Hs.517148 rep by BX647417: Homo sapiens mRNA; cDNA DKFZp686F23158 (from clone DKFZp686F23158)	0	-6.2854	25	0	0	0	8	0	0	0	0	0	0	0	0	1	0	1	5	0	0	0	3	0	0	0	1	5	0	0	25	0	3	0
Hs.220597	Hypothetical gene DKFZp566F0947	94023	AL137518 in Hs.220597 rep by AL137518: Homo sapiens mRNA; cDNA DKFZp566F0947 (from clone DKFZp566F0947)	1	-3.58496	0	0	0	2	1	0	0	0	2	0	0	0	0	0	0	0	0	0	0	0	0	3	0	0	2	0	11	0	2	0	0	0
Hs.511311	ATPase, Class I, type 8B, member 4	79895	NM_024837 in Hs.511311 rep by AB075819: Homo sapiens mRNA for KIAA1939 protein	2	1.58496	0	0	0	0	0	0	0	0	0	0	0	0	0	0	0	0	0	0	0	0	0	0	0	0	0	0	0	0	0	0	0	0
Hs.2030	Thrombomodulin	7056	NM_000361 in Hs.2030 rep by NM_000361: Homo sapiens thrombomodulin (THBD), mRNA	0	-4.9542	0	0	6	0	0	0	0	0	0	0	3	0	8	0	0	0	0	0	0	0	0	0	13	0	0	0	0	0	0	0	0	0
Hs.130171	Regulator of G-protein signalling 7	18000	NM_002924 in Hs.130171 rep by CR627366: Homo sapiens mRNA; cDNA DKFZp686M1445 (from clone DKFZp686M1445)	1	-4.32193	0	0	0	25	0	0	0	0	0	0	0	0	0	0	0	0	0	0	0	0	0	0	0	0	14	0	0	0	0	0	0	0
Hs.528653	Chromosome 14 open reading frame 108	167235	AK172824 in Hs.528653 rep by NM_018229: Homo sapiens chromosome 14 open reading frame 108 (C14orf108), mRNA	0	-4.08746	3	0	0	0	0	0	0	0	0	0	5	0	0	0	0	0	0	0	0	0	0	0	0	0	0	0	0	0	0	0	8	0
Hs.318775	Oxysterol binding protein-like 6	229760	NM_032523 in Hs.318775 rep by BX647557: Homo sapiens mRNA; cDNA DKFZp686M06110 (from clone DKFZp686M06110)	2	-2.41504	0	0	0	0	0	5	0	0	0	0	0	0	0	0	0	0	0	0	0	0	3	0	0	0	2	0	0	0	5	0	0	0
Hs.493649	POU domain, class 2, transcription factor 1	5451	AK026259 in Hs.493649 rep by AK091438: Homo sapiens cDNA FLJ34119 fis, clone FCBBF3009464, highly similar to OCTAMER-BINDING TRANSCRIPTION FACTOR 1	1	-1.58496	0	0	0	0	0	0	0	0	0	0	0	0	5	0	0	0	0	0	0	0	0	0	0	0	0	0	0	0	0	0	0	0
Hs.173288	SH2 domain binding protein 1 (tetratricopeptide repeat containing)	9646	BC058914 in Hs.173288 rep by BC058914: Homo sapiens SH2 domain binding protein 1 (tetratricopeptide repeat containing), mRNA (cDNA clone MGC:65041 IMAGE:6527835), complete cds	1	1	0	0	0	0	0	0	0	0	0	0	0	0	0	0	0	0	0	0	0	0	0	0	0	0	0	0	0	0	0	0	0	0
Hs.505662	Protein phosphatase 1, regulatory (inhibitor) subunit 1A	5502	NM_006741 in Hs.505662 rep by AK123969: Homo sapiens cDNA FLJ41975 fis, clone SKNMC2006998, moderately similar to PROTEIN PHOSPHATASE INHIBITOR 1	0	-3.80735	0	0	0	0	2	0	0	0	0	0	8	3	0	0	0	0	0	0	0	0	0	0	0	0	0	0	0	0	0	0	0	0
Hs.7879	Interferon-related developmental regulator 1	6950	BQ232365 in Hs.7879 rep by NM_001007245: Homo sapiens interferon-related developmental regulator 1 (IFRD1), transcript variant 2, mRNA	5	-2.22239	0	0	0	0	0	7	0	0	0	0	0	4	0	0	0	5	0	0	0	0	0	8	3	0	0	0	0	0	0	0	0	0
Hs.470588	Karyopherin alpha 6 (importin alpha 7)	70899	BU608322 in Hs.470588 rep by NM_012316: Homo sapiens karyopherin alpha 6 (importin alpha 7) (KPNA6), mRNA	2	-3.9386	4	6	6	0	0	0	0	0	0	1	0	0	0	0	0	5	0	0	0	0	0	0	0	0	0	0	0	6	17	0	0	0
Hs.407740	Trinucleotide repeat containing 6A	54654	AI570858 in Hs.407740 rep by AY035864: Homo sapiens GW182 autoantigen (GW1) mRNA, complete cds	2	-2.66297	1	0	7	0	0	0	0	0	2	0	2	0	0	0	0	0	0	0	0	0	0	0	0	0	6	0	0	0	0	0	0	0
Hs.253247	Odd-skipped related 2 (Drosophila)	116039	NM_053001 in Hs.253247 rep by AK074518: Homo sapiens cDNA FLJ90037 fis, clone HEMBA1002048, moderately similar to ODD-SKIPPED PROTEIN	5	2.58496	0	0	0	0	0	0	0	0	0	0	0	0	0	0	0	0	0	0	0	0	0	0	0	0	0	0	0	0	0	0	0	0
Hs.516522	Chromosome 1 open reading frame 60	195369	CN479794 in Hs.516522 rep by CR749376: Homo sapiens mRNA; cDNA DKFZp686O20115 (from clone DKFZp686O20115)	1	-3.58496	0	0	13	0	0	0	0	0	0	0	0	0	0	0	0	0	0	0	0	0	0	0	0	0	0	0	0	0	0	0	10	0
Hs.288927	Chromosome 10 open reading frame 79	80217	NM_025145 in Hs.288927 rep by BC071565: Homo sapiens cDNA clone IMAGE:5267450, containing frame-shift errors	3	2	0	0	0	0	0	0	0	0	0	0	0	0	0	0	0	0	0	0	0	0	0	0	0	0	0	0	0	0	0	0	0	0
Hs.522054	Synaptotagmin-like 4 (granuphilin-a)	94121	BF508607 in Hs.522054 rep by AL832596: Homo sapiens mRNA; cDNA DKFZp451P0116 (from clone DKFZp451P0116)	2	1.58496	0	0	0	0	0	0	0	0	0	0	0	0	0	0	0	0	0	0	0	0	0	0	0	0	0	0	0	0	0	0	0	0
Hs.558347	IMP (inosine monophosphate) dehydrogenase 1	7228	BQ001741 in Hs.558347 rep by CR749832: Homo sapiens mRNA; cDNA DKFZp781K1122 (from clone DKFZp781K1122)	5	2.58496	0	0	0	0	0	0	0	0	0	0	0	0	0	0	0	0	0	0	0	0	0	0	0	0	0	0	0	0	0	0	0	0
Hs.277624	Zinc finger, ZZ-type with EF-hand domain 1	23140	NM_015113 in Hs.277624 rep by NM_015113: Homo sapiens zinc finger, ZZ-type with EF-hand domain 1 (ZZEF1), mRNA	1	1	0	0	0	0	0	0	0	0	0	0	0	0	0	0	0	0	0	0	0	0	0	0	0	0	0	0	0	0	0	0	0	0
Hs.878	Sorbitol dehydrogenase	6652	NM_003104 in Hs.878 rep by NM_003104: Homo sapiens sorbitol dehydrogenase (SORD), mRNA	0	-3.70044	0	0	0	0	0	0	0	0	0	0	0	0	0	0	0	0	0	12	0	0	0	0	0	0	0	0	0	0	0	0	0	0
Hs.368214	Tetratricopeptide repeat domain 3	21801	BQ648971 in Hs.368214 rep by D84294: Human mRNA for TPRDI, complete cds	0	-7.2384	0	23	0	2	12	0	2	0	1	2	0	0	23	0	0	23	2	4	0	0	0	7	0	0	7	18	3	2	16	0	3	0
Hs.521487	Transmembrane protein 66	206676	NM_016127 in Hs.521487 rep by AK025927: Homo sapiens cDNA: FLJ22274 fis, clone HRC03616, highly similar to AF078855 Homo sapiens NPD003 mRNA	0	-9.15228	14	4	50	24	24	23	4	2	10	6	12	31	21	2	3	77	9	86	56	2	3	11	20	4	8	2	24	0	0	7	25	4
Hs.557403	Interleukin 1 receptor, type I	7108	M27492 in Hs.557403 rep by M27492: Human interleukin 1 receptor mRNA, complete cds	8	-4.21378	23	3	0	2	0	0	0	0	0	0	23	13	18	0	0	5	13	0	2	8	5	0	10	0	7	4	20	0	10	0	0	0
Hs.352656	Growth hormone inducible transmembrane protein	54138	NM_014394 in Hs.352656 rep by NM_014394: Homo sapiens growth hormone inducible transmembrane protein (GHITM), mRNA	2	-3.9386	0	0	13	1	0	0	0	0	0	0	4	23	0	0	0	0	0	0	0	0	0	0	0	0	0	0	0	0	0	0	4	0
Hs.81934	Acyl-Coenzyme A dehydrogenase, short/branched chain	36	AW663390 in Hs.81934 rep by NM_001609: Homo sapiens acyl-Coenzyme A dehydrogenase, short/branched chain (ACADSB), nuclear gene encoding mitochondrial protein, mRNA	2	-3.05889	3	0	0	0	0	5	0	0	0	0	0	2	0	0	0	0	0	6	8	0	0	0	0	0	0	0	0	0	0	0	0	0
Hs.418795	Glycosyltransferase 25 domain containing 1	79709	BQ020685 in Hs.418795 rep by BC108308: Homo sapiens glycosyltransferase 25 domain containing 1, mRNA (cDNA clone MGC:117270 IMAGE:5138787), complete cds	4	2.32193	0	0	0	0	0	0	0	0	0	0	0	0	0	0	0	0	0	0	0	0	0	0	0	0	0	0	0	0	0	0	0	0
Hs.500333	Chromosome 10 open reading frame 58	168586	NM_032333 in Hs.500333 rep by AK027858: Homo sapiens cDNA FLJ14952 fis, clone PLACE3000070	4	-4.27798	0	0	0	4	10	0	0	0	13	24	2	15	0	0	0	0	0	0	13	0	0	3	0	0	2	0	10	0	0	0	0	0
Hs.518608	Morf4 family associated protein 1-like 1	229864	CD365442 in Hs.518608 rep by AF258591: Homo sapiens PP784 mRNA, complete cds	0	-6.65821	3	0	0	0	7	0	0	0	0	11	2	18	0	6	0	1	0	0	0	1	4	5	3	0	6	32	1	0	0	0	0	0
Hs.507630	KIAA0774	23281	NM_001033602 in Hs.507630 rep by AB018317: Homo sapiens mRNA for KIAA0774 protein, partial cds	1	1	0	0	0	0	0	0	0	0	0	0	0	0	0	0	0	0	0	0	0	0	0	0	0	0	0	0	0	0	0	0	0	0
Hs.554524	Olfactory receptor, family 8, subfamily I, member 2	120586	NM_001003750 in Hs.554524 rep by NM_001003750: Homo sapiens olfactory receptor, family 8, subfamily I, member 2 (OR8I2), mRNA	1	1	0	0	0	0	0	0	0	0	0	0	0	0	0	0	0	0	0	0	0	0	0	0	0	0	0	0	0	0	0	0	0	0
Hs.569826	MRNA; cDNA DKFZp586B1324 (from clone DKFZp586B1324)		AL117652 in Hs.569826 rep by AL117652: Homo sapiens mRNA; cDNA DKFZp586B1324 (from clone DKFZp586B1324)	4	2.32193	0	0	0	0	0	0	0	0	0	0	0	0	0	0	0	0	0	0	0	0	0	0	0	0	0	0	0	0	0	0	0	0
Hs.75859	Mitochondrial ribosomal protein L49	2220	NM_004927 in Hs.75859 rep by AB209160: Homo sapiens mRNA for mitochondrial ribosomal protein L49 variant protein	0	-4.16993	3	0	0	0	2	0	0	3	0	0	0	0	0	0	0	0	0	4	0	0	0	0	0	0	0	0	0	0	5	0	0	0
Hs.160211	Thyroid hormone receptor associated protein 3	19934	AF117756 in Hs.160211 rep by AF117756: Homo sapiens thyroid hormone receptor-associated protein complex component TRAP150 mRNA, complete cds	0	-3.58496	2	0	0	0	0	0	0	0	0	0	0	0	0	0	0	0	0	8	0	0	0	0	1	0	0	0	0	0	0	0	0	0
Hs.350668	Hypothetical protein LOC144360	144360	NM_144667 in Hs.350668 rep by AK057456: Homo sapiens cDNA FLJ32894 fis, clone TESTI2004994	3	2	0	0	0	0	0	0	0	0	0	0	0	0	0	0	0	0	0	0	0	0	0	0	0	0	0	0	0	0	0	0	0	0
Hs.113916	Burkitt lymphoma receptor 1, GTP binding protein (chemokine (C-X-C motif) receptor 5)	643	BC110352 in Hs.113916 rep by BC110352: Homo sapiens Burkitt lymphoma receptor 1, GTP binding protein (chemokine (C-X-C motif) receptor 5), transcript variant 1, mRNA (cDNA clone MGC:117347 IMAGE:5219901), complete cds	2	1.58496	0	0	0	0	0	0	0	0	0	0	0	0	0	0	0	0	0	0	0	0	0	0	0	0	0	0	0	0	0	0	0	0
Hs.117715	Suppression of tumorigenicity 5	13528	NM_005418 in Hs.117715 rep by NM_005418: Homo sapiens suppression of tumorigenicity 5 (ST5), transcript variant 1, mRNA	1	-2	0	0	0	0	0	0	0	0	0	0	0	0	0	0	0	0	0	0	0	0	0	0	0	0	7	0	0	0	0	0	0	0
Hs.952	Solute carrier family 10 (sodium/bile acid cotransporter family), member 1	6554	L21893 in Hs.952 rep by L21893: Human Na/taurocholate cotransporting polypeptide mRNA, complete cds	0	-3	0	0	0	0	0	0	0	0	0	0	0	0	0	0	0	0	0	0	0	0	0	0	0	0	0	0	0	0	0	7	0	0
Hs.143137	Haloacid dehalogenase-like hydrolase domain containing 4	140838	AL833116 in Hs.143137 rep by AL833116: Homo sapiens mRNA; cDNA DKFZp313O1829 (from clone DKFZp313O1829)	3	2	0	0	0	0	0	0	0	0	0	0	0	0	0	0	0	0	0	0	0	0	0	0	0	0	0	0	0	0	0	0	0	0
Hs.300774	Fibrinogen beta chain	4488	NM_005141 in Hs.300774 rep by NM_005141: Homo sapiens fibrinogen beta chain (FGB), mRNA	14	3.90689	0	0	0	0	0	0	0	0	0	0	0	0	0	0	0	0	0	0	0	0	0	0	0	0	0	0	0	0	0	0	0	0
Hs.8361	Leucine rich repeat containing 54	25987	AL110276 in Hs.8361 rep by AK126536: Homo sapiens cDNA FLJ44572 fis, clone UTERU3015500, weakly similar to Homo sapiens G protein-coupled receptor 49 (GPR49)	2	1.58496	0	0	0	0	0	0	0	0	0	0	0	0	0	0	0	0	0	0	0	0	0	0	0	0	0	0	0	0	0	0	0	0
Hs.269909	Chromosome 14 open reading frame 147	343092	BC068480 in Hs.269909 rep by BC068480: Homo sapiens chromosome 14 open reading frame 147, mRNA (cDNA clone MGC:87133 IMAGE:5294549), complete cds	8	-2.28951	0	0	5	22	4	0	0	0	0	3	0	0	2	0	0	0	0	0	0	0	0	0	0	0	3	2	0	0	2	0	0	0
Hs.271596	CDNA FLJ30902 fis, clone FEBRA2005787		AI079632 in Hs.271596 rep by AK055464: Homo sapiens cDNA FLJ30902 fis, clone FEBRA2005787	2	1.58496	0	0	0	0	0	0	0	0	0	0	0	0	0	0	0	0	0	0	0	0	0	0	0	0	0	0	0	0	0	0	0	0
Hs.189119	CXXC finger 5	51523	NM_016463 in Hs.189119 rep by NM_016463: Homo sapiens CXXC finger 5 (CXXC5), mRNA	2	-3.05889	0	0	0	0	0	6	2	0	0	8	2	0	2	0	0	0	0	0	0	0	0	0	3	0	0	0	1	0	0	0	0	0
Hs.35125	Hypothetical protein FLJ10357	111402	NM_018071 in Hs.35125 rep by NM_018071: Homo sapiens hypothetical protein FLJ10357 (FLJ10357), mRNA	0	-2.58496	0	0	0	0	0	0	0	0	0	0	0	0	0	0	0	0	0	0	0	0	0	0	0	0	5	0	0	0	0	0	0	0
Hs.497822	Dual specificity phosphatase 10	11221	BC020608 in Hs.497822 rep by BC031405: Homo sapiens dual specificity phosphatase 10, transcript variant 1, mRNA (cDNA clone MGC:35356 IMAGE:5182027), complete cds	1	-1.80735	0	0	0	0	0	6	0	0	0	0	0	0	0	0	0	0	0	0	0	0	0	0	0	0	0	0	0	0	0	0	0	0
Hs.173092	Solute carrier family 24 (sodium/potassium/calcium exchanger), member 1	18374	BM681488 in Hs.173092 rep by AB014602: Homo sapiens mRNA for KIAA0702 protein, partial cds	3	-3.04439	0	0	0	0	0	0	2	0	4	0	0	0	0	0	0	0	0	12	0	0	0	0	0	0	0	2	12	0	0	0	0	0
Hs.527412	N-acylsphingosine amidohydrolase (acid ceramidase) 1	1281	NM_004315 in Hs.527412 rep by NM_004315: Homo sapiens N-acylsphingosine amidohydrolase (acid ceramidase) 1 (ASAH1), transcript variant 2, mRNA	1	-6.89482	13	16	9	0	0	0	0	0	9	0	44	79	7	0	0	2	22	0	5	0	0	0	2	0	4	0	12	0	11	0	0	2
Hs.7158	Ring finger protein 167	52002	NM_015528 in Hs.7158 rep by CR595664: full-length cDNA clone CS0DL002YA11 of B cells (Ramos cell line) Cot 25-normalized of Homo sapiens (human)	1	1	0	0	0	0	0	0	0	0	0	0	0	0	0	0	0	0	0	0	0	0	0	0	0	0	0	0	0	0	0	0	0	0
Hs.149487	Methyltransferase like 6	263930	BQ020648 in Hs.149487 rep by AK027185: Homo sapiens cDNA: FLJ23532 fis, clone LNG06911	3	2	0	0	0	0	0	0	0	0	0	0	0	0	0	0	0	0	0	0	0	0	0	0	0	0	0	0	0	0	0	0	0	0
Hs.496666	Septin 6	23157	BQ941634 in Hs.496666 rep by NM_145799: Homo sapiens septin 6 (SEPT6), transcript variant I, mRNA	0	-3.45943	0	0	0	0	0	0	0	0	3	5	0	0	2	0	0	0	0	0	0	0	0	0	0	0	0	0	0	0	0	0	0	0
Hs.513490	Aldolase A, fructose-bisphosphate	452	BQ649136 in Hs.513490 rep by AK098778: Homo sapiens cDNA FLJ25912 fis, clone CBR04752, highly similar to FRUCTOSE-BISPHOSPHATE ALDOLASE A (EC 4.1.2.13)	0	-6.08746	0	4	18	2	0	0	3	0	12	3	5	0	0	0	0	0	0	4	2	0	0	14	0	0	0	0	0	0	0	0	0	0
Hs.532955	Hypothetical protein LOC389072	389072	BX648983 in Hs.532955 rep by BX648983: Homo sapiens mRNA; cDNA DKFZp686H2498 (from clone DKFZp686H2498)	2	1.58496	0	0	0	0	0	0	0	0	0	0	0	0	0	0	0	0	0	0	0	0	0	0	0	0	0	0	0	0	0	0	0	0
Hs.350364	Chromosome 9 open reading frame 10 opposite strand	316586	NM_198841 in Hs.350364 rep by NM_198841: Homo sapiens chromosome 9 open reading frame 10 opposite strand (C9orf10OS), mRNA	1	-5.62936	9	0	0	2	0	0	0	0	0	2	0	0	2	0	0	0	0	0	21	0	0	0	0	0	0	0	0	0	0	0	58	4
Hs.97403	Dynein, axonemal, heavy polypeptide 7	112342	BM975840 in Hs.97403 rep by AB023161: Homo sapiens mRNA for KIAA0944 protein, partial cds	2	-2.80735	0	0	0	0	0	0	0	0	0	0	0	7	0	0	0	0	13	0	0	0	0	0	0	0	0	0	0	0	0	0	0	0
Hs.292575	Zinc finger protein 37a (KOX 21)	7587	NM_001007094 in Hs.292575 rep by BX647089: Homo sapiens mRNA; cDNA DKFZp686P16111 (from clone DKFZp686P16111)	1	1	0	0	0	0	0	0	0	0	0	0	0	0	0	0	0	0	0	0	0	0	0	0	0	0	0	0	0	0	0	0	0	0
Hs.46730	Chromosome 4 open reading frame 12	808402	AY250185 in Hs.46730 rep by AY250185: Homo sapiens C4ORF12 protein (C4ORF12) mRNA, complete cds	0	-5.04439	0	0	0	0	0	0	0	0	0	0	0	24	0	0	0	0	0	0	0	4	0	0	0	0	4	0	0	0	0	0	0	0
Hs.518346	Signal sequence receptor, gamma (translocon-associated protein gamma)	13494	NM_007107 in Hs.518346 rep by NM_007107: Homo sapiens signal sequence receptor, gamma (translocon-associated protein gamma) (SSR3), mRNA	0	-3.80735	0	0	0	0	0	0	11	0	2	0	0	0	0	0	0	0	0	0	0	0	0	0	0	0	0	0	0	0	0	0	0	0
Hs.479264	Leucine aminopeptidase 3	102112	AF061738 in Hs.479264 rep by AF061738: Homo sapiens leucine aminopeptidase mRNA, complete cds	0	-3.45943	0	10	0	0	0	0	0	0	0	0	0	0	0	0	0	0	0	0	0	0	0	0	0	0	0	0	0	0	0	0	0	0
Hs.472221	Zinc finger protein 133 (clone pHZ-13)	7692	BC001887 in Hs.472221 rep by BC001887: Homo sapiens zinc finger protein 133 (clone pHZ-13), mRNA (cDNA clone MGC:1579 IMAGE:3535533), complete cds	1	1	0	0	0	0	0	0	0	0	0	0	0	0	0	0	0	0	0	0	0	0	0	0	0	0	0	0	0	0	0	0	0	0
Hs.446240	Protein kinase C binding protein 1	70839	NM_183047 in Hs.446240 rep by NM_183047: Homo sapiens protein kinase C binding protein 1 (PRKCBP1), transcript variant 1, mRNA	1	-7.17991	5	0	0	13	4	0	3	0	26	2	5	7	4	0	0	207	0	0	0	0	0	0	3	0	5	5	0	0	0	0	0	0
Hs.415067	Coronin, actin binding protein, 1A	11151	NM_007074 in Hs.415067 rep by AB209221: Homo sapiens mRNA for Hypothetical protein FLJ41407 variant protein	4	-3.07039	0	0	41	0	0	0	0	0	0	0	0	0	0	0	0	0	0	0	0	0	0	0	0	0	0	0	0	0	0	0	0	0
Hs.444468	CTD (carboxy-terminal domain, RNA polymerase II, polypeptide A) small phosphatase 1	58190	BU631529 in Hs.444468 rep by AF229162: Homo sapiens nuclear LIM interactor-interacting factor (NLI-IF) mRNA, complete cds	3	-3.24793	0	0	19	0	0	2	0	0	0	0	0	0	2	0	0	0	0	8	0	0	0	0	4	0	0	0	2	0	0	0	0	0
Hs.414396	PERQ amino acid rich, with GYF domain 1	64599	BU626335 in Hs.414396 rep by AY176044: Homo sapiens Grb10 interacting GYF protein 1 mRNA, complete cds	2	-4.14296	1	0	6	0	0	11	0	3	8	0	0	0	3	0	0	0	0	3	2	0	3	2	1	0	4	2	3	0	0	0	0	0
Hs.226117	H1 histone family, member 0	6010	BU624645 in Hs.226117 rep by NM_005318: Homo sapiens H1 histone family, member 0 (H1F0), mRNA	0	-5.78136	3	2	30	0	2	2	0	4	0	0	4	0	0	0	0	0	0	5	0	0	0	0	0	0	0	0	2	0	0	0	0	0
Hs.380900	Hypothetical protein LOC158160	158160	BC071987 in Hs.380900 rep by BC071987: Homo sapiens hypothetical protein LOC158160, transcript variant 1, mRNA (cDNA clone MGC:88684 IMAGE:4634372), complete cds	5	2.58496	0	0	0	0	0	0	0	0	0	0	0	0	0	0	0	0	0	0	0	0	0	0	0	0	0	0	0	0	0	0	0	0
Hs.463079	Hypothetical protein LOC162427	324854	NM_178126 in Hs.463079 rep by AK091125: Homo sapiens cDNA FLJ33806 fis, clone CTONG2000846	0	-7.6865	0	6	4	0	1	5	0	0	2	0	2	0	22	0	0	0	14	0	0	0	3	0	0	0	17	0	124	0	5	0	0	0
Hs.514063	Centaurin, alpha 2	55803	NM_018404 in Hs.514063 rep by AJ272195: Homo sapiens mRNA for centaurin-alpha 2 protein	1	1	0	0	0	0	0	0	0	0	0	0	0	0	0	0	0	0	0	0	0	0	0	0	0	0	0	0	0	0	0	0	0	0
Hs.47061	Unc-51-like kinase 1 (C. elegans)	8408	BQ002751 in Hs.47061 rep by AF045458: Homo sapiens serine/threonine kinase ULK1 (ULK1) mRNA, complete cds	1	-4.2854	0	0	6	0	1	0	0	0	0	0	0	0	0	0	0	0	0	0	4	0	0	0	1	0	0	0	0	0	0	0	26	0
Hs.522090	Galactose-1-phosphate uridylyltransferase	7776	NM_147131 in Hs.522090 rep by NM_147131: Homo sapiens galactose-1-phosphate uridylyltransferase (GALT), transcript variant 2, mRNA	0	-2.58496	5	0	0	0	0	0	0	0	0	0	0	0	0	0	0	0	0	0	0	0	0	0	0	0	0	0	0	0	0	0	0	0
Hs.515155	Hypothetical protein MGC2803	79002	NM_024038 in Hs.515155 rep by BC040846: Homo sapiens hypothetical protein MGC2803, mRNA (cDNA clone IMAGE:4394494), partial cds	1	1	0	0	0	0	0	0	0	0	0	0	0	0	0	0	0	0	0	0	0	0	0	0	0	0	0	0	0	0	0	0	0	0
Hs.155956	N-acetyltransferase 1 (arylamine N-acetyltransferase)	9	D90041 in Hs.155956 rep by BC013732: Homo sapiens, similar to N-acetyltransferase 1 (arylamine N-acetyltransferase), clone IMAGE:3859245, mRNA	2	1.58496	0	0	0	0	0	0	0	0	0	0	0	0	0	0	0	0	0	0	0	0	0	0	0	0	0	0	0	0	0	0	0	0
Hs.524530	CTD (carboxy-terminal domain, RNA polymerase II, polypeptide A) small phosphatase 2	10106	AW502264 in Hs.524530 rep by NM_005730: Homo sapiens CTD (carboxy-terminal domain, RNA polymerase II, polypeptide A) small phosphatase 2 (CTDSP2), mRNA	0	-6.61471	5	0	2	11	10	0	2	0	0	0	1	28	4	2	3	0	0	8	0	0	0	1	5	4	2	0	9	0	0	0	0	0
Hs.567308	Myosin VB	4645	BM998401 in Hs.567308 rep by XM_371116: PREDICTED: Homo sapiens myosin VB (MYO5B), mRNA	2	1.58496	0	0	0	0	0	0	0	0	0	0	0	0	0	0	0	0	0	0	0	0	0	0	0	0	0	0	0	0	0	0	0	0
Hs.523628	Death associated protein 3	46908	NM_033657 in Hs.523628 rep by CR615460: full-length cDNA clone CS0DI026YA01 of Placenta Cot 25-normalized of Homo sapiens (human)	1	-6.53916	0	14	0	0	3	0	4	0	0	11	13	0	13	2	2	25	0	0	0	0	7	3	3	0	38	33	0	2	0	5	7	0
Hs.519873	Desmoplakin	5496	NM_004415 in Hs.519873 rep by NM_004415: Homo sapiens desmoplakin (DSP), transcript variant 1, mRNA	0	-5.49185	0	0	0	0	0	0	0	0	0	0	12	16	0	0	0	0	7	0	0	7	0	0	0	2	0	0	0	0	0	0	0	0
Hs.502872	Mitogen-activated protein kinase kinase kinase 11	4296	BM990046 in Hs.502872 rep by AB209655: Homo sapiens mRNA for mitogen-activated protein kinase kinase kinase 11 variant protein	2	1.58496	0	0	0	0	0	0	0	0	0	0	0	0	0	0	0	0	0	0	0	0	0	0	0	0	0	0	0	0	0	0	0	0
Hs.59332	Sprouty-related, EVH1 domain containing 2	200734	NM_181784 in Hs.59332 rep by AK126800: Homo sapiens cDNA FLJ44850 fis, clone BRACE3051722	2	1.58496	0	0	0	0	0	0	0	0	0	0	0	0	0	0	0	0	0	0	0	0	0	0	0	0	0	0	0	0	0	0	0	0
Hs.495039	NADH dehydrogenase (ubiquinone) 1 alpha subcomplex, 8, 19kDa	14106	BQ269966 in Hs.495039 rep by BM464397: AGENCOURT_6439005 NIH_MGC_71 Homo sapiens cDNA clone IMAGE:5535478 5', mRNA sequence	2	-4.9542	0	0	0	0	0	0	0	0	0	0	1	16	0	0	0	0	0	0	0	0	0	0	35	0	5	29	0	0	0	0	6	0
Hs.482491	Mitochondrial ribosomal protein S27	23107	BM995930 in Hs.482491 rep by BC064902: Homo sapiens mitochondrial ribosomal protein S27, mRNA (cDNA clone MGC:74772 IMAGE:6009616), complete cds	2	1.58496	0	0	0	0	0	0	0	0	0	0	0	0	0	0	0	0	0	0	0	0	0	0	0	0	0	0	0	0	0	0	0	0
Hs.369682	Chromosome 22 open reading frame 9	46626	NM_015264 in Hs.369682 rep by NM_015264: Homo sapiens chromosome 22 open reading frame 9 (C22orf9), transcript variant 1, mRNA	1	-3.16993	0	0	0	0	2	0	15	0	0	0	0	0	0	0	0	0	0	0	0	0	0	0	0	0	0	0	0	0	0	0	0	0
Hs.9914	Follistatin	20936	BC004107 in Hs.9914 rep by NM_006350: Homo sapiens follistatin (FST), transcript variant FST317, mRNA	3	2	0	0	0	0	0	0	0	0	0	0	0	0	0	0	0	0	0	0	0	0	0	0	0	0	0	0	0	0	0	0	0	0
Hs.444279	GC-rich promoter binding protein 1	195168	NM_022913 in Hs.444279 rep by AL161991: Homo sapiens mRNA; cDNA DKFZp761C169 (from clone DKFZp761C169)	0	-5.88264	0	0	0	0	8	2	0	0	0	0	4	0	0	0	4	0	0	8	0	19	0	0	0	0	5	0	8	0	0	0	0	0
Hs.504251	ST3 beta-galactoside alpha-2,3-sialyltransferase 4	12968	NM_006278 in Hs.504251 rep by BG291407: 602387284F1 NIH_MGC_93 Homo sapiens cDNA clone IMAGE:4516268 5', mRNA sequence	0	-3.70044	0	0	0	0	0	0	0	2	0	0	0	0	5	0	0	0	0	0	5	0	0	0	0	0	0	0	0	0	0	0	0	0
Hs.553542	Erythrocyte membrane protein band 4.1 like 4A	64097	CA313805 in Hs.553542 rep by AK096057: Homo sapiens cDNA FLJ38738 fis, clone KIDNE2011508, highly similar to Homo sapiens mRNA for hNBL4	2	1.58496	0	0	0	0	0	0	0	0	0	0	0	0	0	0	0	0	0	0	0	0	0	0	0	0	0	0	0	0	0	0	0	0
Hs.293884	Myeloma overexpressed 2	150678	BU739480 in Hs.293884 rep by AK126809: Homo sapiens cDNA FLJ44859 fis, clone BRALZ2003330	2	-3.32193	2	0	0	0	0	0	0	0	0	0	7	0	0	0	0	0	0	0	19	0	0	0	1	0	0	0	0	0	0	0	0	0
Hs.118513	MAS-related GPR, member F	439856	NM_145015 in Hs.118513 rep by CR619015: full-length cDNA clone CS0DI079YB23 of Placenta Cot 25-normalized of Homo sapiens (human)	0	-6.64386	49	0	0	0	0	24	0	0	8	0	0	0	0	0	0	5	0	0	5	0	0	0	0	0	0	0	3	0	5	0	0	0
Hs.532853	NADH dehydrogenase (ubiquinone) 1 beta subcomplex, 7, 18kDa	4713	NM_004146 in Hs.532853 rep by BQ058291: AGENCOURT_6794890 NIH_MGC_99 Homo sapiens cDNA clone IMAGE:5814118 5', mRNA sequence	1	-3	0	0	0	0	0	0	0	0	0	0	0	0	0	0	0	0	0	0	15	0	0	0	0	0	0	0	0	0	0	0	0	0
Hs.521064	Zinc finger protein 655	79027	NM_001009956 in Hs.521064 rep by NM_001009956: Homo sapiens zinc finger protein 655 (ZNF655), transcript variant 6, mRNA	1	1	0	0	0	0	0	0	0	0	0	0	0	0	0	0	0	0	0	0	0	0	0	0	0	0	0	0	0	0	0	0	0	0
Hs.424907	Hypothetical protein MGC35366	144193	NM_152435 in Hs.424907 rep by AK054617: Homo sapiens cDNA FLJ30055 fis, clone ADRGL1000165, weakly similar to IMIDAZOLONEPROPIONASE (EC 3.5.2.7)	2	1.58496	0	0	0	0	0	0	0	0	0	0	0	0	0	0	0	0	0	0	0	0	0	0	0	0	0	0	0	0	0	0	0	0
Hs.521640	RAD23 homolog B (S. cerevisiae)	11774	NM_002874 in Hs.521640 rep by NM_002874: Homo sapiens RAD23 homolog B (S. cerevisiae) (RAD23B), mRNA	0	-4.39232	0	2	0	0	0	0	0	0	0	5	0	0	3	0	0	0	0	0	0	0	0	0	0	0	10	0	0	0	0	0	0	0
Hs.298990	SWI/SNF related, matrix associated, actin dependent regulator of chromatin, subfamily a, member 2	39570	BU615224 in Hs.298990 rep by X72889: H.sapiens hbrm mRNA	6	-2.47805	0	0	0	0	0	0	0	0	5	0	0	0	8	0	0	2	0	9	0	3	0	0	5	0	6	0	0	0	0	0	0	0
Hs.117167	Hypothetical protein LOC283537	283537	AK026720 in Hs.117167 rep by AK124604: Homo sapiens cDNA FLJ42613 fis, clone BRACE3014005	1	1	0	0	0	0	0	0	0	0	0	0	0	0	0	0	0	0	0	0	0	0	0	0	0	0	0	0	0	0	0	0	0	0
Hs.513484	Quinolinate phosphoribosyltransferase (nicotinate-nucleotide pyrophosphorylase (carboxylating))	46950	NM_014298 in Hs.513484 rep by AK090801: Homo sapiens cDNA FLJ33482 fis, clone BRAMY2002862, weakly similar to NICOTINATE-NUCLEOTIDE PYROPHOSPHORYLASE(EC 2.4.2.19)	0	-3.32193	0	0	0	0	0	0	0	0	0	0	2	7	0	0	0	0	0	0	0	0	0	0	0	0	0	0	0	0	0	0	0	0
Hs.412103	EF-hand domain family, member A1	221154	NM_152726 in Hs.412103 rep by BX641028: Homo sapiens mRNA; cDNA DKFZp686A2229 (from clone DKFZp686A2229)	1	-1.58496	0	0	5	0	0	0	0	0	0	0	0	0	0	0	0	0	0	0	0	0	0	0	0	0	0	0	0	0	0	0	0	0
Hs.99836	MRNA; cDNA DKFZp686B0610 (from clone DKFZp686B0610)		AL832122 in Hs.99836 rep by AL832122: Homo sapiens mRNA; cDNA DKFZp686B0610 (from clone DKFZp686B0610)	0	-2.58496	0	5	0	0	0	0	0	0	0	0	0	0	0	0	0	0	0	0	0	0	0	0	0	0	0	0	0	0	0	0	0	0
Hs.222731	Chromosome 16 open reading frame 44	79786	DB161272 in Hs.222731 rep by AK074056: Homo sapiens mRNA for FLJ00127 protein	2	1.58496	0	0	0	0	0	0	0	0	0	0	0	0	0	0	0	0	0	0	0	0	0	0	0	0	0	0	0	0	0	0	0	0
Hs.409223	Signal sequence receptor, delta (translocon-associated protein delta)	13496	BQ445826 in Hs.409223 rep by AK057117: Homo sapiens cDNA FLJ32555 fis, clone SPLEN1000116, moderately similar to TRANSLOCON-ASSOCIATED PROTEIN, DELTA SUBUNIT PRECURSOR	4	-2.80735	0	15	0	0	0	0	0	11	0	0	1	0	0	0	0	0	0	0	0	0	0	0	7	0	0	0	0	0	0	0	0	0
Hs.567388	Neuralized-like (Drosophila)	9148	BM673862 in Hs.567388 rep by BX648827: Homo sapiens mRNA; cDNA DKFZp686N0398 (from clone DKFZp686N0398)	2	1.58496	0	0	0	0	0	0	0	0	0	0	0	0	0	0	0	0	0	0	0	0	0	0	0	0	0	0	0	0	0	0	0	0
Hs.459183	Alpha-kinase 3	115076	NM_020778 in Hs.459183 rep by NM_020778: Homo sapiens alpha-kinase 3 (ALPK3), mRNA	7	0.415037	0	0	0	0	0	0	0	0	0	0	5	0	0	0	0	0	0	0	0	0	0	0	0	0	0	0	0	0	0	0	0	0
Hs.512693	FLJ20859 gene	129490	NM_001029992 in Hs.512693 rep by NM_001029992: Homo sapiens FLJ20859 gene (FLJ20859), transcript variant 3, mRNA	2	-2.41504	0	0	0	0	0	0	0	0	0	0	0	7	2	0	0	5	0	0	0	0	0	0	0	0	0	0	0	0	0	0	1	0
Hs.262886	Inositol polyphosphate-5-phosphatase, 145kDa	3635	BM979994 in Hs.262886 rep by U57650: Human SH2-containing inositol 5-phosphatase (hSHIP) mRNA, complete cds	3	2	0	0	0	0	0	0	0	0	0	0	0	0	0	0	0	0	0	0	0	0	0	0	0	0	0	0	0	0	0	0	0	0
Hs.146180	Transmembrane protein 30B	483873	NM_001017970 in Hs.146180 rep by NM_001017970: Homo sapiens transmembrane protein 30B (TMEM30B), mRNA	2	-3.22239	0	0	0	0	0	0	0	0	0	0	0	7	0	0	0	13	0	0	0	0	1	0	0	0	0	0	6	0	0	0	0	0
Hs.46468	Chemokine (C-C motif) receptor 6	1235	NM_031409 in Hs.46468 rep by NM_031409: Homo sapiens chemokine (C-C motif) receptor 6 (CCR6), transcript variant 2, mRNA	0	-3.90689	0	1	0	0	0	0	0	0	0	0	0	0	0	0	0	0	0	0	5	0	0	7	0	0	0	0	0	1	0	0	0	0
Hs.373741	Histocompatibility (minor) 13	81502	BU165650 in Hs.373741 rep by BX647112: Homo sapiens mRNA; cDNA DKFZp686O07111 (from clone DKFZp686O07111)	1	1	0	0	0	0	0	0	0	0	0	0	0	0	0	0	0	0	0	0	0	0	0	0	0	0	0	0	0	0	0	0	0	0
Hs.516986	Amyloid beta (A4) precursor protein-binding, family A, member 2 binding protein	63941	NM_031232 in Hs.516986 rep by AK023706: Homo sapiens cDNA FLJ13644 fis, clone PLACE1011291	2	1.58496	0	0	0	0	0	0	0	0	0	0	0	0	0	0	0	0	0	0	0	0	0	0	0	0	0	0	0	0	0	0	0	0
Hs.69771	B-factor, properdin	3145	NM_001710 in Hs.69771 rep by NM_001710: Homo sapiens B-factor, properdin (BF), mRNA	3	-1	0	0	0	0	0	0	0	0	0	0	0	0	0	0	0	0	0	0	7	0	0	0	0	0	0	0	0	0	0	0	0	0
Hs.436911	Alpha-1-microglobulin/bikunin precursor	777	BF433866 in Hs.436911 rep by NM_001633: Homo sapiens alpha-1-microglobulin/bikunin precursor (AMBP), mRNA	32	5.04439	0	0	0	0	0	0	0	0	0	0	0	0	0	0	0	0	0	0	0	0	0	0	0	0	0	0	0	0	0	0	0	0
Hs.7753	Calumenin	4065	NM_001219 in Hs.7753 rep by NM_001219: Homo sapiens calumenin (CALU), mRNA	0	-7.60733	23	2	9	0	4	6	0	0	0	84	26	0	0	0	0	7	24	0	0	0	0	3	2	0	0	0	0	0	3	0	0	1
Hs.268510	Killer cell lectin-like receptor subfamily C, member 4	8302	NM_013431 in Hs.268510 rep by AF461811: Homo sapiens NKG2D mRNA, complete cds	1	1	0	0	0	0	0	0	0	0	0	0	0	0	0	0	0	0	0	0	0	0	0	0	0	0	0	0	0	0	0	0	0	0
Hs.478682	Chromosome 3 open reading frame 6	608548	NM_178335 in Hs.478682 rep by AK055652: Homo sapiens cDNA FLJ31090 fis, clone IMR321000102	3	-4.9542	4	11	0	2	0	0	0	0	0	0	3	0	0	0	0	0	0	0	0	3	9	0	2	0	7	2	0	0	80	0	0	0
Hs.300624	TAR DNA binding protein	23435	AF311304 in Hs.300624 rep by NM_007375: Homo sapiens TAR DNA binding protein (TARDBP), mRNA	0	-4.16993	0	0	3	0	0	0	0	0	0	0	0	0	0	0	0	3	0	0	0	0	0	0	0	0	0	0	11	0	0	0	0	0
Hs.479634	Solute carrier family 30 (zinc transporter), member 9	52315	NM_006345 in Hs.479634 rep by NM_006345: Homo sapiens solute carrier family 30 (zinc transporter), member 9 (SLC30A9), mRNA	2	-4.90689	0	0	6	0	7	0	0	2	5	0	4	33	0	3	0	0	1	4	3	5	0	0	1	6	3	0	6	0	0	0	0	0
Hs.524672	Achaete-scute complex-like 1 (Drosophila)	429	NM_004316 in Hs.524672 rep by NM_004316: Homo sapiens achaete-scute complex-like 1 (Drosophila) (ASCL1), mRNA	1	1	0	0	0	0	0	0	0	0	0	0	0	0	0	0	0	0	0	0	0	0	0	0	0	0	0	0	0	0	0	0	0	0
Hs.527348	A kinase (PRKA) anchor protein (yotiao) 9	70994	NM_147171 in Hs.527348 rep by NM_147171: Homo sapiens A kinase (PRKA) anchor protein (yotiao) 9 (AKAP9), transcript variant 1, mRNA	1	-5.08746	0	6	7	0	1	2	0	0	7	6	8	7	0	0	0	5	0	0	0	0	0	16	0	0	0	0	0	2	0	0	0	0
Hs.188591	Hypothetical protein FLJ22104	195252	NM_022918 in Hs.188591 rep by BX648678: Homo sapiens mRNA; cDNA DKFZp686I1974 (from clone DKFZp686I1974)	0	-5.97728	0	0	7	0	3	0	0	0	6	0	7	24	0	0	0	7	0	0	0	0	2	0	3	0	0	0	0	3	0	0	0	0
Hs.561641	Chromosome 6 open reading frame 103	79747	AL832192 in Hs.561641 rep by AL832192: Homo sapiens mRNA; cDNA DKFZp686B242 (from clone DKFZp686B242)	2	1.58496	0	0	0	0	0	0	0	0	0	0	0	0	0	0	0	0	0	0	0	0	0	0	0	0	0	0	0	0	0	0	0	0
Hs.255935	B-cell translocation gene 1, anti-proliferative	3470	NM_001731 in Hs.255935 rep by BC009050: Homo sapiens B-cell translocation gene 1, anti-proliferative, mRNA (cDNA clone IMAGE:3448993), partial cds	0	-6.79442	0	19	17	8	0	2	0	0	0	0	0	0	0	5	0	33	0	0	1	1	0	0	5	2	0	2	0	1	0	0	11	3
Hs.15536	Zinc finger, CCHC domain containing 9	84240	BC032736 in Hs.15536 rep by AL512712: Homo sapiens mRNA; cDNA DKFZp761J139 (from clone DKFZp761J139)	0	-3.32193	0	0	0	0	0	0	0	0	0	0	0	0	0	0	0	0	0	0	0	0	0	0	1	0	8	0	0	0	0	0	0	0
Hs.184926	Chemokine (C-C motif) receptor 4	2466	BC071751 in Hs.184926 rep by BC071751: Homo sapiens chemokine (C-C motif) receptor 4, mRNA (cDNA clone MGC:88293 IMAGE:30415446), complete cds	2	-3.58496	0	0	0	0	0	0	0	35	0	0	0	0	0	0	0	0	0	0	0	0	0	0	0	0	0	0	0	0	0	0	0	0
Hs.49143	MKL/myocardin-like 2	114992	BC016293 in Hs.49143 rep by NM_014048: Homo sapiens MKL/myocardin-like 2 (MKL2), mRNA	3	-2.58496	0	0	0	0	3	0	0	0	0	0	3	5	0	0	0	0	0	12	0	0	0	0	0	0	0	0	0	0	0	0	0	0
Hs.350899	Calpain 2, (m/II) large subunit	3296	AW078702 in Hs.350899 rep by AK124751: Homo sapiens cDNA FLJ42761 fis, clone BRAWH3002574, highly similar to Calpain 2, large [catalytic] subunit precursor (EC 3.4.22.17)	0	-5.42626	0	7	0	0	0	4	0	0	2	0	0	15	0	0	0	0	0	0	9	0	0	0	0	0	0	0	0	0	5	0	0	0
Hs.69499	P53-inducible cell-survival factor	51499	NM_016399 in Hs.69499 rep by BQ953918: AGENCOURT_8878255 NIH_MGC_71 Homo sapiens cDNA clone IMAGE:6464832 5', mRNA sequence	2	-2.22239	0	0	0	0	0	0	0	0	0	0	0	0	0	0	2	0	0	0	0	0	0	0	11	0	0	0	0	0	0	0	0	0
Hs.501023	MAX interactor 1	13803	NM_130439 in Hs.501023 rep by NM_130439: Homo sapiens MAX interactor 1 (MXI1), transcript variant 2, mRNA	1	-5.53916	2	14	5	0	7	2	26	0	0	0	0	0	0	0	0	8	0	0	2	0	10	4	0	1	0	0	0	4	0	7	0	0
Hs.9850	Chromosome 22 open reading frame 13	167212	CX754086 in Hs.9850 rep by BC070109: Homo sapiens chromosome 22 open reading frame 13, mRNA (cDNA clone MGC:87632 IMAGE:4838028), complete cds	5	2.58496	0	0	0	0	0	0	0	0	0	0	0	0	0	0	0	0	0	0	0	0	0	0	0	0	0	0	0	0	0	0	0	0
Hs.516632	DnaJ (Hsp40) homolog, subfamily C, member 10	163293	CA447012 in Hs.516632 rep by AL832632: Homo sapiens mRNA; cDNA DKFZp451F1718 (from clone DKFZp451F1718)	1	-4.04439	0	0	0	0	0	0	0	0	1	0	1	0	0	0	0	4	0	16	0	0	0	0	0	0	0	10	0	0	0	0	0	0
Hs.133350	CCR4-NOT transcription complex, subunit 2	14544	NM_014515 in Hs.133350 rep by BX641116: Homo sapiens mRNA; cDNA DKFZp686K04120 (from clone DKFZp686K04120)	0	-5.12928	3	0	0	0	0	9	11	0	1	0	0	0	0	0	0	0	0	0	0	0	0	0	0	0	0	0	1	0	0	2	7	0
Hs.76838	Serpin peptidase inhibitor, clade A (alpha-1 antiproteinase, antitrypsin), member 7	6906	M14091 in Hs.76838 rep by M14091: Human thyroxine-binding globulin mRNA, complete cds	4	2.32193	0	0	0	0	0	0	0	0	0	0	0	0	0	0	0	0	0	0	0	0	0	0	0	0	0	0	0	0	0	0	0	0
Hs.530275	Nipsnap homolog 3A (C. elegans)	25934	CA948041 in Hs.530275 rep by BC005935: Homo sapiens nipsnap homolog 3A (C. elegans), mRNA (cDNA clone MGC:14553 IMAGE:4064889), complete cds	2	-4.68182	0	0	3	0	0	0	3	0	0	5	2	7	0	0	0	0	0	5	5	0	0	44	0	0	2	0	0	0	0	0	0	0
Hs.44685	Ring finger protein 141	152586	NM_016422 in Hs.44685 rep by NM_016422: Homo sapiens ring finger protein 141 (RNF141), mRNA	2	-5.44846	0	0	9	0	0	0	0	0	71	0	2	0	0	9	0	7	0	0	0	0	0	30	0	0	0	0	2	0	0	0	0	0
Hs.151293	2'-phosphodiesterase	403252	BQ212791 in Hs.151293 rep by NM_177966: Homo sapiens 2'-phosphodiesterase (2'-PDE), mRNA	0	-4.16993	3	0	0	0	0	0	0	0	0	0	0	0	0	0	0	0	0	0	0	0	0	0	0	0	9	5	0	0	0	0	0	0
Hs.282151	Calcium channel, voltage-dependent, alpha 2/delta subunit 1	2343	BU742215 in Hs.282151 rep by NM_000722: Homo sapiens calcium channel, voltage-dependent, alpha 2/delta subunit 1 (CACNA2D1), mRNA	0	-7.2854	3	16	0	4	0	0	9	9	17	25	65	0	0	0	0	0	0	0	2	0	0	0	0	0	0	0	4	0	1	0	0	0
Hs.489284	Actin related protein 2/3 complex, subunit 1B, 41kDa	20190	BX359766 in Hs.489284 rep by BM907771: AGENCOURT_6619003 NIH_MGC_68 Homo sapiens cDNA clone IMAGE:5736180 5', mRNA sequence	0	-4.16993	0	0	0	0	0	17	0	0	0	0	0	0	0	0	0	0	0	0	0	0	0	0	0	0	0	0	0	0	0	0	0	0
Hs.443861	SFRS protein kinase 1	26928	NM_003137 in Hs.443861 rep by AJ318054: Homo sapiens mRNA for SRPK1a protein kinase (SRPK1 gene)	1	-5.89482	24	2	4	34	0	0	2	3	1	5	0	7	2	0	2	0	0	0	0	8	5	0	1	0	5	10	3	0	0	0	0	0
Hs.108332	Ubiquitin-conjugating enzyme E2D 2 (UBC4/5 homolog, yeast)	29288	NM_181838 in Hs.108332 rep by NM_181838: Homo sapiens ubiquitin-conjugating enzyme E2D 2 (UBC4/5 homolog, yeast) (UBE2D2), transcript variant 2, mRNA	1	-5.10852	0	4	0	0	0	0	8	0	0	0	0	47	0	0	0	0	0	0	0	5	0	0	0	0	0	0	0	0	4	0	0	0
Hs.118351	Ubiquitin protein ligase E3C	48450	BC071760 in Hs.118351 rep by AK127280: Homo sapiens cDNA FLJ45347 fis, clone BRHIP3011082, highly similar to Homo sapiens ubiquitin-protein isopeptide ligase (E3)	1	-5.90689	0	55	11	0	0	0	0	0	0	0	0	1	0	0	0	0	0	0	1	0	0	0	0	0	22	0	23	6	0	0	0	0
Hs.494892	Collagen, type XXVII, alpha 1	85301	AA460909 in Hs.494892 rep by NM_032888: Homo sapiens collagen, type XXVII, alpha 1 (COL27A1), mRNA	2	-1.22239	0	0	0	0	0	0	0	0	6	0	0	0	0	0	0	0	0	0	0	0	0	0	0	0	0	0	0	0	0	0	0	0
Hs.505934	Transmembrane BAX inhibitor motif containing 4	51643	BM978387 in Hs.505934 rep by AK127285: Homo sapiens cDNA FLJ45352 fis, clone BRHIP3012185	0	-5.39232	3	13	0	0	0	5	0	0	0	0	0	0	0	3	0	0	0	0	0	0	0	0	2	15	0	0	0	0	0	0	0	0
Hs.581826	Transcribed locus		CD172746 in Hs.581826 rep by CD172746: AGENCOURT_13966332 NIH_MGC_172 Homo sapiens cDNA 5', mRNA sequence	2	1.58496	0	0	0	0	0	0	0	0	0	0	0	0	0	0	0	0	0	0	0	0	0	0	0	0	0	0	0	0	0	0	0	0
Hs.325825	CKLF-like MARVEL transmembrane domain containing 4	292446	AL157468 in Hs.325825 rep by NM_181521: Homo sapiens CKLF-like MARVEL transmembrane domain containing 4 (CMTM4), transcript variant 2, mRNA	0	-4	0	5	0	0	0	0	0	0	2	0	3	5	0	0	0	0	0	0	0	0	0	0	0	0	0	0	0	0	0	0	0	0
Hs.166011	Catenin (cadherin-associated protein), delta 1	3000	BT007333 in Hs.166011 rep by AF062341: Homo sapiens p120 catenin isoform 1ABC (CTNND1) mRNA, alternatively spliced, complete cds	0	-4.39232	0	0	0	0	0	0	0	3	0	0	0	0	4	0	1	0	0	12	0	0	0	0	0	0	0	0	0	0	0	0	0	0
Hs.504620	Prohibitin 2	22662	AA613541 in Hs.504620 rep by BF204697: 601867566F1 NIH_MGC_17 Homo sapiens cDNA clone IMAGE:4109920 5', mRNA sequence	0	-6.61471	0	0	0	0	0	0	0	0	0	0	0	97	0	0	0	0	0	0	0	0	0	0	0	0	0	0	0	0	0	0	0	0
Hs.433529	Ribosomal protein S11	24820	CD247526 in Hs.433529 rep by AK130324: Homo sapiens cDNA FLJ26814 fis, clone PRS06344	36	1.75002	0	0	0	0	0	0	0	0	0	0	0	0	0	5	0	0	0	0	0	0	0	0	0	0	0	5	0	0	0	0	0	0
Hs.504003	Beta-site APP-cleaving enzyme 1	70863	AF201468 in Hs.504003 rep by AF201468: Homo sapiens APP beta-secretase mRNA, complete cds	0	-5.9542	0	0	4	3	3	0	2	0	5	0	0	0	0	6	0	11	0	0	0	0	10	0	0	0	7	0	0	0	10	0	0	0
Hs.107911	ATP-binding cassette, sub-family B (MDR/TAP), member 6	20116	NM_005689 in Hs.107911 rep by AB209054: Homo sapiens mRNA for ATP-binding cassette, sub-family B, member 6 variant protein	0	-2.80735	0	0	0	0	0	0	0	0	0	0	0	0	0	0	0	0	0	0	0	0	0	0	0	0	0	0	0	0	6	0	0	0
Hs.298654	Dual specificity phosphatase 6	3696	BC037236 in Hs.298654 rep by BC037236: Homo sapiens dual specificity phosphatase 6, transcript variant 1, mRNA (cDNA clone MGC:35368 IMAGE:5183133), complete cds	0	-5.64386	0	2	0	0	0	0	0	0	0	4	0	0	0	0	0	0	3	0	3	23	0	0	0	0	0	0	0	0	0	0	14	0
Hs.461253	Adaptor-related protein complex 1, gamma 1 subunit	984	AL110198 in Hs.461253 rep by NM_001030007: Homo sapiens adaptor-related protein complex 1, gamma 1 subunit (AP1G1), transcript variant 1, mRNA	2	-4.05889	4	6	7	6	0	0	0	0	0	10	0	5	10	0	0	0	0	0	0	0	0	0	1	0	0	0	0	0	0	0	0	0
Hs.9613	Angiopoietin-like 4	51129	NM_139314 in Hs.9613 rep by NM_139314: Homo sapiens angiopoietin-like 4 (ANGPTL4), transcript variant 1, mRNA	4	2.32193	0	0	0	0	0	0	0	0	0	0	0	0	0	0	0	0	0	0	0	0	0	0	0	0	0	0	0	0	0	0	0	0
Hs.438102	Insulin-like growth factor binding protein 2, 36kDa	3485	NM_000597 in Hs.438102 rep by AB209509: Homo sapiens mRNA for insulin-like growth factor binding protein 2 variant protein	3	2	0	0	0	0	0	0	0	0	0	0	0	0	0	0	0	0	0	0	0	0	0	0	0	0	0	0	0	0	0	0	0	0
Hs.100914	Centrosomal protein 192kDa	110250	AF318363 in Hs.100914 rep by NM_018069: Homo sapiens centrosomal protein 192 kDa (Cep192), transcript variant 2, mRNA	0	-2.58496	0	0	0	0	0	0	0	0	0	0	0	0	0	0	0	0	0	0	0	5	0	0	0	0	0	0	0	0	0	0	0	0
Hs.109752	Chromosome 6 open reading frame 108	10591	AI144340 in Hs.109752 rep by BU599901: AGENCOURT_8957711 NIH_MGC_142 Homo sapiens cDNA clone IMAGE:6463219 5', mRNA sequence	1	-2.58496	0	0	0	0	0	0	0	0	0	0	0	4	0	0	0	0	0	0	0	0	0	0	0	0	0	0	0	0	0	0	7	0
Hs.504609	Inhibitor of DNA binding 1, dominant negative helix-loop-helix protein	6794	BU727679 in Hs.504609 rep by BG165657: 602345155F1 NIH_MGC_89 Homo sapiens cDNA clone IMAGE:4455349 5', mRNA sequence	2	1.58496	0	0	0	0	0	0	0	0	0	0	0	0	0	0	0	0	0	0	0	0	0	0	0	0	0	0	0	0	0	0	0	0
Hs.9857	Dicarbonyl/L-xylulose reductase	102362	NM_016286 in Hs.9857 rep by BM918881: AGENCOURT_6653591 NIH_MGC_120 Homo sapiens cDNA clone IMAGE:5747999 5', mRNA sequence	6	2.80735	0	0	0	0	0	0	0	0	0	0	0	0	0	0	0	0	0	0	0	0	0	0	0	0	0	0	0	0	0	0	0	0
Hs.574403	Transcribed locus, weakly similar to NP_060312.1 hypothetical protein FLJ20489 [Homo sapiens]		CV811826 in Hs.574403 rep by CV811826: AGENCOURT_36395175 NIH_MGC_280 Homo sapiens cDNA clone IMAGE:7500980 5', mRNA sequence	1	-6.82018	16	6	0	4	2	0	6	0	9	0	1	0	3	3	1	0	0	0	0	1	4	67	9	8	4	8	31	11	1	15	9	6
Hs.465784	Translocase of inner mitochondrial membrane 44 homolog (yeast)	10469	CR627419 in Hs.465784 rep by CR627419: Homo sapiens mRNA; cDNA DKFZp686H05241 (from clone DKFZp686H05241)	0	-2.58496	0	0	0	0	0	0	0	0	0	0	0	0	0	0	0	0	0	0	5	0	0	0	0	0	0	0	0	0	0	0	0	0
Hs.461727	Hypothetical protein LOC197322	197322	NM_174917 in Hs.461727 rep by AK090408: Homo sapiens mRNA for FLJ00299 protein	1	1	0	0	0	0	0	0	0	0	0	0	0	0	0	0	0	0	0	0	0	0	0	0	0	0	0	0	0	0	0	0	0	0
Hs.125608	Chromosome 9 open reading frame 152	803092	NM_001012993 in Hs.125608 rep by NM_001012993: Homo sapiens chromosome 9 open reading frame 152 (C9orf152), mRNA	0	-2.80735	0	0	0	0	0	0	0	0	0	0	0	0	0	0	0	0	0	0	0	0	6	0	0	0	0	0	0	0	0	0	0	0
Hs.374257	ST3 beta-galactoside alpha-2,3-sialyltransferase 1	12964	BX537506 in Hs.374257 rep by BX537506: Homo sapiens mRNA; cDNA DKFZp779K2051 (from clone DKFZp779K2051)	0	-3.45943	0	0	0	0	0	0	0	0	0	0	0	0	0	0	0	0	0	0	2	0	0	0	0	0	5	0	3	0	0	0	0	0
Hs.12851	Phosphatidylserine synthase 2	81490	BI193104 in Hs.12851 rep by AK128239: Homo sapiens cDNA FLJ46373 fis, clone TESTI4052132	1	1	0	0	0	0	0	0	0	0	0	0	0	0	0	0	0	0	0	0	0	0	0	0	0	0	0	0	0	0	0	0	0	0
Hs.523855	Syntaxin 12	71019	NM_177424 in Hs.523855 rep by AL035306: H.sapiens gene from PAC 426I6, similar to syntaxin 7	0	-4.64386	0	0	0	0	8	0	0	6	2	0	0	0	0	0	0	0	0	0	0	0	0	0	0	0	3	0	0	0	0	5	0	0
Hs.97774	Synaptotagmin-like 5	188244	BX647688 in Hs.97774 rep by BX647688: Homo sapiens mRNA; cDNA DKFZp779C093 (from clone DKFZp779C093)	3	-0.807355	0	0	0	0	6	0	0	0	0	0	0	0	0	0	0	0	0	0	0	0	0	0	0	0	0	0	0	0	0	0	0	0
Hs.574679	Transcribed locus		CA305975 in Hs.574679 rep by CA305975: UI-H-FT1-bhs-d-05-0-UI.s1 NCI_CGAP_FT1 Homo sapiens cDNA clone UI-H-FT1-bhs-d-05-0-UI 3', mRNA sequence	0	-4.32193	9	0	0	0	0	0	0	0	0	0	0	0	0	0	0	0	0	0	4	0	0	0	0	0	6	0	0	0	0	0	0	0
Hs.272803	Chromosome X open reading frame 17	54954	BC016138 in Hs.272803 rep by AY150025: Homo sapiens unknown mRNA	3	2	0	0	0	0	0	0	0	0	0	0	0	0	0	0	0	0	0	0	0	0	0	0	0	0	0	0	0	0	0	0	0	0
Hs.90061	Progesterone receptor membrane component 1	32571	NM_006667 in Hs.90061 rep by NM_006667: Homo sapiens progesterone receptor membrane component 1 (PGRMC1), mRNA	0	-8.13955	20	3	0	15	2	0	8	9	12	0	7	109	32	5	1	5	0	4	12	3	2	10	4	0	9	0	6	2	1	0	0	0
Hs.445748	FCH and double SH3 domains 2	39492	NM_014824 in Hs.445748 rep by AB018312: Homo sapiens mRNA for KIAA0769 protein, partial cds	3	-2.75489	0	5	3	0	0	0	0	6	0	0	0	0	0	0	0	0	0	0	0	2	0	1	0	0	0	0	0	5	0	0	3	1
Hs.474384	KIAA0376 protein	116920	CB054670 in Hs.474384 rep by NM_015330: Homo sapiens KIAA0376 protein (KIAA0376), mRNA	4	-1.67807	0	0	0	0	0	0	0	0	0	7	0	0	0	0	0	0	0	0	0	8	0	0	0	0	0	0	0	0	0	0	0	0
Hs.134856	C1GALT1-specific chaperone 1	58142	BX101257 in Hs.134856 rep by BC012502: Homo sapiens C1GALT1-specific chaperone 1, mRNA (cDNA clone IMAGE:4478566)	2	-3.16993	0	0	2	0	0	0	2	0	0	12	0	5	0	0	0	0	5	0	0	0	0	0	0	0	0	0	0	0	0	0	0	0
Hs.133475	Zinc finger protein 358	140467	NM_018083 in Hs.133475 rep by NM_018083: Homo sapiens zinc finger protein 358 (ZNF358), mRNA	1	1	0	0	0	0	0	0	0	0	0	0	0	0	0	0	0	0	0	0	0	0	0	0	0	0	0	0	0	0	0	0	0	0
Hs.369982	Insulin-like growth factor binding protein 5	20928	NM_000599 in Hs.369982 rep by NM_000599: Homo sapiens insulin-like growth factor binding protein 5 (IGFBP5), mRNA	8	-7.30175	130	114	24	38	6	7	15	81	17	0	36	129	0	44	1	151	2	0	243	12	0	10	4	19	10	12	60	44	210	0	0	0
Hs.22616	KIAA0664 protein	23277	BM457969 in Hs.22616 rep by AK125717: Homo sapiens cDNA FLJ43729 fis, clone TESTI1000319, highly similar to Eukaryotic translation initiation factor 3 subunit	2	1.58496	0	0	0	0	0	0	0	0	0	0	0	0	0	0	0	0	0	0	0	0	0	0	0	0	0	0	0	0	0	0	0	0
Hs.18925	Cereblon	102370	AF130117 in Hs.18925 rep by CR627060: Homo sapiens mRNA; cDNA DKFZp781K0715 (from clone DKFZp781K0715)	0	-3.70044	0	0	0	0	0	0	0	0	0	0	0	0	0	0	0	2	0	0	0	0	0	0	5	0	5	0	0	0	0	0	0	0
Hs.570974	Homo sapiens, clone IMAGE:5171606, mRNA		BC038535 in Hs.570974 rep by BC038535: Homo sapiens, clone IMAGE:5171606, mRNA	1	1	0	0	0	0	0	0	0	0	0	0	0	0	0	0	0	0	0	0	0	0	0	0	0	0	0	0	0	0	0	0	0	0
Hs.55781	Hypothetical protein FLJ20604	54995	BM675128 in Hs.55781 rep by AK000611: Homo sapiens cDNA FLJ20604 fis, clone KAT06449	1	1	0	0	0	0	0	0	0	0	0	0	0	0	0	0	0	0	0	0	0	0	0	0	0	0	0	0	0	0	0	0	0	0
Hs.446696	Aldo-keto reductase, truncated	389932	AB037903 in Hs.446696 rep by CD518525: AGENCOURT_14368352 NIH_MGC_181 Homo sapiens cDNA clone IMAGE:30396016 5', mRNA sequence	1	1	0	0	0	0	0	0	0	0	0	0	0	0	0	0	0	0	0	0	0	0	0	0	0	0	0	0	0	0	0	0	0	0
Hs.143766	Atrophin 1	3644	BC051795 in Hs.143766 rep by BC051795: Homo sapiens atrophin 1, transcript variant 1, mRNA (cDNA clone MGC:57647 IMAGE:4181592), complete cds	0	-3.45943	0	0	0	0	0	0	0	0	0	0	0	0	0	0	0	10	0	0	0	0	0	0	0	0	0	0	0	0	0	0	0	0
Hs.496267	Immunoglobulin (CD79A) binding protein 1	3476	BU531954 in Hs.496267 rep by AK054596: Homo sapiens cDNA FLJ30034 fis, clone 3NB692001442, highly similar to H.sapiens mRNA for alpha 4 protein	1	1	0	0	0	0	0	0	0	0	0	0	0	0	0	0	0	0	0	0	0	0	0	0	0	0	0	0	0	0	0	0	0	0
Hs.160871	Protein tyrosine phosphatase, receptor type, O	5800	NM_030667 in Hs.160871 rep by NM_030667: Homo sapiens protein tyrosine phosphatase, receptor type, O (PTPRO), transcript variant 1, mRNA	1	-2	0	0	0	0	0	0	0	0	0	0	0	0	7	0	0	0	0	0	0	0	0	0	0	0	0	0	0	0	0	0	0	0
Hs.475565	Zinc finger, FYVE domain containing 20	192435	AL833545 in Hs.475565 rep by AL833545: Homo sapiens mRNA; cDNA DKFZp686J133 (from clone DKFZp686J133)	0	-5.35755	0	0	0	0	9	0	2	0	0	0	0	0	0	0	0	0	0	0	0	1	0	0	0	0	0	20	8	0	0	0	0	0
Hs.183684	Eukaryotic translation initiation factor 4 gamma, 2	7928	NM_001418 in Hs.183684 rep by BC065276: Homo sapiens eukaryotic translation initiation factor 4 gamma, 2, mRNA (cDNA clone IMAGE:6164568), partial cds	0	-7.87652	3	9	0	4	6	0	0	29	3	1	13	8	25	0	2	6	94	0	3	0	5	0	1	0	14	0	3	0	2	0	3	0
Hs.434996	G protein-coupled receptor kinase interactor 2	58890	CR749340 in Hs.434996 rep by NM_057169: Homo sapiens G protein-coupled receptor kinase interactor 2 (GIT2), transcript variant 1, mRNA	0	-5.75489	8	0	0	0	0	0	1	0	0	0	5	10	17	0	0	2	4	0	0	0	0	0	1	0	0	0	5	0	0	0	0	0
Hs.8373	FIS	202299	NM_175616 in Hs.8373 rep by AK096140: Homo sapiens cDNA FLJ38821 fis, clone LIVER2008580	2	1.58496	0	0	0	0	0	0	0	0	0	0	0	0	0	0	0	0	0	0	0	0	0	0	0	0	0	0	0	0	0	0	0	0
Hs.32981	Sema domain, immunoglobulin domain (Ig), short basic domain, secreted, (semaphorin) 3F	6405	U38276 in Hs.32981 rep by U38276: Human semaphorin III family homolog mRNA, complete cds	2	1.58496	0	0	0	0	0	0	0	0	0	0	0	0	0	0	0	0	0	0	0	0	0	0	0	0	0	0	0	0	0	0	0	0
Hs.119933	Transcribed locus		BX088936 in Hs.119933 rep by BX088936: BX088936 Soares_testis_NHT Homo sapiens cDNA clone IMAGp998G123255 ; IMAGE:1292195, mRNA sequence	2	1.58496	0	0	0	0	0	0	0	0	0	0	0	0	0	0	0	0	0	0	0	0	0	0	0	0	0	0	0	0	0	0	0	0
Hs.527295	Ectonucleotide pyrophosphatase/phosphodiesterase 1	10334	NM_006208 in Hs.527295 rep by NM_006208: Homo sapiens ectonucleotide pyrophosphatase/phosphodiesterase 1 (ENPP1), mRNA	1	1	0	0	0	0	0	0	0	0	0	0	0	0	0	0	0	0	0	0	0	0	0	0	0	0	0	0	0	0	0	0	0	0
Hs.250905	Hypothetical protein LOC51234	51234	NM_016454 in Hs.250905 rep by AK091678: Homo sapiens cDNA FLJ34359 fis, clone FEBRA2013951	3	2	0	0	0	0	0	0	0	0	0	0	0	0	0	0	0	0	0	0	0	0	0	0	0	0	0	0	0	0	0	0	0	0
Hs.1872	Phosphoenolpyruvate carboxykinase 1 (soluble)	25525	NM_002591 in Hs.1872 rep by BX648510: Homo sapiens mRNA; cDNA DKFZp779F2021 (from clone DKFZp779F2021)	22	-1.35908	0	0	0	0	0	0	0	0	0	0	0	41	0	17	0	0	0	0	0	0	0	0	0	0	0	0	0	0	0	0	0	0
Hs.476415	Ankyrin repeat and SOCS box-containing 14	285372	NM_130387 in Hs.476415 rep by AL832472: Homo sapiens mRNA; cDNA DKFZp313L0121 (from clone DKFZp313L0121)	0	-5.12928	0	2	0	0	0	0	0	0	5	0	5	0	5	0	0	8	0	0	0	0	0	1	0	0	0	0	0	2	0	5	0	1
Hs.5912	F-box protein 7	51586	NM_012179 in Hs.5912 rep by AK054739: Homo sapiens cDNA FLJ30177 fis, clone BRACE2001065	1	-4.64386	0	0	11	3	1	2	0	5	2	0	3	4	7	0	0	0	0	0	1	0	0	3	2	0	2	0	3	0	0	0	0	0
Hs.303116	Stromal cell-derived factor 2-like 1	23753	NM_022044 in Hs.303116 rep by BU588938: AGENCOURT_8910379 NIH_MGC_141 Homo sapiens cDNA clone IMAGE:6387468 5', mRNA sequence	2	1.58496	0	0	0	0	0	0	0	0	0	0	0	0	0	0	0	0	0	0	0	0	0	0	0	0	0	0	0	0	0	0	0	0
Hs.478031	Solute carrier family 33 (acetyl-CoA transporter), member 1	27591	D88152 in Hs.478031 rep by D88152: Homo sapiens mRNA for acetyl-coenzyme A transporter, complete cds	2	-3.11548	0	0	0	0	0	0	0	0	0	0	0	0	0	0	0	0	0	0	0	0	9	0	16	0	0	0	0	0	0	0	0	0
Hs.533122	Splicing factor, arginine/serine-rich 10 (transformer 2 homolog, Drosophila)	25736	NM_004593 in Hs.533122 rep by AB209208: Homo sapiens mRNA for splicing factor, arginine/serine-rich 10 (transformer 2 homolog, Drosophila) variant protein	2	-4.77259	11	3	0	0	0	0	0	30	4	6	6	0	4	0	0	0	0	0	0	0	0	0	0	0	5	0	10	0	0	0	2	0
Hs.130836	Tripartite motif-containing 66	9866	BQ448518 in Hs.130836 rep by XM_084529: PREDICTED: Homo sapiens KIAA0298 gene product (KIAA0298), mRNA	1	1	0	0	0	0	0	0	0	0	0	0	0	0	0	0	0	0	0	0	0	0	0	0	0	0	0	0	0	0	0	0	0	0
Hs.567371	Chromosome 4 open reading frame 9	8602	NM_003703 in Hs.567371 rep by AB000464: Homo sapiens mRNA, exon 1, 2, 3, 4, clone:RES4-24A	2	1.58496	0	0	0	0	0	0	0	0	0	0	0	0	0	0	0	0	0	0	0	0	0	0	0	0	0	0	0	0	0	0	0	0
Hs.1430	Coagulation factor XI (plasma thromboplastin antecedent)	8640	BM669494 in Hs.1430 rep by NM_000128: Homo sapiens coagulation factor XI (plasma thromboplastin antecedent) (F11), transcript variant 1, mRNA	1	-1.58496	0	0	0	0	0	0	0	0	0	0	0	5	0	0	0	0	0	0	0	0	0	0	0	0	0	0	0	0	0	0	0	0
Hs.525629	Metastasis associated 1	9112	BU960701 in Hs.525629 rep by BX648105: Homo sapiens mRNA; cDNA DKFZp686P0427 (from clone DKFZp686P0427)	2	-4.96963	0	0	8	6	1	0	6	11	0	0	6	2	0	0	2	11	0	10	0	0	0	0	6	4	6	2	3	0	6	0	0	3
Hs.436113	Protein phosphatase 1, regulatory (inhibitor) subunit 13B	23368	NM_015316 in Hs.436113 rep by BC035446: Homo sapiens cDNA clone IMAGE:4824450	1	1	0	0	0	0	0	0	0	0	0	0	0	0	0	0	0	0	0	0	0	0	0	0	0	0	0	0	0	0	0	0	0	0
Hs.498494	Proprotein convertase subtilisin/kexin type 6	5046	NM_002570 in Hs.498494 rep by NM_002570: Homo sapiens proprotein convertase subtilisin/kexin type 6 (PCSK6), transcript variant 1, mRNA	1	1	0	0	0	0	0	0	0	0	0	0	0	0	0	0	0	0	0	0	0	0	0	0	0	0	0	0	0	0	0	0	0	0
Hs.572187	CDNA clone IMAGE:4838157		BC047234 in Hs.572187 rep by BC047234: Homo sapiens cDNA clone IMAGE:4838425	2	1.58496	0	0	0	0	0	0	0	0	0	0	0	0	0	0	0	0	0	0	0	0	0	0	0	0	0	0	0	0	0	0	0	0
Hs.575323	Transcribed locus		BM677463 in Hs.575323 rep by BG393221: 602411648F1 NIH_MGC_92 Homo sapiens cDNA clone IMAGE:4540667 5', mRNA sequence	1	1	0	0	0	0	0	0	0	0	0	0	0	0	0	0	0	0	0	0	0	0	0	0	0	0	0	0	0	0	0	0	0	0
Hs.33455	Peptidyl arginine deiminase, type II	22480	CK299453 in Hs.33455 rep by AB023211: Homo sapiens mRNA for KIAA0994 protein, partial cds	0	-6.2854	0	0	0	3	0	0	3	0	5	5	0	0	0	0	0	0	0	0	0	0	0	58	0	0	0	0	0	2	0	0	0	1
Hs.533683	Fibroblast growth factor receptor 2 (bacteria-expressed kinase, keratinocyte growth factor receptor, craniofacial dysostosis 1, Crouzon syndrome, Pfeiffer syndrome, Jackson-Weiss syndrome)	4526	AI559529 in Hs.533683 rep by NM_023028: Homo sapiens fibroblast growth factor receptor 2 (bacteria-expressed kinase, keratinocyte growth factor receptor, craniofacial dysostosis 1, Crouzon syndrome, Pfeiffer syndrome, Jackson-Weiss syndrome) (FGFR2), tran	1	-5.26679	0	0	0	0	0	0	4	0	4	0	0	0	0	0	0	0	0	0	26	5	0	33	0	0	0	0	4	0	0	0	0	0
Hs.512180	Retrotransposon gag domain containing 4	340526	NM_001024455 in Hs.512180 rep by NM_001024455: Homo sapiens retrotransposon gag domain containing 4 (RGAG4), mRNA	1	1	0	0	0	0	0	0	0	0	0	0	0	0	0	0	0	0	0	0	0	0	0	0	0	0	0	0	0	0	0	0	0	0
Hs.446309	Glutathione S-transferase A1	2938	BP198358 in Hs.446309 rep by AL096729: Homo sapiens mRNA; cDNA DKFZp434D044 (from clone DKFZp434D044)	2	-2.87447	19	0	0	0	0	0	0	0	0	0	0	0	2	0	0	0	0	0	0	0	0	0	0	0	0	0	0	0	0	0	0	0
Hs.75262	Cathepsin O	7595	NM_001334 in Hs.75262 rep by NM_001334: Homo sapiens cathepsin O (CTSO), mRNA	2	-4.80735	0	0	9	0	0	0	0	0	2	0	0	24	6	0	0	10	0	0	7	0	0	0	2	0	0	18	5	0	0	0	0	0
Hs.474018	Adenosine deaminase, RNA-specific, B1 (RED1 homolog rat)	104	AB194370 in Hs.474018 rep by AB194370: Homo sapiens ADAR2a-L1 mRNA for adenosine deaminase acting on RNA type2a, complete cds	1	1	0	0	0	0	0	0	0	0	0	0	0	0	0	0	0	0	0	0	0	0	0	0	0	0	0	0	0	0	0	0	0	0
Hs.115617	Corticotropin releasing hormone binding protein	4179	CF529190 in Hs.115617 rep by NM_001882: Homo sapiens corticotropin releasing hormone binding protein (CRHBP), mRNA	3	-3	12	0	12	0	0	0	0	0	5	0	0	2	0	0	0	0	0	0	0	0	0	0	0	0	0	0	0	0	0	0	0	0
Hs.533474	Protein phosphatase 1, regulatory (inhibitor) subunit 8	11022	NM_138558 in Hs.533474 rep by NM_138558: Homo sapiens protein phosphatase 1, regulatory (inhibitor) subunit 8 (PPP1R8), transcript variant 2, mRNA	1	-2.32193	0	0	0	0	0	0	0	0	0	0	0	2	0	0	0	0	0	0	0	0	0	0	0	0	7	0	0	0	0	0	0	0
Hs.500842	Meningioma expressed antigen 5 (hyaluronidase)	32172	BM667668 in Hs.500842 rep by AF036144: Homo sapiens meningioma-expressed antigen 5 (MEA5) mRNA, complete cds	4	-4.01792	13	6	7	0	5	0	0	0	0	0	4	7	3	0	0	0	0	0	20	0	0	3	2	0	0	6	2	2	0	0	0	0
Hs.93338	Mannosyl (alpha-1,6-)-glycoprotein beta-1,2-N-acetylglucosaminyltransferase	4247	NM_002408 in Hs.93338 rep by NM_002408: Homo sapiens mannosyl (alpha-1,6-)-glycoprotein beta-1,2-N-acetylglucosaminyltransferase (MGAT2), transcript variant 1, mRNA	1	-2	0	0	0	0	0	0	0	0	0	0	0	0	0	0	0	0	0	0	0	0	0	0	0	0	7	0	0	0	0	0	0	0
Hs.508423	ATP-binding cassette, sub-family C (CFTR/MRP), member 4	30771	NM_005845 in Hs.508423 rep by NM_005845: Homo sapiens ATP-binding cassette, sub-family C (CFTR/MRP), member 4 (ABCC4), mRNA	1	-3.39232	0	0	0	0	0	0	0	0	0	0	0	8	0	0	0	0	0	12	0	0	0	0	0	0	0	0	0	0	0	0	0	0
Hs.558543	Phosphopantothenoylcysteine synthetase	159434	BC106064 in Hs.558543 rep by BC062586: Homo sapiens phosphopantothenoylcysteine synthetase, mRNA (cDNA clone IMAGE:5213308)	0	-4.52356	0	0	0	0	0	0	0	0	0	0	4	4	0	0	0	0	4	5	0	0	0	0	0	0	0	0	0	0	0	0	5	0
Hs.185489	Hypothetical protein A-211C6.1	114298	AL359616 in Hs.185489 rep by NM_020424: Homo sapiens hypothetical protein A-211C6.1 (LOC57149), mRNA	1	-4.2854	0	0	0	0	0	2	0	9	4	0	4	1	0	0	1	0	0	8	0	0	0	4	0	0	0	2	1	0	1	0	1	0
Hs.469199	Ring finger protein 103	23532	AI436107 in Hs.469199 rep by NM_005667: Homo sapiens ring finger protein 103 (RNF103), mRNA	2	-6.22239	7	13	0	13	0	14	5	0	0	0	25	3	0	8	1	4	18	73	2	0	0	3	2	0	6	0	15	0	1	0	10	0
Hs.36190	LOC439993	439993	AI990123 in Hs.36190 rep by AK126329: Homo sapiens cDNA FLJ44355 fis, clone TRACH3006699	2	1.58496	0	0	0	0	0	0	0	0	0	0	0	0	0	0	0	0	0	0	0	0	0	0	0	0	0	0	0	0	0	0	0	0
Hs.288568	Monoacylglycerol O-acyltransferase 2	80168	AK000245 in Hs.288568 rep by AK128620: Homo sapiens cDNA FLJ46779 fis, clone TRACH3027229, weakly similar to Homo sapiens diacylglycerol O-acyltransferase homolog 2 (mouse) (DGAT2)	1	1	0	0	0	0	0	0	0	0	0	0	0	0	0	0	0	0	0	0	0	0	0	0	0	0	0	0	0	0	0	0	0	0
Hs.98117	Chromosome 13 open reading frame 18	160366	CD679213 in Hs.98117 rep by BC032311: Homo sapiens chromosome 13 open reading frame 18, mRNA (cDNA clone MGC:40256 IMAGE:5212065), complete cds	0	-3.32193	0	0	0	0	0	0	0	0	0	0	0	0	3	0	0	6	0	0	0	0	0	0	0	0	0	0	0	0	0	0	0	0
Hs.1227	Aminolevulinate, delta-, dehydratase	630	NM_001003945 in Hs.1227 rep by NM_001003945: Homo sapiens aminolevulinate, delta-, dehydratase (ALAD), transcript variant 1, mRNA	1	-5.20945	7	0	56	0	0	0	0	0	0	0	0	0	10	0	0	0	0	0	0	0	0	0	0	0	0	0	0	0	0	0	0	0
Hs.458345	Steroid-5-alpha-reductase, alpha polypeptide 2 (3-oxo-5 alpha-steroid delta 4-dehydrogenase alpha 2)	6716	CB049497 in Hs.458345 rep by NM_000348: Homo sapiens steroid-5-alpha-reductase, alpha polypeptide 2 (3-oxo-5 alpha-steroid delta 4-dehydrogenase alpha 2) (SRD5A2), mRNA	1	1	0	0	0	0	0	0	0	0	0	0	0	0	0	0	0	0	0	0	0	0	0	0	0	0	0	0	0	0	0	0	0	0
Hs.555181	Transcribed locus, weakly similar to NP_689672.2 hypothetical protein MGC45438 [Homo sapiens]		CA449455 in Hs.555181 rep by BM458075: AGENCOURT_6411402 NIH_MGC_71 Homo sapiens cDNA clone IMAGE:5530423 5', mRNA sequence	2	-4.52356	0	0	0	0	0	0	0	0	0	0	0	0	0	0	0	0	0	12	0	0	8	0	32	0	0	0	0	0	0	0	16	0
[truncated: 6,224 more rows]
