# Supplementary material for: Discovering multiple transcripts of human hepatocytes using massively parallel signature sequencing (MPSS)
Source: BMC Genomics. 2007 Jul 2;8:207. doi: 10.1186/1471-2164-8-207 (PMC1929076; doi:10.1186/1471-2164-8-207)
Supplement: Additional File 6 — List of antisense transcripts enriched in human hepatocytes [file 1471-2164-8-207-S6.xls]

## Sheet: Sheet1
Supplementary Table 6. List of antisense transcripts enriched in human hepatocytes
human_unigene	Gene ID	Gene_Symbol	Homologene_ID	human_sense_tpm	human_antisense_tpm	human_antisense_S_value		Description	Sense_seq		Anti_Seq
Hs.546255	2266	FGG	429	7025	19	4.32193		Fibrinogen gamma chain	GATCCTAGTGACAAGTT//GATCCTTGTCTACTTTG//GATCTACAGTCTTTGGA//GATCTGCTTCCCTAGGA//GATCTGGTCGGTGGATG//GATCTGGTTGGGGGATG//GATCTGGTTGGTGGATG//GATCTGGTGGGTGGATG//GATCTGGTGGGTGGCTG		GATCATCGCCAAAATCA//GATCCATCCTGTTCAGC
Hs.518267	7018	TF	68153	4456	29	4.90689		Transferrin	GATCAATTTCTGTGCTG//GATCAGGGTTTTTTCCT//GATCATCTGCGTTCCCA//GATCCACAGACTTTCTA//GATCCATGAGTTTGCAC//GATCCATGAGTTTGCCC//GATCCATGAGTTTGCCT//GATCCATGGGCTAAGAA//GATCTGGGAGCTTCTCA//GATCTTCTTCAGAGCCA		GATCAGGGTTTTTTTCC//GATCAGGGTTTTTTCCC
Hs.436911	259	AMBP	1234	2953	32	5.04439		Alpha-1-microglobulin/bikunin precursor	GATCAGGGGGTGGACAA//GATCAGGGGGTGGGCAA//GATCATGGACAGGATGA		GATCCCTGGGTTACAAC//GATCCGAGAGATATTGA//GATCTTCTTCAGCCAGG
Hs.1498	3273	HRG	30973	1917	17	4.16993		Histidine-rich glycoprotein	GATCAAATGGAAAGGAG		GATCCAATTTGTCTGCA//GATCCATGGGGCTTGAA//GATCTCTCTTCTCAGGC
Hs.12907	1571	CYP2E1	68089	1667	20	4.39232		Cytochrome P450, family 2, subfamily E, polypeptide 1	GATCCAGAAAAGTTTAA//GATCCCGGGACACAATA//GATCCGAGATTGCACCC//GATCGAAGAGAAGCTCC		GATCAGGAAATTCTTGG//GATCCGGCTCTCATTGC
Hs.300774	2244	FGB	3772	1497	14	3.90689		Fibrinogen beta chain	GATCAACAGGTCAACAA//GATCAAGTCTTCACCAA//GATCAGGCCCATCTTCC//GATCAGGCCCTTCATTC//GATCAGGCCCTTCCTCC//GATCAGGCCCTTCTCCC//GATCAGGCCTTTCTTCC//GATCATTATTGAGTTTC//GATCCATCAACTGGCTG//GATCCCAGAAAACAGTG//GATCTGAAAATCTCACA//GATCTGTAATTATTTGG//GATCTGTCAAAGAAAAC//GATCTGTCAAAGAACAC//GATCTGTTGGGAAAATC//GATCTTAAGCAAATTAT		GATCCCATTTCCTGCCA
Hs.9857	51181	DCXR	22964	673	6	2.80735		Dicarbonyl/L-xylulose reductase	GATCCGAGTGAATGCAG//GATCCTTTGAGGTGAAC		GATCCGCCTGAGTCCGG//GATCTGTCAAAGGCCTC
Hs.445358	350	APOH	26	667	11	3.58496		Apolipoprotein H (beta-2-glycoprotein I)	GATCAGGTTTTCTTGTA//GATCAGTTTTTCTTGTA//GATCCTCAACAGTAGAG		GATCGTGTTGGGATATT
Hs.567311	5004	ORM1	506	589	9	3.32193		Orosomucoid 1	GATCAGGACAAAGACTT//GATCAGGACCGAGACTT//GATCAGGACACAGACTT//GATCAGGACAGAGACTC//GATCCGGACAGAGACTT//GATCCTCAGGGACACCA		GATCAGCAAGTGAGCGA
Hs.567254	1576	CYP3A4	73892	551	6	2.80735		Cytochrome P450, family 3, subfamily A, polypeptide 4	GATCAAGGAGCCCATCA//GATCAATGGGATGTTCA//GATCCCCCTGAAATTAA//GATCTGGAGCTCGTGGC		GATCAAAAAAGGCATAA//GATCCAAAAAATCAAAT
Hs.282871	1558	CYP2C8	68086	484	28	4.85798		Cytochrome P450, family 2, subfamily C, polypeptide 8	GATCATGTAATTGGCAG//GATCCAGAGATACAGTG//GATCCATTTCTTTTGTG		GATCAATCTCTTCCTGG//GATCTGGTATGAGGGTG
Hs.351593	2243	FGA	428	462	7	3		Fibrinogen alpha chain	GATCACTGAATTTTAAC//GATCAGAGACGGAAAGC//GATCAGCAGAAGCAACT//GATCATGAAGGAACACA		GATCCCGGTAGCTTGAT
Hs.524224				458	7	3		Complement component 1, r subcomponent	GATCAAGAAAGAGATGG//GATCATCAAGTGCCCCC		GATCAGTGTTCGGGTCC//GATCTCGGTGGTGTAGC
Hs.75615	344	APOC2	47928	406	149	7.22882		Apolipoprotein C-II	GATCCCCCAGGGTTCAG//GATCCCCCAGGTTCAGA		GATCAGGGGAGTAGGGG
Hs.75285	3698	ITIH2	1668	271	4	2.32193		Inter-alpha (globulin) inhibitor H2	GATCATCACCAGGGGCT//GATCCAACAGTGGGCGA//GATCCCGATTTCACCAG//GATCTAGTGTTTGGAAC//GATCTAGTGTTTGGAAT//GATCTCAGGTGCTAGAG		GATCAGCTTCTGCCCCT//GATCCAATTTAGCAGGG
Hs.149252	1373	CPS1	68208	247	220	7.7879		Carbamoyl-phosphate synthetase 1, mitochondrial	GATCAAACAAATGAGGG//GATCAAGGTAGGAAAAG//GATCAGATGAAAGCCAG//GATCAGTGCAAATTGTT//GATCATGTTTTAGTACA//GATCATGTTCTCCAAAA//GATCCATTTGGTCCAAT//GATCCGTTCCGCCTATG//GATCCTCATTCTCACCC//GATCCTTCCCCTTTGTT//GATCCTTGAGAAGACAG//GATCGCTCCATCTTCTC		GATCAAAAACAAATTTA//GATCACCATTAATCAGC//GATCATCACTGGGTAGC//GATCCACAAAATCCACA//GATCTTCAAAGTAAACC
Hs.282670	4143	MAT1A	68057	238	5	2.58496		Methionine adenosyltransferase I, alpha	GATCCAGGGAGGCTGGT//GATCCCCGTGGCTCTGC//GATCTTTTTTGTCAGTT		GATCACTTCTGCCTAAC
Hs.440967	5446	PON3	37371	172	5	2.58496		Paraoxonase 3	GATCAGAAGTACTTCGC//GATCCCCCACTTTGCTT//GATCCGTAAAGTTTGGC//GATCTTTGTTAGCAGCC//GATCTTTTCTCGACAGG		GATCGACAGTCAGGTTA
Hs.9754	22809	ATF5	32142	171	18	4.24793		Activating transcription factor 5	GATCTCCTTCCCTCCTT		GATCCAGAAATACGCAA
Hs.325404				156	8	3.16993		Phenylalanine hydroxylase	GATCAAGTAAATTCCCA//GATCACAGGGTCGGTTA//GATCCAACTATTTCTTT//GATCCAAGCCCATGTAT//GATCGCAGCTTTGCCCA//GATCTCAAAGACTTCTT//GATCTGGGATGGGATGT		GATCTCCATCAACAGAT
Hs.104	3083	HGFAC	1170	136	4	2.32193		HGF activator	GATCAACGACCGGATAC//GATCTCCTGGCGACCCT		GATCCAGTCCACATAGT//GATCCGGTGACAGTTGG
Hs.284712	570	BAAT	1286	135	13	3.80735		Bile acid Coenzyme A: amino acid N-acyltransferase (glycine N-choloyltransferase)	GATCCAATTAAATCTCT//GATCCAGAGATTTCTCA		GATCAAAGCCTTATAGC//GATCATGGTCCTGCAGG//GATCTCCTTCCAAGCAT
Hs.515835	6822	SULT2A1	37741	126	11	3.58496		Sulfotransferase family, cytosolic, 2A, dehydroepiandrosterone (DHEA)-preferring, member 1	GATCCCAGACTTTTTTA//GATCCCTTCCTTGTTAA//GATCTTAAGGAGTGTAA		GATCAGAGCAATAATAA//GATCCAGAGTGTTTTGG//GATCCCATGACTCAACT
Hs.285887	7363	UGT2B4	83187	122	7	3		UDP glucuronosyltransferase 2 family, polypeptide B4	GATCCATTTCATGCAGG		GATCCAAAGTATGCTGA
Hs.282624	1559	CYP2C9	85920	118	17	4.16993		Cytochrome P450, family 2, subfamily C, polypeptide 9	GATCAAGTAGCCTTCAT//GATCCGGCGTTTCTCCC//GATCTAGTGAACATTCG		GATCCACAGGCTGTACA//GATCCAGGGGCTGCTCA//GATCTTCAGGGAAGGGA
Hs.161640	6898	TAT	37293	117	7	3		Tyrosine aminotransferase	GATCCAGAAAGTTGAAA//GATCCAGGAGTTCTGTG//GATCCCTAACCTCTGGT//GATCCTCCTCATTCACA//GATCTCTAACCAGAAAT//GATCTTTGGGGGCTTGG		GATCCGGCTGCACGCCT
Hs.507080	325	APCS	1239	106	15	4		Amyloid P component, serum	GATCATTTTGTATGAAG//GATCTGGTCAAAGCACT//GATCTTACATCTGCAGC		GATCACTATAGGCTCGA//GATCCAAAGCAGCGGCT
Hs.75069	6472	SHMT2	38048	85	4	2.32193		Serine hydroxymethyltransferase 2 (mitochondrial)	GATCACAGTGTCAGAGA//GATCAGAGCCGACACCA//GATCATGACAGGGGTTC//GATCCTGAGCATGTGGG//GATCCTGCACAGGAGGG//GATCTTATTTGGTGTGT//GATCTTCTCAGTTACAA		GATCCGGTCGTGAGGTT
Hs.183671	6999	TDO2	4132	83	5	2.58496		Tryptophan 2,3-dioxygenase	GATCAACTGTGAGTGAT//GATCCTGAAACTGCTGG		GATCGCAGGTAGTGATA//GATCTCTCGAACAGAAT
Hs.75599	462	SERPINC1	20139	76	15	4		Serpin peptidase inhibitor, clade C (antithrombin), member 1	GATCCACTTCTTCTTTG//GATCCCGGAGGCCACCA//GATCTGTTCAGCCCTGA//GATCTTGAGCCAAAAAT		GATCGACAAGGCCCATG//GATCTTCTGTTCTGAGC
Hs.120323	26010	DNAPTP6	56711	61	4	2.32193		DNA polymerase-transactivated protein 6	GATCAGAGGCTCAGTTA//GATCAGTTGTTCCCAAC//GATCCCAGCCGGGTGCG//GATCCTGAACAAATTAA//GATCTGCTGAGGACACA		GATCATGTTTGTCTGAT//GATCCATTCTGCTTGTT
Hs.418497	2638	GC	486	51	11	3.58496		Group-specific component (vitamin D binding protein)	GATCCAAAGGAATATGC//GATCCAGGAAACACCAA//GATCTCTGATGACCTAA//GATCTGAAATGGCTATT//GATCTGGAGGATGTTTT		GATCAGCAGTAGGCACT//GATCATTCCCCTGGGTG
Hs.9613	51129	ANGPTL4	10755	47	4	2.32193		Angiopoietin-like 4	GATCACGACCTCCGCAG//GATCCAGCCCATGGCAG//GATCCGATTCTTTCCAG//GATCGAGGCTGCAGGAT		GATCCGCTCAGCTCGGC
Hs.303476	2330	FMO5	68185	45	8	3.16993		Flavin containing monooxygenase 5	GATCAAGTTTCAGCTTT//GATCATCAACAAAGAAA//GATCCAACAAAACTTTA		GATCATGAGTGGAAGGG//GATCTTCACCTGTTAGT
Hs.77854	9104	RGN	3437	44	15	4		Regucalcin (senescence marker protein-30)	GATCCTATTCTACCAGG//GATCCTGTGACAGGGAA		GATCAGGAAAGAGGGAG
Hs.444488	6694	SPP2	5058	34	12	3.70044		Secreted phosphoprotein 2, 24kDa	GATCAGTTTCAATCTGT//GATCCCAAGAGAACCAA		GATCAGAAGAAAAATCA//GATCCGATGATACCAGA
Hs.9850	83606	C22orf13	57149	34	5	2.58496		Chromosome 22 open reading frame 13	GATCAACACAGCTTCAT//GATCTTTTGCATTGCAG		GATCCCTTTCATCCCCG//GATCTGGCTCAAAGGCA
Hs.399496	284111	SLC13A5	21941	33	7	3		Solute carrier family 13 (sodium-dependent citrate transporter), member 5	GATCAGTAACACGGCAA//GATCCCCTGGTTGAGAG//GATCTCTCAGCAAACAA//GATCTTGTCCTTGCTCG		GATCAAGGTGATGGCTG//GATCCTCTGTTGTCACC//GATCTTTCCATACTACC
Hs.502876	388	RHOB	68377	32	4	2.32193		Ras homolog gene family, member B	GATCCCCGGGGGCGAGA//GATCCCGGGGGCGAGAT		GATCAGAGGCGGGGGTG
Hs.439060	9076	CLDN1	9620	32	5	2.58496		Claudin 1	GATCCAGTGAGATAGAA//GATCTCCACCTTGTCTC//GATCTTTTTATATTCTT		GATCAGGAATTACAAAC
Hs.333388	1936	EEF1D	23404	26	7	3		Eukaryotic translation elongation factor 1 delta (guanine nucleotide exchange protein)	GATCACCAGTTTGAGGA//GATCCAGGAGAGGAGGA		GATCACAGGGTCTGGAG
Hs.449738	10599	SLCO1B1	74575	24	4	2.32193		Solute carrier organic anion transporter family, member 1B1	GATCAAACAGCTAATTT//GATCCAAAAGCTGAAAG//GATCCAAACTACATAGA//GATCTAAGCACTATCAG		GATCCAAAGTAACTCAC//GATCCCAGGGTAAAGCC
Hs.78183	8644	AKR1C3	81636	19	17	4.16993		Aldo-keto reductase family 1, member C3 (3-alpha hydroxysteroid dehydrogenase, type II)	GATCCAGACACTATAGG//GATCCTCACCAACCCAC//GATCTCAACGAGACAAA		GATCCACTATGTCAAAT
Hs.124953	23316	CUTL2	22426	15	121	6.93074		Cut-like 2 (Drosophila)	GATCACCGGCTATTACT//GATCCTTTGGAAAGGTG//GATCTGAGGCCCAAAGT//GATCTTTGGCAGAGAAT		GATCTGGTTGGCGGATG
Hs.324746	197	AHSG	1225	13	14	3.90689		Alpha-2-HS-glycoprotein	GATCAGACACTTCAAGG//GATCCAGAAACTGAGGA//GATCTTAGTTTACTGCA		GATCATCGCAGTTCGGT//GATCGCATGTGACACTT
Hs.518000	3700	ITIH4	1670	12	20	4.39232		Inter-alpha (globulin) inhibitor H4 (plasma Kallikrein-sensitive glycoprotein)	GATCAGGACTTGACCAC//GATCATCAAGGAGAAGG//GATCCTGGGAGGGGAGT//GATCTCAGCCTCCCAGG		GATCAGGATTTGAGGTG//GATCCCCAGAGCACCTC//GATCTTGATTAGGGCTT
Hs.470907	204	AK2	1227	11	4	2.32193		Adenylate kinase 2	GATCTATTCAGTGTCTC//GATCTGTTTGTTCCCTG		GATCCAACTAACATTTA
Hs.429879	1962	EHHADH	1486	11	5	2.58496		Enoyl-Coenzyme A, hydratase/3-hydroxyacyl Coenzyme A dehydrogenase	GATCAGAAATCTTATGA//GATCAGAAAGGGTTAGC//GATCCTTGAACGCTGCT		GATCAGTGGAAGAAGCA
Hs.42151	3176	HNMT	5032	11	5	2.58496		Histamine N-methyltransferase	GATCTAAAGGAGCATGT//GATCTACAAGAGCCTGA		GATCCACAACAATACAT//GATCTAGTAGGCTTCAT
Hs.289019	4054	LTBP3	7405	10	4	2.32193		Latent transforming growth factor beta binding protein 3	GATCGTGCCTCTTTAAA//GATCTGGGAAGGGGCCT		GATCACCGAGGTCTGGG//GATCAGCTCGGGGTAGG
Hs.533771	339123	LOC339123	12441	10	4	2.32193		STIP1 homology and U-box containing protein 1	GATCGTCCCCCTTTGTG		GATCTTGCCACCCAGGT
Hs.119591	1175	AP2S1	3001	9	5	2.58496		Adaptor-related protein complex 2, sigma 1 subunit	GATCATGGCGACCCCCC//GATCATTTACCGCCGCT//GATCGCCTGAGGCAAGG		GATCATGGCGACCCCCG//GATCTTAAAGTTCCGGA
Hs.76838	6906	SERPINA7	20113	9	4	2.32193		Serpin peptidase inhibitor, clade A (alpha-1 antiproteinase, antitrypsin), member 7	GATCAAAAAGGATTTGC//GATCTTTCATGTTGTTG		GATCCGAAAGTTCAACT
Hs.247744	84699	CREB3L3	13080	8	4	2.32193		CAMP responsive element binding protein 3-like 3	GATCCGAAATAAAGTAT		GATCAGGCAGTCTTAGA
Hs.97432				7	9	3.32193		Protein kinase C, epsilon	GATCACAGGCTAGGATT//GATCAGAACCAGAGCCT//GATCCCAAGTCCAAGAA//GATCTAGCCACTGCACC//GATCTTGGGCTGTGCCA		GATCAGAAAAAACTGGC
Hs.105269	6307	SC4MOL	4909	5	4	2.32193		Sterol-C4-methyl oxidase-like	GATCAAAATATCATGGA//GATCACCCAAGACAATC		GATCACACAAAAGCACG//GATCAGATTTAAAGGGT
Hs.42586	57678	GPAM	7343	4	4	2.32193		Glycerol-3-phosphate acyltransferase, mitochondrial	GATCCCTCTCAAGTTCT//GATCTAGAAGAAAGTAT		GATCACAACAGCATAGC//GATCACTTCGGGACAGG
Hs.418795	79709	GLT25D1	23465	4	4	2.32193		Glycosyltransferase 25 domain containing 1	GATCATGTGTTTGGGGG		GATCCCACCAAAGGCTT
Hs.458320	56941	C3orf37	6636	3	121	6.93074		DC12 protein	GATCGGAATTTCCACCA//GATCTGGTACTCCTTGT		GATCAGGGCAGAGACTT
Hs.570414				3	7	3		CDNA clone IMAGE:5541115	GATCTGGTTGTTCAAAA		GATCTCATAACTCACTC
Hs.469473	6160	RPL31	37383	2	9	3.32193		Ribosomal protein L31	GATCAAATAAAGTTCTA		GATCAGCGATTAGTCCT
Hs.474938	10478	SLC25A17	4637	2	4	2.32193		Solute carrier family 25 (mitochondrial carrier; peroxisomal membrane protein, 34kDa), member 17	GATCATTCGCGATGAAG//GATCCGACATAGTGGAA		GATCTCCAGGAGCACCA
Hs.253247	116039	OSR2	14200	2	5	2.58496		Odd-skipped related 2 (Drosophila)	GATCCGCCTAAGATGGG		GATCCCAAAGCAAACAA
Hs.530438	196296	FLJ46154	79722	2	4	2.32193		FLJ46154 protein	GATCCACTCGCCTCTGC//GATCCTGGCTCCGAGTC		GATCAGAGAAATTGTGT//GATCCACCACAATGCTT
Hs.567455				2	22	4.52356		Phosphodiesterase 7B	GATCTCCTTGTGTGCTT		GATCAAGAAAGAAGGAA
Hs.284297	2528	FUT6	34780	1	4	2.32193		Dihydrouridine synthase 3-like (S. cerevisiae)	GATCCGCATCAGCGAGA		GATCTGCTGGAACTTGG
Hs.7768	9158	FIBP	3106	1	12	3.70044		Fibroblast growth factor (acidic) intracellular binding protein	GATCTGGAGAGCATGGT		GATCCATCCACCTCCCT
Hs.442781	10166	SLC25A15	6957	1	6	2.80735		Hypothetical protein LOC283507	GATCCAGTGGTTTCACT		GATCTGGCTCTGCCCGC
Hs.99196	84803	HMFN0839	13099	1	6	2.80735		Hypothetical protein MGC11324	GATCACAGCTCTCTTTC		GATCACAGGGGTAGGTT//GATCCTTCATTTCTGAG
Hs.38085	92292	GLYATL1	50958	1	4	2.32193		Glycine-N-acyltransferase-like 1	GATCAGATACCTAAAGG		GATCAGGGATTCAGAAT
Hs.88251	410	ARSA	20138	0	4	2.32193		Arylsulfatase A			GATCCTGGCGCTGGGCG//GATCTGGGCAATGGCAG
Hs.93210	731	C8A	472	0	8	3.16993		Complement component 8, alpha polypeptide			GATCCAAAGTGCTGTAA//GATCCCAGATGTCACCA
Hs.249718	1977	EIF4E	84699	0	4	2.32193		Eukaryotic translation initiation factor 4E			GATCAAGTGCTTCTGCT//GATCAAGTTTTCAAGTT
Hs.36989	2155	F7	7710	0	4	2.32193		Coagulation factor VII (serum prothrombin conversion accelerator)			GATCACGTGCAGGTGGG
Hs.371718	2975	GTF3C1	31040	0	4	2.32193		General transcription factor IIIC, polypeptide 1, alpha 220kDa			GATCCACTTGTTCCAGT
Hs.116622	22835	ZFP30	84799	0	15	4		Zinc finger protein KIAA0961			GATCAAAAGCTTTTCCA
Hs.208680	25839	COG4	7155	0	4	2.32193		Component of oligomeric golgi complex 4			GATCTCTTGTTCTACAG
Hs.405987	26155	NOC2L	6980	0	4	2.32193		Sterile alpha motif domain containing 11			GATCGTGGCTGGGGAGG
Hs.391481	27152	PDZD6	41059	0	5	2.58496		PDZ domain containing 6			GATCCACATATACACAG
Hs.524688	51440	HPCAL4	9441	0	5	2.58496		Hippocalcin like 4			GATCACAAGTACAGGAG
Hs.147898	133923	ZNF474	12027	0	6	2.80735		FLJ32921 protein			GATCAGGGAAGAAAGAA
Hs.380900	158160			0	5	2.58496		Hypothetical protein LOC158160			GATCCCCCCACCTCATC
Hs.550659	493829	TRIM72	66924	0	12	3.70044		Similar to tripartite motif-containing 4			GATCCACCCGCCTCCGT
Hs.560019				0	4	2.32193		Transcribed locus			GATCATCTGTCAGTAAA
Hs.558347				0	5	2.58496		IMP (inosine monophosphate) dehydrogenase 1			GATCCCAAGTGTGCAAA//GATCTTCACTTTATCCC
Hs.1901				0	5	2.58496		Kallikrein B, plasma (Fletcher factor) 1			GATCTCAGTTGCGACCT
Hs.156197				0	7	3		CDNA clone IMAGE:5296720			GATCAGGAATTTGAAAC
Hs.573666					4	2.32193		CDNA clone IMAGE:5270641			GATCAAAACCTCACATG//GATCCTTAAGGGAGTTC
Hs.569826					4	2.32193		MRNA; cDNA DKFZp586B1324 (from clone DKFZp586B1324)			GATCCCAGAGGTCAGGA
Hs.564202					4	2.32193		Transcribed locus, weakly similar to XP_371841.1 PREDICTED: similar to hypothetical protein (L1H 3 region) - human [Homo sapiens]			GATCAGTCTTTGCTCAG
Hs.534883					4	2.32193		Homo sapiens, clone IMAGE:3501716, mRNA			GATCATACCACTGCGTT
Hs.339163					4	2.32193		Transcribed locus			GATCATCACTTCGAAAC
Hs.33756					22	4.52356		Similar to Kruppel-like factor 7 (ubiquitous); ubiquitous Kruppel-like transcription factor			GATCAGAGTGGTTGTCA
