# Supplementary material for: Discovering multiple transcripts of human hepatocytes using massively parallel signature sequencing (MPSS)
Source: BMC Genomics. 2007 Jul 2;8:207. doi: 10.1186/1471-2164-8-207 (PMC1929076; doi:10.1186/1471-2164-8-207)
Supplement: Additional File 7 — Genomic locations of the antisense transcripts on the promoter regions [file 1471-2164-8-207-S7.xls]

## Sheet: Sheet1
Supplementary Table 7. Genomic locations of the antisense trascripts on the promoter regions
signature	Tag_start	Tag_end	hLCM_tpm	chr	Target_gene_accesion ID	CpG island	Target_gene_start	Target_gene_end	Promoter
GATCATGCTAAGTAGGG	23873951	23873967	1	chr1	NM_000403	Yes	23873951	23873967	Yes
GATCCACGTTGTAGGCC	49259287	49259303	1	chr22	NM_001953	Yes	49259287	49259303	Yes
GATCCAGACGCCCTGGC	38489348	38489332	3	chr4	NM_024614	Yes	38489348	38489332	Yes
GATCCCAGAACAGCAAG	3854939	3854955	1	chr17	AK074369	Yes	3854939	3854955	Yes
GATCCCCCAAAAGCCGG	30102526	30102510	4	chr16	AB209221	Yes	30102526	30102510	Yes
GATCCCGGCGCAGCCCC	52812268	52812252	2	chr5	NM_006350	Yes	52812268	52812252	Yes
GATCCCTGAGCTGCGCC	33375531	33375547	1	chr6	NM_004761	Yes	33375531	33375547	Yes
GATCCGGCAGAGTGCCC	7491548	7491532	1	chr19	NM_020533	Yes	7491548	7491532	Yes
GATCCTCCTTCCCACGG	821157	821141	2	chr11	NM_004357	Yes	821157	821141	Yes
GATCCTGAGGCAAGTCA	166494320	166494336	1	chr1	BC091516	Yes	166494320	166494336	Yes
GATCGGAAAGCCGGGGC	40580721	40580705	2	chr17	NM_006460	Yes	40580721	40580705	Yes
GATCTCCACAAGCACTC	142927576	142927560	2	chr1	NM_006472	Yes	142927576	142927560	Yes
GATCTCCAACCCGACGG	84255307	84255323	2	chr1	NM_207578	Yes	84255307	84255323	Yes
GATCTGACAGCCATGAG	44227477	44227461	1	chr21	BC004219	Yes	44227477	44227461	Yes
GATCTGGCAGTACCAGA	150216380	150216396	2	chr7	BC000377	Yes	150216380	150216396	Yes
GATCTGGTCGGTGATGG	30989100	30989084	1	chr6	NM_020442	Yes	30989100	30989084	Yes
GATCAAAAACAAATTTA	211308631	211308615	206	chr2	BC020670		211308631	211308615	Yes
GATCAACGTTGGATACT	43130154	43130170	1	chr6	NM_014780		43130154	43130170	Yes
GATCAAGGGTCTTCACC	87543103	87543087	1	chr15	BC017905		87543103	87543087	Yes
GATCACACAACACAAGA	147595624	147595640	1	chr1	NM_000396		147595624	147595640	Yes
GATCACTTCTGCCTAAC	82039288	82039304	5	chr10	NM_000429		82039288	82039304	Yes
GATCAGAACTTCTTTAT	50078909	50078893	2	chr3	AK124030		50078909	50078893	Yes
GATCAGAGAGGTGCTCC	66823637	66823621	2	chr11	BC044239		66823637	66823621	Yes
GATCAGTCCAGCCAGAT	56283094	56283078	2	chr12	NM_178502		56283094	56283078	Yes
GATCCAAAGGCCCTTTT	54997153	54997169	2	chr12	NM_014255		54997153	54997169	Yes
GATCCATCAGAGGTGGT	97415915	97415899	2	chr8	AK126443		97415915	97415899	Yes
GATCCATGGGAAAACCC	60143154	60143138	1	chr20	BC054888		60143154	60143138	Yes
GATCCCGAGGCTAAGAC	65121847	65121863	2	chr11	NM_033347		65121847	65121863	Yes
GATCCGCAGAGTAAACC	1500866	1500882	3	chr17	NM_031430		1500866	1500882	Yes
GATCCGCGCTGGAGATT	24094476	24094492	1	chr17	NM_004295		24094476	24094492	Yes
GATCCGCTGGGAGAGAA	37649031	37649015	3	chrX	NM_138780		37649031	37649015	Yes
GATCCTAGAGTGATGAA	103534337	103534353	4	chr10	NM_006993		103534337	103534353	Yes
GATCCTCACAGTCTCCC	23756032	23756048	2	chr14	BX161512		23756032	23756048	Yes
GATCGCGGAGGTCGGTC	136611966	136611982	1	chr9	NM_019892		136611966	136611982	Yes
GATCGGGTGTTCTCAGG	23481746	23481730	2	chr8	AK093931		23481746	23481730	Yes
GATCGGGTTTCAAGCAT	34210339	34210355	1	chr17	NM_003559		34210339	34210355	Yes
GATCTACTTCCATACAG	225746385	225746369	3	chr1	NM_006542		225746385	225746369	Yes
GATCTCAGAGAGCAGCG	47246805	47246789	2	chr11	NM_130470		47246805	47246789	Yes
GATCTCAGGAATTTTGC	53922313	53922329	1	chr17	BC033020		53922313	53922329	Yes
GATCTCAGGAGTTGCCA	158020997	158021013	2	chr1	AY572827		158020997	158021013	Yes
GATCTCGAGGAGCCGTG	1605151	1605135	6	chr17	AK124987		1605151	1605135	Yes
GATCTGAGCAGAGCAGC	23568771	23568755	2	chr4	NM_013261		23568771	23568755	Yes
GATCTGGCTGTCGCCCA	167317284	167317300	1	chr6	AK124363		167317284	167317300	Yes
GATCTGGCGGTTGTAGC	7400895	7400879	1	chr17	NM_172088		7400895	7400879	Yes
GATCTTCATGATGGAGG	4399371	4399387	2	chr19	AK126579		4399371	4399387	Yes
GATCTTGCAAATGCTAG	72094753	72094737	2	chr9	BC033310		72094753	72094737	Yes
