# Supplementary material for: Discovering multiple transcripts of human hepatocytes using massively parallel signature sequencing (MPSS)
Source: BMC Genomics. 2007 Jul 2;8:207. doi: 10.1186/1471-2164-8-207 (PMC1929076; doi:10.1186/1471-2164-8-207)
Supplement: Additional File 8 — List of both sense and antisense transcripts co-expressed in human hepatocytes and mouse liver [file 1471-2164-8-207-S8.xls]

## Sheet: Sheet1
Supplementary Table 8. List of both sense and antisense transcripts co-expressed in human hepatocytes and mouse liver
human_unigene	huamn_gene ID	human_Gene_Symbol	Homologene_ID	human_antisense_tpm	M_unigene ID	M_gene_ID	Homologene_ID	M_Gene_Symbol	M_Liver_sense	M_Liver_antisese_tpm
Hs.110675	341	APOC1	1244	8	Mm.182440	11812	1244	Apoc1	8061	23
Hs.546255	2266	FGG	429	19	Mm.16422	99571	429	Fgg	3246	18
Hs.530274	229	ALDOB	20060	101	Mm.218862	230163	20060	Aldob	2868	35
Hs.518267	7018	TF	68153	29	Mm.37214	22041	68153	Trf	40253	50
Hs.384598	710	SERPING1	44	2	Mm.38888	12258	44	Serping1	1553	13
Hs.436911	259	AMBP	1234	32	Mm.2197	11699	1234	Ambp	1793	5
Hs.50223	5950	RBP4	4908	28	Mm.2605	19662	4908	Rbp4	7119	11
Hs.12907	1571	CYP2E1	68089	20	Mm.21758	13106	68089	Cyp2e1	9495	41
Hs.300774	2244	FGB	3772	14	Mm.30063	110135	3772	Fgb	4381	297
Hs.546239	563	AZGP1	915	3	Mm.30061	12007	915	Azgp1	2390	15
Hs.77741	3827	KNG1	688	8	Mm.2160	16644	688	Kng1	359	85
Hs.445358	350	APOH	26	11	Mm.2266	11818	26	Apoh	2511	45
Hs.567254	1576	CYP3A4	73892	6	Mm.289886	13113	73892	Cyp3a13	1	3
Hs.351593	2243	FGA	428	7	Mm.88793	14161	428	Fga	14383	78
Hs.75615	344	APOC2	47928	149	Mm.28394	11813	47928	Apoc2	416	15
Hs.155742	9380	GRHPR	49088	2	Mm.196574	76238	49088	Grhpr	858	13
Hs.1219	127	ADH4	20162	2	Mm.158750	26876	20162	Adh4	29	13
Hs.1872	5105	PCK1	1944	22	Mm.266867	18534	1944	Pck1	71	63
Hs.75285	3698	ITIH2	1668	4	Mm.182043	16425	1668	Itih2	911	47
Hs.415846	10841	FTCD	4848	2	Mm.36278	14317	4848	Ftcd	226	3
Hs.282670	4143	MAT1A	68057	5	Mm.14064	11720	68057	Mat1a	5105	50
Hs.1321	2161	F12	425	8	Mm.42224	58992	425	F12	530	7
Hs.532768	5176	SERPINF1	1965	1	Mm.2044	20317	1965	Serpinf1	1476	4
Hs.516700	1593	CYP27A1	36040	3	Mm.85083	104086	36040	Cyp27a1	1262	31
Hs.69771	629	CFB	1292	3	Mm.653	14962	1292	Cfb	1327	9
Hs.76716	3699	ITIH3	1669	1	Mm.4517	16426	1669	Itih3	810	6
Hs.502302	847	CAT	55514	1	Mm.4215	12359	55514	Cat	133	22
Hs.159509	5345	SERPINF2	719	7	Mm.279733	18816	719	Serpinf2	2044	75
Hs.2899	3242	HPD	1620	3	Mm.6584	15445	1620	Hpd	4566	83
Hs.161640	6898	TAT	37293	7	Mm.28110	234724	37293	Tat	541	32
Hs.289347	9249	DHRS3	20994	1	Mm.14063	20148	20994	Dhrs3	70	31
Hs.209153	27329	ANGPTL3	8499	3	Mm.28341	30924	8499	Angptl3	73	5
Hs.81934	36	ACADSB	1216	2	Mm.334274	66885	1216	Acadsb	13	3
Hs.532635	866	SERPINA6	20417	1	Mm.290079	12401	20417	Serpina6	757	26
Hs.290404	5250	SLC25A3	37649	1	Mm.298	18674	37649	Slc25a3	203	45
Hs.183671	6999	TDO2	4132	5	Mm.258622	56720	4132	Tdo2	1529	86
Hs.498732	5264	PHYH	4530	2	Mm.27066	16922	4530	Phyh	368	45
Hs.476319	55268	ECHDC2	23088	5	Mm.270783	52430	23088	Echdc2	2	13
Hs.75599	462	SERPINC1	20139	15	Mm.260770	11905	20139	Serpinc1	5715	9
Hs.30054	2153	F5	104	2	Mm.12900	14067	104	F5	348	2
Hs.533013	875	CBS	37258	1	Mm.206417	12411	37258	Cbs	458	36
Hs.444959	8309	ACOX2	74473	3	Mm.28700	93732	74473	Acox2	322	23
Hs.377155	92140	MTDH	12089	3	Mm.130883	67154	12089	Mtdh	30	26
Hs.354056	5447	POR	725	1	Mm.3863	18984	725	Por	1645	1
Hs.76460	10991	SLC38A3	4983	2	Mm.296560	76257	4983	Slc38a3	1367	4
Hs.163893	8301	PICALM	31429	1	Mm.235175	233489	31429	Picalm	38	37
Hs.418497	2638	GC	486	11	Mm.196595	14473	486	Gc	2873	180
Hs.8360	28970	C11orf54	8531	2	Mm.261842	70984	8531	4931406C07Rik	37	40
Hs.111903	2217	FCGRT	3030	4	Mm.3303	14132	3030	Fcgrt	349	5
Hs.77854	9104	RGN	3437	15	Mm.2118	19733	3437	Rgn	2213	29
Hs.487774	3181	HNRPA2B1	22992	8	Mm.155896	53379	22992	Hnrpa2b1	73	4
Hs.518525	2752	GLUL	37567	1	Mm.210745	14645	37567	Glul	249	11
Hs.270428	8802	SUCLG1	55785	2	Mm.29845	56451	55785	Suclg1	666	9
Hs.534468	55937	APOM	10308	1	Mm.2161	55938	10308	Apom	1017	4
Hs.282901	9584	RNPC2	33614	1	Mm.153895	170791	33614	Rnpc2	173	9
Hs.521969	54539	NDUFB11	10398	5	Mm.30084	104130	10398	Ndufb11	458	12
Hs.108332	7322	UBE2D2	86060	1	Mm.180052	56550	86060	Ube2d2	2	3
Hs.431498	27086	FOXP1	13092	8	Mm.234965	108655	13092	Foxp1	74	26
Hs.529053	718	C3	68031	7	Mm.19131	12266	68031	C3	2644	33
Hs.143736	116151	C20orf108	32646	1	Mm.30013	67017	32646	2010011I20Rik	57	55
Hs.150580	10209	EIF1	48375	2	Mm.13886	20918	48375	Eif1	852	18
Hs.365405	83642	SELO	69439	2	Mm.358861	223776	69439	1300018J18Rik	24	29
Hs.443625	1281	COL3A1	55433	2	Mm.249555	12825	55433	Col3a1	59	9
Hs.558314	1356	CP	75	3	Mm.13787	12870	75	Cp	142	24
Hs.158688	9669	EIF5B	5291	2	Mm.260943	226982	5291	Eif5b	52	1
Hs.122337	11057	ABHD2	23121	2	Mm.87337	54608	23121	Abhd2	2	21
Hs.369042	54996	MOSC2	9904	4	Mm.177724	67247	9904	Mosc2	73	47
Hs.1645	1579	CYP4A11	61829	2	Mm.10742	13117	61829	Cyp4a10	2777	27
Hs.512235	3709	ITPR2	37593	1	Mm.7800	16439	37593	Itpr2	22	11
Hs.502829	7536	SF1	6461	2	Mm.256422	22668	6461	Sf1	130	4
Hs.114172	23743	BHMT2	49496	3	Mm.29981	64918	49496	Bhmt2	178	34
Hs.507475	5981	RFC1	2187	2	Mm.148877	19687	2187	Recc1	102	27
Hs.481992	729	C6	47	3	Mm.20247	12274	47	C6	426	32
Hs.435741	55827	IQWD1	10199	1	Mm.227605	74106	10199	Iqwd1	63	37
Hs.192374	7184	HSP90B1	2476	7	Mm.87773	22027	2476	Hsp90b1	140	18
Hs.515032	2872	MKNK2	49674	2	Mm.42126	17347	49674	Mknk2	111	14
Hs.7158	26001	RNF167	41046	1	Mm.261818	70510	41046	Rnf167	70	2
Hs.167584	6514	SLC2A2	68047	1	Mm.18443	20526	68047	Slc2a2	96	20
Hs.494614	23215	BAT2D1	41015	4	Mm.245446	226562	41015	Bat2d	61	1
Hs.432491	2098	ESD	55623	1	Mm.38055	13885	55623	Esd	289	4
Hs.446077	55089	SLC38A4	75077	4	Mm.250980	69354	75077	Slc38a4	1069	39
Hs.492618	2131	EXT1	30957	2	Mm.309395	14042	30957	Ext1	170	27
Hs.84928	4801	NFYB	38149	1	Mm.245998	18045	38149	Nfyb	84	5
Hs.130293	51747	CROP	75056	4	Mm.30927	67684	75056	3300001P08Rik	10	8
Hs.248785	56894	AGPAT3	10591	3	Mm.141230	28169	10591	Agpat3	408	4
Hs.171280	3028	HADH2	68403	2	Mm.6994	15108	68403	Hadh2	147	5
Hs.438830	29103	DNAJC15	22740	1	Mm.248046	66148	22740	Dnajc15	13	10
Hs.291587	57492	ARID1B	32344	1	Mm.133401	239985	32344	Arid1b	68	10
Hs.494892	85301	COL27A1	69400	2	Mm.194116	373864	69400	Col27a1	35	26
Hs.324746	197	AHSG	1225	14	Mm.197554	11625	1225	Ahsg	6404	15
Hs.412117	309	ANXA6	55558	1	Mm.265347	11749	55558	Anxa6	482	31
Hs.212293	2538	G6PC	20079	2	Mm.18064	14377	20079	G6pc	548	13
Hs.436062	2632	GBE1	129	5	Mm.29201	74185	129	Gbe1	152	4
Hs.363396	3075	CFH	20086	3	Mm.8655	12628	20086	Cfh	2748	15
Hs.518000	3700	ITIH4	1670	20	Mm.34819	16427	1670	Itih4	2563	58
Hs.491611	6575	SLC20A2	68531	1	Mm.323901	20516	68531	Slc20a2	9	8
Hs.533273	7317	UBE1	22002	2	Mm.1104	22201	22002	Ube1x	304	3
Hs.470907	204	AK2	1227	4	Mm.29460	11637	1227	Ak2	433	44
Hs.133421	3977	LIFR	1735	2	Mm.149720	16880	1735	Lifr	492	6
Hs.160324	6453	ITSN1	2277	1	Mm.40546	16443	2277	Itsn1	12	33
Hs.298990	6595	SMARCA2	2308	6	Mm.313303	67155	2308	Smarca2	5	10
Hs.77578	8239	USP9X	3418	1	Mm.242646	22284	3418	Usp9x	24	46
Hs.204564	23167	KIAA0143	44222	4	Mm.260647	76740	44222	C920006C10Rik	134	51
Hs.303116	23753	SDF2L1	11101	2	Mm.30222	64136	11101	Sdf2l1	13	1
Hs.295137	267	AMFR	888	1	Mm.34641	23802	888	Amfr	570	2
Hs.298658	51274	KLF3	7396	3	Mm.319499	16599	7396	Klf3	144	19
Hs.247744	84699	CREB3L3	13080	4	Mm.294693	208677	13080	Creb3l3	99	70
Hs.443161	1807	DPYS	20359	8	Mm.275974	64705	20359	Dpys	65	18
Hs.406861	3295	HSD17B4	358	2	Mm.277857	15488	358	Hsd17b4	142	2
Hs.546286	6079	SNORD15A		3	Mm.236868	27050	779	Rps3	280	16
Hs.522543	9719	ADAMTSL2	8798	2	Mm.330088	77794	8798	Adamtsl2	36	3
Hs.531701	51136	LOC51136	41110	2	Mm.262707	76892	41110	0610013E23Rik	13	1
Hs.11169	54206	ERRFI1	10344	2	Mm.318841	74155	10344	Errfi1	2656	29
Hs.350194	153527	ZMAT2	5563	1	Mm.251155	66492	5563	Zmat2	10	22
Hs.496684	3920	LAMP2	7809	1	Mm.486	16784	7809	Lamp2	998	18
Hs.495039	4702	NDUFA8	40932	2	Mm.19834	68375	40932	Ndufa8	9	9
Hs.372082	23112	TNRC6B	66194	4	Mm.131328	213988	66194	Tnrc6b	19	3
Hs.370885	164656	TMPRSS6	12408	2	Mm.34056	71753	12408	Tmprss6	790	29
Hs.397729	3157	HMGCS1	1609	4	Mm.61526	208715	1609	Hmgcs1	131	4
Hs.105269	6307	SC4MOL	4909	4	Mm.30119	66234	4909	Sc4mol	6	52
Hs.463059	6774	STAT3	7960	1	Mm.249934	20848	7960	Stat3	161	44
Hs.478031	9197	SLC33A1	3476	2	Mm.135619	11416	3476	Slc33a1	105	2
Hs.475812	201595	STT3B	7387	1	Mm.296158	68292	7387	Stt3b	123	4
Hs.475538	7508	XPC	3401	1	Mm.2806	22591	3401	Xpc	10	58
Hs.443837	9520	NPEPPS	36199	1	Mm.29824	19155	36199	Npepps	7	2
Hs.162233	1108	CHD4	68175	1	Mm.333388	107932	68175	Chd4	24	8
Hs.479693	9295	SFRS11	36164	2	Mm.223946	69207	36164	Sfrs11	56	4
Hs.118725	22928	SEPHS2	7550	2	Mm.20294	20768	7550	Sephs2	657	19
Hs.379858	23576	DDAH1	8120	1	Mm.234247	69219	8120	Ddah1	433	23
Hs.503597	51503	HSPC148	9499	1	Mm.245938	66070	9499	0610040D20Rik	83	2
Hs.177861	51639	SF3B14	9360	2	Mm.102627	66055	9360	0610009D07Rik	145	6
Hs.497788	2058	EPRS	5870	4	Mm.154511	107508	5870	Eprs	103	5
Hs.24422	5994	RFXAP	452	2	Mm.185735	170767	452	Rfxap	25	5
Hs.344165	7328	UBE2H	2510	1	Mm.332967	22214	2510	Ube2h	71	5
Hs.48384	9953	HS3ST3B1	84737	1	Mm.274426	54710	84737	Hs3st3b1	73	6
Hs.507910	10424	PGRMC2	38169	5	Mm.40321	70804	38169	Pgrmc2	26	2
Hs.411848	10565	ARFGEF1	4687	1	Mm.229141	211673	4687	Arfgef1	42	23
Hs.455336	26012	NELF	10648	2	Mm.42956	56876	10648	Nelf	71	14
Hs.295732	27340	UTP20	38373	1	Mm.29631	70683	38373	Utp20	9	2
Hs.492236	50717	WDR42A	56725	2	Mm.159915	98193	56725	Wdr42a	49	28
Hs.111286	64963	MRPS11	32554	1	Mm.297033	67994	32554	Mrps11	41	5
Hs.524672	5053	PAH	234	1	Mm.263539	18478	234	Pah	114	12
Hs.1103	7040	TGFB1	540	1	Mm.248380	21803	540	Tgfb1	30	1
Hs.442781	10166	SLC25A15	6957	6	Mm.200907	18408	6957	Slc25a15	121	31
Hs.492925	51478	HSD17B7	40728	2	Mm.12882	15490	40728	Hsd17b7	30	3
Hs.532955	389072	LOC389072	18459	2	Mm.239534	241075	18459	9430067K14Rik	6	3
